# Supplementary material for: Are geometric morphometric analyses replicable? Evaluating landmark measurement error and its impact on extant and fossil Microtus classification
Source: Ecol Evol. 2020 Mar 13;10(7):3260–75. doi: 10.1002/ece3.6063 (PMC7140992; doi:10.1002/ece3.6063)
Supplement: Supplementary file 1 [file ECE3-10-3260-s001.zip]

Archive with 57 entries (57 files):
- code/.Rhistory
- code/Bias_test.R
- code/Figure_code.R
- code/LDA.R
- code/LDA_data_prep.R
- code/ProcANOVA_repeatability.R
- Figure_data/.Rhistory
- Figure_data/Input/~$Pairwise_error.xlsx
- Figure_data/Input/EO_Dinolite_Mean.csv
- Figure_data/Input/EO_Dinolite_Tilted.csv
- Figure_data/Input/NO_Dinolite_Mean.csv
- Figure_data/Input/Observer_LDA_error.csv
- Figure_data/Input/Pairwise.csv
- Fossils/P23Dep1_Dinolite_NoTilt_EO_T1.TPS
- LDA/Dinolite_Dep1_classifier.csv
- LDA/Dinolite_NoTilt_EO_T1_Dep1.tps
- LDA/Dinolite_NoTilt_EO_T2_Dep1.TPS
- LDA/Dinolite_NoTilt_NO_T1_Dep1.TPS
- LDA/Dinolite_NoTilt_NO_T2_Dep1.TPS
- LDA/Dinolite_Tilted_EO_T1_Dep1.TPS
- LDA/Nikon_Dep1_classifier.csv
- LDA/Nikon_NoTilt_EO_T1_Dep1.TPS
- LDA/Nikon_NoTilt_EO_T2_Dep1.TPS
- LDA/Nikon_NoTilt_NO_T1_Dep1.TPS
- LDA/Nikon_NoTilt_NO_T2_Dep1.TPS
- LDA/Output/.Rhistory
- LDA/Output/Dinolite_NoTilt_EO_T1.csv
- LDA/Output/Dinolite_NoTilt_EO_T1_Dep1.csv
- LDA/Output/Dinolite_NoTilt_EO_T2.csv
- LDA/Output/Dinolite_NoTilt_EO_T2_Dep1.csv
- LDA/Output/Dinolite_NoTilt_NO_T1.csv
- LDA/Output/Dinolite_NoTilt_NO_T1_Dep1.csv
- LDA/Output/Dinolite_NoTilt_NO_T2.csv
- LDA/Output/Dinolite_NoTilt_NO_T2_Dep1.csv
- LDA/Output/Dinolite_Tilted_EO_T1.csv
- LDA/Output/Dinolite_Tilted_EO_T1_Dep1.csv
- LDA/Output/Nikon_NoTilt_EO_T1.csv
- LDA/Output/Nikon_NoTilt_EO_T1_Dep1.csv
- LDA/Output/Nikon_NoTilt_EO_T2.csv
- LDA/Output/Nikon_NoTilt_EO_T2_Dep1.csv
- LDA/Output/Nikon_NoTilt_NO_T1.csv
- LDA/Output/Nikon_NoTilt_NO_T1_Dep1.csv
- LDA/Output/Nikon_NoTilt_NO_T2.csv
- LDA/Output/Nikon_NoTilt_NO_T2_Dep1.csv
- metadata/DatasetGuideForCode.xlsx
- metadata/SpecimenMetadata.xlsx
- Microtus_submission_analysis.Rproj
- ProcANOVA/Dinolite_NoTilt_EO_T1.tps
- ProcANOVA/Dinolite_NoTilt_EO_T2.TPS
- ProcANOVA/Dinolite_NoTilt_NO_T1.TPS
- ProcANOVA/Dinolite_NoTilt_NO_T2.TPS
- ProcANOVA/Dinolite_Tilt_EO_T1.TPS
- ProcANOVA/Full_classifier.csv
- ProcANOVA/Nikon_NoTilt_EO_T1.TPS
- ProcANOVA/Nikon_NoTilt_EO_T2.TPS
- ProcANOVA/Nikon_NoTilt_NO_T1.TPS
- ProcANOVA/Nikon_NoTilt_NO_T2.TPS
