# Supplementary material for: Are geometric morphometric analyses replicable? Evaluating landmark measurement error and its impact on extant and fossil Microtus classification
Source: Ecol Evol. 2020 Mar 13;10(7):3260–75. doi: 10.1002/ece3.6063 (PMC7140992; doi:10.1002/ece3.6063)
Supplement: Supplementary file 1 [file ECE3-10-3260-s001.zip › code/Bias_test.R]

library(geomorph)
library(devtools)
install_github("fruciano/GeometricMorphometricsMix")
library(GeometricMorphometricsMix)
library(MASS)
library(nlshrink)

### Read in and clean all datasets
d1 <- readland.tps("ProcANOVA/Dinolite_NoTilt_NO_T1.tps", specID = "imageID")
d2 <- readland.tps("ProcANOVA/Dinolite_NoTilt_NO_T2.tps", specID = "imageID")
d3 <- readland.tps("ProcANOVA/Dinolite_NoTilt_EO_T1.tps", specID = "imageID")
d4 <- readland.tps("ProcANOVA/Dinolite_NoTilt_EO_T2.tps", specID = "imageID")
d5 <- readland.tps("ProcANOVA/Nikon_NoTilt_NO_T1.tps", specID = "imageID")
d6 <- readland.tps("ProcANOVA/Nikon_NoTilt_NO_T2.tps", specID = "imageID")
d7 <- readland.tps("ProcANOVA/Nikon_NoTilt_EO_T1.tps", specID = "imageID")
d8 <- readland.tps("ProcANOVA/Nikon_NoTilt_EO_T2.tps", specID = "imageID")
d9 <- readland.tps("ProcANOVA/Dinolite_Tilt_EO_T1.tps", specID = "imageID")

### Perform GPA on all datasets ###

# Original dataset names are listed next to each gpa file for pairwise analysis reference. 
# These file names and numbers match each of the landmark data frames below
# (e.g., "Dinolite_NoTilt_EO_T1" = "d3.gpa" = "d3_coords")

d1.gpa <-gpagen(d1)#Dinolite_NoTilt_NO_T1
d2.gpa <-gpagen(d2)#Dinolite_NoTilt_NO_T2 
d3.gpa <- gpagen(d3)#Dinolite_NoTilt_EO_T1
d4.gpa <- gpagen(d4)#Dinolite_NoTilt_EO_T2
d5.gpa <- gpagen(d5)#Nikon_NoTilt_NO_T1
d6.gpa <- gpagen(d6)#Nikon_NoTilt_NO_T2
d7.gpa <- gpagen(d7)#Nikon_NoTilt_EO_T1
d8.gpa <- gpagen(d8)#Nikon_NoTilt_EO_T2
d9.gpa <- gpagen(d9)#Dinolite_Tilt_EO_T1


# Convert LM coords from gpa files to 2D arrays 

d1_coords <- two.d.array(d1.gpa$coords)#Dinolite_NoTilt_NO_T1
d2_coords <- two.d.array(d2.gpa$coords)#Dinolite_NoTilt_NO_T2 
d3_coords <- two.d.array(d3.gpa$coords)#Dinolite_NoTilt_EO_T1
d4_coords <- two.d.array(d4.gpa$coords)#Dinolite_NoTilt_EO_T2
d5_coords <- two.d.array(d5.gpa$coords)#Nikon_NoTilt_NO_T1
d6_coords <- two.d.array(d6.gpa$coords)#Nikon_NoTilt_NO_T2
d7_coords <- two.d.array(d7.gpa$coords)#Nikon_NoTilt_EO_T1
d8_coords <- two.d.array(d8.gpa$coords)#Nikon_NoTilt_EO_T2
d9_coords <- two.d.array(d9.gpa$coords)#Dinolite_Tilt_EO_T1

## Fix ID inconsistencies b/w Dino-lite and Nikon image ID names

# Remove "MX" from Dino-lite IDs
d1_indiv<- rownames(d1_coords)
d1_indiv<- sub('..', '', d1_indiv)
d2_indiv<- rownames(d2_coords)
d2_indiv<- sub('..', '', d2_indiv)
d3_indiv<- rownames(d3_coords)
d3_indiv<- sub('..', '', d3_indiv)
d4_indiv<- rownames(d4_coords)
d4_indiv<- sub('..', '', d4_indiv)
d9_indiv<- rownames(d9_coords)
d9_indiv<- sub('..', '', d9_indiv)


# Replace "LL" with "L" in Dino-lite and Nikon IDs
d1_indiv<- gsub('LL', 'L', d1_indiv)
d2_indiv<- gsub('LL', 'L', d2_indiv)
d3_indiv<- gsub('LL', 'L', d3_indiv)
d4_indiv<- gsub('LL', 'L', d4_indiv)
d5_indiv <- rownames(d5_coords)
d5_indiv<- gsub('LL', 'L', d5_indiv)
d6_indiv <- rownames(d6_coords)
d6_indiv<- gsub('LL', 'L', d6_indiv)
d7_indiv <- rownames(d7_coords)
d7_indiv<- gsub('LL', 'L', d7_indiv)
d8_indiv <- rownames(d8_coords)
d8_indiv<- gsub('LL', 'L', d8_indiv)
d9_indiv<- gsub('LL', 'L', d9_indiv)
d9_indiv<- gsub('LA', 'L', d9_indiv)


### Calculate Bias ###

# A (perform dimensionality reduction)
options(scipen = 999)
A.pca <- prcomp(d1_coords, scale = TRUE)
# vet eigenvalues ~ = 0
ev <- A.pca$sdev^2
ev
A.pca.short <- A.pca$x[,1:38]
A_1 <- A.pca.short

  
# B 
options(scipen = 999)
B.pca <- prcomp(d3_coords, scale = TRUE)
# vet eigenvalues ~ = 0
ev <- B.pca$sdev^2
ev
B.pca.short <- B.pca$x[,1:38]
B_1 <- B.pca.short


repeated_measures_test(T1=A_1, T2=B_1, rnames=FALSE)
#Or
repeated_measures_test(T1=d1_coords, T2=d2_coords, rnames=TRUE, shrink = TRUE)


# pca

AB.pca <- prcomp(rbind(d1_coords, d2_coords), scale = FALSE)
biplot(AB.pca)
