# Supplementary material for: Are geometric morphometric analyses replicable? Evaluating landmark measurement error and its impact on extant and fossil Microtus classification
Source: Ecol Evol. 2020 Mar 13;10(7):3260–75. doi: 10.1002/ece3.6063 (PMC7140992; doi:10.1002/ece3.6063)
Supplement: Supplementary file 1 [file ECE3-10-3260-s001.zip › code/LDA.R]

##### Read and transform landmark data ######

library(MASS)
library(tidyverse)
library(scales)
options(scipen=999)


### Linear Discriminant Analysis ###

DiscF<-read.table('LDA/Output/Dinolite_NoTilt_EO_T1.csv', header=TRUE, sep=",") 
# enter the desired landmark coordinate training set from the "LDA/Output" folder. Analyses on this example file will plot Appendix Figure 1B.

known<-DiscF[,3:44] # assign predictor variables (i.e., the 44 x,y landmark coordinates)
ids<-DiscF[,2] # assign grouping variables (i.e., the five Microtus species)
# Mc = Microtus californicus, Ml = Microtus longicaudus, Mm = Microtus montanus, Mo = Microtus oregoni, 
# Mt = Microtus townsendi

train<-lda(known,ids) # create LDA training functions
train_cv<-lda(known,ids, CV=T) # Include leave-one-out cross-validation
train
plot(train, dimen = 2, col = as.integer(DiscF$species))
# Plot species-groups along the first two LDA functions. The relative morphological distance (separation)
# among recent species-groups is a good indicator of the predicted group membership accuracy of the 
# analysis overall (manuscript Appendix Fig. 1)

#### JLB revisions: species abbreviations changed to points with convex polygons surrounding each species group

plda <- predict(object = train,
                newdata = known)

# test to make sure that the predict function is what's being plotted in the main pca
par(mfrow=c(2,1))
plot(train, dimen = 2, col = as.integer(DiscF$species), xlim=c(-5,5), ylim=c(-5,5))
plot(plda$x[,1], plda$x[,2], pch=20, col = as.integer(DiscF$species), xlim=c(-11,11), ylim=c(-5,5)) #adjust depending on window after you've plotted the base lda plot.
# ok, all looks good.

# main plot code - with polygons for each species
dataset = data.frame(species = DiscF$species, lda = plda$x[,1:2])
prop.lda = train$svd^2/sum(train$svd^2)

# create polygon hulls
hull_species <- dataset %>%
  group_by(species) %>%
  slice(chull(lda.LD1, lda.LD2))

p <- ggplot(dataset, aes(lda.LD1, lda.LD2)) + 
  geom_point(shape = 20) +
  labs(x = paste("LD1 (", percent(prop.lda[1]), ")", sep=""),
       y = paste("LD2 (", percent(prop.lda[2]), ")", sep="")) +
  theme_light()

p + aes(fill = factor(species)) + 
  geom_polygon(data = hull_species, alpha = 0.5)+
  scale_fill_discrete(name = "Species", labels = c("M. californicus", "M. longicaudus", "M. montanus", "M. oregoni", "M. townsendii"))


# Training-group classification results:
class_stats<-predict(train, newdata=DiscF[,3:44])$class
classTable <- table(class_stats, DiscF[,2])
classTable
# This table show the number of individuals per species assigned to each species group
# Columns show the original species assignment and rows indicate predicted assignment
# In this example, the first column shows that 46 of the 49 individuals of 
# M. californicus are classified correctly as M. californicus (Mc, row 1) 
# and the remaining three are misclassified as M. longicaudus (Ml, row 2)

error = sum(classTable[row(classTable) != col(classTable)]) / sum(classTable)*100
error
# calculates the overall accuracy of the training set (i.e., the total percentage of correctly
# classified specimens across all species groups)

# Training-group classification results using leave-one-out cross-validation
CVclassTable<-table(train_cv$class, DiscF[,2])
CVclassTable
CVerror = sum(CVclassTable[row(CVclassTable) != col(CVclassTable)]) / sum(CVclassTable)*100
CVerror # cross-validated classification accuracy


## Predict species-group memberships of unknown fossils from Rancho La Brea, Project 23, Deposit 1

fossils<-read.table("LDA/Output/Dinolite_NoTilt_EO_T1_Dep1.csv", header=TRUE, sep=",") 
# enter the fossil landmark coordinates that have been gpa-transformed with the recent training set 
# of interest above in "LDA_data_prep.R". I.e., this file name should match the one above exactly 
# but with a "_Dep1" suffix.

known<-DiscF[,3:44] # assign training variables                                  
unknown<-fossils[,3:44] # assign unknown variables 
Fossil_IDs<-predict(train, unknown) 
Fossil_IDs # classify unknowns!

Fossil_IDs$class
# "$class" lists the predicted species affinity of each unknown specimen in sequential order
# In this example, 21 of the 31 fossil specimens are assigned to M. californicus (Mc), 
# seven are assigned to M. longicaudus (Ml), two are assigned to M. oregoni (Mo), 
# and one is assigned to M. townsendii (Mt)

Fossil_IDs$posterior
# "$posterior" lists the 0-1 probability of each specimen belonging to each recent species-group. 
# For example, row one lists species-group membership probabilities for the first fossil specimen 
# in our unknown dataset (LACMP23-04397) classified as "M. longicaudus" in this training set. Here, 
# the analysis is ~ 0.98 (98%) confident that LACMP23-04397 has a recent M. longicaudus 
# species-group affinity

Fossil_IDs$x
#"$x" lists the discriminant function values of each unknown specimen 
