# Supplementary material for: Are geometric morphometric analyses replicable? Evaluating landmark measurement error and its impact on extant and fossil Microtus classification
Source: Ecol Evol. 2020 Mar 13;10(7):3260–75. doi: 10.1002/ece3.6063 (PMC7140992; doi:10.1002/ece3.6063)
Supplement: Supplementary file 1 [file ECE3-10-3260-s001.zip › Figure_data/Input/EO_Dinolite_Mean.csv]

	species	1.X	1.Y	2.X	2.Y	3.X	3.Y	4.X	4.Y	5.X	5.Y	6.X	6.Y	7.X	7.Y	8.X	8.Y	9.X	9.Y	10.X	10.Y	11.X	11.Y	12.X	12.Y	13.X	13.Y	14.X	14.Y	15.X	15.Y	16.X	16.Y	17.X	17.Y	18.X	18.Y	19.X	19.Y	20.X	20.Y	21.X	21.Y
MC101859L	Mc	-0.292365629488495	-0.169254307530039	-0.253572240266662	0.0000865412207835532	-0.152831487751403	-0.172396394431883	-0.0748255541000213	0.00721771527912252	0.0145544254153564	-0.168465184834436	0.125614445514147	0.00671605379149973	0.194682866766314	-0.156342413056683	0.308672967612372	-0.00973390409885042	0.364005514479358	-0.112025656939524	0.220221081932848	0.149600657655759	0.238552439949884	0.000474500654551973	0.138059760083405	0.0382257578933828	0.0731661298376485	0.147250147113032	0.0393642856428154	0.0596204592851139	0.0369318794070106	-0.0151262986291209	-0.0597736789152355	0.046610860431428	-0.106391475326885	0.129032317367619	-0.140683735882862	0.0485095776025321	-0.149574304188444	-0.017664780813774	-0.23965759188475	0.0516924108887784	-0.284150098836401	0.135971941150707
MC102696L	Mc	-0.300396419447425	-0.180449876435754	-0.249148407106409	-0.00160881086934619	-0.159940811278171	-0.175088597315649	-0.065501037386787	0.00192305202378198	0.00738560241642697	-0.177983258944922	0.122411615071921	0.00903349035851004	0.188330139026188	-0.160404807049947	0.308683964266764	0.0201967824932074	0.354433563084009	-0.109968805994445	0.23957684362603	0.141625320316718	0.214200135581472	-0.00100504370350295	0.134955446855426	0.0394843853119155	0.0871680196840879	0.146183823752016	0.0427618866794558	0.067297474677713	0.0357102015978824	-0.012896502089691	-0.0507771525902234	0.0459486381782557	-0.100898159875194	0.137113118523783	-0.143586298740614	0.0442869317230271	-0.146679211338776	-0.0244291992683178	-0.234541655561399	0.0522780584459605	-0.284148264564667	0.138463825866685
MC103904L	Mc	-0.300019526926882	-0.183838629251801	-0.239093664866037	0.00161002128895758	-0.162367195362874	-0.181989722929212	-0.0704025448091081	0.00501977989869424	0.0106331037883583	-0.177885805710135	0.124573711752999	0.0167941346214308	0.186267622707357	-0.155898757726122	0.287914667175004	-0.016596111554542	0.35881582862047	-0.108052730619814	0.261354760216283	0.143399726206322	0.226481238286282	0.0121815364123568	0.136361854805702	0.0541363808157468	0.0867980878025178	0.145842393339308	0.0226495189677997	0.0821466659753965	0.0218563053671319	-0.0126010835786557	-0.048509294774329	0.0361529868036025	-0.0978779646167328	0.129970949136704	-0.151187022976443	0.0685211069848176	-0.149875178093507	-0.0263999186836462	-0.225564914706179	0.0345387276203508	-0.27880939235781	0.132948350950238
MC108784L	Mc	-0.312478552171425	-0.179106095030291	-0.240369554063123	-0.00535517769447736	-0.165360545833772	-0.180780425234939	-0.0660426792629354	-0.0102102737604551	0.0146631228012122	-0.174307582371372	0.128424584130171	0.0156426047105349	0.197212281917304	-0.157417399827585	0.266004411383892	-0.0150593106900677	0.371778448868148	-0.103413372342214	0.251107647450036	0.138994890361472	0.221057421822578	0.0182485588577886	0.144629744710953	0.0528449801718799	0.0851782042321268	0.143531012993607	0.0326637527346101	0.0657298716040779	0.0269242301877607	0.000770796365893026	-0.0475693980581651	0.0310965181256448	-0.102232179636992	0.136290789958583	-0.143467498443231	0.0517352021225697	-0.152441246527038	-0.0151836474822107	-0.238090406981666	0.0513014844190919	-0.271591789260441	0.13464657474247
MC108816L	Mc	-0.313491837239121	-0.177975101114462	-0.243249902278672	0.00172815448501698	-0.169599559031004	-0.177504279102122	-0.0705393128496863	-0.00103241264288114	0.00174163661738063	-0.173860800856556	0.11590754875672	0.00716321557317052	0.195033849572561	-0.160177701686062	0.270540764267193	-0.00814918427587395	0.374234831731906	-0.0865817635201054	0.250376566082594	0.146240449552074	0.227538942401945	0.0175082483948924	0.143860392579038	0.0519484749692633	0.100515626436859	0.148534866338037	0.0347591036128297	0.0548708923405851	0.0264487465512755	-0.00986531877517392	-0.0432747416032447	0.0375805365982369	-0.0854767348725008	0.125713953713972	-0.151453812551437	0.0393535685504696	-0.161813302344553	-0.0157735670330875	-0.236311532112584	0.0447126791571584	-0.265747273727502	0.135565089333447
MC11586LL	Mc	-0.322491715680855	-0.15288362929033	-0.247287319906158	-0.00916537589387669	-0.168750484130099	-0.167968389469406	-0.0759596995305779	0.00430805268236048	0.00846934165889194	-0.165045354844837	0.126469509510555	0.0147836908542564	0.200751273432761	-0.145919578592202	0.273473886980677	-0.0188096542255412	0.380245817385597	-0.068121306652552	0.26527998211301	0.12518619958293	0.236673765105773	0.00727332251526249	0.140246071612231	0.0560377354138607	0.0965005132190976	0.126220328391023	0.0379623176585106	0.0508927147736117	0.0215372999959199	-0.0111557912709049	-0.0539984743508263	0.0411431093877493	-0.0850140683619311	0.11924144426692	-0.143209743194795	0.0553222227099073	-0.168171118435844	-0.01370883855978	-0.229176824609112	0.0381795741409462	-0.293550330472826	0.114189524080602
MC121605L	Mc	-0.31779517563265	-0.179921383566298	-0.251964524842145	0.0113793279374033	-0.160792855054947	-0.159885487304381	-0.0669570546686448	0.0136276702386224	0.0123600044100125	-0.165763159251793	0.122383877216327	0.0133263927888782	0.184599406640123	-0.153546352985503	0.298090453242118	0.0117333420834333	0.358618358367114	-0.116640761830883	0.258110643908625	0.143148830579369	0.216908420489436	0.0109310922772176	0.144850278876356	0.0432613345419855	0.0868758431062499	0.144419869329348	0.0373875498283117	0.0533804790472096	0.0241824264600938	-0.00429001272311328	-0.0404991101838113	0.036512388500474	-0.0908157576704834	0.11910811766832	-0.13569866436604	0.0603559037712629	-0.157505782596352	-0.0225477746190521	-0.220110630715811	0.0158713305191282	-0.302227706813884	0.125538852998371
MC129075L	Mc	-0.303579674848136	-0.182319987989355	-0.236112992730672	0.00777150892501666	-0.160328496115247	-0.18322879530367	-0.0796657532381274	-0.000460144709600551	0.01286843226244	-0.183248990177244	0.10793313106617	0.00399953656602854	0.202087917217158	-0.163039778016041	0.292313224963941	-0.00316448564119037	0.381802747030386	-0.1000466088721	0.239446135784195	0.139661579607202	0.22006042946752	0.0102921682566194	0.131294630216108	0.037420632960556	0.0747340315167716	0.144791407819191	0.0259902447433436	0.0682161458951569	0.0310340714259907	-0.00795028462151583	-0.0508062681051945	0.0284095538567854	-0.100099968903782	0.129062075129202	-0.139959109171253	0.0615047772444187	-0.14332934166783	0.000138139932033003	-0.227064609489964	0.0565897890675357	-0.278618781423818	0.135601760070971
MC132724L	Mc	-0.306603872398345	-0.174749353178962	-0.249077842630264	0.00820592167301147	-0.16295658944684	-0.174684800857458	-0.0758952032238512	0.0057521573676466	0.00804883215343937	-0.181314295905566	0.122661166336725	0.00717215940808783	0.196440719241082	-0.152326248713072	0.255656915665464	-0.00316519659222725	0.3895338406562	-0.0874938382449038	0.257379083905801	0.123550611301945	0.217982769897385	0.0247957904635168	0.142262253361921	0.0491345723969422	0.0906265564029355	0.132264570579324	0.0473575366093461	0.0610489671581245	0.0379746768976593	-0.00642005074097339	-0.0480963572606244	0.0307250136973339	-0.0974297663269357	0.126468073585806	-0.149324644332298	0.0416683723394495	-0.16279921063772	-0.0162391469150007	-0.240138480548542	0.0418827372190601	-0.273602384322541	0.143723983957916
MC132727L	Mc	-0.30763057534698	-0.169777762274837	-0.244616373956865	0.0125993394838724	-0.164979429545221	-0.180921709759228	-0.0815485680504422	0.00103522125496757	0.0125500451125117	-0.182593287550931	0.114466548150322	0.00509593440957179	0.213137871082433	-0.154161423492656	0.298393852690571	0.01752631963387	0.379596016629521	-0.10049986616742	0.233386013651482	0.127099575860054	0.216564085036958	0.00703489036547453	0.131472449813486	0.0374085892382184	0.0804737619368631	0.136436704349556	0.0331963138441337	0.0710630108631144	0.0304319238011873	-0.011513132666016	-0.0543965155545552	0.031089951157592	-0.0971928709751562	0.131981616939009	-0.146084222919366	0.0401651345290315	-0.14911091679311	-0.00776764911161526	-0.223668771820263	0.0387126844088996	-0.274440636787512	0.149985858529472
MC148489L	Mc	-0.309068554186914	-0.18629079190861	-0.243658525895201	-0.00458478045668463	-0.159130921754486	-0.181607504946743	-0.0711236585131733	0.0100613983849244	0.00736430112338687	-0.181103278088349	0.103786437020876	-0.00751159179269137	0.193535545458833	-0.159609536969313	0.265288721614827	-0.0128021655617678	0.36449272634284	-0.0892943426522684	0.26576932278296	0.144957570571215	0.231886793705757	0.0105513359007785	0.142094500737362	0.0601750003010688	0.0974474582769189	0.146847824901308	0.0337840093250367	0.0556320364864544	0.0354788898184292	-0.00753424918832294	-0.0574490417389091	0.0510113426355992	-0.093957417330134	0.134535273872502	-0.146614602054159	0.0547182108993697	-0.158556298799944	-0.00672968619385132	-0.233791706184089	0.0400391643354307	-0.267577979750216	0.128538769469951
MC149766L	Mc	-0.30241560376179	-0.167649399270099	-0.252863419499531	0.00689352266826132	-0.175645973595026	-0.18136778047652	-0.0698458286462175	0.000466960663841789	0.0112990318663295	-0.169105403569776	0.112937773482432	0.00936744947457311	0.196778064539973	-0.152839925107821	0.317326451119964	0.00633915230197253	0.366376390647461	-0.0889386158539838	0.239100178446178	0.131568397523729	0.220956216840196	-0.000407916601824296	0.139106879854631	0.0390796942075953	0.0873373071384054	0.144184761057082	0.035992808894998	0.0588562793806241	0.0268397419558263	-0.00809616576555072	-0.0489282370021006	0.0345633558216082	-0.0977273178473769	0.131702572629797	-0.14592192633908	0.0402967031555714	-0.151340539415242	-0.00985034469808997	-0.233637998924579	0.0430865270816239	-0.27572399975545	0.131850175377387
MC154399L	Mc	-0.306447153405288	-0.191926376285812	-0.241223898167581	0.00128388628374021	-0.166078565167291	-0.190413502464827	-0.0644881601094668	0.01106058791302	0.00368337282921046	-0.189503513989696	0.134837705924049	0.0203788418023181	0.182877678477143	-0.170701625625802	0.254468805072279	-0.000252715479507687	0.349228667809757	-0.117670868838224	0.271135820518766	0.150956206629733	0.205391149043586	0.0346786419427797	0.147030888059788	0.0608518917243347	0.0967277413569685	0.143423520794784	0.0498436834133439	0.0674788244172271	0.0324608700906291	-0.00682847601933014	-0.0479669360556313	0.0424012300169091	-0.0935450296160927	0.133896891066835	-0.140795357898748	0.0410250891485898	-0.150963729546999	-0.0119699781728994	-0.236867463614041	0.0452611751818809	-0.279310089014381	0.126570269953946
MC15775LL	Mc	-0.310169199808254	-0.185956909157995	-0.248564032281271	0.00957551684294796	-0.160438899884234	-0.182113920512818	-0.0735149565695031	0.0177989828561694	0.0121491072286387	-0.175906189939906	0.122661902624648	0.0104809590143287	0.194559237089424	-0.161569597269542	0.308879484613119	0.0176183385904695	0.359892507283416	-0.136501359084551	0.227684795590362	0.138522290871408	0.22082173305937	0.0192317856463707	0.139533144451085	0.0450953236935205	0.0807902024840432	0.141200437797894	0.0391337698454948	0.0603021522307585	0.0318929635284456	0.00777167959570869	-0.0478970082828598	0.0493142530238685	-0.0993750132007176	0.126658770459745	-0.143381222454029	0.0448510223861135	-0.15904987308851	-0.00121553106162131	-0.226046719015427	0.0323550046907492	-0.269561923213238	0.12248698932638
MC182146LL	Mc	-0.317110031857261	-0.169769651282616	-0.24854643992818	-0.00516672559274427	-0.17873648835234	-0.197436984682249	-0.0609589385583411	-0.00345160702367654	0.0100183508848427	-0.183756471482315	0.133800351433339	0.00964752735203027	0.193982889604055	-0.157508992706751	0.265797114823889	-0.00130317634303027	0.369692984421677	-0.092161032677772	0.248379637374229	0.129388985398541	0.219237457993919	0.0173666012150539	0.130751699311455	0.0603177531230535	0.0842954217397626	0.141484720848209	0.0432950071126674	0.0729370878273785	0.0394415160506276	-0.00728003516634436	-0.0454435841248136	0.0313022369883702	-0.0973137944525889	0.139159114395944	-0.140681290682815	0.0467063501148882	-0.144366051243538	-0.0113923799491634	-0.237647480376147	0.044128927382152	-0.267888331174437	0.136787752261042
MC18671LL	Mc	-0.306459781962605	-0.182083409073346	-0.24063010867009	-0.0126291372239868	-0.162035356294623	-0.181562239786599	-0.0682868708006911	0.00209042388902179	0.00713345544271064	-0.17519416014048	0.129158666553383	0.00733040434200114	0.196327900166862	-0.1471375422009	0.271469385466767	-0.0290208174324413	0.367003795383223	-0.0906411893088025	0.255922166812848	0.136769632003745	0.220806992692606	0.0053193706873709	0.145905674294871	0.0381867285571211	0.089543372014172	0.154122549273234	0.0341775189378991	0.0829631252150326	0.0269077835410988	-0.00690541972878766	-0.0562229430447675	0.0487706625116091	-0.104840038083953	0.137598910151723	-0.143372442251756	0.0426442865210599	-0.148742255581895	-0.0125205073328364	-0.235671572953522	0.0479871641417324	-0.278095341662537	0.133911164934529
MC200047LL	Mc	-0.302780970137322	-0.18078746947544	-0.250260525282708	-0.00363083114090497	-0.169623958671999	-0.16463905027439	-0.0715797260267833	0.00384216704726801	-0.0017376330760026	-0.170520258089713	0.137479198537855	0.0175361941664057	0.186447596153791	-0.137584047648293	0.294275929165995	-0.00671159841196177	0.358439086687591	-0.107636785074944	0.250344468124316	0.13104865166115	0.232410126782255	0.0139463225293177	0.149466903875982	0.050884671061765	0.0891466767449935	0.148561300656621	0.0290429328052678	0.0629987400283807	0.0273909815723434	-0.0159981465328712	-0.0517337030912952	0.0347209697221179	-0.0918800535098435	0.13520571576411	-0.150695481429165	0.0545639498926437	-0.149424311940571	-0.0255934005076279	-0.230422469201969	0.0272512408184323	-0.284305068082732	0.132541663807936
MC200053L	Mc	-0.306670915418352	-0.166584435815414	-0.24247043531538	-0.00539226429379087	-0.160532056629589	-0.173690799215833	-0.0640489104383978	0.00627503918850254	0.00404249948992356	-0.16675267284232	0.119709483811433	0.0117833524206969	0.189125505366607	-0.16902867396492	0.315821155785791	0.00284030904521715	0.366002095178138	-0.126318969906175	0.23403153939275	0.14597611002232	0.235259416594843	0.00890294612170758	0.127456637061524	0.0632838332699284	0.0706150388834138	0.154395903691713	0.0236142138104708	0.0682040997955622	0.0350285186717626	-0.010796379237222	-0.0481573988400014	0.0378965001415385	-0.103068427806094	0.128862057576504	-0.143947435491276	0.0345060225553986	-0.152406454961569	-0.014100580848116	-0.229269651460958	0.0418419150009165	-0.270134417685039	0.127896687293785
MC200876L	Mc	-0.309756751900202	-0.178088413283898	-0.254057274040365	-0.00708215751533266	-0.163245098714585	-0.162394618079937	-0.0649478980177941	0.00780116888239185	0.0134129364664593	-0.160249499334917	0.133074308575286	0.0105087571764093	0.185426696561852	-0.140351424290392	0.273267849782225	-0.0121213645444098	0.35841769984504	-0.104957664291633	0.26072817268719	0.124461649050285	0.235710312047054	0.00775008686237191	0.145243882447799	0.0485211171811946	0.0915467439477602	0.14800591688947	0.0432946300365233	0.0619124559478279	0.0356337873678302	0.0032200373952451	-0.0461833193508502	0.0279532604527486	-0.106676329021561	0.126907726171116	-0.141087689953854	0.0602443339795992	-0.149569406097498	-0.0109640045956708	-0.233000309732852	0.0187333858864248	-0.30723294293546	0.130189250061105
MC206897L	Mc	-0.307388978127568	-0.18169735426507	-0.254681996516699	-0.00103158436728534	-0.154056448976827	-0.180178451134684	-0.0663294933075223	0.000532097238366976	0.0122477559981305	-0.1816240592471	0.129178180148523	0.011502167051904	0.197589132575759	-0.157988846189404	0.266161902575671	-0.00455611734493659	0.363435846415931	-0.113421784285103	0.239766827695456	0.136060070150557	0.215399739245968	0.0248100774825725	0.146652152735645	0.0465637499605106	0.0976071198003429	0.139332338047611	0.0474341289194214	0.0887230310681372	0.032285743383129	0.00213429503910041	-0.0425163071521869	0.0319139454341798	-0.0947951481560156	0.107395937023813	-0.146122826637112	0.0557692664836981	-0.156998548455866	-0.0146640623563844	-0.238383552270531	0.0504840361485115	-0.286485229893651	0.139941248061005
MC26383L	Mc	-0.310434103489154	-0.177859669991058	-0.238573319573917	0.00576090396020934	-0.174146452703619	-0.180011832309858	-0.0722200246303203	0.000514888080229524	-0.0010342770785244	-0.176402900595546	0.135426580860305	0.0209227870155343	0.172193462924769	-0.149031330296292	0.306757684852352	0.00448307326507192	0.346868866799205	-0.0869385718629211	0.275269011792705	0.124807884481643	0.230330258749375	0.0141519046528828	0.145934369648295	0.0525252853323544	0.0832590851518061	0.127524972659267	0.0341065226885288	0.0691805233148357	0.038891629971838	-0.0115369133828902	-0.0567938483628369	0.0401128591590005	-0.103168389689832	0.111679928902847	-0.141036505756758	0.0610676823219926	-0.147642018506945	-0.00818765123668816	-0.229814962033446	0.0392607345612562	-0.294173571613826	0.117975441968129
MC28269LL	Mc	-0.309103367552016	-0.174417641735379	-0.246859896716239	0.00527768337500736	-0.173251416104579	-0.185559318556012	-0.0696890563314629	0.0145220664107314	0.0185770845181294	-0.179577380436031	0.122341448561833	0.0223578842156	0.193230673148399	-0.157873187020851	0.295071269715045	0.0245197960273259	0.353779479760768	-0.106726498136085	0.247822952379518	0.137849027720337	0.208106440268864	-0.00269917848727093	0.143412183078223	0.0466169426853085	0.102482878013527	0.148041465637825	0.0307952182860811	0.0649118829038919	0.0300252850046504	-0.0212508380148436	-0.0486127053763507	0.0387733741426073	-0.0905965710630227	0.129065354698328	-0.152484797438081	0.050611879686224	-0.150332908328416	-0.0245878493077882	-0.22561471976781	0.031387874124317	-0.279099474057061	0.138756660066758
MC28270LL	Mc	-0.319326938053571	-0.164329558545566	-0.243628430030705	-0.00385658104386723	-0.161279806408054	-0.174141191457927	-0.0601354895847497	-0.000540809501964405	0.0111314508834976	-0.178398740273336	0.13102545993257	0.0106891876692519	0.18444033060844	-0.155107040380295	0.285510573583557	-0.000516495012412152	0.364729186688895	-0.0944608005230274	0.239569809917203	0.116189708104468	0.236388486006032	0.0283179390760291	0.144557538410323	0.0439756521141862	0.0787260501788529	0.133180264118639	0.0364926038472789	0.0706377867535053	0.0447461449361468	-0.00618005588083938	-0.0450512178165312	0.0308672045941777	-0.10118369318439	0.131232900660663	-0.142446755360309	0.0608234627706374	-0.148201613887901	-0.0181023987900136	-0.237677825986126	0.0405027666253145	-0.29838586468046	0.129216798922376
MC28922LL	Mc	-0.297119628276142	-0.180771629259395	-0.24934632127107	0.00281465762425575	-0.16106894322885	-0.159419833140038	-0.0680740107456587	0.00670160364189452	0.016546145479975	-0.169456920907333	0.139532442652016	0.00759476912997206	0.200777567967877	-0.157665596201348	0.291457161947487	-0.0118379824315247	0.373830828594769	-0.11785955074029	0.219994283351507	0.135027600133321	0.221079797833684	0.0106370802367758	0.143047656968377	0.0380395772691875	0.076560129662896	0.13914143381334	0.0333610202351022	0.0670099337792572	0.0398812415988707	-0.00155670842827782	-0.0482160529362079	0.0362869097651569	-0.109102565693412	0.132643798483336	-0.147250741152348	0.059923146546251	-0.145221137767115	-0.00297403948456573	-0.228639708254133	0.0312783236327882	-0.302029166967625	0.134443426537238
MC28923LL	Mc	-0.325358252051943	-0.158586540677745	-0.250198142298983	0.0131051458724543	-0.170100571621261	-0.166205980717841	-0.0735583966777861	0.00255146745926206	0.0191505589084828	-0.156788915999669	0.127624050829804	0.0123091160272793	0.197614620773693	-0.139916741548836	0.276652462877953	-0.012218127146746	0.375757296434717	-0.0893541131110454	0.270125661640206	0.127162809299659	0.231449136295425	0.0118067233734295	0.140774950417375	0.0500740456561593	0.0910414400446164	0.134149391209655	0.0389311895347264	0.0720548719638435	0.0354305434486444	-0.0105384821149844	-0.0601300474599058	0.0422390310253593	-0.0984330836764467	0.108950738743948	-0.148547865426735	0.0327608570762553	-0.167076689712753	-0.0299738824932787	-0.233716898895542	0.0464556300970418	-0.277431963384287	0.109962956005799
MC28933LL	Mc	-0.2869118412569	-0.183132833489854	-0.252919765534635	0.00456462827557256	-0.153166551031144	-0.163462832662195	-0.0709110065733041	0.00193960500785932	0.0162383532915404	-0.160449357967902	0.115890000159496	0.00324313767530435	0.199542260246352	-0.150015156592363	0.291689673182821	-0.00646488096432945	0.36736783939114	-0.0963352002560062	0.246022638967183	0.119944429478776	0.230349652140064	0.00621270469504885	0.141493525285072	0.0402438042181477	0.0889811028587041	0.13108711807537	0.0416228279130476	0.0742458426422549	0.036625646752216	-0.00978109529621442	-0.0589690904684102	0.0337077140109193	-0.100399054055887	0.125645740026902	-0.151850503272342	0.049472628406085	-0.156556661511115	-0.0203239316425055	-0.243153440920034	0.0595756830063201	-0.300985605563864	0.14008225335281
MC29336L	Mc	-0.306536213444215	-0.180451158198509	-0.246642238248652	-0.0012213627817721	-0.167707822694848	-0.184118802189418	-0.0762088247074366	0.00369997925229296	0.00926532167847574	-0.173343094058997	0.119260267719835	0.0113682157843907	0.190962546849685	-0.152453794432358	0.280020481892434	-0.00804742010138691	0.383001784927988	-0.094798779070188	0.254599257987835	0.130317369638698	0.227219103971512	0.01255368895081	0.138934188686588	0.0476121108351534	0.0876251237633638	0.131437498288617	0.0305418333231641	0.0754839868878477	0.0267457115761035	-0.0103908969840398	-0.0630623265719343	0.0527407024009295	-0.10060038339337	0.123353233094637	-0.142157506726032	0.0489116412673923	-0.146794135434096	-0.0151467083756015	-0.231320572830179	0.0497715891899662	-0.267145598326223	0.132722000601536
MC2947LL	Mc	-0.321912542508792	-0.182762898208582	-0.239608547174577	-0.00369971145798809	-0.165579741148997	-0.18481181458005	-0.0765367459882096	-0.00246434417440753	0.00854530569777082	-0.178788488711394	0.131754506546043	0.00943902589357826	0.195656693458334	-0.153623768610843	0.264218839955295	0.000140465643095861	0.37946664235001	-0.0904333466529999	0.254936997738869	0.126671412652004	0.217138568996413	0.023099807302314	0.141070878656401	0.0478763520241329	0.0832755116797239	0.139113703317858	0.0428451285616105	0.0630548950745287	0.02687418980798	-0.00998199638144547	-0.0582062969865512	0.0410199460922393	-0.0937256273829269	0.127202247361744	-0.140168478558023	0.0529845063448445	-0.151094312954053	-0.0134200493461965	-0.232557702108252	0.041289010981665	-0.266393268638069	0.148095045435901
MC35863L	Mc	-0.307677963552587	-0.183850337700154	-0.249589194648453	0.00312807458077342	-0.169189756522863	-0.186483480076195	-0.0757479278257036	-0.0103686518763483	0.00565049284008755	-0.184870409543169	0.127183126516202	0.0140112246272635	0.196739667117761	-0.167260804216336	0.255458014458917	-0.000253461999708708	0.370834940421945	-0.0915784848846567	0.259879176984276	0.138075109841797	0.214136002239901	0.0214792838357305	0.139744297977553	0.0454770596794898	0.0899563468746343	0.153229854969881	0.0422278542389381	0.0785573515236697	0.0248528160758354	-0.0114153383944128	-0.0522996311606602	0.0279413551016423	-0.0898047278010125	0.134875948001973	-0.136594304008034	0.0459101699963752	-0.148376657589605	-0.0169303756066335	-0.231812584288466	0.0418210769641085	-0.265569988348666	0.14850483517491
MC35884LL	Mc	-0.312579334330985	-0.181058006280099	-0.251254653616761	0.0107322633180642	-0.15861402645731	-0.177427609153704	-0.0697974258258304	0.00901388969494403	0.0233282604924568	-0.174877508350782	0.116938036115498	0.0153332870630432	0.195891972084475	-0.160409720739271	0.265714713849034	-0.00740882609454971	0.37353852756488	-0.120558693266371	0.245718354272778	0.136541503689491	0.226045018771451	0.0144928633185949	0.13478938142113	0.0478693963493287	0.0799098685376122	0.161277681077093	0.0316804790111468	0.0631474501966724	0.0318735460492034	-0.00932152801793708	-0.0516185927878511	0.0350291775673671	-0.102774734961401	0.133978219930692	-0.142773594069171	0.069402327468888	-0.142079812196186	-0.0171300256719967	-0.203823231895166	0.000972673409511328	-0.290112752029003	0.150401184491021
MC36137LL	Mc	-0.319055840423992	-0.168120142209066	-0.25430822221795	0.00307979103775467	-0.153924510914668	-0.162179003747993	-0.0741561186271996	0.00359198774931333	0.0263714594153277	-0.159476039452423	0.112943062174044	0.00912154202614276	0.198878111224973	-0.143043983354944	0.29612500100322	0.00610672109699326	0.37305012169027	-0.102542831614935	0.26071663321508	0.111876788892684	0.218693526342147	0.0137668632506113	0.132501769019827	0.0374151602035612	0.0922559595626426	0.121531614676151	0.0359640539206621	0.0705233563414022	0.0389217886548722	0.00332129038373693	-0.0523356263219732	0.0328210771674229	-0.102714104026269	0.128609907863924	-0.14829262449852	0.0428640855962447	-0.150956437881359	-0.0107801703112171	-0.237167739223591	0.0282567314180861	-0.293510262087544	0.133255252986548
MC36320LL	Mc	-0.303260063718974	-0.186409296387445	-0.240867121590923	0.0128589636138308	-0.161468640248449	-0.197686675107646	-0.0751270284774931	0.00303353322733602	0.0135191195932611	-0.186433996451226	0.114555678183339	0.0147647782271744	0.192986902101456	-0.166429371976095	0.288322954886467	-0.00679124212350875	0.370517085456645	-0.107798692382462	0.236611326565239	0.146259363465784	0.214335369377352	0.00464373003791568	0.12583035363434	0.0375620935906439	0.0679378156911751	0.163695512042128	0.0282311182805812	0.0712733982027653	0.0352665118009135	-0.0108384762272107	-0.0503261444345724	0.0337050133377488	-0.0889460129933642	0.150744993775642	-0.142485285025351	0.0568552102110074	-0.12639431215933	-0.0160255894067223	-0.221692523511356	0.0321793079144788	-0.277547103410957	0.150837442415861
MC44510LL	Mc	-0.314647061661333	-0.185547816451882	-0.249085555381726	-0.00439963375964729	-0.16476202056638	-0.184690477094747	-0.068194693311451	-0.00417414494215545	0.00806732125437263	-0.171048543348292	0.121118436119923	0.00998923867278635	0.188449415130079	-0.154335463457272	0.280899330640464	-0.00271722633584799	0.368215541676524	-0.0992089621007561	0.26403220661437	0.130162202130409	0.220534292277675	0.0194244284380762	0.139622431012358	0.0359454321003253	0.0755351389152119	0.148805270446158	0.0409747112312304	0.0821062805052299	0.0294516920895278	-0.00555966817030824	-0.0506327207841296	0.0327937692100005	-0.0995480736598089	0.129853678462673	-0.137595018242211	0.0652517046379499	-0.15064661107816	-0.0186302090565087	-0.24263409871825	0.0535188040735052	-0.259154663558288	0.122461336040304
MC59095LL	Mc	-0.326834388884564	-0.150511183721942	-0.25398116998425	-0.00961970829065219	-0.173021459148571	-0.172071798473731	-0.0643471993787861	-0.00930418927212904	0.0106527162968555	-0.166594946223882	0.132653841152969	0.0142888310585354	0.199228029501763	-0.157291619806239	0.274367765462213	0.000832997344460621	0.364579594189335	-0.0877999119793696	0.276555688236316	0.132815379399009	0.227652300015724	0.024317972741002	0.134937102348212	0.0668830316044179	0.0850535789274663	0.117412235521878	0.043727335296959	0.0696017450612497	0.0282194740600732	-0.00998617118770914	-0.0480030275689304	0.0327114637496932	-0.0982500923041174	0.106360518511952	-0.143393917456348	0.045830068971732	-0.147932416152926	-0.0252180402176554	-0.244891137948297	0.0539984083970215	-0.276972616661098	0.123344916812357
MC65428LL	Mc	-0.314971132829963	-0.190917886622278	-0.232985942653199	-0.00994769221012453	-0.167004297697918	-0.196133814574552	-0.0781217862988033	-0.0161395476340488	0.00413012777510603	-0.169923001939246	0.113479967901586	0.00711408589779131	0.178179453628578	-0.15568119539946	0.260514561824065	-0.0049287269635215	0.364271647967835	-0.106007892920526	0.280347808516241	0.140834372459566	0.217579542918168	0.0198409728790213	0.140539781769631	0.0496462009797125	0.0913370628269829	0.158979514101604	0.0409241022379277	0.0838007174766824	0.0227556835881576	0.00628951979702672	-0.0447189724160925	0.0300917820163696	-0.101183000846931	0.145107018481928	-0.135792778411698	0.0351966673448671	-0.139963472962812	-0.00956552297613265	-0.226679907882622	0.0332730628577619	-0.272638448954236	0.149071366947558
MC66806LL	Mc	-0.306301215549577	-0.195377888184187	-0.242048226225527	-0.00738052465664924	-0.168961334401009	-0.169016512761942	-0.073801076981799	0.00129898216214115	0.00666444637215466	-0.177639476336432	0.122566938234283	0.00907874504610718	0.189642357472837	-0.163583914868903	0.262585072203054	-0.00248703765303719	0.371304103461656	-0.0999445157337713	0.256965852876154	0.121816467824881	0.229474208609761	0.0272350168521368	0.153095849202678	0.0490961903620349	0.0854716566058675	0.155846539554702	0.0395870492485374	0.0752185051050721	0.0253694216552148	-0.00669682369945182	-0.0492436521937828	0.0302470519124832	-0.0997876947972558	0.122084717581206	-0.146109699735805	0.0579690981781093	-0.163706007918749	-0.00240103913702383	-0.216596010155523	0.0296872021393378	-0.276172037983167	0.144949216313184
MC69510L	Mc	-0.305854073602464	-0.181643197289237	-0.246773061160723	0.000724527033274915	-0.156575107187688	-0.190137585522312	-0.0724558192527004	-0.00577766070358251	0.0238890699494599	-0.176727480200709	0.11444877943553	0.00704281770639174	0.194480816016609	-0.153750006740699	0.286489950398135	-0.000338544087215578	0.363317255234596	-0.12622531746983	0.250226045088889	0.143347952817596	0.223662731009635	0.0205999007427482	0.132655366931943	0.0636393263979598	0.0809330764388818	0.134319194196995	0.0436841132195782	0.0708143837945117	0.0221550052678381	-0.0102756698687053	-0.0621714817803458	0.0579997570179463	-0.0923568225018288	0.116999892779133	-0.13397317655993	0.0528198260890507	-0.156667654029471	-0.017378522412112	-0.236594558392702	0.0634305163552824	-0.272520454523241	0.130515889363512
MC69522L	Mc	-0.312931864387024	-0.176769118244086	-0.244169381767772	0.00192475872768456	-0.165180689203045	-0.173808023715484	-0.0740079725736393	0.000109834454235122	0.00799481302350611	-0.17083599035997	0.115022676824379	0.0091086314499155	0.196633516105498	-0.165594571585877	0.281135336695355	-0.00754447928606595	0.384523177452931	-0.0916872466696909	0.252858672456102	0.141433087028016	0.226760404620927	0.00807254355467791	0.13692778053225	0.0501164226872624	0.0874846834131152	0.140251441955317	0.0351111875876658	0.0742988633042478	0.016621330756075	-0.00898124087072996	-0.0503424988172525	0.0333293527223856	-0.103041986381866	0.116165357906177	-0.144228208172342	0.0605131738868139	-0.156063010443429	-0.00692640941183797	-0.226667931939222	0.0370295073281164	-0.264440035782211	0.129794105138894
MC70129L	Mc	-0.333749881834874	-0.172156298783448	-0.251206363911095	-0.00283737561751482	-0.175267774612458	-0.188062269829594	-0.0610695435381322	0.00285258279085135	0.0041057047263526	-0.17458600061426	0.123058847948423	0.0114672174330765	0.187953949560945	-0.168036626371778	0.26455218316934	0.00411918443402441	0.359447257679906	-0.0989882556518279	0.247453631218828	0.138991311478986	0.243717401185394	0.0430683938118105	0.152127714236393	0.0633733414374967	0.0783425309572092	0.130663304069277	0.0426619899914806	0.0442653561640137	0.0290434779395462	0.00416927308037477	-0.0249600573753926	0.034636402293721	-0.0960191857598103	0.131456486700806	-0.137891663074872	0.0383693191926825	-0.156931870320149	-0.0106128610901323	-0.226659819373993	0.0304277224626029	-0.268708528813043	0.137419792608832
MC70130L	Mc	-0.320068595312873	-0.174372928047486	-0.245649581084261	-0.0033392905649621	-0.168374692680247	-0.187598870532461	-0.0545688266152127	0.0165925741204515	0.00698705181574155	-0.171853817698151	0.122019174049401	0.0106141837205208	0.189301302945531	-0.16784807590395	0.253865331481802	0.00886793403045207	0.352048386960047	-0.104829360929663	0.269919325325423	0.121249901632599	0.235306564758409	0.0460632314317703	0.15821727944189	0.0594361362672453	0.0900857869845275	0.134247429733144	0.0448082254423417	0.0456175113249809	0.0221230738145741	0.0076911456976167	-0.0312186408049363	0.0435355305973089	-0.0979372119451915	0.135396712087249	-0.145048620893763	0.0340856990046343	-0.164448111648479	-0.0107638577306371	-0.227421690023945	0.0254224811565033	-0.28994553201078	0.131785730602834
MC73074LL	Mc	-0.316455432007663	-0.175894996967995	-0.244009273937049	0.012867362314534	-0.17033465268523	-0.180702943253259	-0.0677477744172167	0.00218462759906869	0.0130862446278381	-0.173547461946368	0.119690560602197	0.00809079596642886	0.191258212390747	-0.152860406325889	0.313261163537376	0.0156010060167176	0.376822872038309	-0.110223779831419	0.263822328259122	0.138592683044665	0.212970300192321	0.00345293420755598	0.116673403164683	0.0580688874139251	0.0640012488114198	0.128421391278295	0.0267921965148268	0.0686219891558181	0.0302837414149892	-0.00783743974456286	-0.0486138314199653	0.0325525099713155	-0.111773532007335	0.113684370985889	-0.137930678285347	0.0521982759885997	-0.143703820180112	-0.00948166898207107	-0.220148399268537	0.0378600830328365	-0.267944877345373	0.138351780075915
MC74697L	Mc	-0.305835729119855	-0.183774954772798	-0.251780477383816	0.00745669709325171	-0.166159995206037	-0.182528003396679	-0.0759370514609796	0.00586009440650911	0.0254019806694874	-0.175399559856511	0.121865486720044	0.022212424970536	0.196537811765194	-0.157629661988497	0.278855826856507	-0.0108606745899875	0.364705885095256	-0.105281891969772	0.251735054171524	0.128224466413852	0.231841671914237	0.00497665158028232	0.126403195838038	0.0716737502556937	0.0920324520209646	0.146168785746417	0.027133174075721	0.075002164245328	0.0280868051475538	-0.0158462153745513	-0.0588703093857164	0.0393852625949319	-0.095329667715414	0.128306916376047	-0.150664789093224	0.0575908863822088	-0.150318237543824	-0.0265318419716185	-0.229814103033057	0.0254584900261271	-0.259888984332601	0.145536213829229
MC84924L	Mc	-0.310922235871257	-0.188972457043146	-0.239210344169083	0.00320618628304887	-0.16415873180953	-0.183731182373948	-0.0717353959865822	0.00145474418558221	0.00435131621624028	-0.185507925823738	0.121476817498279	0.0176179811120982	0.193562905244068	-0.163960227369615	0.264893873219924	-0.0136082742599761	0.37535516128337	-0.085648637991556	0.26837540068198	0.116090746963322	0.220745489358755	0.0120130378566865	0.129363757198522	0.0623505759512266	0.0863344035052008	0.148689337228304	0.0347850789295925	0.0824463005472337	0.028506473350569	-0.00629284702268572	-0.053812982805701	0.0343263003302024	-0.0962709041958352	0.136322475509687	-0.147263053286532	0.0564675841474124	-0.153740919230805	-0.00821248122624968	-0.21533126640914	0.0275094707861796	-0.275304842722036	0.137439292209932
MC89453L	Mc	-0.313061209410593	-0.170750853596096	-0.249916745512898	-0.00904754271012985	-0.165456192735089	-0.173347205307525	-0.0632462639120862	-0.0103922223365909	0.0140991696937414	-0.159828927194875	0.132344232208935	-0.00212851406598086	0.17686889824757	-0.15221789221981	0.282876951534961	-0.0213312427629845	0.346803275178852	-0.10202772225208	0.25760292389035	0.138488516181655	0.226936597406495	0.0278208528485133	0.152703670662225	0.051764368825274	0.0836205544883841	0.145083566458021	0.0403313182019601	0.0866198962925281	0.0561773705631729	-0.00480620477795504	-0.0356270203582429	0.0306747004949893	-0.102355783169753	0.127914023823228	-0.148781544255799	0.0543222636319335	-0.159842405606899	-0.0125879640670803	-0.23596231131994	0.0268807350487338	-0.296115485795347	0.128897367686232
MC89904L	Mc	-0.307226225101304	-0.177896688757986	-0.239049160885146	0.0024817771787176	-0.159741170183555	-0.18362326264156	-0.0773560690294031	0.00555204099472912	0.013179499010304	-0.18711082729343	0.11787846119743	0.0161618909696291	0.18800225363074	-0.161555924712733	0.28578615349885	-0.00450628536186673	0.372699734880369	-0.103568245071811	0.251756028036073	0.129999942566224	0.222489631025399	0.00934712776969422	0.135271207916164	0.0442218369818338	0.0799753345530245	0.150923555813418	0.0388640537224347	0.0874427462071043	0.0233179859781595	-0.00198564882123122	-0.0523452358785484	0.0311671813336962	-0.103888952172531	0.135679896040837	-0.144267797675665	0.0536894672761855	-0.148557368622015	-0.0121797192151519	-0.22552897471723	0.0307917790149107	-0.271259389183548	0.134967359728791
MC8991LL	Mc	-0.29206716713385	-0.173077935627538	-0.252482875103659	0.0115631962288593	-0.152561780154148	-0.185988104618674	-0.0808546119355287	0.00312387472161604	0.0180040313948849	-0.185883401293662	0.114294400534765	0.0149284282200044	0.19875840555592	-0.162833550770377	0.267304916585843	-0.00805749365472874	0.385086100705741	-0.0941682290851225	0.260353921736449	0.124374532488612	0.219401794467317	0.0135991092663391	0.135091907691262	0.0471313288680673	0.0890955910970349	0.15276314974309	0.0244990930850392	0.072276595330657	0.022601514591853	-0.0116837320780766	-0.0526647284090366	0.0270487358480756	-0.10290881078713	0.132158019517908	-0.147869465442192	0.0576589355348829	-0.159100300416779	-0.0167330412171121	-0.230769836420973	0.0341894266319097	-0.263212101642811	0.147610155945268
MC90271LL	Mc	-0.310492266215771	-0.160303774537481	-0.254374032195296	-0.00790902228717413	-0.168947139235361	-0.169375561540116	-0.0700675170485922	0.00205055138582485	0.00466275650016768	-0.166980348192876	0.125838863870864	0.0138092050368618	0.186724744956486	-0.148147048478497	0.291735801782247	-0.00693961447840859	0.368273212037273	-0.099094276105526	0.257176596073025	0.13260210478221	0.233498692583134	0.0048764695910754	0.143056008601874	0.0485337619636888	0.0952386127554448	0.154559266820456	0.027088070387897	0.0748855689958022	0.026613145907394	-0.010666305465517	-0.0491922957714072	0.0361439608650427	-0.101313706934616	0.127869889217351	-0.151007619052758	0.0572592163352099	-0.158929509668946	-0.0223113747169239	-0.217251502131911	0.0168373477880333	-0.278330917201149	0.122299983020964
MC96275L	Mc	-0.308313012550822	-0.1693813725075	-0.251713096300528	0.011351916378458	-0.163204774710063	-0.178230574813155	-0.0708552830679259	0.00683562145002899	0.00617684479701896	-0.170356727069058	0.127229230153161	0.00923111825361662	0.187192659610927	-0.147817861222289	0.29878255967382	-0.00701413828998465	0.368863796037563	-0.0919898891049101	0.237688536263911	0.123019061433279	0.246168073024307	0.0119013631431758	0.142892649989588	0.0475195804150262	0.0809468892949123	0.129729385309876	0.0275350146285213	0.0757796359982582	0.0384539153288927	-0.00635397124801563	-0.0507088553663645	0.0364234542402785	-0.104725742645526	0.126301096266356	-0.14650962927173	0.0495645483997223	-0.158499394847688	-0.0202769571259121	-0.227429830439906	0.0281252803420031	-0.279970549602068	0.135639429750747
MC99652L	Mc	-0.307554290090597	-0.166279897453963	-0.248480692276972	-0.000193554989634876	-0.170152190777861	-0.169819193453822	-0.072852342747399	-0.00174638912127422	0.00658560895205001	-0.170309760676094	0.117165020028182	0.00276969926813601	0.195000332663987	-0.148294405585965	0.31131054347056	0.00167048493674786	0.362587529865867	-0.0971920621847992	0.241951845332568	0.143658159697817	0.232900390220827	0.00541335014154921	0.139350060723525	0.046760056880296	0.0911049726870563	0.13676762462771	0.0310067809813043	0.0689282086166218	0.0207339812589965	-0.0103423736826916	-0.0436087871726627	0.0245577211656028	-0.0968642175092575	0.127815877971076	-0.147097711149966	0.0618314254642319	-0.154169008017588	-0.0186479565986195	-0.228935837627531	0.0297111006651464	-0.279981988815091	0.132941884311929
ML103440L	Ml	-0.301426695521933	-0.160918170840737	-0.237154125735988	-0.00443179842397499	-0.156216767239976	-0.18364362033088	-0.0714551618702224	0.00231844207177617	0.00204183579128564	-0.177874288366791	0.126198836171758	0.0214692269830553	0.194309686045362	-0.166075218406269	0.281960191250144	-0.00773858982934153	0.36586394826397	-0.105240071117916	0.254706418000276	0.127359146709025	0.229082453973233	0.0129653198972521	0.143493888876852	0.0510250903929186	0.0871308913067117	0.142910046410731	0.0333177968362794	0.0723334227818242	0.0357407098923737	0.000122595487026918	-0.056190294673867	0.0403791532427766	-0.0997988545242533	0.134250034925591	-0.162100184228821	0.0626993585083779	-0.156460369034229	-0.00529520846983602	-0.221949751107101	0.0283272693659812	-0.291094452471855	0.11505785900941
ML105523L	Ml	-0.306093771167143	-0.173278913791838	-0.246595338808534	0.0113631818294967	-0.166769954853033	-0.166182123927932	-0.0651393683865833	0.000628018687179019	0.00742542925750117	-0.160800571880067	0.132205495774568	0.0110738118839302	0.193088393253158	-0.147064036350023	0.283615454373181	-0.00832430198125621	0.372406782003781	-0.102059659466456	0.25456251469056	0.123619258379519	0.223965101175401	0.0138444695100245	0.143215168719932	0.0461325308589371	0.0812428965182582	0.134514153535466	0.0429617051026119	0.064120254293555	0.0372491444513485	-0.00686660096147759	-0.0518475807936963	0.038051230389568	-0.0998244830433157	0.123183137127811	-0.145026185502467	0.0503355479127544	-0.143969119637602	-0.0100638506407148	-0.235547169305529	0.0440985997534975	-0.3111251138224	0.113675864838025
ML109060L	Ml	-0.294761724034445	-0.175972812764186	-0.225912930769222	-0.00299007579897145	-0.152002012345359	-0.188248064792713	-0.0711496177216855	-0.00418146104111903	0.0177949466321849	-0.187688038660154	0.114249461143537	0.0119341416523119	0.196993425761794	-0.182843973398628	0.290545449584911	0.00184931970857917	0.36685941406014	-0.118797019888863	0.25013117275842	0.124639477164184	0.212548994452059	0.0151666013502292	0.128244027605368	0.0460659377320496	0.0711078882774817	0.154429343010581	0.0269806393620316	0.0867704759990357	0.0283873729651833	0.00128588859622382	-0.0578683398584129	0.0414926918348864	-0.10931866562232	0.147334068326511	-0.139149019132072	0.061836051972901	-0.142677277301586	-0.00153494236088306	-0.215636343262793	0.0243632754570535	-0.295366862555216	0.145089115900971
ML109327L	Ml	-0.304630681173317	-0.168569411281678	-0.239766639713781	-0.00590116454271584	-0.167925783089785	-0.180661609284146	-0.0880056791358992	0.00237659697216996	0.00222473868701488	-0.172518217215561	0.112552664938822	0.00184902048578874	0.183287000785308	-0.153384164762269	0.267446933505446	-0.00582210491249201	0.356991852525201	-0.0839878576957015	0.280655485428246	0.129742919048753	0.22711395912662	0.0138498601253713	0.157008106949113	0.0515379615059819	0.0995888523671457	0.15323883037976	0.039791220136727	0.0669977208405895	0.0346935997246398	-0.00819650331639486	-0.0460275891762871	0.0346520503735927	-0.0838908495415832	0.136290018063139	-0.150882135745206	0.0553950552572177	-0.157511037711578	-0.0129550499169183	-0.21805770346047	0.0183735161431326	-0.304656315426379	0.127692533732381
ML118673L	Ml	-0.311059320796952	-0.173187770013605	-0.240228938029796	0.00719172969738889	-0.154343335458379	-0.184462278876747	-0.0589880266576119	0.00489792495890123	0.0200463018573239	-0.177377782985869	0.124702850866654	0.0118686394575757	0.196824493824975	-0.16566660499224	0.284869846202318	-0.00293419131488591	0.364659122379416	-0.125945053950088	0.237770805863113	0.130118341594696	0.216559241985129	0.0165065995106241	0.141498361689198	0.0534860178446738	0.0660590815183476	0.150878638524242	0.0326009517940602	0.0792517767762825	0.0373133936844418	-0.00678212026705255	-0.0469790347990812	0.0349628775708256	-0.106190751960498	0.12982704357212	-0.145404858899473	0.0617584948121278	-0.137102082264018	-0.015025982934168	-0.223494200964696	0.0441640995303484	-0.299113901834471	0.126469601484849
ML119354L	Ml	-0.299622751689476	-0.169644489441751	-0.241519124406351	0.0173697377990029	-0.154181382319002	-0.178542924067451	-0.0746616164049432	0.0102095834016981	0.0162392148722542	-0.176812742648449	0.106697881573484	0.00824920949713758	0.185347211482287	-0.16384041062868	0.323776012765266	0.0293175443933579	0.358785503689646	-0.112621795337816	0.259206171856225	0.148867467063955	0.223748670873114	0.0000838908710263245	0.124834262841311	0.0396002110969488	0.0793201936676808	0.124518898411971	0.0229899545989741	0.0650702849505229	0.032710833004524	-0.00749928238935768	-0.0560014960165242	0.0334289279169745	-0.0996032820166011	0.116206252867678	-0.151848324781133	0.0575096930944833	-0.145101518550066	-0.0138423748355843	-0.21895026695214	0.0221600042947057	-0.292166148088531	0.150212313689626
ML122003L	Ml	-0.291759184789466	-0.201028303438985	-0.238256531398516	0.0114510815571657	-0.153373837611853	-0.195480126896383	-0.0682015589819763	0.0128817127600463	0.0141360206367222	-0.189255437489907	0.116521125244228	0.00983241456385859	0.213131959787163	-0.182261677752927	0.260029066240476	0.00578157623077085	0.365224751080979	-0.137470362611117	0.222947386595912	0.140956929799644	0.211163980935789	0.015605509313011	0.141231164573275	0.0432284306708604	0.0670278720618439	0.158055039896525	0.0339221349622061	0.0626238972214118	0.0412950766108272	0.00443310254439931	-0.0445936700378597	0.042589979191941	-0.0894741701174305	0.14598406234444	-0.145980887590502	0.0681703443523847	-0.137228033327815	0.00157549057536959	-0.224236054401121	0.0361068667133923	-0.293526610472881	0.146219470454099
ML126147L	Ml	-0.315452834408584	-0.150780716039913	-0.251037207804305	-0.00176085561163232	-0.175180774783046	-0.171541314611406	-0.071088310148095	0.00104861612482695	0.000435791457640843	-0.170416723114847	0.120444919237416	0.00495046386375029	0.192383576054526	-0.149859557759381	0.25500397117358	0.00134629742536941	0.379883278633922	-0.0850500145019404	0.275316960406142	0.114496816496134	0.231917066479819	0.0252799307825152	0.151909924692069	0.0658629821237257	0.0912137392988669	0.135014380754645	0.0458543565877108	0.0596211683178071	0.0334114431318198	-0.0103195538253393	-0.0479711332313866	0.0261907030908959	-0.0929361017801309	0.120026398356373	-0.144799863345004	0.0535448976457829	-0.146749865028289	-0.0152255307487254	-0.226541494819731	0.02742380015477	-0.306017441804941	0.120147811076589
ML13469LL	Ml	-0.285213399952727	-0.181337092225572	-0.244335350005765	-0.000783171804525863	-0.146754703607495	-0.185376128140993	-0.0864521710132339	0.0119338402787944	0.0110614246396652	-0.176904111792954	0.116050750428809	0.0197973894693575	0.190158532258467	-0.168701457292884	0.258559324987838	-0.0013247136902325	0.367666401481315	-0.119999458385848	0.270917431045209	0.128475348345659	0.219371622247459	0.01837526804431	0.143131296707994	0.0535233338214395	0.0902132504431257	0.156509553921821	0.0336651313049523	0.0720720162774202	0.0324660501143242	-0.0152427428287487	-0.0477901485031324	0.0369875778385627	-0.0911512503380117	0.137709864240228	-0.155140974461807	0.0533686508110408	-0.152810541548447	-0.00845311699665171	-0.236288515706267	0.041711221670004	-0.287324160522271	0.127657928439773
ML136903LL	Ml	-0.319353953650228	-0.17099576181435	-0.241023816599599	-0.000677231317184617	-0.163156854135094	-0.18372354305344	-0.0656527444144999	-0.0031431469082691	0.0196323444769568	-0.178603212643834	0.114631344113686	-0.00131228815500378	0.201674200806646	-0.150350431158347	0.280649213859217	-0.00547378766524347	0.351471431062741	-0.103757997813401	0.257039252777146	0.125438720415126	0.222928095974913	0.0122266577313805	0.131804452011767	0.048341737698788	0.0902549169338687	0.152724474767278	0.0388978740716961	0.0753151924543798	0.0341465002526938	0.00403389039923329	-0.0446489466712457	0.0347152532607407	-0.0956770265427016	0.13511211151252	-0.142288407513534	0.0596910134756369	-0.139701731763313	-0.00514640855250256	-0.22262947290754	0.0327434990542245	-0.308996672143578	0.122841258312266
ML190188L	Ml	-0.309002872792541	-0.174573055211374	-0.232378230234078	0.0136905557662839	-0.157122979243273	-0.169796801919333	-0.0760741716584915	0.00628995808200644	0.0133683008751884	-0.170789216186985	0.112923036779873	0.00360133457103763	0.183706354550636	-0.161503497250571	0.334039403648214	0.030068215460813	0.373712275972406	-0.11079938619205	0.242239055687543	0.120960556159459	0.23531105164744	-0.0105521396112123	0.107857465213018	0.0609448394933655	0.0665063784153471	0.130107610529958	0.0215028343906133	0.0635248082758892	0.047445020292776	-0.0140159493208762	-0.0581834077268993	0.0394814805172919	-0.10477337638511	0.116730211936151	-0.147021679899835	0.066561427040427	-0.139504158082838	-0.0102704918765651	-0.21746412221185	0.0407072723917115	-0.29708617923814	0.129632267344573
ML196704L	Ml	-0.291195774488528	-0.194428216077455	-0.238744545533303	0.0105390043449496	-0.137945424542591	-0.196004633800113	-0.0794210664796534	0.0135228596098492	0.0178119359708671	-0.194094049201567	0.112905612714548	0.0180393649887869	0.192636211267561	-0.183222234622245	0.265902754318001	0.00469194321005967	0.356883975617188	-0.124941119312861	0.261948738182043	0.129797000317075	0.216673062299989	0.0177413832108368	0.137300988766752	0.0504515733409277	0.0877870402407568	0.14369804798919	0.0318767987502766	0.0778799533302747	0.0219043569996828	0.00973032586688071	-0.0540203305674235	0.0388419842155306	-0.096100762407229	0.14600804563478	-0.14050147562965	0.0704816280229981	-0.15404227586179	0.00127221655369976	-0.212365251778571	0.0287809293829823	-0.299294567838928	0.13121399299542
ML202858L	Ml	-0.294550714858286	-0.179893761177637	-0.234632268207608	0.00865115413457303	-0.155026033223822	-0.18812505629991	-0.0741349165655976	0.0136014404110015	0.0167140729509688	-0.190325097796213	0.113748355228939	0.0155593189148541	0.207351743545073	-0.170126767372999	0.280668271332009	0.00431424223406202	0.383050933811615	-0.108312166577437	0.242347616370558	0.115292446729818	0.212245139359526	0.0152706554318689	0.128385662187593	0.0495426914449174	0.0849574073048092	0.141158523603771	0.0235105733204886	0.0683185249824714	0.0307392696615165	-0.00516761622832857	-0.0505892386072944	0.0381956141145912	-0.0882325291921522	0.131942176450195	-0.149501158203819	0.0659572622476927	-0.163815151520899	-0.0000873043235863702	-0.226795423040246	0.0450967582865217	-0.286441611653371	0.129136960789774
ML206525L	Ml	-0.319893589918911	-0.165786807105884	-0.244074600823362	-0.00118525480008996	-0.164057609449106	-0.175765186256187	-0.0679232879133809	-0.000145967586394525	0.00198737791260856	-0.17264213076596	0.122408378152327	0.00284548541351289	0.188390606013686	-0.147370368012073	0.293478009327756	0.00187829522524798	0.37087311210047	-0.0977682087117174	0.26281809223556	0.131626803235176	0.219664649331846	0.015444641303386	0.138820512341254	0.0412230085686541	0.0766490530238925	0.14582387450611	0.0357469433600562	0.0741741238140543	0.0373433563285835	-0.00175982803588108	-0.0515715276090041	0.0271057364862064	-0.100643714075965	0.120501361788357	-0.140552608999087	0.0468254872082811	-0.146940240410713	-0.00983507013785577	-0.22567582222178	0.031110992002675	-0.28684708870673	0.133699011860383
ML21099L	Ml	-0.304939638716542	-0.177581497613629	-0.244007106802384	0.00658980609595983	-0.149746180162446	-0.176814480869088	-0.071263353325374	0.00207653221027455	0.0190299752920797	-0.172538459923143	0.122134370659275	0.0124137020451572	0.207545317846946	-0.162929736536747	0.269144732402793	0.00313065948631881	0.369939544859571	-0.112329511890847	0.248803949180364	0.116943632312909	0.210849429552519	0.021942126819099	0.144390756241541	0.0439621138520335	0.0861066502756446	0.138532112652626	0.0365915366528421	0.0735028849189895	0.0385893617336853	-0.0060410915031445	-0.0516123025913427	0.0314674276150701	-0.10348481781503	0.130226352061124	-0.150567815886504	0.0529593082706795	-0.14652095516472	-0.00515771568817022	-0.229351122033606	0.0340581705718884	-0.301632332199312	0.145587665112638
ML21190LL	Ml	-0.290901986906582	-0.176471929802259	-0.246281225862909	-0.000303439232833063	-0.149404792794342	-0.174150020969654	-0.0692433403005184	0.0147411812977025	0.00981291639484988	-0.169868657805438	0.12078911448833	0.0119543163062551	0.197724950728767	-0.165989034254985	0.291951305297187	0.0038968431323995	0.366512168760629	-0.11101503152085	0.241855993683974	0.127310719759298	0.226674433039364	-0.00174329144919032	0.133421620131231	0.0438259082601802	0.0982831660461678	0.13606743797228	0.0267461780789667	0.0785224772475884	0.0409373889336567	-0.00675733456332105	-0.0532795028825442	0.0476614916649931	-0.0963725580841187	0.123466681844169	-0.172291070293342	0.0681902773669437	-0.14701146370201	-0.0128267716567443	-0.236803550170904	0.0426386029459822	-0.29311974458585	0.120849573457484
ML22388L	Ml	-0.296940775744173	-0.186732396466097	-0.235389534390838	0.00289167716086098	-0.156835564745699	-0.185278840903648	-0.055859701916427	0.0060351695029036	0.00302955734812433	-0.18187131679453	0.12583853561911	0.00698806651439684	0.18291698204726	-0.152485702052233	0.268002307119077	-0.00578873345585215	0.350664078964926	-0.129405390851908	0.243609722457899	0.141140594417982	0.235438353413894	0.0197607606455865	0.149545586524351	0.0646431023936712	0.0751501595849338	0.147710535595206	0.0346373926266891	0.0628833096075635	0.0424780110010297	-0.00728952754689827	-0.0357865968108354	0.0353389488781715	-0.0869552156248688	0.139939865675909	-0.150463462166261	0.0510572417345238	-0.141387850684399	-0.00819021869268623	-0.229281348253655	0.0520350762001657	-0.322410636370141	0.126617778436913
ML23173L	Ml	-0.303335426853914	-0.16869556741091	-0.237179130505233	-0.00375706324161872	-0.155185910627531	-0.181865617054555	-0.061424618328392	0.00835978524083581	0.0163064858724145	-0.178185647094244	0.120694140518994	0.0225816972294903	0.18997216082621	-0.159695140945345	0.28783353392568	-0.00968639461457082	0.355234769093562	-0.119986364488306	0.252282330874221	0.125908456778744	0.230736084662896	0.0116558116956021	0.137732828596589	0.0542919876981455	0.093532860952967	0.137011349427018	0.0298411479233668	0.0768538939042901	0.0317367673524027	0.008046427696965	-0.0549390018096644	0.0443267306233364	-0.109677453191244	0.135534901499104	-0.141728313551247	0.0615325170939306	-0.145109819585923	-0.0114750288294997	-0.228586272911994	0.0322059794122443	-0.30873716323416	0.115037285379344
ML25014L	Ml	-0.300762583882376	-0.168411596266369	-0.234805379371134	-0.00249019713279932	-0.158746983835164	-0.179623783656896	-0.0734839729354664	0.000351261252040072	0.0197571529158352	-0.175624251332818	0.122156738121377	0.0183884980819374	0.200349322167146	-0.159789416311316	0.27713094855066	-0.0045885466807116	0.363606046738101	-0.109610950872444	0.259364568628639	0.120088665091545	0.235076232936618	0.0156586329165743	0.141363013937139	0.0528907981326606	0.0657393020942543	0.138606334697401	0.0272995869995799	0.0717513224792915	0.0383893496578146	-0.00776522392665901	-0.0478384965255925	0.037023886207259	-0.114897327994933	0.131367366953025	-0.155460061067226	0.0591281499025401	-0.148697772483781	-0.016095443448517	-0.228490436434768	0.0319537255652168	-0.287049248216722	0.146790768349039
ML25593L	Ml	-0.31737701613675	-0.159386314324796	-0.244430905996026	0.00240323392089696	-0.170359572751433	-0.17167099453899	-0.0732598154186269	-0.00593172788267763	0.00916569060412196	-0.167494715229411	0.116815434021236	0.0106228945575596	0.19435794948959	-0.141946086991434	0.303034718231331	0.000259902193615367	0.36627887354411	-0.102508282320688	0.241581380030969	0.131160130824415	0.233300217876844	-0.00303660098365892	0.133832759526919	0.0400154535979096	0.0798658603469375	0.15195602164363	0.0379302262485859	0.0708732000636823	0.0406467805461199	-0.00859856687498654	-0.0469904536054788	0.0326499413724414	-0.10600252758908	0.132965188474018	-0.135037189329153	0.0500028798675893	-0.137132642799511	-0.0193973382733218	-0.225122197232806	0.0338209723110784	-0.301097569607899	0.123240808593128
ML26409L	Ml	-0.295789635521892	-0.173663625067716	-0.242253164819993	0.00523197381998749	-0.156270579129765	-0.179688115828773	-0.0693158188158787	0.00460276085882889	0.00119988895631675	-0.179214514837094	0.113013475533213	0.0130224202502558	0.187246563978365	-0.159400880291471	0.296565526316133	0.0116333850871511	0.363885710846456	-0.107814719167338	0.25909133866358	0.140626211880682	0.218538723055484	0.00747476496211902	0.136616526683524	0.0443917817982866	0.0914084689744375	0.13312536219057	0.0297001187864475	0.0714161333577583	0.0316577043645902	-0.0103395427895575	-0.0505395779674154	0.0363104524085951	-0.0991940111314791	0.131114322348025	-0.138900709503816	0.0513216318414506	-0.149218789658146	-0.0120696436383021	-0.226655355682953	0.033284271226104	-0.300786403927207	0.138635569590437
ML26422L	Ml	-0.303030421533871	-0.18381574159872	-0.23720876605366	-0.000952021988491492	-0.162282425973432	-0.184591886252771	-0.0709410751565087	0.0010363526874537	0.00613580853618569	-0.183609412049522	0.118489191959345	0.0142574454482608	0.193376214242858	-0.168304267129766	0.267980242339969	0.00516951429701759	0.36275828708398	-0.120388987174742	0.258284968368517	0.137117712563724	0.211005009010199	0.0240042307446095	0.143258453847519	0.046860577766923	0.0917093269504082	0.147914839578558	0.0381345217058195	0.0730210708389494	0.0335731392345763	-0.000643797066001759	-0.0483499716041044	0.0357107961279402	-0.0977627964237725	0.136816505760017	-0.138379949480637	0.0547915741355147	-0.143372743812253	-0.00183983611918028	-0.223428371962367	0.0452202379473359	-0.299948641278772	0.12222509148289
ML30816L	Ml	-0.296737000560583	-0.168941164565069	-0.237704879864073	0.00127616298289407	-0.154896034232975	-0.183468259247175	-0.0602265808523062	0.000317365296497524	0.015593576804013	-0.184103586113377	0.11546058540662	0.0111146786834395	0.20068605492267	-0.171387472016212	0.276209688782259	0.00156135829886372	0.366641055362711	-0.116939383676048	0.257937338307061	0.141343364962908	0.209079812041769	0.015083482130867	0.138212047180378	0.0498025899263518	0.0859586349987482	0.160737126461417	0.0263330780783207	0.0548354032901515	0.0145103874736008	-0.000710928060994828	-0.0472013189980448	0.0301050857893352	-0.100711606228942	0.138761122855925	-0.141787206138134	0.0565193208860344	-0.142650291383418	-0.014671423224024	-0.226596507311408	0.0404835887069434	-0.29811083378827	0.138281566631273
ML30907L	Ml	-0.29908823088147	-0.172351700755543	-0.247091754818472	0.00739339360655118	-0.150771508524254	-0.17949784286494	-0.0637865827845298	0.000784694830139921	0.0168822336907138	-0.178708740476196	0.121151517525317	0.00432799612846664	0.190486622102755	-0.159884519931431	0.284373446962979	-0.00153109117339133	0.354580798892264	-0.118090240482213	0.247452663923068	0.135431739700115	0.212877627846704	0.0147812172678666	0.145453332020251	0.041486454618816	0.0885430819971006	0.149173734854803	0.0347441551431444	0.0769088018971264	0.0427698490488523	-0.00123664732091774	-0.0491920845967149	0.0345945512227882	-0.0957361140306141	0.138178750738855	-0.141879757771668	0.0640748572989422	-0.150307045611587	-0.0117383406645458	-0.223981282021367	0.0294438817738667	-0.317480968112472	0.12645904973084
ML35063L	Ml	-0.311402633562912	-0.182162788458672	-0.24674655053726	0.00453424898875403	-0.143078404736515	-0.17362701290627	-0.0661477780934365	0.000260391345169612	0.0201620394210039	-0.169965267352458	0.125975996136871	0.00574815851951164	0.196115398733152	-0.159064378037194	0.27501788644996	-0.00781608016124068	0.372761287318496	-0.118050549453023	0.237890602083041	0.119810064517023	0.215346727496356	0.0161644820357921	0.143172000200828	0.0429936158958326	0.0776033858670414	0.13490543243335	0.033754022415105	0.0856978756977578	0.046831347696018	0.00258110027246216	-0.0452493944699495	0.0349025758634666	-0.100729324840882	0.12907384363154	-0.14215838298683	0.0760481177878699	-0.14656790875487	-0.00413017867408979	-0.228361368970507	0.0392395354643662	-0.314188946864709	0.122856812590051
ML35224LL	Ml	-0.287694361541224	-0.192508938886685	-0.240135630125439	0.00448611583728188	-0.14360937990519	-0.177710470293626	-0.0771672620627503	0.0000253414598043707	0.0186756877166249	-0.170585201539567	0.108348871112829	0.00965876925248708	0.194907755172418	-0.161708395198144	0.281234415315445	-0.00563510028095633	0.370160032032935	-0.120389891001983	0.259750993470653	0.117904215522801	0.21253112900646	0.0110969468296736	0.125140272650164	0.0517591417062028	0.0930961774132573	0.144485071405246	0.0381562337680225	0.0750298279949271	0.03301961235685	0.00698205376482428	-0.0512904039969039	0.0382778747374994	-0.0935553691139945	0.134896373833512	-0.145183174233476	0.0618317347537491	-0.151242423539204	-0.000392753871883177	-0.236180803441195	0.0436580670904793	-0.308962372056283	0.128839216884357
ML46339L	Ml	-0.298741706859925	-0.164749726127582	-0.24366732004474	0.00408070607979425	-0.144093020795185	-0.186281631629494	-0.0777867212565925	0.0120742162008737	0.0256723339031553	-0.190161323990943	0.127487990002131	0.0175555843212091	0.199249035778054	-0.171007609784177	0.280584753069526	0.00774607006599682	0.363158784872144	-0.120951020039891	0.241334135543092	0.122066709991978	0.217172678454057	0.0176322323329554	0.136981965036109	0.0565398822060908	0.077542271335839	0.14652069519354	0.0339893480707257	0.0666164822575557	0.0372020834179305	-0.0104168773852385	-0.055131895645257	0.0385800341997806	-0.0958818863529045	0.1296883433584	-0.15034861490966	0.0609631004912509	-0.152491249864282	-0.0087528279024341	-0.225652053804057	0.0308860705139729	-0.296580909950162	0.141370889646362
ML50909LL	Ml	-0.315536241774168	-0.170085422869857	-0.253795520429689	-0.00192778746046671	-0.167813819313448	-0.159270891916999	-0.0667801832822972	-0.000918431946896936	0.0030637196955467	-0.163436089227832	0.114506842569839	0.00435398636993544	0.2096036415342	-0.148430511766637	0.274893344680635	-0.0112482065015207	0.36879803789489	-0.0854350397048987	0.269373939197658	0.124259166613893	0.22729168403365	0.0128763409361361	0.130109111052827	0.0394240527357309	0.0908665341296959	0.13478283907303	0.0478852939829659	0.0681841879612305	0.0416571842853084	-0.00015112150434365	-0.0615893564196927	0.0445463355120668	-0.0906812071416171	0.123556611579273	-0.137954218923332	0.0502071874388851	-0.14692765775395	-0.0130141911597872	-0.236500850808424	0.0271013795897441	-0.300470277210598	0.124625606249316
ML51713L	Ml	-0.302424742441774	-0.175344581014787	-0.245565305660262	-0.000207087270102118	-0.153100029021225	-0.17984731374748	-0.0801790831348601	0.000716568424958859	0.0167039090369966	-0.174052232762879	0.103462819007304	0.00950450687651864	0.195360605791377	-0.158510423119781	0.276361016980228	-0.000859978830620815	0.371006287521238	-0.104670692607856	0.260702527624895	0.131189092119157	0.217465999797457	0.0126287425892815	0.140185361533213	0.0450438281079024	0.0972023017809248	0.139678563956631	0.0420993761755137	0.0741239175203795	0.0246452716436021	0.00106440709833497	-0.0504144074471785	0.0359342931059491	-0.0884181998400813	0.123807018073615	-0.140924742475714	0.0525534781735555	-0.151919241909014	-0.00970611525182561	-0.232588273081495	0.044628858782278	-0.299661451881145	0.13232514977677
ML54419L	Ml	-0.304959044465736	-0.173586512687547	-0.236377874454802	-0.0000539794961509697	-0.162717679773311	-0.183934733260598	-0.0704930302293501	-0.00880934765390196	0.0146057894352013	-0.184442934223482	0.101016765017186	-0.000434868702425377	0.206009651795095	-0.173095093848369	0.277133756030668	0.000293478167393592	0.37535678367972	-0.122465423771764	0.245141407041208	0.13790958372667	0.205977877754852	0.020318774657583	0.139810137314064	0.0427298155646514	0.0772819582552298	0.159133528210618	0.0377004278280941	0.0973636104190081	0.0270586065487994	0.012220715670186	-0.0441406749785062	0.0323425310237034	-0.0923943667638173	0.133366570127008	-0.141124706681124	0.0582846628255706	-0.152465605576054	-0.0119261386840328	-0.218013532407859	0.0265583497334116	-0.284406645369557	0.138227412202467
ML54423L	Ml	-0.302672119547308	-0.177787796115012	-0.242146247161706	-0.00235674826903941	-0.155979319615571	-0.175327720583511	-0.0919667358785488	-0.00560962461005984	0.00676731318496825	-0.170546670222538	0.116557993778876	0.0152537517474731	0.187822172738279	-0.154279823190597	0.275884842358115	-0.00173339198766186	0.365387342821359	-0.105918294870758	0.257381620441374	0.116302795377972	0.22312794140415	0.0165344041555175	0.152018780793338	0.0485447796321816	0.102616167726931	0.141308842726892	0.0373840293032154	0.0827545595534975	0.0443511024060774	-0.000880686478431071	-0.046218537797136	0.040271373839473	-0.0967490028540132	0.129602814207847	-0.152819521329799	0.0641910173700181	-0.153869504505869	-0.0148642433797524	-0.229572776517713	0.0308980205095504	-0.297305541749019	0.123642640586938
ML54924L	Ml	-0.295653885015931	-0.170339919795914	-0.24612392973481	0.0119070596026751	-0.158548938604223	-0.176106991790064	-0.0684591604329679	0.0123704247303318	0.0072577618822341	-0.176213692804781	0.12834035928297	0.0166094708558992	0.192968138513967	-0.157207534730071	0.303814390770229	0.0207215418244896	0.365583979329383	-0.116198743440501	0.248684913648148	0.124215114077241	0.212484997429906	0.0170913410244003	0.142839194900652	0.0454952380449248	0.0794063848419207	0.125710076316708	0.0391889359364319	0.0566674346456104	0.0324152973774805	-0.00694163675652079	-0.0503610586396169	0.0422520851533479	-0.101222080882041	0.11354788042894	-0.142441289932929	0.0481112644582031	-0.150102342318535	-0.00953806242892473	-0.229092044913283	0.0441980512633213	-0.310979623438985	0.133649599320684
ML61270L	Ml	-0.304583324600668	-0.184715645635936	-0.241213876955506	0.00702939893526144	-0.153737981777726	-0.187860429350348	-0.0634421450305955	0.0119561286190634	0.0106189992578518	-0.18077677799341	0.114323413434081	0.014824416227217	0.19466251305508	-0.166590826343724	0.27438335144299	-0.000789383735277254	0.365572548736359	-0.108901400562949	0.255625971926257	0.123357586193594	0.219683414812853	0.00889213311886414	0.129034166924613	0.0457353596784108	0.0801470039681811	0.149401672965091	0.0424237949726416	0.0762964039379921	0.0336485603558267	0.00506094969388788	-0.0445761036549679	0.0490204432359594	-0.0894828776849111	0.127884778931058	-0.1468512741979	0.0528671490172172	-0.148346559461523	-0.0122324737855762	-0.227547472254664	0.0420660461194688	-0.300342123268273	0.127474470734134
ML64499L	Ml	-0.30040336669742	-0.17792856830006	-0.24207467464762	0.00538957878134228	-0.147159128078291	-0.171822262737684	-0.0866780434459959	0.013453820083514	0.0141625068763707	-0.168070814511119	0.111170923822732	0.0126984464165722	0.204398840628361	-0.155255231741069	0.290189170112986	0.000453546151563552	0.372263271046594	-0.11501393232783	0.260517611718649	0.126086476842155	0.223091950438578	0.00621446126578453	0.138812618087073	0.0411931992958405	0.0856831896759816	0.1412284060561	0.0297691414078435	0.0689879274110135	0.0270456735158591	0.000755044641563619	-0.0591508482638983	0.0388869837624378	-0.102586908931633	0.126308777167605	-0.151558033010321	0.0486675858703164	-0.154804281454945	-0.00626303060623652	-0.228631371544726	0.035462642411298	-0.284058241256178	0.128566944066892
ML65221L	Ml	-0.288785603626427	-0.174330576431385	-0.23580097590694	-0.00545314199024085	-0.143585205933352	-0.180289046224929	-0.0710138420418593	0.00746671415614641	0.0157244106411604	-0.16852135531715	0.0939904654550654	0.00507043661890115	0.197073349405909	-0.165215893812866	0.274530945762799	-0.0191179767891205	0.381277668774359	-0.12777506485867	0.259640428903005	0.118096350345247	0.227949200061011	0.0110522856992107	0.137143898338504	0.0670817802377309	0.0835107686375804	0.139059059950201	0.0313642626233076	0.0877862250976779	0.0279270057900316	0.00861591663829154	-0.0494538087742834	0.042901729908765	-0.107683213613137	0.134548312219566	-0.144316168529714	0.0692063054625163	-0.154491972903984	0.00203791616146295	-0.220910655573858	0.0364851955543228	-0.314090957489178	0.111294827374321
ML65540L	Ml	-0.306809865889789	-0.169875786574607	-0.24927404015987	-0.00237643173644216	-0.157105787572733	-0.174315012560197	-0.0716271499119999	0.00822849836308278	0.0138380884433331	-0.171641964431818	0.112133770993131	0.016411631832782	0.194516140621875	-0.144546927780184	0.295035867298815	0.0100582070007603	0.367840949088786	-0.100345390949906	0.259125416787292	0.110044153633146	0.219777518894956	0.00502311292502595	0.13686965133673	0.0483220761317947	0.0935249166708316	0.127889155217549	0.0388558855477941	0.0643603908575347	0.0342422484822794	0.00213957386761014	-0.0489613773523379	0.0402532163452652	-0.0942523255802969	0.122011683614937	-0.148302933004283	0.0511683883818674	-0.149990159075266	-0.0143374102511775	-0.236624748709673	0.0364675662549104	-0.302812066909575	0.135061269858066
ML69538L	Ml	-0.281296209210818	-0.191339738939582	-0.238513897233636	0.00928713408389257	-0.140766559671073	-0.186402503643108	-0.079272865007487	0.0116250028888989	0.0184971992008851	-0.181718833456605	0.108043960479116	0.0159067871496408	0.198860973086635	-0.172642142770274	0.29269896646831	0.00150071633526943	0.367936667565436	-0.135291398110973	0.243069150754588	0.126291423563632	0.215524354238445	0.00382601273854437	0.127240764937654	0.0484100051537467	0.0772217911756719	0.149768536547472	0.0260755287935562	0.0931248679471353	0.0328429255811793	-0.00288333693739011	-0.057749909751728	0.0429118415929599	-0.103134220213889	0.140701024570642	-0.144158515856785	0.0582099893001998	-0.149775805149367	-0.00606351481082902	-0.219458870846189	0.0324464772654598	-0.293885429340505	0.142331649531267
ML69558L	Ml	-0.319342955143507	-0.151754802970238	-0.236418071202568	-0.00692728953919931	-0.172424138981939	-0.170604985683278	-0.0693424939758208	0.000220432056031616	0.00724926632591754	-0.169216771090836	0.133147665073934	0.0125903315972402	0.195729678114101	-0.160620983945634	0.279151733569222	-0.00304767063195161	0.366223107047891	-0.115059644921083	0.254567828601378	0.123967898829283	0.227626468076839	0.0232669393988995	0.145288050855565	0.0549443318765703	0.0760221711556741	0.155652036469293	0.0346964796904476	0.072588998760827	0.0407284897249804	-0.00138983427452091	-0.0406446785399718	0.0270695412516195	-0.109086103792531	0.120276932471597	-0.135976762843848	0.0537876588647564	-0.145400809690529	-0.00363997025843169	-0.221154967404352	0.0331840861338533	-0.310639956660885	0.104712765605201
ML71127L	Ml	-0.314205610485145	-0.168722311503827	-0.245973440883079	0.0012763362082603	-0.152508836935953	-0.175069856662417	-0.07738814345639	0.00607657552614804	0.0205353843672113	-0.17256134208615	0.116001012669855	0.0195796438359366	0.204938314200047	-0.158947686144795	0.291051992491123	0.00184698391908321	0.375051869753844	-0.118195045157462	0.247544661170492	0.125933189379322	0.223707845626986	0.00712258153306449	0.127652040910676	0.0554004758525619	0.072504980308393	0.144790309711188	0.0266513641508709	0.0655527705532234	0.0348334413545817	-0.00419911185053388	-0.0500993332193735	0.0349791091636752	-0.100790580222837	0.120948288672991	-0.144179846580277	0.0607633644210055	-0.149547168439346	-0.0155600215679052	-0.227642068356501	0.032528567238439	-0.278137878425179	0.136457178958192
ML72400L	Ml	-0.304131030833927	-0.174354643490534	-0.244356881009388	0.00160153836710428	-0.15069809179177	-0.17936572285297	-0.0742367087995854	0.00607020090181958	0.0122847223339412	-0.172510407357654	0.107765604154219	0.00814842513326614	0.193108010643901	-0.160910119090554	0.27191462202624	0.00548115305524063	0.369215822435431	-0.118366050620285	0.269673805970731	0.11732174688906	0.217210623235191	0.0198430098271819	0.139951495713233	0.0651600147962884	0.100804037816136	0.142572011977646	0.0352973724012228	0.077249525020571	0.0399262656674628	-0.00126167693832084	-0.0634491698441833	0.0488582245119297	-0.0966686997043307	0.113185453675064	-0.149105829781948	0.0513939069023619	-0.146843565924799	-0.0128405064329699	-0.232397432938902	0.0372682078699503	-0.295264971768875	0.125455707855804
ML74260L	Ml	-0.310535766720865	-0.163881888713977	-0.238286805079482	0.00181241494589003	-0.155890981789661	-0.177806555471922	-0.0678670326183415	0.0102417001439783	0.0167504653038193	-0.173859895349643	0.120482076290821	0.0186228604790876	0.193921154183	-0.156475580827812	0.290819042078596	0.0035237579606393	0.368939681524363	-0.107692478864287	0.257512257132635	0.107898484589419	0.230313603935413	0.0126820861126007	0.134062263429516	0.0589345570261909	0.0849717902954872	0.135326890647065	0.0242308349420255	0.0648884750677783	0.0374592189857339	-0.00353394356693465	-0.056558751277865	0.0393567546686844	-0.107833664340396	0.131434362792029	-0.155166978546796	0.0508731201718254	-0.144158878424749	-0.00969545201831317	-0.226976204561624	0.0331693054705979	-0.296187324741631	0.124181024737103
ML77535L	Ml	-0.302742959326873	-0.185040688264448	-0.240561565350638	0.0054850242498282	-0.150916676580884	-0.185053281420218	-0.0711502723639462	0.00302610430440163	0.0174727989650126	-0.181993715689923	0.116011056807266	0.0113082543577478	0.197042198011159	-0.165900635730541	0.285182267431	-0.00654345922671021	0.375025006156518	-0.106876979780931	0.240785500350266	0.117333838465789	0.21605254856389	0.00546687138454701	0.138386769903803	0.0374079676161954	0.0674085244575691	0.148434032998538	0.0290466004447711	0.0840508689657376	0.0365907200467236	-0.00184704963236709	-0.050775016977285	0.0423315615737595	-0.100030038015649	0.135462539982528	-0.142722871137172	0.0755417419590175	-0.139420215682593	0.000695971403186657	-0.218093060399193	0.0381715018124535	-0.302591315303743	0.128539530671409
ML79507L	Ml	-0.32289309322819	-0.169522999504749	-0.251230829691088	0.00667117182255202	-0.166016889078308	-0.172236476608729	-0.0712523293828696	0.00194145179871684	0.0161438609662844	-0.16772045247694	0.120062013317914	0.0134831074526223	0.198123849567144	-0.147064126907199	0.290783508695615	0.0109257542015433	0.363688539681861	-0.103515192883955	0.259449678959692	0.121300076542074	0.218149706180415	0.0100659456826672	0.142696595645623	0.0483664928796965	0.10703122410937	0.133295432394972	0.0283394696427888	0.064278407071008	0.0267929806522948	0.00195982249622432	-0.0533286630391617	0.0459707815927685	-0.091031934288272	0.110147898015583	-0.143430461765741	0.0564130339072499	-0.15303011237166	-0.00713751781159371	-0.216836332160789	0.020968631722017	-0.302210782412924	0.121408758613472
ML83922L	Ml	-0.29984709309886	-0.169923041788322	-0.238195432358792	0.0120824280360736	-0.158065747075608	-0.172863047321292	-0.073963868627894	-0.00445196552289081	0.00849996758956013	-0.170292247612533	0.115149798630437	0.00812583590932382	0.199858640165165	-0.156593387565825	0.301933750601261	0.00945210828979351	0.3712076242886	-0.0944187786853868	0.249633782994956	0.126754076115852	0.21974498708929	-0.00362025226377244	0.131069545886903	0.0418145926024203	0.0887637011910323	0.138791276557308	0.0276957790851815	0.0738051146734744	0.0340141783647728	-0.0139799877665633	-0.0569188728092667	0.0281064035436607	-0.0958344288110539	0.12730952551067	-0.143476398950986	0.0510121838985894	-0.146047574373796	-0.0153614054529938	-0.226751944223752	0.0502859332270205	-0.308470395557152	0.133964635615394
ML86576L	Ml	-0.3199603679648	-0.159234898776766	-0.246570914067407	0.0100206635854235	-0.167725213031255	-0.163852565077992	-0.066458773725742	0.0075555318954828	0.00809828532674172	-0.171301684531742	0.120629577917215	0.00564218378626579	0.198470379231528	-0.155451542083822	0.299469934223014	0.0193893385649627	0.37748670285554	-0.0984216678022149	0.24248792106841	0.122526078152693	0.218560065571178	0.00851491632162709	0.132069470412622	0.0392475649427504	0.0817423903915576	0.131173121452901	0.0393072998061965	0.0601250825787302	0.0373594811572729	-0.00546316035683614	-0.0402966939537718	0.0317880472067972	-0.0916789333884628	0.12246509600276	-0.138042307697978	0.0569425386061785	-0.144367598525057	-0.0124658945682191	-0.224965643015304	0.03274332734352	-0.315615062591499	0.1180579227575
ML88687LL	Ml	-0.296687195869654	-0.178982539810554	-0.24758427441297	-0.00186588178646715	-0.153709150773369	-0.182661351766781	-0.065193881760298	0.0164661470363446	0.0100416750668204	-0.177916017742942	0.125429025214164	0.0115832828172302	0.17938095888647	-0.166058679164344	0.281955856489098	0.00432405481407266	0.354523173329635	-0.111940933337127	0.262611698728826	0.126487463862343	0.219629525645531	0.0267892348995547	0.143649360053424	0.0516178066240723	0.101947917887803	0.129057025906616	0.0325274738680203	0.0766607307213073	0.0385419996960002	-0.00673109379760604	-0.0553317551381591	0.0458617809881012	-0.0910795555923612	0.119064967811091	-0.144388332671063	0.0641461672615621	-0.154371625195572	0.000842551803199301	-0.229857138219292	0.0319340615226854	-0.312035755233055	0.121321221337642
ML96035L	Ml	-0.313405760813219	-0.162415503640082	-0.248427276189545	-0.00438949782210832	-0.163584628212274	-0.163412639232364	-0.0747132984145179	-0.00172415388024458	0.00921832825968917	-0.153110125564251	0.119049446407512	0.00368105051287637	0.197245856436141	-0.14860786619694	0.306088734582654	0.0062433044500146	0.372162067983635	-0.105844715692756	0.247745147956648	0.126888342888151	0.231653447176189	0.00484305427379549	0.133636495558948	0.0446182850457215	0.0770354670566647	0.144233022155245	0.0373507447958889	0.0624219626536778	0.0359375365356315	-0.00818543400447183	-0.0572796178370295	0.0363299368300546	-0.0967671710315235	0.1282059085715	-0.147899096233267	0.04456801208961	-0.143553536998139	-0.018447817969825	-0.232906934349517	0.0336802278029381	-0.28858595267057	0.130424646729458
ML96036L	Ml	-0.310515313309788	-0.177536713990534	-0.239332663215164	0.00129693760253921	-0.166954489540448	-0.172711432700512	-0.0619155643151941	0.00287075012244593	0.0154252126077678	-0.172168068351697	0.131566793151452	0.0202530459804983	0.189962635615934	-0.157611640583526	0.28886148189736	-0.002915407775839	0.35572486029114	-0.118056763295291	0.257919659134512	0.116937708038298	0.22718601882073	0.0125256411371055	0.131967743833509	0.0680780744972244	0.0708189777294974	0.148311754270446	0.0372228798574093	0.0628632817957955	0.0397194768768872	0.0000576648714685235	-0.0476483092205933	0.0416210514580945	-0.104741250488206	0.129783865472565	-0.141233333415244	0.0553154924998885	-0.145757186741524	-0.0124085190638478	-0.225141114040372	0.03109052632163	-0.303136515529665	0.122402751693249
ML96983L	Ml	-0.309844063125798	-0.182381377319257	-0.234059060103583	-0.000567287666769413	-0.155115581600376	-0.194399618318478	-0.0627135436737365	-0.0069925836740135	0.0153245651179177	-0.181614254251052	0.124551431271859	0.00658448810142694	0.197890998555188	-0.170649826990155	0.264675068626793	-0.00131553723495293	0.352011164096591	-0.117660801967661	0.250796301207252	0.140147652271623	0.222773228062823	0.0183890887022971	0.136954179117716	0.0505200783688639	0.0756925278800984	0.150025334243061	0.0344824168424583	0.0782227422374889	0.0333310565995863	-0.000109238537080929	-0.0404795612760117	0.0325855562907451	-0.0985236752809229	0.140656965557277	-0.137337410465389	0.0689669619884566	-0.144550185699385	-0.00843474212232367	-0.226572439293968	0.0455410937221474	-0.299287416859112	0.132485306598356
MM112287L	Mm	-0.298260130740946	-0.185143279821342	-0.244423387341314	0.00955970126041698	-0.15303194840575	-0.190603279949245	-0.0802335303639884	0.00147118011062801	0.0118463072583405	-0.183465767120645	0.101164883060854	0.00688105531398031	0.192375838669884	-0.169984568932237	0.269279434729764	-0.00546592015401202	0.362071357878757	-0.109854064875393	0.263255491904347	0.126858419743199	0.221443469630239	0.0162220278317966	0.138454643578919	0.0505254891126881	0.0855843339460299	0.152167116539322	0.034009371433046	0.0673434005407255	0.0493807167773198	0.0106448252633096	-0.0459803029883156	0.0517703515714334	-0.0910305748604337	0.123966481642135	-0.149424410588713	0.0594019307127904	-0.134312723452687	0.00498976213904578	-0.227122814891012	0.0440751095695736	-0.305046025234342	0.118640029501831
MM116451LL	Mm	-0.315691380867184	-0.18668305944198	-0.242373552075424	0.00804622375482726	-0.161151544512184	-0.184221965039121	-0.0747595550225681	0.0181540567707772	0.0106239824929169	-0.187021956524916	0.115528631969124	0.013518523721241	0.190424196176563	-0.161102957687268	0.282533503257755	0.00739294529244383	0.350289801482886	-0.108889461641477	0.249710993815654	0.125904812866512	0.220248505331548	0.0189679280270649	0.140380226333125	0.0578921623496337	0.0923084272184539	0.140960382096394	0.0475369091127121	0.0601468043094288	0.0441294131243204	-0.00129205572748933	-0.0481460448931591	0.0473794510381741	-0.0848294819964582	0.124225780099918	-0.13398181685742	0.0505318677641245	-0.149841258806971	-0.00231863040909342	-0.22735146165318	0.0376982954744898	-0.305588493630509	0.120710852906315
MM116608L	Mm	-0.327978737808857	-0.158052530639249	-0.246351697025589	0.020652159999687	-0.164115305258678	-0.174485882743181	-0.0669131016060739	0.00351294793782257	0.00816779390852205	-0.177962076992495	0.115687015087706	0.00622800233766058	0.192883491150053	-0.153127383068366	0.314352279791589	0.0214725247228907	0.364344573796497	-0.102060677293369	0.247982166069206	0.124728594987216	0.226296008305415	0.0166755934443492	0.131917398396328	0.0444207008239003	0.0672566253318701	0.13751730667777	0.0397905718389764	0.0498046495803648	0.0441906974890983	0.000595960362738977	-0.0480196977816608	0.0271447422655582	-0.104214686343833	0.110977910127612	-0.128340182342695	0.0475161351598654	-0.138345860193535	-0.00101206085651552	-0.223653781278478	0.0307942309673685	-0.304935571525859	0.12465915219837
MM122072L	Mm	-0.325437046109276	-0.157845173479497	-0.24243733784901	0.00205279612005677	-0.169392350601257	-0.181230632331587	-0.059501615668286	0.0113569252812033	0.00839016337648008	-0.174970722597346	0.119296469289372	0.0104394488036121	0.188304654150031	-0.156388223774017	0.303205949927176	0.0135652352667999	0.367403051341607	-0.0936305774035329	0.24524609850431	0.122816250282827	0.226166167437244	0.0129601865165222	0.131816081785361	0.0453168700090909	0.0768031707811858	0.136026293445851	0.0311439036569524	0.0509950179241396	0.0432042457213409	0.00259997254718232	-0.032669542244405	0.0358944262692634	-0.0835881341288998	0.122477217208325	-0.15176069092979	0.0478162277536296	-0.149999719736711	-0.00666396682062319	-0.217654907234068	0.0286561378600147	-0.308538611469359	0.127756291118086
MM125219L	Mm	-0.29292212913638	-0.196676410723293	-0.251303422266559	0.0322958152172023	-0.158238546794108	-0.191198339629482	-0.060182767634426	0.0201597345271469	-0.00208496602645668	-0.187680411156286	0.125186851627347	0.0236201114753096	0.175527691550176	-0.167640249928616	0.323139254994631	0.0415551969021563	0.343454329578617	-0.115368691459058	0.239602868719339	0.110258112525795	0.216882642891298	0.00395845502268172	0.135022292734134	0.0451238923832103	0.0825940504845746	0.150558591766657	0.0316496719824568	0.0580650030398949	0.0373174500015097	-0.00927228782201395	-0.0483915170066211	0.0416419765282615	-0.0891531137068358	0.137324172086558	-0.140077657681154	0.0535692791570635	-0.137350035253396	-0.0147022295199173	-0.224005834181598	0.0440289460568941	-0.306667114876549	0.120379333549836
MM120809L	Mm	-0.309762485366023	-0.196114463296691	-0.240258561246437	-0.00237212599991861	-0.157308562360412	-0.196002223234139	-0.0602325222779448	0.00124766368524886	0.0158230465519931	-0.188946470944429	0.110915092128534	0.0174048584140331	0.182004819787222	-0.177110157833636	0.269410281921873	0.00871753518315994	0.349866844548615	-0.120085543982338	0.25904049078133	0.121983748957569	0.211277597262503	0.0226746901834022	0.134950777891451	0.0485064572563128	0.0929318312320478	0.143292450139578	0.0413536884221145	0.0913899277064279	0.0287917283932477	0.0161564745358239	-0.0321798165907636	0.0485061640388589	-0.0845372192397223	0.123969801078183	-0.131139509435297	0.0592425781339913	-0.12668705766245	0.00256114519842355	-0.229435281405695	0.0620304193467599	-0.324825183336186	0.112947071433379
MM132861L	Mm	-0.307567214503656	-0.167555013956566	-0.239775701528751	0.00712976133161418	-0.156961167063538	-0.185445939586214	-0.0729310714527853	0.0204715808709441	0.0119628285106306	-0.183354638171035	0.104912433672848	0.0157000905671748	0.196883121141029	-0.163491255735715	0.286974618385987	-0.00490222295157904	0.371250823668301	-0.093969095662413	0.257217358408922	0.11937906093298	0.225090305203135	-0.00173865316225209	0.125617706282778	0.0469454377752186	0.0975491620761592	0.135172996543321	0.0314937706961484	0.0797777941195195	0.0393234570282729	-0.00137572812875715	-0.0612365190708827	0.0495894961422397	-0.0883923364265887	0.12207553066328	-0.143185835458962	0.0687620108594191	-0.140841997770086	-0.0021836911664284	-0.223567579595108	0.0384343691574447	-0.313816162203854	0.100578109557803
MM134880L	Mm	-0.291345449713622	-0.183894943683461	-0.239333280510582	0.00166690725813499	-0.148127272457971	-0.185285167546757	-0.0723452472403807	0.00552826192145767	0.0115269363988773	-0.185653001339565	0.11755906566033	0.00701638984185974	0.18050321998123	-0.172776448121514	0.296720986074684	0.0179099046380592	0.349098860718453	-0.133313425722725	0.243701357693485	0.140077474316194	0.208298007711834	0.0150730209892984	0.135126900082222	0.0511436520640151	0.0809241721233802	0.150407506622519	0.0403324218738289	0.0681452939950812	0.052041343395038	0.000454755098008852	-0.041412822967723	0.037826138894808	-0.0928481877899128	0.133467906433296	-0.138400396171903	0.0496312136855351	-0.134717915014378	-0.0109474110325338	-0.243679250639337	0.0735115205229051	-0.313623449207553	0.120010451165382
MM147617L	Mm	-0.31088971238672	-0.188825200637477	-0.24755950679223	0.00670047657481356	-0.151851672647333	-0.185809383818371	-0.0694732023710171	0.0248417348518007	0.0150262958619143	-0.175819144961091	0.117022909808452	0.019318560817341	0.190876676932496	-0.158837763012447	0.274330323589074	-0.00494896617821549	0.356910895293593	-0.10453355930554	0.265149763819589	0.117626125594886	0.218395742647725	0.00762551158952026	0.132411831447967	0.0469047153698042	0.0919465128956019	0.141597561101016	0.0431263271345693	0.0792747929197251	0.0399721271406134	0.00648060824125021	-0.0449176969817785	0.0480563170175047	-0.0861147619729974	0.12230777240605	-0.144847115272533	0.0439040387029305	-0.15764540820592	0.000444558257723902	-0.224123505664387	0.0287671887658592	-0.307746824276681	0.124924055702917
MM154040L	Mm	-0.30196519155993	-0.164907887384774	-0.241244849035546	-0.00535187558162426	-0.157268289300967	-0.172597403184781	-0.0656803658512786	0.0035723425646502	0.0132874194839628	-0.175190268514861	0.117099325704715	0.0193025825393459	0.18909659875839	-0.158080004274301	0.297392595188568	-0.00927071767098742	0.359072722813865	-0.0999000183934047	0.282128317208991	0.110389427408854	0.22452840672284	0.0161897067585354	0.134326334158091	0.0492036042987698	0.0739527927065866	0.14327212234935	0.0251371528825752	0.072230749962339	0.0301502494520475	0.00312044568242459	-0.0482458000024382	0.0404621815646526	-0.104011719096956	0.132061737153252	-0.146061557078466	0.0526438123889294	-0.145626552075241	-0.0128113559196858	-0.232875586646326	0.0411389776514053	-0.303192004433481	0.11452184060191
MM15570L	Mm	-0.301696132460623	-0.196548370053167	-0.231962875184856	0.00868204077774721	-0.152681503394294	-0.190103099351102	-0.0719809432905299	0.0111358714020413	0.00947526057923628	-0.188652454233771	0.103552503399327	-0.00104606019073879	0.186151026057313	-0.166257551095949	0.261291758784727	0.00347821552722739	0.34696399717425	-0.118347938770236	0.252149485958629	0.130798567737391	0.242113841882893	0.0277627474382682	0.151553687503148	0.0565247159696743	0.0841405998814679	0.14540099363953	0.0431285852017524	0.0674553837647929	0.0450038874215084	0.0026209640997779	-0.036097511090901	0.0402971336366573	-0.0993989717173582	0.136838524474963	-0.144629862999147	0.0555287458474598	-0.158203670082172	0.00213928560605712	-0.222272496025803	0.0478794352627757	-0.306600667598569	0.124412848510602
MM183846L	Mm	-0.307177316509062	-0.184085720047898	-0.241945423790901	0.010810819435564	-0.161974530362821	-0.191106894499925	-0.0635192084632988	0.0120240184036577	0.00227174911613677	-0.189202194865133	0.117526078325569	0.0218713670069006	0.180615517439149	-0.167192921398683	0.289324398605526	-0.000655680702836517	0.345367485107264	-0.109507163270576	0.256201363731759	0.12898104193829	0.231162080271969	0.018567184824465	0.136681422915685	0.0559679254564025	0.0833036675785333	0.151557579773981	0.0406529690199607	0.0617137818925628	0.0381746274773705	0.0103824876797557	-0.0433206613080931	0.0449752633049378	-0.0939968604858355	0.128412244113437	-0.135190767891231	0.0461446104405084	-0.146293372190024	-0.0025745138789229	-0.227576421231529	0.0363915289648309	-0.300286797356128	0.116525235428679
MM206537L	Mm	-0.30840374667591	-0.18871955714968	-0.229222898505794	0.0116634197597169	-0.161016059848913	-0.183111942203243	-0.062914083326275	0.00907931220471848	-0.00203966012697247	-0.178020192645825	0.117072292290874	0.00954909163558651	0.188738448519077	-0.164281339597423	0.294473426142432	0.0144560528351747	0.354116589690128	-0.106924533277987	0.251232370725149	0.132142745580576	0.225396178581381	0.0119161394362361	0.140825105358073	0.0396859873506583	0.0779244660767481	0.136676445441885	0.0400765714010973	0.0676962746872109	0.0483850775384227	-0.00108139316816192	-0.0556688149857318	0.0463857987410539	-0.0942867026091157	0.120488892510277	-0.135271034965677	0.0455836286917528	-0.143017529780744	-0.00331663839411005	-0.238028803234816	0.0688419688760117	-0.308371192263433	0.11128983868557
MM206940L	Mm	-0.303196163532852	-0.165628903418655	-0.244088807929229	0.0132042006724564	-0.163500870375565	-0.176557527721954	-0.0694914875155967	0.00339431819176155	0.0131058063559622	-0.173027024900631	0.123510556583697	0.0203032331832774	0.185579370162281	-0.152054730518235	0.310400596337508	0.008458439746573	0.34259227481988	-0.106458526814631	0.266985143817658	0.125427594786466	0.229310042605471	0.00621857433036691	0.135761508217477	0.0511530422631105	0.0923745278720324	0.145510751539749	0.0340426875507294	0.0724490589864451	0.037312640392238	-0.00249983658229625	-0.0551850659768941	0.0342427345734893	-0.0964735567931079	0.114248863417647	-0.151722083776194	0.0381122731883346	-0.15365254124503	-0.011199697176613	-0.233875815212705	0.0378932489648268	-0.299788762357764	0.116809913288512
MM24002L	Mm	-0.314300767370444	-0.17446999812747	-0.243810294993991	-0.00216009304494226	-0.172711194731729	-0.190033171661591	-0.0584483025337346	-0.00766086797565758	0.00658374495839316	-0.194795191094088	0.121865281455474	0.00971508757256279	0.184504506132618	-0.169482887471539	0.310341499330611	0.00132588645803239	0.346664769782821	-0.107662036686043	0.234839696389642	0.134648578275174	0.211273644481167	0.03492606253265	0.138217520665636	0.0476992400671959	0.0707031140788965	0.1592306005538	0.0309162917615416	0.0618499547708619	0.047730440526608	0.00224078854848085	-0.0314356377187798	0.038842892218649	-0.0921419741606314	0.133614931810821	-0.135717030463139	0.0531241067556017	-0.139953706514295	-0.00743912584596678	-0.221865651916411	0.0451152424207183	-0.293255949160253	0.13136999992275
MM33722L	Mm	-0.311132212334449	-0.174696080575656	-0.2541034147152	-0.000436671488674504	-0.156848021515837	-0.18096851096237	-0.0627493375276339	0.00522504183915073	0.0108031296729487	-0.174518201835073	0.107745893494656	0.00477493993005928	0.185449152577719	-0.166402933544115	0.284648514235098	0.01418974846459	0.361959768258154	-0.115559499979323	0.255880131671922	0.125918645761137	0.21819190652031	0.0168668890610633	0.137580199648246	0.0541004847097164	0.080853846493295	0.141460540441614	0.0491034742010895	0.0671369485121094	0.0436161566332446	0.00757507240741856	-0.0391078772915186	0.041127779232521	-0.0963732204938387	0.118990280037832	-0.137934983703612	0.0499204934246236	-0.134407755316644	-0.0031162885935088	-0.236198618357005	0.0504546749106149	-0.306976732150946	0.117956648246271
MM36824L	Mm	-0.282174721416508	-0.204927667709508	-0.244268757902453	0.0113291606184635	-0.14119099659225	-0.199318395491939	-0.0728076895551593	0.0205890719139917	0.0137758910373479	-0.187554771497885	0.128435530713446	0.0236738296498303	0.174984491584655	-0.16889996973133	0.273592434575796	-0.0108909712402377	0.33272761370375	-0.124091356626439	0.265804010960443	0.126645430487446	0.228837342509736	0.0077434768814414	0.14372319817445	0.0703568639984303	0.0978924456315005	0.157953460588398	0.0233206124152389	0.0712114666563769	0.016502753530379	0.00845103041725039	-0.0407128710590334	0.0353433434436565	-0.0961568061261162	0.142105918249554	-0.141558170516559	0.0611074178166286	-0.14840126562375	-0.00161464178108348	-0.215615896058547	0.0291972466475859	-0.316709149986365	0.131590056709369
MM39748LL	Mm	-0.297490941013298	-0.195660852800439	-0.24280960807005	0.0111490994448926	-0.164293983035563	-0.193370961380486	-0.065033137635306	0.00543095637291572	0.0122798269686593	-0.181465386934718	0.128821237855658	0.0119790278149577	0.189374740900947	-0.160780185337758	0.260569015711502	-0.0119748792717898	0.349133826919224	-0.0973442714647254	0.257079584295822	0.121228459115284	0.22480413448393	0.0174936771080699	0.146285129272003	0.0483714256444846	0.0901643632707256	0.143909225937431	0.0337716513343716	0.0800257645354341	0.0377277542525582	-0.00481977402530681	-0.0402923323594087	0.034804212542626	-0.0889830656648306	0.12554468448917	-0.136074339686219	0.0709890817268896	-0.131696098452949	-0.00617836507402858	-0.241716784900972	0.0682038025132993	-0.321620974446804	0.112465259043797
MM40829L	Mm	-0.318132320501324	-0.174508719688317	-0.249811762646156	0.0178772343936044	-0.146414811732076	-0.181748233297978	-0.0646701248188712	0.0180398479537799	0.0223558381895966	-0.175701224928146	0.116095988572992	0.018320124738196	0.195585071196675	-0.167530387647967	0.276676789870266	0.00362530770278562	0.368702489308983	-0.115285602683916	0.233108057417548	0.121464855608209	0.21961283008993	0.0148542392015244	0.138822324727291	0.0486752859006719	0.0769431861847258	0.137165143316111	0.0505186375876465	0.0441232186156401	0.0441182943719245	0.00453450661972536	-0.0419374546870709	0.0483862248238241	-0.0950572784473153	0.134473150844738	-0.136744601609923	0.0472793832520091	-0.139065577791066	-0.005586898033931	-0.229338477448067	0.046079474631974	-0.321367097835709	0.115463068677462
MM42048L	Mm	-0.315772973470166	-0.171129079659799	-0.23939035421235	0.0180109426014367	-0.169299609941509	-0.179047286099479	-0.0639141827043689	0.00492919323345341	0.00863133274457651	-0.173181826983088	0.1209072361181	0.0139734589576715	0.195080162767412	-0.151160091406156	0.306136779856587	0.00710159175290982	0.365660362751235	-0.094750895746292	0.24523297553642	0.124846314978674	0.227693852165873	0.0019896388764371	0.130043240919646	0.044085695944824	0.0736907962160687	0.140037732311102	0.0261042812400204	0.0611280026413112	0.0419349728878219	-0.00907931158055137	-0.0447367127277392	0.0313359765855361	-0.0949878843821935	0.122487374715928	-0.140560675021208	0.0426347938218705	-0.137006823328362	-0.0149788932250107	-0.230692654174619	0.0640046136995242	-0.304754123241245	0.116762054579698
MM45404L	Mm	-0.306295413241662	-0.174354710975846	-0.243366196518458	0.0176123550069565	-0.159856367795582	-0.172173333115193	-0.0691160562759619	0.00538395503824816	0.0131479609027466	-0.172759415347379	0.113247808438927	0.0187158032095959	0.189160043583952	-0.160561024133242	0.29793927778648	0.0150973642093774	0.370047127533273	-0.121741276989591	0.241119933565973	0.1267814111297	0.225913059440571	0.00662782781178115	0.137131565277165	0.0530358957164619	0.0776039089270157	0.130722451691943	0.0340708578864707	0.060002649892856	0.0518638917318645	0.00399668593116821	-0.0463482554121876	0.0439257840121542	-0.0961397840962467	0.109033803880725	-0.140839447614074	0.0457115353382333	-0.136893485500897	-0.00625343145956194	-0.238712318955397	0.062226254032158	-0.313678109663972	0.108969415119454
MM45416L	Mm	-0.311542284558107	-0.146625142867631	-0.244370938323742	0.0137792745317055	-0.161252526517935	-0.159105732913421	-0.0772700693771853	0.00189842204004507	0.0165750962681394	-0.158765944622522	0.114187264817671	0.00292222978018337	0.205250544837275	-0.144084586926721	0.331897421128395	0.0156255297869459	0.379272210034592	-0.092382277976535	0.235215325037193	0.103229133219949	0.245600132733156	-0.0069379639063568	0.128827366213415	0.040189517591811	0.0664441790171805	0.12875638770509	0.0277349575777103	0.0544872202050387	0.044745078703838	-0.00879029946469144	-0.0615175939383485	0.0411964867719063	-0.103457983447358	0.114616089930666	-0.148215677320303	0.0477936782594964	-0.15070893538682	-0.00449294909627844	-0.230925416303462	0.0458618799478718	-0.306488151195305	0.110829048003448
MM45816L	Mm	-0.306353246853027	-0.174931184820251	-0.248963576842096	0.0173883298087244	-0.156707393238211	-0.179129591938317	-0.073308073330567	0.0206399976905066	0.0209715305036868	-0.178081264676479	0.126174006354566	0.0314457739311455	0.195048904716302	-0.16190382752134	0.275468157698748	0.0176428307220395	0.364058279732199	-0.113395814009625	0.249461930864301	0.111949307542408	0.218694557862402	0.0168732129149636	0.146569411987194	0.0584431072093264	0.109042077981081	0.133920800520282	0.0284234900641429	0.0474661924674636	0.0324731272935971	-0.00839541916079205	-0.0487328120836859	0.0453134101424013	-0.0847826066872543	0.104721274457	-0.153364005838694	0.0508320530107778	-0.141207869461339	-0.0149571259496215	-0.241389910001641	0.0694557259971136	-0.311575980721707	0.104702211662274
MM46590L	Mm	-0.300739891547113	-0.181512211222905	-0.251340542559592	0.00894197446560063	-0.156152163552256	-0.179555101201894	-0.0659914105112857	0.00244369490974597	0.00988435054133036	-0.176167604000053	0.119135818420603	0.0139975115680845	0.180341156999564	-0.164787858112698	0.306468799719714	0.0255407888521672	0.346831218659603	-0.11167486854207	0.244258425269032	0.118538017962774	0.223072432222812	0.0142868641237917	0.141100093193673	0.0594732317474843	0.0904357963084051	0.128874779524205	0.0394160993447822	0.0626453018381163	0.0459380377878819	-0.00507743283008217	-0.0461822559987761	0.0411164924309622	-0.0946375405201958	0.115054249885567	-0.144707086210734	0.0578382147231131	-0.135768795237007	-0.0188327976983192	-0.236319553888543	0.0621365081320448	-0.315042988441898	0.126720243444365
MM50902LL	Mm	-0.303966374811601	-0.171093196937889	-0.254051801869273	0.0118905917766308	-0.152717789243907	-0.175847834793668	-0.0714275165103462	0.0120106171842432	0.0135932172583516	-0.16886467605085	0.11119681600317	0.0144597412406393	0.190330073837182	-0.157148405032345	0.288064629552553	0.00522983981074541	0.370272306204556	-0.105862857029181	0.255853868488892	0.119021338355383	0.221749471844557	0.00710336763848604	0.140084727657428	0.0402709417606888	0.0881975087684036	0.139939253109674	0.0374186122006285	0.0813988419914758	0.0298554238891379	0.00108834669414611	-0.0413740801987148	0.0378230995263824	-0.0908151029366474	0.121238682567561	-0.13907715165304	0.0359877100388179	-0.152671940080364	-0.0141415894594274	-0.229856820918092	0.0434763974861949	-0.310658077482876	0.122019790122292
MM54789L	Mm	-0.313436461044576	-0.194851379208147	-0.24387830610948	0.0120544415178373	-0.161004950609293	-0.187551424109278	-0.0659143190381657	0.0116855222025165	0.0101398437121866	-0.177324047194047	0.11327664498304	0.0220258703653604	0.18114822215382	-0.155051432464927	0.279443127799193	0.00278524016430355	0.343946993481939	-0.119445507923609	0.272535546874036	0.117799152053943	0.213656063554204	0.0206525724456231	0.143616822745401	0.0532114972013341	0.094278415501301	0.142230511977212	0.0510005838987123	0.0734156949524761	0.0344312823257074	0.0129554744220725	-0.0356170298016451	0.0468632651558586	-0.0928895980832117	0.131768144143402	-0.140020310157667	0.0508806494165454	-0.144676556956084	-0.00272392133321284	-0.224095565382712	0.0337551265459444	-0.315940449846705	0.104864549668793
MM59615L	Mm	-0.294297574445839	-0.173533146959497	-0.244907568842004	0.0174920605709562	-0.164472195823936	-0.179624052717865	-0.0669851582675378	0.00849055790098383	0.00737087166227993	-0.183147779339126	0.113531637653467	0.0119673270367676	0.193673719432153	-0.165219920839664	0.306646454802312	0.0170212556662151	0.36172058922221	-0.10464515683142	0.258542036573454	0.12797684569729	0.220084783642553	0.00155248319712834	0.131423473619464	0.0406491239678166	0.0701752126521065	0.137403246264084	0.0303172019279352	0.0833429841255091	0.0373147083723174	-0.0060432641217533	-0.0512614435822232	0.0351561858443056	-0.10470313999397	0.116944342967093	-0.142092522771747	0.0460251187789834	-0.13676300311799	-0.00558190564003302	-0.223161060431819	0.0376429165994038	-0.302157022283185	0.136130777832822
MM61280L	Mm	-0.301306651387206	-0.177512389555267	-0.247939158227462	0.00917744001711311	-0.156608910108059	-0.175357870264797	-0.0844935464944985	0.0103726601525573	0.0117944346624625	-0.172840593837103	0.115105286155222	0.0108739712419059	0.199948525051865	-0.157548256012544	0.29609856400582	0.00359179477937123	0.372359893067381	-0.090111508624432	0.260798550871669	0.111641860741082	0.217523756254115	0.00368312002695866	0.129555650237518	0.0460306261416124	0.0871773399153497	0.125265273183474	0.0368224719431544	0.0720739417522187	0.0354881707542381	-0.00529016969985559	-0.0513735924771184	0.0470475135530635	-0.0861013721138679	0.115184108509595	-0.146477151200999	0.0655735309782612	-0.152895374514153	-0.00562413438843895	-0.23108129080502	0.0493525502334242	-0.304395595590411	0.114416531071801
MM64478L	Mm	-0.298399784004367	-0.185891459948626	-0.257997136764235	0.00909832537590949	-0.149291925964922	-0.184361074579766	-0.0666527622827699	0.012014954436066	0.0209116440365984	-0.181018390027455	0.11360244134124	0.0145802929845708	0.199538442355475	-0.162929681514545	0.261024722982759	0.000483590599472111	0.371761574826655	-0.119432465728068	0.252717485696154	0.117108517980249	0.218124366478424	0.0179945853216744	0.132523392775784	0.0486008858832188	0.0827208877008571	0.141586331658118	0.0381608757831162	0.0744391594911247	0.0381942613732305	0.005423021551664	-0.0454708171500436	0.0449914139322995	-0.087909488200572	0.117096013382428	-0.134728684471859	0.0509839893767504	-0.146422960846884	0.000492635408269841	-0.232489469484361	0.0455543338914584	-0.309917066180279	0.133185020525187
MM64711L	Mm	-0.298841231867978	-0.184714292332726	-0.244983965390698	0.00690493571109884	-0.16310234188209	-0.183958893254581	-0.0688732098147981	0.0129235846931475	0.0118543228651299	-0.175794907337768	0.118317390609107	0.0126232807154917	0.193240543734508	-0.160897234785491	0.266657318538549	-0.0114902782237831	0.360268796987757	-0.0894057194800749	0.268230137698502	0.11443522357427	0.228832336843802	0.0139425506510614	0.142711134987076	0.0481963949703505	0.0903769873086332	0.139009274938441	0.0296476198820784	0.0632414363302597	0.0363977223585521	0.00426666318479562	-0.0464851248815572	0.0407929275522889	-0.0933316361415278	0.130624727737826	-0.146365823493528	0.0528435721428697	-0.13872340685588	0.00263696601018967	-0.231470115543699	0.040051992125038	-0.314357455941937	0.123767795077296
MM64716L	Mm	-0.302854722243995	-0.172681119599059	-0.245791627396892	0.00147940171066733	-0.154477877130499	-0.167149296377944	-0.062909300114546	0.0122249696010547	0.022035941138411	-0.166621926680001	0.116196037294332	0.012766447780389	0.190883161511635	-0.155878128224983	0.287626774260178	0.00303404649766754	0.364762257210117	-0.127172544718992	0.243827077146814	0.112952832777253	0.226193154517649	0.0143662944224887	0.139089449942563	0.0537646998353459	0.0825447889008765	0.141871061212617	0.0418436719816936	0.0573384090666673	0.0419904711878869	0.0074146816905081	-0.0476542507949782	0.0480852176184206	-0.0952242603955641	0.128558483077005	-0.134643363322467	0.0427519308370211	-0.147274586104875	-0.00592292705429676	-0.234400016246618	0.0449892910118403	-0.331762781341722	0.113828175516331
MM64922L	Mm	-0.30243601064253	-0.18458736298501	-0.249588159936259	0.00780629377220041	-0.157396295483675	-0.176331821805425	-0.0674048652536794	-0.00112796564545753	0.00797104260244877	-0.17366355634396	0.113311266566065	0.00892163419218929	0.181514808108837	-0.161324357167784	0.276441082958367	0.00202302567766612	0.350896359500301	-0.113360805113745	0.280242509996546	0.128218264286918	0.227287877797793	0.0226224373897208	0.131572829186411	0.0567865304053177	0.0896683576895572	0.144173814516253	0.0375909368486394	0.0541267755800135	0.0324227198166911	0.00638142301131317	-0.0347514978162247	0.037468999176513	-0.0885532528980579	0.128212816378197	-0.125503066410456	0.0562041630933199	-0.138924488487652	0.00479235409039739	-0.237265313698884	0.0555687017687852	-0.32709684044424	0.0970886357225754
MM67671L	Mm	-0.302293442943624	-0.190894701538978	-0.246039479529995	0.0122937580489397	-0.167235128128399	-0.178029360003691	-0.0579193862219298	0.0125859848614489	0.00704950212535232	-0.175445143040781	0.117555766029356	0.0151833108147458	0.177891491631546	-0.164775709124492	0.280323393118228	0.00850198293743868	0.350937985472086	-0.110246675883379	0.253580799554658	0.121615071061024	0.216818647870639	0.016476745953428	0.142877185637777	0.0498617882304754	0.0965480041325788	0.137522968308056	0.048172795018505	0.0693280527326084	0.051726253760005	0.00812830352789388	-0.0348908492513939	0.0449475312487585	-0.0857999300296908	0.125687873031895	-0.145690414217863	0.0563151696022427	-0.143285578300435	-0.0129240273175926	-0.231085282865165	0.0423408018402841	-0.329242332862236	0.111526274709674
MM68750L	Mm	-0.30618720454807	-0.187005265717205	-0.243128111710516	0.00415659223855775	-0.14900660511944	-0.198000001599859	-0.0770104658150769	-0.00122849743452359	0.0146795443860208	-0.196130238257343	0.116912201356528	0.0192891120398644	0.182255892759636	-0.167237430186813	0.264030882913778	0.001690267408891	0.340478587407396	-0.115114172990981	0.264787904498022	0.136173317122793	0.218067808448467	0.026645240965879	0.142679543646866	0.062751225732561	0.0858537235354996	0.14801837048608	0.0442487692138895	0.0665468798438504	0.0437343230784977	-0.00932162382265388	-0.0427383089139742	0.0456109307935073	-0.0863569978691534	0.126692084864502	-0.130237549008025	0.0455148149238353	-0.134446776085399	-0.00798112040761966	-0.238417888102324	0.0769670634682198	-0.31019927407262	0.121962450528459
MM68981L	Mm	-0.31088960987027	-0.180733591457634	-0.238881641440299	0.0131732979584745	-0.156157006343493	-0.198662512121822	-0.0623601911732362	0.00405926631702841	0.017163324674306	-0.190669847941417	0.126918995870359	0.0130044832981366	0.186135794986089	-0.167794437624618	0.27953243824039	0.0041840216473008	0.348666297676486	-0.114064117403942	0.24477092300438	0.135675280534433	0.211358823161353	0.0187374019685016	0.141128708644738	0.0538415703105531	0.0786083011170645	0.152641239991574	0.0331491731292067	0.0746062615948866	0.0457628019553336	-0.00531851761643408	-0.0346779162611405	0.0310704235984619	-0.0938473968509055	0.124133128564479	-0.143867624489571	0.0450080371932515	-0.130974487193482	-0.012145896903934	-0.234612665615137	0.0768835850312849	-0.306927043222172	0.122370923061436
MM71110L	Mm	-0.327232385436857	-0.159109298040603	-0.239116921983085	0.00352454188978594	-0.170015477076279	-0.173728763167364	-0.0584977094760492	0.011639760514163	0.00637722318098845	-0.167639477780469	0.122069336031449	0.0134984226050183	0.188214993693348	-0.146929853559355	0.275079596162259	-0.00631531269585547	0.361124634915576	-0.0862295965981223	0.274570487591406	0.122780086627817	0.232258386433649	0.0141605425490405	0.14351047268039	0.0489132937881314	0.0879407201516631	0.133620749835541	0.0448565385332396	0.0502350743611986	0.0358590501715789	0.00201290184684042	-0.0433820126102463	0.0429383261586598	-0.0947868464973956	0.124446281562245	-0.139994233620335	0.0389901401006755	-0.143732191268943	-0.00613646235157409	-0.232387773758711	0.0349380869826257	-0.322715887817646	0.104390555371601
MM72358L	Mm	-0.300788202580529	-0.18060729955461	-0.239592951820539	0.00314704748456166	-0.155860863563367	-0.192785503577767	-0.073542324243089	0.00534560839254431	0.016165865339164	-0.189062404643852	0.117597901661101	0.014863696443162	0.193702471437786	-0.174157130028858	0.26399220819549	-0.00209647507995454	0.372993470967647	-0.121563423832121	0.246580397515284	0.128008875350709	0.215586962612368	0.0197362544175115	0.135688544425885	0.0654771981708917	0.0853139999707236	0.151504365106041	0.0336452126242558	0.0688941340149506	0.0344797259100029	0.00343968961852803	-0.0461421074603768	0.0394532266919754	-0.0980820451923184	0.132673753361523	-0.137721877695515	0.0518705048606051	-0.144691718062187	-0.00305901433524746	-0.223988344941328	0.0548469106572441	-0.295336325100458	0.124069986482161
MM77464L	Mm	-0.31001009561376	-0.186240883346968	-0.236361336222932	0.00940949735337938	-0.155250243703874	-0.185520872568808	-0.0618979261195483	0.0116553168855329	0.0225683322582372	-0.185718167773168	0.113637747681087	0.0115598399494098	0.187178019089164	-0.170365334838218	0.293106575367617	-0.0048646013648957	0.362145912671725	-0.0977229346418268	0.241898952274448	0.128822259725997	0.220810576201685	0.00611448712564056	0.124738483035377	0.0573101338476611	0.0797004394815969	0.144560408975886	0.0347724697686695	0.0609156201987346	0.0356439864426967	-0.00379619093357378	-0.0444600890280452	0.0432938440196198	-0.0951326128035766	0.133085036654189	-0.136932271763923	0.0412419650206984	-0.139010817785141	-0.0106527158238261	-0.235094816630655	0.0693819218786087	-0.302051284600848	0.127531369655927
MM77738L	Mm	-0.312356542946519	-0.173161865208386	-0.241114317633099	0.0148225749212933	-0.161355575539738	-0.178162545289763	-0.0772912184591518	-0.00217597426859458	0.0156038872872707	-0.176984267814696	0.108423974941001	0.00860224567925027	0.197116872454823	-0.156448669349318	0.28311154363351	0.000087324729518906	0.363891533525609	-0.104441746974814	0.267388188842639	0.134058780697382	0.22289545282432	0.0180466553037761	0.13688895579839	0.0449589694049102	0.0883370233092093	0.13831662759033	0.0335372148136356	0.064499217462643	0.0306883790399964	0.0051774052410146	-0.0466170328803167	0.0384611234213117	-0.0931812570686849	0.116705257246461	-0.141557718713725	0.0395801445163408	-0.146299793803267	0.00292050054725103	-0.220248512074519	0.0447997020168353	-0.307861057351383	0.120338540127253
MM78051L	Mm	-0.323240153673297	-0.165878842784953	-0.249192759605796	0.00422412249424925	-0.167383617970101	-0.16482182199951	-0.0682206798943757	0.00848715787786968	0.00215641521151081	-0.16096092589153	0.121916086426594	0.0131042231245469	0.187457137659908	-0.149632730270115	0.285044458379528	0.00411509924609318	0.373106229818224	-0.0855958921048253	0.258340126586534	0.107537162315499	0.234097142434119	0.0171673451756985	0.138822380570864	0.052695744483498	0.0948327616471135	0.126811052134122	0.0449127676434111	0.0493345014367131	0.0431479203473699	0.00334660727544637	-0.0442884972513202	0.0437479207925151	-0.0905423175308673	0.117776859561497	-0.135648550168918	0.0336099447774469	-0.154803994365635	-0.00612583411913848	-0.234492688145801	0.0414428238115033	-0.316020168119066	0.109615482663373
MM78053L	Mm	-0.306250884834087	-0.182122715823663	-0.250400995553436	0.0106579434341578	-0.151813706830865	-0.168866947941753	-0.0683363739388336	0.00489294213926299	0.00378220134033239	-0.157821489314823	0.116045410785789	0.00909323012587811	0.180421701511505	-0.149106866286502	0.324644547790863	0.00199253692204977	0.357282442356498	-0.105964697917807	0.252311892957892	0.118050906473456	0.234750167979894	-0.00063694386268396	0.134031512947569	0.0389727219529442	0.0770061152316851	0.135987627052884	0.0277657437789761	0.0840889776896654	0.0504226846386858	0.00288307804631976	-0.0503174809479748	0.0380789943551483	-0.104211671898882	0.106287656078766	-0.146819265186733	0.0532069860545586	-0.137248415486953	0.000923119860227343	-0.232387867541439	0.044960036512146	-0.310677759100485	0.114442904449767
MM81522L	Mm	-0.302898715278533	-0.187170501617258	-0.240576733402371	0.0123721812008589	-0.153259266213432	-0.183694001845286	-0.0577127664940166	0.00400313514916732	0.0220395920030048	-0.180760998546103	0.121105239374925	0.0135598501094682	0.191983038529595	-0.168765349962268	0.268076948097321	-0.00520341696780978	0.346403008946579	-0.100674429607004	0.271691665134773	0.115284857112913	0.213916027296797	0.0204751220323719	0.131071461048423	0.0613331415125722	0.0857970561652004	0.137114981135541	0.0485869024157092	0.0686881578074974	0.0438624123305657	0.00403484371417914	-0.0390673976269707	0.0404310392352675	-0.0975451623045953	0.123187996136422	-0.139423949111359	0.0448308709600485	-0.144960512697023	-0.00530419333585617	-0.247265756228507	0.0627171685998884	-0.321823091986084	0.123539547175388
MM83900L	Mm	-0.30485143295419	-0.167668724158542	-0.237678918409806	0.00596662774354727	-0.15206440492226	-0.166719634319301	-0.0575628606774815	0.00492485040617038	0.00403246266114992	-0.163752597669182	0.111027338728094	0.00327171485557561	0.181349754918032	-0.155179523130517	0.33778453807879	0.0163039300016613	0.368262423070802	-0.111117309030031	0.233338861597059	0.125400896192017	0.23601913006318	-0.00529300089236553	0.124956190440419	0.0396686091432375	0.0619681918453133	0.135633107528091	0.0308402000891289	0.0608520516928903	0.0475864661494266	-0.00087946266596724	-0.0499137807999097	0.0415215378499664	-0.104999587742597	0.122513307797913	-0.136057939290509	0.0498226947417967	-0.137119108861028	-0.0102071762286711	-0.24316565433555	0.0577312871535316	-0.313751869648064	0.117206812988179
MM88120L	Mm	-0.310880219706992	-0.172029834040411	-0.244683076114568	0.0120037539101978	-0.159725996152472	-0.181344401708342	-0.0685105250581194	0.00719241791267288	0.0153177682051632	-0.177067538542894	0.124718696034293	0.0114484067225716	0.191513719345912	-0.165963102778478	0.284971650849709	0.00211111898255885	0.356426427965527	-0.10029739731861	0.252198934058472	0.127191633769424	0.215663361239555	0.0147161357227307	0.138422995047252	0.0523448342405613	0.0862772920997152	0.145626163025894	0.0406709195015755	0.0536420427689285	0.0405867596418368	-0.0020664676242478	-0.0389207849893184	0.0367039335019234	-0.0910593680730654	0.131118105212475	-0.145747761582988	0.0425517299622479	-0.146951515549899	0.000484419952150675	-0.225317166594281	0.041531878723021	-0.31497211016731	0.120102167605626
MM89964L	Mm	-0.307104224456409	-0.165824465937387	-0.254860374116802	0.00842897257017246	-0.156595280072803	-0.174917352580038	-0.073566852073143	0.0055453681378008	0.0197406235935622	-0.178982560999943	0.123080277234651	0.0192621892232205	0.191051645023216	-0.156250914337076	0.27605853496042	-0.000736195327657771	0.353867966217366	-0.0958141758915438	0.268436568564112	0.11511888940125	0.217254490359724	0.0179583488942281	0.150705009565279	0.0543936676423158	0.0994994322953028	0.134497704064433	0.0653644366356695	0.085039023370928	0.0121409275226141	-0.00909574731060577	-0.0466178367116546	0.0326507456193967	-0.0880693760609851	0.119125327844802	-0.150413477332682	0.0505802501333327	-0.152980802900516	-0.0115872526551012	-0.2371325867266	0.0411698634686792	-0.309859101520323	0.109438314668794
MM93558L	Mm	-0.307100552710183	-0.180505631020861	-0.247727799339883	0.00730054140942766	-0.15974078031252	-0.183142180055381	-0.0736137502056683	0.0125968639263048	0.0143558623821772	-0.176724003122506	0.118302327323633	0.0269085971973868	0.177263548122739	-0.155849119499278	0.296999266917547	0.0010164165167418	0.345542260999892	-0.099224051864802	0.279652421203401	0.117048614435639	0.224414957824359	0.0107145774545108	0.141551307022327	0.0638583052706149	0.0998922756925144	0.131801156597106	0.032224691935641	0.0522244325002225	0.0313277558114481	0.00862896537431743	-0.0492460838503635	0.0495442423288645	-0.0942287051486101	0.117466326907147	-0.145224778801059	0.045764165804467	-0.148345779201103	-0.00228055351071665	-0.230060788061004	0.0442045445190161	-0.306237657605285	0.108647788831778
MM96372L	Mm	-0.293124692017486	-0.179179244541324	-0.238084167515593	0.0138887048503569	-0.148545863348779	-0.17916358062498	-0.0707017048378329	0.0172902593971478	0.00947242308040639	-0.171619265425186	0.11486737135274	0.023872736584315	0.181212974185132	-0.163381237524046	0.305653223404546	-0.00824725768950229	0.353616827617491	-0.0977983965864628	0.273619865372154	0.109579065593196	0.229862675237669	-0.00610774749647865	0.134319042291017	0.0489393790696257	0.0836409411061482	0.148609934788704	0.0161129234110506	0.0742315936373055	0.0366782557224676	0.00293474011366679	-0.0454270604868414	0.040332271758863	-0.102165731566558	0.12369315471018	-0.143660410114708	0.0551305487696157	-0.144364951552445	-0.00228559657817702	-0.228263832634011	0.0487846825269985	-0.324718108706568	0.100495254666181
MM96726L	Mm	-0.289505829863469	-0.183801574852557	-0.236198382484216	0.00111971389320205	-0.153345210544069	-0.191810434713914	-0.063567761160366	0.0130789745290719	0.00655673606798279	-0.192804527525375	0.115466874790906	0.0159039361514956	0.179346421512942	-0.17635354275711	0.293045255335372	0.00981243738543209	0.354306701364752	-0.128651323680564	0.247309920983845	0.143325762931998	0.215998126730244	0.0124684656977175	0.136788534301175	0.050965188254632	0.0754579594889468	0.153690031055821	0.0299517051401136	0.065811674676771	0.0389631767236319	0.00285978497445769	-0.0435446506221607	0.0425911683779289	-0.0939841017646052	0.137132513619761	-0.142839369147018	0.0493519607556816	-0.144523200682817	0.000188783040167847	-0.2169863578308	0.0395687687405	-0.308696548340392	0.135552239444882
MO101862L	Mo	-0.318505381349692	-0.170983023627096	-0.251503946329191	0.00608332754299708	-0.157256805532365	-0.16824688523892	-0.0709606493010638	0.00767672024695879	0.0232578690358612	-0.160631272784912	0.121600676054483	0.00932087447400437	0.201386691551714	-0.151805662918412	0.287710109808894	0.00486381814100329	0.362620544717345	-0.115326803880609	0.244125690619908	0.128740463548129	0.22869634833098	0.0203606664924533	0.140780915383116	0.0430725139647023	0.0924407455973368	0.130829691601548	0.0444715948643378	0.0548875987611392	0.0325650698283267	-0.00291948099067271	-0.0541959779867671	0.0450282612016771	-0.0940803857543983	0.119566908932362	-0.138539557370611	0.0485347118173829	-0.15759141210616	-0.00575325785310838	-0.235931638031148	0.0422359828689961	-0.301090502030905	0.114464847700377
MO113249L	Mo	-0.30556248885132	-0.172437675463315	-0.252704550711553	0.00828036216804769	-0.164160136441377	-0.178038241847782	-0.0557125829355861	-0.00155838239273645	0.00449468454847205	-0.167524137793768	0.127370432142885	0.0104638126128016	0.200484464155958	-0.156472446523561	0.287688351952489	-0.0199777421584351	0.366230777376812	-0.0988857378936303	0.25099655004487	0.129820097599845	0.21176689675899	0.0248131492836405	0.136413265962314	0.0605059507717593	0.078068558145324	0.148239534366488	0.0315364088035316	0.0672301155218751	0.0348536179126836	-0.00848360387622068	-0.0322484127229214	0.0330834799696145	-0.0811492123961776	0.125292288367248	-0.147845430681455	0.0354262207565489	-0.166113683118326	-0.016539474802445	-0.229445075588163	0.0403416157240623	-0.294962434357448	0.136420815609961
MO113251L	Mo	-0.317846603813166	-0.175890184524133	-0.248411529433105	0.0144377805339243	-0.158153072273521	-0.184279376018042	-0.0571869270573208	0.00545623387856305	0.0164472542032118	-0.175785977697189	0.137186052149473	0.00142429160575747	0.197862136156533	-0.152207925150601	0.297686561356675	-0.0123196429181882	0.358762739885665	-0.0975581844410026	0.235723066910269	0.128234955898507	0.216494795467217	0.0301450464419271	0.133323680360175	0.0531354625455462	0.0717034957187162	0.133142796125468	0.0316530263694045	0.0503697794358498	0.0386840705289387	-0.00958641570521538	-0.0459013294899005	0.0385284962209713	-0.0884388370250731	0.137622771897662	-0.142424989371556	0.0470634403615396	-0.146072668736984	-0.0144204096400563	-0.233601398675716	0.0432026349295001	-0.297489523229937	0.139284426219212
MO120608L	Mo	-0.287971369356285	-0.174165591092958	-0.261496370342826	0.00539798755230621	-0.156083013013279	-0.18665223155023	-0.0646966673883815	-0.00267982099422761	0.0076608109790424	-0.171290574600199	0.130848782111216	0.00647180663711492	0.185480551357272	-0.158074764145019	0.285009373205457	-0.0146934545050747	0.36714920039778	-0.111350223993886	0.234546948370219	0.125566576440213	0.230214240355106	0.0212803308896592	0.143104082293702	0.0517948454901641	0.0673900785885461	0.147436782649504	0.038243999839531	0.0863378765569599	0.0384983932734031	-0.00551973237207401	-0.0435830279790279	0.0320969456502772	-0.0943851978501115	0.127827650843777	-0.133174531053331	0.0551017602142309	-0.150159043262949	-0.0209639250340934	-0.236456420202948	0.0487504235894058	-0.300140820322134	0.137327331774149
MO120609L	Mo	-0.314316703545905	-0.184483439781353	-0.241466460477562	-0.000163986197979264	-0.158443809054148	-0.182765099461775	-0.067248148449322	-0.00906834049192171	0.0137512218034205	-0.179140218482744	0.137918567323291	0.0107710233527805	0.188892680128739	-0.163155341121061	0.288221696234663	-0.00473824561362413	0.34034932409809	-0.113874821811822	0.241151537825223	0.137848370499441	0.229693698801638	0.0310336573506127	0.15083650812096	0.0564069623718002	0.0783106478277762	0.151347091609301	0.0348798663568713	0.0557231611445229	0.0241588885651694	0.0012339704591998	-0.043328306874562	0.031175473556489	-0.0991730339201897	0.139183054469811	-0.132662665079731	0.0431894718817985	-0.149521167473256	-0.0085708066478855	-0.230550871569405	0.0579147819212552	-0.291453470641757	0.130133280993154
MO120610L	Mo	-0.312907876676783	-0.162457632782013	-0.269298120506296	-0.00221367451155499	-0.163259050949146	-0.16115748533659	-0.0756253838217003	-0.0118949654953729	0.01076711536396	-0.156683427535073	0.132179573179608	-0.00325486278150347	0.200495619764993	-0.127213280927588	0.294865491694333	-0.0145375333235006	0.371847146033719	-0.0848555177248994	0.256382423701391	0.113546172765904	0.215391645994612	0.0219471814091128	0.139697531811026	0.054364993066538	0.0778888828869577	0.133473818532557	0.0506490206750802	0.0535885500523099	0.0403326875416546	-0.00940003675462972	-0.044639315526541	0.0260533677450955	-0.093862879055925	0.118138183963432	-0.13609755965251	0.0320756710871354	-0.152167406417092	-0.00382380798810477	-0.237083806087366	0.0330008496320531	-0.305555739953978	0.151303436906693
MO120612L	Mo	-0.305912383932926	-0.158261021515408	-0.258193728583138	0.013798554488716	-0.164452001118862	-0.175511068451506	-0.0591955532867339	-0.01047002879527	0.0102540302179581	-0.170176719416493	0.137178557302756	0.0163249316606218	0.201647941676746	-0.152901564230489	0.267449734546802	-0.0097197993359982	0.37336813733551	-0.088778027998094	0.253460821885227	0.11522563975904	0.223555396714656	0.0159429381297507	0.141457986307529	0.0615320174538681	0.0822728771794958	0.138659920625026	0.0380707710385802	0.0576799835606412	0.0343717351798193	-0.0142849938998713	-0.0497918045168479	0.0455189016808037	-0.0930472207710626	0.128311181629353	-0.143620853854929	0.0366838544461906	-0.15424829369614	-0.0191980957015387	-0.229474004483874	0.0306487224702144	-0.305152145140568	0.138974673440444
MO134901L	Mo	-0.31162279616308	-0.160700686699839	-0.248958272861308	0.0084252829882351	-0.169559470910945	-0.186148496362932	-0.064733498914126	-0.00453990162258258	0.0133450739688719	-0.17343753780043	0.118588506689818	0.0120169602713092	0.203339075486064	-0.153729407148285	0.268267117593197	-0.0142227179259187	0.36908742905899	-0.0945561702284577	0.265983598889325	0.119049763183013	0.222437467974852	0.027322999190559	0.141297523309974	0.0609075617472012	0.0787191272297596	0.13999324591697	0.0387930726094019	0.0595189074953904	0.0263835303496531	-0.00199564934497724	-0.0413612835355911	0.0379314052577531	-0.0962366970865359	0.130320425257663	-0.13386071072014	0.0342603587534667	-0.147189939627085	-0.0105283167489889	-0.228979885939863	0.0423021659466388	-0.303738967401232	0.127809807874212
MO134902LL	Mo	-0.311915620734664	-0.176452491516212	-0.251333655584885	0.00903121869975131	-0.153923318986646	-0.170156007162953	-0.0668686028186862	-0.00494394261891607	0.0195333350528796	-0.165662764179085	0.110779873510432	0.00846172813698307	0.19677953086241	-0.163871954189199	0.285986849450072	-0.0116724166664156	0.360362100567791	-0.107311768168251	0.24957547769322	0.135683255376053	0.232497198082662	0.0134029040900457	0.135554089927374	0.0528848881139432	0.0712622192751705	0.140417696572393	0.0337512805895457	0.0640863912766404	0.0419912115038964	0.00171563079192954	-0.0411045990338218	0.0304009785820691	-0.0972099771032968	0.130579031788787	-0.13872027525755	0.0505034999699817	-0.143263201049502	-0.00754968157692849	-0.22704189374566	0.0392568295759587	-0.30669202220074	0.131196973103425
MO134905LL	Mo	-0.306369052748079	-0.198964254090251	-0.236090826390313	-0.000706438863851939	-0.150773018329873	-0.201825364435731	-0.0612463642205487	-0.00583007955071485	0.016932199933065	-0.190529481797293	0.126590373048673	0.0108636113989719	0.182718675562464	-0.173798121331836	0.262209376377787	-0.0298166896194123	0.358582376317964	-0.115390344381532	0.248576873152285	0.140619660948036	0.210208229206205	0.0359559073807559	0.136903354964676	0.0538197907979963	0.0688762561341844	0.159326665812972	0.0413734288924219	0.0703289640520832	0.0339420755254315	0.00750731399706875	-0.0396173176451842	0.0448374129821794	-0.100873626354632	0.141761343503716	-0.130041365121102	0.0607445543199848	-0.139890017141071	-0.000476640793441477	-0.227280336300206	0.0514955715646363	-0.294731294864149	0.140076618105661
MO134906L	Mo	-0.309844310588817	-0.170126685619055	-0.236644691332378	0.00891267533884506	-0.161292907331005	-0.180859765086133	-0.0588966914703832	-0.00417040274810893	0.0152951828717841	-0.177937958244808	0.120922402627219	0.00828394556699819	0.200259155545922	-0.16222064095213	0.286118233210855	-0.00868899555326579	0.379305261329073	-0.0982667616778872	0.241031591696912	0.130871463709618	0.20475676830532	0.015001638228847	0.141000492847165	0.0446311346557932	0.0731115838780156	0.144398574752857	0.0321719996482986	0.0619718782961061	0.0318344269633914	-0.00290613239475802	-0.0500968463086874	0.0440957801336581	-0.0898745255485999	0.128136293338202	-0.13700274499863	0.0449790156397111	-0.146762117972127	-0.0154609524990618	-0.229275293670291	0.0548258224266373	-0.306116969703034	0.134530072687934
MO134910L	Mo	-0.309121479624685	-0.178609733122115	-0.239902423763513	0.00764364586773444	-0.161118743362526	-0.186294421331744	-0.0570279944512341	-0.00711020006778101	0.0136495396360014	-0.181662688235495	0.122453500708774	-0.00278991491313424	0.195559851561877	-0.158668329844763	0.289228182428241	-0.0117632420818103	0.359211349532074	-0.109657517829967	0.230537575401375	0.13011948341139	0.224580223394049	0.0255882858600985	0.150499435893142	0.0459806346810227	0.059789112346248	0.149955621168621	0.0298590473829383	0.0741932724550018	0.0319482006686047	0.000962632024795414	-0.0318717577385797	0.0336060457790178	-0.100773545705765	0.146695007287701	-0.141667099525276	0.0481271297247335	-0.145257650426198	-0.00468900752965904	-0.216883352841475	0.0343875285612382	-0.303691971514074	0.143985768135113
MO134915L	Mo	-0.292516039676558	-0.190206567708476	-0.24309663256484	0.0152714309228833	-0.147725462242732	-0.191938973259571	-0.0633109514946537	-0.0050725363867801	0.0166712953077222	-0.191256425696813	0.140572228788793	0.0289897448001709	0.193012759298302	-0.173770589434661	0.262992229253171	0.00278747509556376	0.354073136624111	-0.124788137578376	0.251355631204869	0.126871854571649	0.217587149076719	0.0280809388849986	0.137157580196172	0.06686570705407	0.0793675023896766	0.144550074181744	0.030198394067585	0.0681650037153834	0.0279429454354226	-0.0126733962998227	-0.0549345148883061	0.0391635843374313	-0.0956125411107361	0.13096123433778	-0.14485637934928	0.0480742124828158	-0.136527592331832	-0.0172638025600666	-0.238607760396956	0.0621716803465761	-0.293742977586649	0.145017488193501
MO134918L	Mo	-0.300758837624981	-0.174272035090249	-0.249899534861028	0.00815576987380661	-0.147674439067956	-0.178679498971404	-0.0644219717466002	0.00320448396285603	0.0241367886105818	-0.169870975280923	0.113583138216949	0.0114347716448515	0.206183756934831	-0.158269984364661	0.276071893360117	-0.0125615984532894	0.380820395107471	-0.106043569794364	0.235557428194296	0.127273056189685	0.226608417259027	0.00579721974038444	0.141335881707195	0.0412845606739113	0.0759588025212771	0.142269672415759	0.021164075135051	0.0638069846001173	0.0307262500274114	-0.00699002371573248	-0.0462004455215329	0.0376823084952016	-0.100919277744545	0.132681828287044	-0.14817908797067	0.0547471428215205	-0.143104694487627	-0.0106272210002147	-0.23626647541658	0.0468028087565704	-0.294722062632687	0.142174299209131
MO179087L	Mo	-0.341248056175177	-0.184900695501448	-0.244992415418787	0.00743000140333971	-0.165972156161024	-0.184354721706633	-0.0600453457919901	0.0109123977040482	0.0120940734146692	-0.176868667608489	0.113023746442912	-0.00354193558240159	0.202204024647768	-0.156831509380605	0.273361693355709	-0.000569622809561794	0.365765349837554	-0.105746988914252	0.253153173185887	0.122449888885699	0.201263800991412	0.044528419354672	0.157139881383843	0.0520687837310714	0.0774736145234413	0.135569583409704	0.0458003883569764	0.0677513402689669	0.0290916770427952	0.0125256669607597	-0.0179238157666791	0.0268702809936348	-0.0921283292541286	0.114552563592135	-0.129403512742399	0.0534563874185383	-0.168296775094931	0.0142059449545826	-0.21117581105689	0.0245966386710719	-0.29918520572096	0.125896244155167
MO179088L	Mo	-0.30047331765332	-0.17286937189268	-0.253534022679433	0.0128015411922505	-0.157226766215408	-0.182073600813762	-0.073285723627151	0.00285858233988246	0.0129055025770216	-0.172443871181129	0.128978833820387	0.0055340162422688	0.206290097816124	-0.151400456511808	0.283418310701465	-0.00969423159449284	0.379236774178471	-0.0751505392967041	0.243697459552514	0.103317718688967	0.236171646182082	0.0155648576077853	0.1358244439865	0.0500225085703857	0.0732497412327243	0.118343432864894	0.0382565393252573	0.0561643062894575	0.0329190696038232	-0.00561504268819286	-0.0527358278486425	0.0352096802983243	-0.0945949497378168	0.121031579532219	-0.148048290482005	0.0586037439369534	-0.157142569062799	0.000485176291158864	-0.24053211919748	0.0561117046626127	-0.293374832472314	0.13319826546161
MO190202L	Mo	-0.313473810475462	-0.162104499466587	-0.239773632672046	0.00655741564780323	-0.159915030619612	-0.179720747122362	-0.0707044175057939	-0.00720030346125586	0.0159219124878388	-0.175894841743457	0.118467758281175	0.00194015326174631	0.197823712405039	-0.160089321393005	0.300646775007553	0.0107356104849527	0.378208430744762	-0.109482216242177	0.234322299082589	0.137694581579507	0.223957871495772	0.00629483138010778	0.135401556025842	0.0460055005574437	0.0559403900015188	0.141102239323007	0.0286869819305642	0.0602247209996713	0.0401991080889848	-0.00581609834877525	-0.0482209679739345	0.0350254216144926	-0.104004878487362	0.135290540338824	-0.139610796007734	0.0519755746858155	-0.148545085313762	-0.011557200905661	-0.223776418968512	0.0334430019308468	-0.281551757527421	0.145575636879062
MO190203L	Mo	-0.298250906054438	-0.192885056737319	-0.246539017019021	0.0086584657789214	-0.145850746289433	-0.192728580986242	-0.0643112039516409	-0.00157711758353493	0.0256901949098931	-0.179152194702406	0.122935684125869	0.00980341827333817	0.1948173697964	-0.165404665154019	0.286651322143953	-0.00415581057716352	0.360001123313795	-0.117269444958885	0.237771539611634	0.12936715152856	0.221916389766519	0.0133216585577636	0.137683801119232	0.0503236285147098	0.0668531255009846	0.144996608283596	0.0304488855431616	0.070475720724267	0.0260983532544406	0.00125251564102814	-0.0457762164681284	0.0411408259653902	-0.0972661293856876	0.133374562109622	-0.14155806613019	0.0496046814861986	-0.147730736315402	-0.00975014762910826	-0.238910457889578	0.0715381795728688	-0.284674309582361	0.139065601892416
MO20105LL	Mo	-0.315509099999721	-0.177570596860572	-0.246257935105611	0.00464613003225074	-0.157356089383997	-0.175943012910225	-0.0598528712054559	0.00410743801357079	0.0154778132376861	-0.166809065099541	0.114215572393727	0.0132515890555862	0.19193137483872	-0.151513012747203	0.306899732135394	-0.00439103495222657	0.36429497235023	-0.0994872758443464	0.243041501528619	0.127404478314317	0.239350235619341	0.00596946168743406	0.129833847059296	0.0465290763881519	0.0737692160868861	0.130584176090672	0.0315319236164194	0.0639205068772147	0.0260684027773015	-0.00360203794905358	-0.050408288193762	0.0409932815710942	-0.102837387644029	0.131207182831665	-0.138789734092081	0.0486658921128799	-0.145483363491407	-0.0163897369796172	-0.229427917545132	0.0391736475678598	-0.290491904982422	0.139252912800087
MO20127LL	Mo	-0.289249167571369	-0.180255962635691	-0.24235120340629	0.00704849260821166	-0.151800928396436	-0.183661953410279	-0.0774124174757796	0.002967586026363	0.0167016730291657	-0.168503171142015	0.122814817877653	0.0125891780685567	0.193807685617996	-0.161910564587774	0.300509287744277	-0.00610211856108059	0.372180395935442	-0.101512825308323	0.236654657807455	0.119752113241217	0.234576781862404	0.00287659970005028	0.129678337027106	0.046556876508534	0.0743095859030931	0.145441613219662	0.0163944456641741	0.0678475979275734	0.0398972757800621	-0.00942043338932006	-0.0475101127119592	0.0388330848021271	-0.0992165036882912	0.123725307407132	-0.147706863006605	0.0500864520723259	-0.152951234927658	-0.0115126748823002	-0.239068217658758	0.073318195326629	-0.290258295405685	0.1318366070084
MO20133LL	Mo	-0.314106269895501	-0.177411914075373	-0.24999819196986	0.0141568309676829	-0.158196336478939	-0.181817511731365	-0.0564445039920799	0.00286187282257401	0.0149131846198921	-0.174902447463772	0.137185354172727	0.0153924737599305	0.200265178444855	-0.153475529252102	0.269099625889662	-0.0140978883908418	0.365330263173901	-0.100580598616407	0.235764845254895	0.112956490784744	0.226078585152044	0.0159305434999954	0.146025427257965	0.0581423808901997	0.0736281626021002	0.144537428450755	0.0337370038950977	0.0615821115301549	0.0469570950625756	-0.0088475644192061	-0.0480759068264252	0.0416619435433525	-0.0987686484914977	0.132251386585133	-0.145047891834164	0.0513295749725769	-0.141850932364794	-0.0139833902413983	-0.233355498868783	0.0440949254343979	-0.303140544803671	0.130218880948969
MO20135LL	Mo	-0.299247199412723	-0.170142680734126	-0.259461906344312	0.013044758549796	-0.164991511354733	-0.189020711304212	-0.0644559832437836	0.00889512243915451	0.0057680326358671	-0.174158834643553	0.12081276904217	0.00866777124520825	0.201059356917192	-0.165955609224154	0.292219887295757	-0.00363379229919985	0.360634147764693	-0.0977561212020215	0.232047771440663	0.126097695010785	0.241780698062784	0.00733083224513363	0.129819927655464	0.0824940637646688	0.0817357754411562	0.14534802672715	0.0216328963655479	0.0478730676915332	0.0362944684113248	-0.0154534044178005	-0.0415828708570107	0.0392926208410027	-0.0762836991855012	0.151136502382458	-0.16001873066764	0.0430696253358284	-0.160132243903418	-0.0199144605227195	-0.222173784569885	0.0271213919087864	-0.275457801493609	0.135664136206283
MO20148LL	Mo	-0.290435600706618	-0.189204593518009	-0.255583120119728	0.00355834569422684	-0.14604627944772	-0.18139763159403	-0.0713470246653797	0.00776648210066064	0.0189971309912454	-0.171774536435413	0.117814250155655	0.0142636643580715	0.196277701393236	-0.157657682999739	0.287882981482255	-0.0101452595299665	0.359904976934124	-0.114042718105444	0.241334828323464	0.09424676830697	0.235362354733466	0.0168275758741231	0.13022844950387	0.0647487049285431	0.0851620606619336	0.138802897743644	0.027459355125459	0.0714540743856188	0.041330960852651	0.00924385150025023	-0.0509043764937217	0.0434976645764433	-0.0943148732564459	0.132007377556897	-0.146200157073531	0.0572238210385436	-0.146825588922298	-0.00453643789304476	-0.229360537729253	0.0306550385085582	-0.310737491742665	0.144462593503094
MO216761L	Mo	-0.31538346151097	-0.177521574437249	-0.2486173625785	0.0137622556183485	-0.16424737020096	-0.187023452628218	-0.063708193357305	-0.00191891651282449	0.00296844212428038	-0.182637049412511	0.124773316707055	0.0162132716653341	0.183813565303553	-0.157760660574549	0.284717558821178	-0.00528670502069118	0.371410584199749	-0.0782734203329643	0.249371986016609	0.128860772634134	0.222712692717619	0.0173411214046392	0.14004700605386	0.048427469155194	0.0746808517631416	0.136439351406232	0.043703790739903	0.0576979730721774	0.0300209902349171	-0.0111042942588733	-0.040466207699789	0.0352792229029519	-0.0847983885397414	0.129214325043566	-0.13404842746434	0.0496832967209357	-0.159237128247494	-0.0109560452944204	-0.224216042810905	0.0457132652378724	-0.293498202271862	0.133849793610916
MO44275L	Mo	-0.323759120206783	-0.164555470392344	-0.254396545082782	0.00978664118812343	-0.167857192797187	-0.17741399425121	-0.0693312378490924	-0.00973674521912338	0.0139622963722027	-0.176172688825327	0.126314624673155	0.0119418297283448	0.198588404352585	-0.156690145003153	0.292050092987772	0.0013029466928229	0.36971804947517	-0.0808487866883135	0.234728567189706	0.122052240800788	0.238630721592195	0.0157770878027088	0.141670750339267	0.0470368381170041	0.065480745427289	0.140067822776657	0.0311386776794766	0.0723993350515636	0.0354339555791972	-0.0179355109756416	-0.0419082100090511	0.0202322654678914	-0.0933787812268077	0.131035966486623	-0.141626049846331	0.0368573197506344	-0.150128548389934	-0.0227794408096961	-0.236193175246309	0.0667296928982879	-0.269138025013741	0.130912795403361
MO46450LL	Mo	-0.302198134537305	-0.164422435120616	-0.241735882418884	0.00449581232306538	-0.160259164387639	-0.180635727637066	-0.0686227825178207	-0.0020004775117153	0.00428814136793183	-0.169833742209119	0.123029927692831	0.0146304456479168	0.193371808867848	-0.16184014509646	0.318437419450561	-0.00119310371795934	0.373071036140952	-0.11363831410877	0.245262032824203	0.122279669044052	0.228710783875761	0.00657874880789425	0.113237923193739	0.0799247829329052	0.0608553202450896	0.149946119263787	0.0218593294060716	0.0572849492627016	0.0300648225391521	-0.0112070503979508	-0.0481050665175394	0.0401765933258904	-0.0976393522282894	0.141540153977227	-0.14450020388895	0.0354013981479625	-0.151293212899474	-0.0204288390364668	-0.217107852112012	0.0301074160613897	-0.280726894096227	0.142833746041332
MO46452L	Mo	-0.298205164392777	-0.193507959451218	-0.234827052254914	0.0212699507452573	-0.152451742263983	-0.197551000449344	-0.057059961954828	-0.00355416472255672	0.0151567982695604	-0.188512890386411	0.113231004090999	0.00275748644976331	0.189513162187127	-0.179559242751164	0.272646056786265	0.00651929492281935	0.363567606443965	-0.112598894407387	0.242681534855405	0.139381055561278	0.222962837408128	0.0236200299908493	0.149297859673194	0.0574045985427195	0.0755078072791956	0.153273191816231	0.020985413099649	0.0517284172267628	0.0321607168859434	0.000162539736772794	-0.0387102167040289	0.0392985015432533	-0.0951554554531188	0.125413043809264	-0.138533068959186	0.0438703991354953	-0.167561171243088	0.00517993054420531	-0.225656445957536	0.0777550683081255	-0.28955051779597	0.127650643835284
MO54439L	Mo	-0.294587932179051	-0.194990527955141	-0.25541609120251	0.000123849814816833	-0.148490569953574	-0.186004435140244	-0.0633667009089342	0.00840047202608177	0.0232858913224767	-0.174291012009683	0.123829878967411	0.0220052068433009	0.192419157362614	-0.164991580382368	0.274558672973887	-0.0100542419924485	0.347850718038715	-0.118033584490715	0.259421792033803	0.113308424220334	0.217028109573349	0.0192499914084588	0.138302377623134	0.0610017619259733	0.0901950655071391	0.130860626577075	0.0367424983532656	0.0769015108796408	0.0412393940055286	0.00385519909112049	-0.0486641575504224	0.0524810470832807	-0.0964857123630977	0.128707549044272	-0.149110605241374	0.0645021627814397	-0.148274119447079	-0.00454175451816778	-0.233079567013507	0.0438787782428257	-0.307398099901775	0.127630556550148
MO54442L	Mo	-0.298954210310219	-0.177144665174372	-0.246422954039909	-0.00123274871472375	-0.149351064929847	-0.181428693477661	-0.0726120583339349	0.00946470740898406	0.0182347417944171	-0.171679403720856	0.115579694665001	0.00963798628294429	0.190763293592302	-0.162124475741585	0.303629556098172	0.00731303095767442	0.358611449132896	-0.118942779877461	0.241802331894794	0.117842362565424	0.227147227088209	0.0132579876405375	0.131970166841679	0.0435682647845691	0.0719730058211489	0.140365404084844	0.0390591384818331	0.070029577997271	0.0433466338457406	0.000512458706817342	-0.0465097936132139	0.0392455001835033	-0.0969601897919573	0.12819022277637	-0.139694892175568	0.0595286498346137	-0.146019693006094	0.00163657699414895	-0.239183467880191	0.0491453139268977	-0.306408915175258	0.12281472256206
MO57038LL	Mo	-0.302045134558453	-0.182737257530897	-0.25310819073573	0.0134761895618498	-0.153471044490245	-0.188202112241996	-0.0583664742125645	0.00700584968086879	0.0174799799437339	-0.173598570353069	0.125163762182679	0.00423370159806639	0.203421103735013	-0.165136822333837	0.277544835874498	-0.00995796827476656	0.356621104212013	-0.0944630745846498	0.234406432422365	0.128366873633426	0.220012394408866	0.00970355750341964	0.13494164002113	0.0479536458369804	0.0732577106502509	0.147496837532882	0.0386467601674067	0.0774080428168613	0.0490995344530872	-0.017376661857926	-0.0410223204331898	0.0333203179627414	-0.0964702521449275	0.136625603855016	-0.145911229891827	0.0415156296110206	-0.145561227065869	-0.0271258619209399	-0.239635591898246	0.0634224515772837	-0.295003792639992	0.148069627927664
MO60372L	Mo	-0.285297555422666	-0.183855451410562	-0.244483625051688	0.0147601936907324	-0.137581405348451	-0.18874297667526	-0.0701569999620748	0.00531368248288643	0.0228494156407696	-0.168572664345199	0.1212885208516	0.0160961986612858	0.183366373144865	-0.175081152173398	0.303957154216032	-0.0157906138096963	0.36613006668176	-0.119677544319327	0.224089676306389	0.135339399923458	0.252359902210936	0.00493197174106443	0.130004274847417	0.0576627720847529	0.063750196316573	0.14541268371302	0.0116819764960249	0.0683477314008588	0.0251160880413124	-0.000927925223993977	-0.0501721365253098	0.038277683657901	-0.0972839617384496	0.139176574886503	-0.156927389388637	0.0473181392174951	-0.147955131196926	-0.017106039383942	-0.231139486900944	0.056132403278833	-0.283595953218532	0.140984932602588
MO87782L	Mo	-0.304469290715504	-0.18423492766901	-0.244929637979847	0.00996052759910156	-0.150013159852903	-0.19185976268786	-0.0671030519044179	0.00329923642235704	0.0282323255239632	-0.178152769902892	0.119661208920903	0.00520191669703749	0.206404978784784	-0.168763016906178	0.279879020051728	-0.00548034512342897	0.376515234497088	-0.125651354043892	0.23015408840486	0.123935111811521	0.19595155564175	0.0239810324653049	0.127929750864764	0.0502295701169134	0.070146942951504	0.146269312438812	0.0364986515786826	0.0740163210488553	0.0436982317806954	0.000945351380221175	-0.0473087480487261	0.0422512156687938	-0.0964066766781441	0.135193393267779	-0.130300791622855	0.0513096953916693	-0.146090367261407	-0.00671574126796764	-0.22801313426743	0.0504086887160593	-0.300437130669489	0.143856544576805
MO87783L	Mo	-0.292630707754461	-0.188631907406474	-0.249925264804221	0.00422911369433747	-0.152376985470326	-0.184181505089131	-0.0679271929979433	0.00881216770617708	0.0125658300262006	-0.177411596099588	0.121284607411941	0.0105513950493532	0.193749667397452	-0.165408982822297	0.300678862341389	-0.00926411176629656	0.358765529661221	-0.113204051165176	0.247473833731386	0.115278051293673	0.229556698691428	0.0143350460746585	0.125190247541666	0.0582128933797981	0.0667821366314614	0.133947027633418	0.0319325916492928	0.0818246355997423	0.0435991081889182	0.00504327593384699	-0.0522004744484904	0.0484422391798576	-0.102989290923553	0.128664563265342	-0.14009087853465	0.0582560943152749	-0.149543603366808	-0.00138196587953363	-0.235560083635051	0.0414840806747748	-0.288334631336854	0.130403536428244
MO87788L	Mo	-0.305064693637484	-0.181442375393131	-0.251153345606227	0.0119137071256736	-0.160918967784172	-0.179744670422007	-0.0608553726065461	-0.000603073510483801	0.0139910300375666	-0.170616968134066	0.109116652858096	0.00648213624308531	0.199944617588239	-0.159825826064632	0.30541779833765	0.0104193232093367	0.376346489403515	-0.113281517861898	0.236330582318859	0.125573378789285	0.225632897429992	0.0113601413872937	0.124200353872348	0.0477400011046794	0.0673383603334373	0.131735843006849	0.0302163914205056	0.0702574165459142	0.0322870071633464	-0.00129871975938215	-0.0470474896302718	0.0395764921571756	-0.0932643606869409	0.120332718749111	-0.13950004502351	0.0498611003300016	-0.143765323179649	-0.00914624526072043	-0.232266945069985	0.0551701263670303	-0.28698563753877	0.135537011390886
MO88901L	Mo	-0.308089172691676	-0.179157516304544	-0.243339782726361	-0.00449573097558956	-0.163247388887531	-0.1752573162619	-0.0574123381683772	-0.00277457057601964	0.0136053197552052	-0.167272060020929	0.117745088066588	0.00123660818851702	0.19604327787612	-0.158367447564336	0.30330404307317	-0.00117138471528578	0.364066716926475	-0.109673899323818	0.240654773403749	0.132263609062016	0.217870006241905	0.0131310656887489	0.13397326366421	0.0452287640008052	0.057764635041436	0.149565477275586	0.0285031788018985	0.066791373693427	0.0431368354248635	-0.00193516805768596	-0.0225108432543709	0.01896757662035	-0.102207139280345	0.130466273940913	-0.136212143078573	0.0563447979431179	-0.153598697657653	-0.00133720318307903	-0.2364154979447	0.0430527205718933	-0.293634134586031	0.144394029997813
MO94423L	Mo	-0.301630957346983	-0.174992799200545	-0.250435392414181	0.00991729504736881	-0.164036183123242	-0.186018743777876	-0.0608948819292316	0.00535515591233568	0.0128105708083686	-0.177163853037551	0.116293750378763	0.0167914899979674	0.201452711521235	-0.158024709610458	0.286275885772899	-0.00756718411489777	0.371021188468748	-0.103643593945376	0.237779409827532	0.125824246354046	0.231607099772416	0.00597973268958458	0.132698697975142	0.0527226733207719	0.0643949961165393	0.144062935673612	0.033179757669443	0.0641298629036908	0.0373335633923945	-0.00589715929312661	-0.041904118140447	0.0409420566501499	-0.0993959754184771	0.134835832802124	-0.147076971000627	0.0491553222108783	-0.149211466886296	-0.0187599250542826	-0.224555845861815	0.0380823566881352	-0.285705839582182	0.144269007783448
MO94425L	Mo	-0.30709813329452	-0.184428434032203	-0.246644995201476	0.0104751566983481	-0.154878081755898	-0.180256243262573	-0.0644917617913113	0.000890370368697951	0.0160328467784423	-0.178358995252261	0.126018063818826	0.00798134506402086	0.196550661938247	-0.159933788748873	0.291668625450475	-0.00212486110999449	0.362031215236234	-0.109328355243606	0.236365657592758	0.12473523430511	0.218453893300905	0.0194520766302923	0.136477874441606	0.0522175893673277	0.0720768220802485	0.146050105920416	0.0358731195774375	0.0670241811293161	0.0390553171298678	-0.0104857665101889	-0.0437337295413749	0.0362863803370506	-0.0969269452861124	0.12874987167432	-0.141692517657286	0.0520306136318253	-0.152575392083357	-0.00606390205175638	-0.22868370676836	0.0436858347529128	-0.293878833965352	0.141401586331819
MO94445L	Mo	-0.306823797005784	-0.174153884085333	-0.245815033011516	0.0118455478838563	-0.152235946873981	-0.180313715566314	-0.0648175444406327	0.00506505022921407	0.018910422424972	-0.178067607295126	0.109965800136327	0.000951418631708756	0.195477826097439	-0.159595387662573	0.296294700688256	0.00784788245044377	0.367424478824301	-0.123379815205145	0.246532350368185	0.137342769184129	0.228458983351755	0.0119793045603633	0.132402444395531	0.0456974067684168	0.0705673044291806	0.144028739126768	0.0111113107534636	0.0762241400235757	0.0355894533056668	-0.00485104987914613	-0.0451591752275222	0.0385685502176003	-0.100793635452943	0.132968701404453	-0.145477523932083	0.0522559240103667	-0.149623568191408	-0.0168287270094021	-0.213836775184698	0.0350124697713535	-0.288152075454508	0.137402282440789
MO94447L	Mo	-0.303579657251058	-0.182195199703482	-0.24947832864876	-0.00550888835424975	-0.156560039776724	-0.188750396824363	-0.0643472974073639	0.000673427850840419	0.0156728161923621	-0.180540074416201	0.12137838304963	0.0198203212943299	0.194989089600678	-0.175519013099157	0.260261064622462	-0.008010548761882	0.359383274907667	-0.116420792269576	0.249298801038735	0.135441643839075	0.222536633022658	0.0210880885448252	0.151792179886301	0.054578627109053	0.0783487563113744	0.156049812835746	0.0311224567304285	0.0686235048755708	0.0255504890438544	0.00819943221156708	-0.0423712355358491	0.040127058916493	-0.0901501921970724	0.134683678312591	-0.14306909270481	0.0489489412326777	-0.148586020451203	-0.0100225240713113	-0.224630096549035	0.0338192491795689	-0.287561983884272	0.144913651297885
MO94450L	Mo	-0.301821117924598	-0.172430776933903	-0.257559402596956	0.00964631372370898	-0.140307940996133	-0.179680970023769	-0.0703471759096691	0.0043669049069103	0.0270652903249373	-0.172290314856161	0.122366977645326	0.00297129521317258	0.206865075685365	-0.154458284719125	0.28672974874915	-0.000332337296792417	0.3737408454557	-0.116020143859384	0.237793532398503	0.12775993034117	0.202174667024288	0.0114841684025612	0.144856843995511	0.0360524102577329	0.0695097348806078	0.135225866483577	0.0327950153833906	0.0769181419432068	0.0383983617265468	-0.0108382057400486	-0.0437831325823347	0.0386614440616247	-0.0980180559640614	0.122427388994296	-0.140382199271484	0.0548626692011896	-0.148976711754765	-0.0109507560821464	-0.237265111299687	0.0602732455249645	-0.303835244969634	0.136352010457214
MO94451L	Mo	-0.310922738868888	-0.166226618445966	-0.247291337400612	0.00968107284110204	-0.159506512499234	-0.179321075781647	-0.0689890415327751	-0.00637188135685868	0.0195874489883729	-0.179514107381355	0.124302928931125	0.00963625112505874	0.202952639154953	-0.156460674518082	0.291323573385255	0.00545718543442486	0.358664915444176	-0.100002131771134	0.239467262246002	0.125948373895807	0.233844372321772	0.0137075369646255	0.140311199778313	0.0502481438560914	0.0612082147885604	0.140786201952123	0.0378771497066983	0.0536801939120712	0.0322874870059885	-0.0122643566469694	-0.0443422239125011	0.0295998929890204	-0.0994599176227274	0.134147172286708	-0.136429625037617	0.0564195741352538	-0.150343751328906	-0.0170359360997694	-0.229963004040414	0.046645685530201	-0.294579039507543	0.141239497079294
MO94455L	Mo	-0.301219623595668	-0.172858780598343	-0.246225568996596	0.0122227216230512	-0.154864358268213	-0.182374683766216	-0.0597030645031419	0.00647280370799959	0.0200570328993661	-0.172549937233924	0.116518587570255	0.015001135444093	0.200177940259946	-0.160153913717006	0.302981955704731	-0.00758542941983256	0.362304018535457	-0.102367363471361	0.237338593732895	0.120878030797429	0.235630833239367	-0.00477702101854548	0.130906786138155	0.0525257753252137	0.0651146047024357	0.143413265720268	0.0298861808922468	0.069671444485245	0.0245061797220642	0.00102163300303361	-0.0401781043004405	0.0336297432914078	-0.10333227903231	0.136151009985817	-0.145067435368729	0.0481960695454806	-0.146565828844196	-0.0178737164555919	-0.230589508219354	0.0471630273924425	-0.29767694226827	0.13419418535934
MO94494L	Mo	-0.301995162119348	-0.187478781828141	-0.244217535133395	0.019361422908107	-0.15846365243659	-0.193795459245725	-0.0624540754331095	0.00552270982870219	0.0115338612030322	-0.193693074307151	0.119841838894088	0.0146594520101989	0.18966077753553	-0.165513318698921	0.299943840269894	0.01531000148478	0.358522525361042	-0.110569222700529	0.240122213687659	0.125558876255367	0.224862916943574	0.0130373331789805	0.13911377676255	0.0548254226636328	0.0563533251318046	0.149663042193661	0.0326112185511068	0.0566139771157845	0.0304207154315055	-0.0037226881073608	-0.039680536647857	0.0367616977572752	-0.102857105499634	0.124187435324266	-0.137763450999522	0.0522145631727482	-0.146511021566025	-0.0176536150919802	-0.231537073377007	0.0672543362621022	-0.277507396559302	0.137455889824203
MO94496L	Mo	-0.323933682496018	-0.178202386368218	-0.244080904513467	-0.00583013532285915	-0.164000724138992	-0.2006621918532	-0.0567177800731908	-0.0180339827614496	0.0183740478444809	-0.192428619206268	0.0970228584569824	-0.021350107708873	0.206823546974638	-0.15581566681784	0.277961243379356	-0.01585227393428	0.363498875586337	-0.0831490840467904	0.229680259142089	0.137427945949125	0.213371854760105	0.0154043437609886	0.135300878070227	0.0538349454612497	0.0748112740316362	0.147625446974993	0.0351771873131268	0.0777397158466368	0.0414966840560699	-0.00531188958421325	-0.0312293207338031	0.0289580765518445	-0.0828240953166895	0.15641474325931	-0.133512329298845	0.0772889826865916	-0.145012952109151	-0.0148269831423384	-0.223769382753996	0.0534796825155647	-0.288437538180896	0.143289437740025
MO96020L	Mo	-0.29163398613851	-0.182175389508124	-0.243544352794446	0.00147595931319579	-0.138502023768747	-0.189099132469054	-0.0712041273422716	0.00850050721732567	0.0285107359151499	-0.181870528447124	0.125134103089023	0.0160035800505429	0.199818961122494	-0.166783155395649	0.286733778502762	-0.0152095630334554	0.36414802019119	-0.123413211896398	0.244895468772275	0.117031601829997	0.217122698234591	0.0139761741870946	0.125881183695727	0.0719622708025188	0.074924834524021	0.137903854154957	0.0236929281640306	0.0863646313799306	0.0272354738159741	0.000899373078784042	-0.03833167073059	0.0326614472620806	-0.105538531775523	0.12715134155504	-0.149082803308145	0.0673467064495149	-0.154810356940005	-0.0164366540040011	-0.237725563926848	0.0505937457065789	-0.287724769302152	0.143116441766243
MO96022L	Mo	-0.310441304805865	-0.164481865076987	-0.254000410019347	0.00203835536558261	-0.165262233816439	-0.178758444381276	-0.0597814605578585	0.00286065462426863	0.0125596624924787	-0.174278624353592	0.131542287527297	0.0106183162329573	0.19877764860005	-0.156670304831987	0.287123682904348	-0.0129604289283197	0.362058512462769	-0.0810833003753701	0.246696760921964	0.114000390809432	0.225482765969514	0.00238199478878409	0.131591568796848	0.065311966981311	0.0823708020485346	0.140137696946	0.0392941935992881	0.0850435331368909	0.0419845922525712	-0.0143178427640234	-0.0486285982591116	0.0351417472112684	-0.0923695429973964	0.120890581575936	-0.150751447302645	0.0497732710341872	-0.151333870307732	-0.0178847496319155	-0.229741717021048	0.0350446413660251	-0.29717189248822	0.137192410270828
MO96027L	Mo	-0.317901506457048	-0.158714883802784	-0.254522854831901	0.011394457505146	-0.162100700036851	-0.166822525265023	-0.0797645364119257	0.0133778646315829	0.0162763292830666	-0.169179241165391	0.110993657897124	0.0150644245156608	0.208006710895395	-0.142346482270886	0.286070876546784	0.0102121831657068	0.367419507634834	-0.0851419080295628	0.251897845656377	0.120554164980821	0.217346717087784	0.0136122543189559	0.161843083639953	0.0246617986395863	0.0847082458532106	0.126978038301325	0.0423803668877041	0.0368720989789803	0.0375973390152455	-0.00349354395695869	-0.0231520833604905	0.0209596554269288	-0.0870415120281411	0.110276405852303	-0.136242865125612	0.0437268942544854	-0.158178875653643	0.00481020769962931	-0.235063843834632	0.0557681975993549	-0.330571902657235	0.117429938620138
MO96028L	Mo	-0.288172218530227	-0.176741578077001	-0.253845550763567	0.0110861001462089	-0.157286714457573	-0.178906055751967	-0.0594857596190122	0.0025862420079381	0.0197181138012516	-0.17516826709764	0.115281971318735	0.00991554595163097	0.192140535818758	-0.166592974247683	0.291826071370233	-0.00402821325785092	0.360000220054627	-0.106027368000756	0.242006552070346	0.122270899313964	0.239126435202722	0.011464862040547	0.140898732441765	0.0434795590242198	0.0676609545456604	0.130280290088214	0.0263694714285213	0.0841073403503485	0.0418526421560628	-0.00118711140669245	-0.0444074294274309	0.0375767995088561	-0.095351057921827	0.121458941023995	-0.153509658652397	0.0604007199632296	-0.136492737233546	-0.0107780166752927	-0.238436752930771	0.0602095484723761	-0.309893820672329	0.124592736623353
MO97516L	Mo	-0.309552974219628	-0.171418837251806	-0.251843983333435	0.0114604816604413	-0.159983263606397	-0.186447664121355	-0.0804907905226394	-0.00019917287773919	0.0163395838371306	-0.184884761306273	0.120040504159383	0.00710339853099688	0.197793565835353	-0.158059963982334	0.298638133455492	-0.00224650352021033	0.354116799945085	-0.113988635665928	0.23386614114454	0.133761123239338	0.246873706040079	0.0128528989226318	0.120832731489366	0.0722653928506867	0.0732615045513658	0.135664753523587	0.0302618859884551	0.07455405984972	0.0341720041877721	-0.00396791711489029	-0.0438948782486838	0.0331853743075987	-0.0862917607690869	0.125459866771258	-0.135508825611498	0.0475403912909367	-0.144594700288834	-0.00670232591951712	-0.220106849953666	0.0424939089137367	-0.293928534080155	0.131574131899123
MO97518L	Mo	-0.304542904026486	-0.170315033203715	-0.257948169913445	0.0258492989127008	-0.156471474032559	-0.180634592010946	-0.0768558529749579	0.00207096853656236	0.0120317432830789	-0.172299223451908	0.11784924402298	0.0207141449169446	0.199590112082797	-0.155897939035134	0.310926050882183	0.0109501786363058	0.372361605790293	-0.0954265832576489	0.240383974304419	0.134068803679083	0.225498300153248	0.00269009867789647	0.127857147870198	0.0573554924515693	0.0964759320572092	0.108877369675254	0.0307979223918324	0.0705424681415965	0.0189504211897841	-0.0170124200463183	-0.05275906283403	0.0302261726698465	-0.0861394141590419	0.106604752152221	-0.138912651956737	0.0621780049891655	-0.161287971585261	-0.016919810834996	-0.232772858001381	0.0468889121773299	-0.285032094544126	0.129488936224191
MT101609L	Mt	-0.318237313660943	-0.182425949562497	-0.25055417186887	0.0157643287378729	-0.159683914779373	-0.181231162880772	-0.0545315846679402	0.0118950394234674	0.0129887576335494	-0.176424343378119	0.121976463157514	0.0232285666969702	0.193370348040544	-0.151999513527723	0.283142469204147	0.00283371879782471	0.359102579399591	-0.0927089312263271	0.252292886402606	0.106375649969229	0.230653154921893	0.00900082359649117	0.139186742792544	0.0549599846455841	0.089383532540293	0.13991151217611	0.0294735260319124	0.0598378957455784	0.0316576502052722	-0.00211215885954983	-0.0485624307627516	0.0437360234513587	-0.0871152742968816	0.128571685621697	-0.144265805109135	0.0428475443812327	-0.146833724199968	-0.0246705014705954	-0.239885101177877	0.0494340309586189	-0.293558789806129	0.123175756703547
MT12348LL	Mt	-0.296958035299588	-0.192265396728878	-0.231464295601302	0.010975319236822	-0.162102919953679	-0.195509201543857	-0.0693960302089899	0.0106341270159266	0.0166100623034192	-0.199111343448182	0.112553434681568	0.0153592325367705	0.184031384723742	-0.183810434115728	0.307052961505491	0.0303604837882101	0.35508409037072	-0.10692357838405	0.247302679317808	0.127123860447183	0.219110695576752	0.00819899290157813	0.123378356363652	0.0570756252128398	0.0676371066463008	0.140155204980363	0.0282178070431039	0.0568810524896957	0.0401887617458579	-0.00805076455656296	-0.0534418913033882	0.0418627397499561	-0.0955807343860539	0.127955168958939	-0.143171349746608	0.0645583751234427	-0.139581291670443	-0.00340550464274941	-0.225845964102369	0.0537724075586312	-0.283624828005996	0.144163633419649
MT12428LL	Mt	-0.311304707038204	-0.183734443000882	-0.245812299783581	0.0171593120502027	-0.164393550412144	-0.177854175141884	-0.0733176082390884	0.00874321479684266	0.0132902703997423	-0.186430298717631	0.104864180436227	0.01575503734027	0.192981541558372	-0.163864806478891	0.294095446934866	0.0109675859402607	0.362260521945967	-0.107672773095944	0.263521414860815	0.133674395637752	0.217235093699562	0.015424012531118	0.129008571346076	0.0566372269390486	0.0795120563320526	0.139340310850341	0.0376286423645498	0.0625362158180361	0.032373876715323	-0.00594693084191171	-0.0484487505949743	0.0392044081253131	-0.0873598140178741	0.127818299315028	-0.143255926887773	0.0358892371392675	-0.14661451963287	-0.0056562091893803	-0.221237881027192	0.0382772343984707	-0.285026558959851	0.129733145584571
MT12435LL	Mt	-0.2907737536522	-0.187716451966541	-0.246235422528825	0.0142891551487406	-0.154472695646959	-0.185704601916679	-0.0655583459756331	0.0169569781643484	0.00967268777660577	-0.18120950267951	0.115209411422985	0.014489500245176	0.182957132399314	-0.166247890899714	0.306381619425938	0.00286464570396568	0.344332417263788	-0.114282955670774	0.249651190637174	0.140387805506053	0.228988848710891	0.000710949042889628	0.133332945609437	0.0457523085286623	0.071961887254443	0.146031137688468	0.0285233396958321	0.0803083773484844	0.0412056282764768	-0.0103445314250745	-0.0442609482697908	0.043102473241634	-0.0994368723496697	0.143472732323726	-0.149535273719821	0.0394992984964859	-0.138235054449051	-0.0274433064285964	-0.230348013305489	0.0568478580163821	-0.293360728575443	0.128236021531875
MT134933L	Mt	-0.292484375172127	-0.18976617841068	-0.242284629767891	0.0127314001836337	-0.154251166002927	-0.190563629466922	-0.0638452853168277	0.0206714428126037	0.0076543279182826	-0.183178648248995	0.109050988431271	0.0302793499306202	0.184138909995444	-0.171586102139808	0.30834885905067	0.018692601362671	0.344779249123614	-0.127362474643933	0.255521283790982	0.136661745888883	0.229573498363953	0.0068354462193839	0.1363865130346	0.0653103938518841	0.088407168455663	0.147521582214764	0.0178789576526026	0.0566931836678421	0.0256561045728746	-0.00937423192437858	-0.0482809897937408	0.0506950709575875	-0.0876937473306989	0.12492318087563	-0.159330818794117	0.0395686542114523	-0.152987605033288	-0.0118261430962898	-0.232335123247825	0.0453260261121295	-0.273902119930516	0.127747329641922
MT134942L	Mt	-0.3079850834274	-0.175184481783846	-0.237134246118455	0.0143933068130612	-0.15599489587437	-0.19337671529579	-0.0634313129236339	0.0138655215006648	0.0146847659435852	-0.188424111257301	0.111920954884687	0.0190084323860389	0.189472763479195	-0.169302259860304	0.290009868880949	0.00185422247096264	0.358813770634748	-0.107446184941175	0.237821945823275	0.139822554573183	0.225611012006604	0.00115537889609198	0.135036778372613	0.0479542682496846	0.0843966407623084	0.146767296093814	0.0283140746168651	0.0782216319538829	0.0326348249897774	-0.00656323624774304	-0.0413157920438719	0.0446313132182978	-0.0904629405145853	0.129511725533352	-0.147774166405927	0.045051639202972	-0.139619785153602	-0.019044656420938	-0.225382939671517	0.0475462985450406	-0.299616238261248	0.12955805637005
MT134952L	Mt	-0.301513931102963	-0.16974497485256	-0.251317331170399	0.00531448658319183	-0.14979196667993	-0.182109956874616	-0.0774350298944643	0.00559575286657873	0.0127859395410721	-0.17741414990123	0.118546590426016	0.0194664918914344	0.187850447951908	-0.147217114870848	0.290929334648807	0.00289915746325393	0.356536855428232	-0.0844348099128194	0.272026566611679	0.131470769343673	0.232947713307302	0.0034505046827091	0.140442275947892	0.0424429699426273	0.0953229615212206	0.133017134404198	0.0283591863797145	0.038952548738123	0.0277696258283949	-0.0162509795577799	-0.0561799476829209	0.0565362089986718	-0.0915279815399268	0.128674623911219	-0.156890448511171	0.0458359138379454	-0.155363789017636	-0.0204938489608123	-0.239354374325118	0.0541814779996053	-0.284142697667707	0.129827794267434
MT183858L	Mt	-0.320884592547809	-0.168546529585816	-0.240967452822566	0.0126977574775613	-0.165448887639394	-0.183678665718079	-0.0596437688037601	0.00210398924371707	0.0119212812229794	-0.190522360664533	0.12114872977622	0.0126521200924694	0.189458060605529	-0.166582326743316	0.307596580374646	0.0252263261972118	0.352162242651311	-0.0910732997476089	0.231761060744032	0.129205372222988	0.232815732259946	0.0136754177044621	0.127597502988742	0.0609602680328699	0.0833999618322071	0.129181308484902	0.0354912022942122	0.0470310632716338	0.0484857544123369	-0.00851881654453687	-0.0489365182807348	0.0351340100876614	-0.0955986679028643	0.124430210528474	-0.141314763448679	0.0317634495753424	-0.147656014935955	-0.019471075569349	-0.232643204219915	0.0600100243641448	-0.288744238560482	0.1443217572898
MT183859L	Mt	-0.316071102511683	-0.158848311765142	-0.255769227733088	0.00607304211433035	-0.171408691642532	-0.163082811467012	-0.0751536736836606	-0.00591917496730764	0.0085657374500143	-0.16328324122688	0.118686557355372	0.0171678346379878	0.197983256801416	-0.138240293285342	0.317905109184818	0.0179218662753687	0.354730331955054	-0.0847158250643852	0.255832729300649	0.134329875759659	0.229197629276241	0.00579491466062164	0.138472962452476	0.0505685355409506	0.094300536202499	0.110881856910598	0.0353992125778751	0.0430716583024376	0.0295493062956423	-0.00905061582084716	-0.0350708171472402	0.0296039788616452	-0.0846808608998278	0.112168611827229	-0.15310637124099	0.0213010572381648	-0.152892836585153	-0.0240203707079503	-0.236893423537101	0.0565930111240014	-0.299576363870781	0.141684401051872
MT190214L	Mt	-0.297570133096089	-0.186022168593157	-0.254873850011899	0.0124893968336897	-0.161300752235254	-0.193812261473174	-0.0540435236454703	0.0108153914694697	0.0050479289356733	-0.190826053137179	0.116209961082803	0.0189362532826263	0.189989556397715	-0.174611911629448	0.293801109052278	0.0319179299655766	0.34629216815271	-0.129038194077203	0.22481914599331	0.136000135419372	0.220817391369249	0.00495113867689544	0.137824297789937	0.0534455532373016	0.0983533553810763	0.145036077016509	0.0280439647529575	0.0704440758556811	0.0503583319563861	-0.00675098663797493	-0.0452494882071537	0.0700916510838617	-0.079781744145976	0.123101099670324	-0.152453404530927	0.0539825335742461	-0.141794680640389	-0.0243020485836303	-0.233696267332605	0.0550309351977794	-0.290793367018331	0.119121452848435
MT216762L	Mt	-0.308611299602352	-0.187522801179987	-0.245174027111639	0.0241332099120113	-0.15728818508588	-0.188522600407613	-0.0649542895307097	0.0137717448886512	0.0138924072451613	-0.185916087133434	0.111806767812593	0.0203922555377441	0.183468754472138	-0.165302404959353	0.310329651623751	0.0277903434796814	0.341347858623836	-0.111812892055035	0.250263708072557	0.134058434188063	0.230667565605575	-0.00365118217589987	0.125664560888178	0.0570743160635643	0.0740671627250838	0.138897259546282	0.03521726976381	0.0575077389765623	0.0387331693909598	-0.0108603527319465	-0.0489093114584597	0.0429296875683858	-0.093854894230615	0.124998796292773	-0.130948132400858	0.0474745618823418	-0.136121515330364	-0.0174083680073789	-0.229948192167872	0.0494645889087468	-0.299649029304893	0.132503751405841
MT216763L	Mt	-0.313977162706105	-0.174055350851776	-0.246363541972114	0.0220658902137876	-0.156212073417181	-0.18998584225202	-0.0663118916240813	0.0168356836375204	0.0158144846502046	-0.182753186479888	0.121758728929336	0.0214138088975805	0.196741799468165	-0.15769235360328	0.293793553796978	0.00281203882097337	0.350923028081892	-0.0880923018239095	0.253611022598567	0.126692595018362	0.224281530387144	-0.0025564597597987	0.138678585118428	0.0490713549630989	0.0753545800065722	0.130158601591989	0.0361683047659438	0.0543685313753141	0.0353190331188673	-0.00803842457104834	-0.046723631224741	0.0516098007093269	-0.0860005021896068	0.127369964524029	-0.150106958596562	0.0453301134783986	-0.141169389403443	-0.0206197027467396	-0.232120862219108	0.054169638275496	-0.303458637569156	0.121895600582584
MT216764L	Mt	-0.312544368077731	-0.193222089753957	-0.2354954518012	0.0107636417186493	-0.157999323090287	-0.196550197487939	-0.0510199892710781	0.0168176134748625	0.0131869803498125	-0.188110037503846	0.119426110921376	0.0279804806518045	0.180093821143531	-0.175880001419501	0.288669391310545	0.013275542216738	0.344509352971924	-0.118837754255744	0.242272060276763	0.135190151154241	0.217821651567591	0.00842214974165777	0.13757619636107	0.0540186792289771	0.0798661819900826	0.143348271212416	0.0412880134659009	0.0610171669050008	0.0368444959117121	0.00128002032340551	-0.0438850160658262	0.0558392934644003	-0.0867955003066362	0.13647021133681	-0.1354490948645	0.0483386072231478	-0.138283538793478	-0.0150219986102097	-0.236069242278924	0.0572623238106362	-0.304012731720649	0.11759792656845
MT216766L	Mt	-0.313497334866299	-0.17964584300211	-0.236985112519609	0.00883434875221703	-0.156908498567831	-0.194828702888851	-0.0569325968617655	0.0187278615912221	0.0125537848876112	-0.185095700407935	0.123218758900763	0.023341410802479	0.189771030222064	-0.162871018881524	0.280138231140187	-0.0112537686230778	0.346047404132771	-0.100345701865871	0.245329131965057	0.123348198685629	0.231335953171164	0.00122563720267044	0.131366052737652	0.0676325526708762	0.0850580205305792	0.146425815827619	0.0342498693295052	0.0634752445381084	0.0476979557211205	-0.00610203769331306	-0.0414468481215647	0.0454849484487328	-0.0942112508089477	0.142700219508731	-0.147485734680877	0.0482407422308436	-0.141266425982942	-0.0108537665059761	-0.228616381643318	0.0390107616396716	-0.309416008685319	0.122548797969857
MT31069L	Mt	-0.321119919666546	-0.171066865684518	-0.243884921633588	0.0032481262578172	-0.175172114656699	-0.180775451927571	-0.0604571267179162	0.0214025459431462	0.00716200416652034	-0.181039979119346	0.118530596832931	0.0316338417187744	0.191992985138813	-0.151164314605641	0.260905552055048	-0.00437979923250299	0.351318585476903	-0.0933503736355379	0.271048866637777	0.129929123405527	0.23374009019254	0.0147145269591765	0.156632593049694	0.0663918669311136	0.0904310569411859	0.135156438331356	0.0370605995233696	0.0521908549366395	0.0372583683374672	-0.0147345088053205	-0.0424401019088736	0.0513483083173361	-0.0808075862709653	0.125269098339364	-0.15992949806758	0.0343335754934794	-0.154266693008933	-0.0255451424477823	-0.221841340560357	0.0295172307704538	-0.296161995860793	0.126920898054036
MT46453LL	Mt	-0.305703932406848	-0.178018799302202	-0.244267508094894	0.00811829498769185	-0.147285944956497	-0.176027095283853	-0.0719060159829806	0.0122777583393343	0.0231685220200714	-0.17885653587665	0.116396039422382	0.0166494807594193	0.187462110593602	-0.165818719793866	0.295915031376951	0.00496079548071429	0.358218801838248	-0.113838999495898	0.236439487849622	0.139739774437141	0.220351308515004	-0.00792442760747847	0.129973056099923	0.0467281573644534	0.0868536952633926	0.145835813796828	0.0388671312539031	0.078448918088093	0.0429736913478973	-0.0101770523287217	-0.0472999080181222	0.0365186052399917	-0.0863795064719742	0.131693581416621	-0.149129671772305	0.0511738297431526	-0.146367325334674	-0.0105780120698792	-0.232758649966382	0.0441414831364956	-0.305520412576318	0.124953148968611
MT54432L	Mt	-0.32123857422066	-0.168255143426433	-0.242834585654163	0.0063424452014621	-0.162918636975648	-0.170654436364974	-0.0598699872051509	0.00871556889008112	0.0133738106436805	-0.179065656610366	0.133876254704174	0.0226944555545774	0.194669045456728	-0.151222637866264	0.273530119805446	-0.00710184433670008	0.347078939947503	-0.0943831728710419	0.25310205908089	0.124012412972569	0.237772063627814	0.00902720681228095	0.138543705835529	0.0711911931789568	0.0968709028977823	0.128344205788494	0.0357199312572746	0.0483298916096651	0.0439153820008264	-0.0069957378230723	-0.0476606906899905	0.0466567093023414	-0.0917260609279482	0.134353806421446	-0.143475723394116	0.0406552080662867	-0.147799399875662	-0.0210815783367312	-0.235112970630629	0.0364179843063516	-0.315815585683678	0.122019119531069
MT54433L	Mt	-0.300810764004031	-0.192577041129597	-0.238513739933485	0.0106577858747503	-0.166076336967221	-0.198433195005439	-0.0565337816789044	0.0166031409111085	0.00420398431102407	-0.193734585731323	0.118058630207618	0.0278465893874862	0.181418437923634	-0.170026276424565	0.247146046871285	-0.0096540560277875	0.351016307725062	-0.109931095246856	0.278336193399692	0.146772948364742	0.217512993352871	0.0172628064163938	0.142028509251815	0.0730643049224034	0.0990894418887264	0.154271081903426	0.0261392578051594	0.0507656627853561	0.028691731750404	-0.00577539479731783	-0.0406419446540863	0.0390385334294937	-0.0851660237228228	0.14260097264007	-0.140428075237032	0.0603325922338493	-0.145023876446223	-0.0190029732391447	-0.217654157909527	0.035717624400272	-0.302792833933957	0.124200574332679
MT54434L	Mt	-0.307401232280743	-0.182471081024353	-0.247999493053375	0.00542793481378253	-0.157939843540669	-0.179906376079064	-0.0583364321892977	0.0187575183768051	0.0105860110024681	-0.170960448777368	0.11930101943264	0.0278669449023194	0.191200528082709	-0.159764113211032	0.281339772143256	0.00339019184265619	0.36214694956384	-0.11440201437203	0.254976135671048	0.126178368861213	0.221645194572699	0.00944198395515375	0.137072565302664	0.051421610022486	0.0850862857899577	0.137406099197352	0.0216553313460343	0.0686390942383538	0.0430756754198137	-0.00473906997020828	-0.0405259377520528	0.0402892825412295	-0.0845037195033045	0.130444572294961	-0.150617156610781	0.0404387124138913	-0.1444325169125	-0.026122631992472	-0.239853223530655	0.0558886849359155	-0.296475912953751	0.122774737030409
MT54435LL	Mt	-0.31724786631435	-0.174821621344194	-0.245729335310619	0.00163783496103127	-0.17000397454186	-0.170667672538905	-0.0671901596391353	0.00754944733904815	0.00593668481849633	-0.178698357044044	0.125981444542397	0.0269975959116441	0.188033053767542	-0.15981839144182	0.286188849434312	0.00247848827584966	0.355911809767527	-0.0930286616153975	0.262450014968913	0.114262666410235	0.22450774698895	0.0220629276219178	0.146892924825851	0.0463530572846106	0.100020226966296	0.133858713282329	0.0435223208062733	0.0555144158167922	0.0186988048243774	0.0131569953946628	-0.0415200987897794	0.0448127070216047	-0.0853407177671202	0.133196123971385	-0.152088998019678	0.0502714834081626	-0.151555136456709	-0.0112049460992381	-0.22159556292243	0.0258865485623975	-0.305872031949255	0.110200644821928
MT54436L	Mt	-0.338518627126039	-0.161345876894475	-0.251160938091561	0.00833749282205882	-0.180487572935629	-0.185671368084589	-0.0640106930303116	0.0110742137875963	0.00181497300570634	-0.181949133662899	0.128980765483458	0.0215669455969437	0.19286447928938	-0.154019331947718	0.282243820493173	0.0146340193076249	0.345243355851769	-0.0785666599730211	0.262895433221156	0.125261817011825	0.23759054554523	0.0263106766896399	0.149366232641141	0.0555103866558776	0.09221875722399	0.131252220436411	0.0417173272129146	0.0440405445105107	0.0349032351388355	-0.0122468943099841	-0.0494197682283785	0.0421074256511094	-0.0901024376515133	0.123633793337299	-0.144475405041147	0.0344851415253235	-0.144531253515142	-0.0169472525517225	-0.230790244515326	0.0306677475312904	-0.276341984971704	0.121864092560898
MT63495L	Mt	-0.317635874020426	-0.17888864007675	-0.243119412207766	0.0181017848234692	-0.164162614606978	-0.191823867880779	-0.0668781625718975	0.0076882843612079	0.0127339269908638	-0.191759233021774	0.115450079204975	0.0183529073788885	0.186045415444283	-0.164231534219271	0.30378945144952	0.0168125350113936	0.353616142445811	-0.100712482803551	0.247354428205753	0.134173445533572	0.225975152569138	0.0109078115636494	0.131730624392057	0.0492394731055321	0.0760259909093929	0.139031945796575	0.0324178820121804	0.0636534820888961	0.0324807081603109	-0.00862269063830276	-0.0466405053900651	0.0329808071675155	-0.0874572954047948	0.13457510125801	-0.142253366499655	0.0512891561676263	-0.146402789656745	-0.00589177706685627	-0.219828194023403	0.0358689141679916	-0.283241587402554	0.129254577282957
MT68823L	Mt	-0.314760371855704	-0.177179696672868	-0.24602704725787	-0.00277054603959414	-0.154984830955983	-0.171246508010594	-0.0554013717209383	0.0189866499774989	0.0148543194751698	-0.16665938479188	0.119781838392219	0.0179534021717343	0.185704065506658	-0.146097390683499	0.298688841713417	0.00420845769963315	0.345783418843145	-0.0963453652954197	0.263050700137304	0.113451771058236	0.22549930910235	-0.00229716439092649	0.137875335409078	0.0469532797334225	0.090262929016943	0.140490233563894	0.0334563050797982	0.0623452470862538	0.0436357507917041	-0.00566999538488637	-0.0363729857525374	0.0490280790129058	-0.0879956642067205	0.127418544970414	-0.149134723484826	0.0390733900365011	-0.160720785930918	-0.0143931652720685	-0.236709062230978	0.0395798122137142	-0.316485970071312	0.123170349017529
MT68824L	Mt	-0.304377350594377	-0.186511669481888	-0.240873010676493	0.0121011360918522	-0.147164575137258	-0.18387501074975	-0.0557826108930693	0.0208483368685991	0.0225498713994717	-0.178286021440842	0.117331679165738	0.0208539229251665	0.192483475123117	-0.16289561748024	0.282187966597732	-0.0110594945524819	0.35986629625069	-0.115425422104015	0.243613522534364	0.130592515361834	0.219531962471245	-0.0101251537460524	0.123919904410705	0.0614640056181752	0.0795193247024965	0.15281091202686	0.0308855685803216	0.0629359217722093	0.0476932795524569	-0.0139528714009855	-0.0524820580585391	0.0660696271340148	-0.0891312785202111	0.13362380210173	-0.148155578101949	0.0517089980764643	-0.139502234466873	-0.0209278613314239	-0.232475133051996	0.0421127033795798	-0.309639021287573	0.127937240931193
MT68825L	Mt	-0.311281847978475	-0.195417683974702	-0.241106696791536	0.0154204361246475	-0.157683187716273	-0.189263235692053	-0.0609263153468281	0.0133188699604419	0.0206629147341144	-0.193385518739542	0.121201853705723	0.0113347675796524	0.19399924305336	-0.17552141880374	0.283099460175815	0.0256444518344446	0.359091079390672	-0.111638270107714	0.223470778647417	0.129034744019219	0.208326931874309	0.0120601969172957	0.136645869304666	0.0489424475380049	0.0815484958071376	0.138978192661378	0.0390190949122944	0.0641180764602361	0.0439029042326371	-0.0101648933949248	-0.0432437134466371	0.0452379999195724	-0.0876250906097685	0.133903560942651	-0.144964799075792	0.0466618969812579	-0.141005915535313	-0.0102596076096097	-0.226426618976187	0.0491181637653037	-0.296704440361336	0.151876823618181
MT70435L	Mt	-0.301923292967491	-0.202801062323177	-0.240378238973481	0.0197177766500118	-0.153963659480748	-0.192557392526061	-0.0701611122529869	0.00993946880961727	0.0028287966750803	-0.19197199938671	0.114940944495524	0.0156593053387363	0.190244172393724	-0.177836478382859	0.296264756492573	0.0220642271338343	0.362531437307626	-0.101808339437608	0.224611757260371	0.127309596323856	0.232628055507025	0.0041447913695765	0.126695237802916	0.0568416845853703	0.0723516344632677	0.146308787928831	0.0324092816367931	0.0603944076720302	0.0354678322842552	-0.0178475688549358	-0.0479726583656699	0.0451997504179804	-0.0885871530707207	0.136280305861058	-0.142508486491607	0.0542348457491839	-0.146958741341667	-0.0215874553835554	-0.227515116800018	0.0572663070740585	-0.271005446574766	0.151049041380762
MT70436L	Mt	-0.314970064466874	-0.185058318971628	-0.230400095437572	0.0102692039276748	-0.166147675358463	-0.192470059678093	-0.0638798603794308	0.00286793480454125	0.00500381789695976	-0.181290104930908	0.118441351273753	0.0196278522020151	0.186386812799489	-0.17101156633764	0.300725692004552	0.027072053407569	0.362169292239311	-0.106814521468727	0.252361226774936	0.129428120426892	0.221696211899986	0.00572060429075692	0.125895712286213	0.051272094799765	0.0756418536151949	0.138706698704045	0.0291440044449632	0.0605654805076846	0.0245119515215255	0.0000837682267536078	-0.0378525902053854	0.0512206635214601	-0.0825202478569333	0.129368819516756	-0.142020378819495	0.0373003285313144	-0.150371351203853	-0.0138887569486953	-0.223883272806985	0.0679055607088448	-0.28993239022189	0.119124144759619
MT70437L	Mt	-0.304912250920365	-0.181649813063226	-0.24468032362767	0.0177287583563528	-0.161920268494421	-0.187957597719122	-0.0636797077340402	0.00626178452492675	0.00090226912723646	-0.181481680466921	0.119058901268128	0.0092657211877727	0.179924671967218	-0.16494025047341	0.319687620585047	0.0285847825944025	0.360387060444934	-0.0959565677124297	0.239577805255235	0.122234619082991	0.2276273669896	0.00635877162702851	0.127891684010519	0.0455138635419955	0.0730434631556529	0.132925231757922	0.0337038245424964	0.0575782819391206	0.0404905663830543	-0.0147490498234992	-0.0458854604474391	0.0533901573260194	-0.0852798291070295	0.126455383806151	-0.139922623416254	0.0446870931043353	-0.149496953618017	-0.0114803719796388	-0.226933951378463	0.070278938952842	-0.299583864985422	0.116951943436386
MT70445LL	Mt	-0.323465652122094	-0.179945964379485	-0.235658433899687	0.0163804128320441	-0.159203587332676	-0.186982516004059	-0.0657574421713113	0.0120356067223339	0.00261251136643705	-0.176456295770338	0.11812395276004	0.016718591244958	0.188317740349093	-0.171774336754003	0.300134713747368	0.0232252485204922	0.363851191672602	-0.105123901162935	0.238065243117527	0.131333398746994	0.235231286908164	0.00578316480692444	0.117883304157635	0.0601237773307332	0.0680894845775627	0.129261921237829	0.0346610096863768	0.0567764403869922	0.0427170241843098	-0.0218312057618118	-0.0446267691933511	0.0670904519973758	-0.0807353122476207	0.125890268047225	-0.139312525663131	0.0353446188362345	-0.142887917312052	-0.0191159655619156	-0.213916543680272	0.0511631119593903	-0.304123278904921	0.130103172725021
MT83429L	Mt	-0.311173760897759	-0.166983751613482	-0.236524080286946	0.0152225712007232	-0.168177687698809	-0.190616829737662	-0.0667247931684976	0.00747189920895518	0.00338383204625827	-0.20019918515118	0.107893772243061	0.011492150772292	0.192842207469572	-0.179138342019919	0.330238028230298	0.0436240115491095	0.356850337750194	-0.106502558801207	0.21750937681682	0.150911709283991	0.230932368135872	0.000987814829560343	0.127646540299368	0.0422151031659525	0.0600630255665929	0.136661957675382	0.0274575762432969	0.0587183869541163	0.0424496738736572	-0.0146369441792379	-0.0442990817406447	0.0344870083079959	-0.0900300023886843	0.128514838741388	-0.139125023534473	0.0445094773588125	-0.142079068967472	-0.0148279814825974	-0.222868659051994	0.0606018809679858	-0.276264580939711	0.137486782969021
MT83430L	Mt	-0.32245950089004	-0.161912389093373	-0.252260848708593	0.0064541936991598	-0.177067219885535	-0.183095216881726	-0.0805894093512355	-0.0150789244142327	-0.00207406954856336	-0.174809373309028	0.120718899641236	0.0134658931414135	0.193659588468857	-0.145032358020126	0.28375177089162	0.00731958281286717	0.363409036692364	-0.0717558524127841	0.264003038373932	0.121895932157531	0.224934865037589	0.01397387250464	0.143380366050436	0.0545830939351417	0.0901643216072069	0.137007736485724	0.0437006130579159	0.0510748522836531	0.0360015938907497	-0.0105170113368859	-0.0330357739896303	0.0369836622841719	-0.0910454293687857	0.116829631255284	-0.134158051139809	0.0419682072119358	-0.148268031135239	-0.0164824665057028	-0.229080527198986	0.0391099411975102	-0.29368523249549	0.138016993004826
MT83431L	Mt	-0.321471604787926	-0.180875679775444	-0.267411788031048	0.0074318023915795	-0.178567320423552	-0.185414925821313	-0.0603365136890708	0.00157934186394782	-0.0000897439049186407	-0.181404935656708	0.117115537218088	0.0116954857987041	0.190386405607116	-0.155857026193631	0.266079383652502	0.0163446988975406	0.361034060609764	-0.087701847024089	0.254555378186522	0.128503988910697	0.219903326387713	0.0351966770590382	0.153209880796804	0.0630660473691139	0.103366963322368	0.140106309652147	0.0473607756158872	0.0405973449247674	0.0357161596737765	-0.00959613109075905	-0.042293915900558	0.0313849648386147	-0.0822133513048024	0.132928423647531	-0.140190058155462	0.027293989945909	-0.153895697858748	-0.0218778793321509	-0.243430881089591	0.0505278693968782	-0.258826995924863	0.136071480197626
MT88894L	Mt	-0.318283319075882	-0.159181713302333	-0.242421676137301	0.00782530133822222	-0.169201605160393	-0.177388390385373	-0.0592214357711036	0.00701998144036981	0.00636732137742892	-0.17413195186502	0.123901234937133	0.012103009867553	0.19342473519822	-0.156378781566303	0.325390073238962	0.0174735473029136	0.364424474573782	-0.0876993125977159	0.235217742916749	0.130133324276548	0.235176186588286	-0.00762634794175918	0.131768628567625	0.0425275338127149	0.0660196582384764	0.145481972359875	0.0264499547181993	0.0573799782950089	0.0370037061712976	-0.0146925294497772	-0.0538619927824862	0.0373835859607474	-0.101698243661665	0.124745502654713	-0.150532639818735	0.0389813667181032	-0.144305729387144	-0.026444147394774	-0.238967934163466	0.0498924350702786	-0.266649140567982	0.132595635406007
MT94503L	Mt	-0.311030946353786	-0.192418409425948	-0.24593291622393	0.0121729421638301	-0.166413159078292	-0.198732403468081	-0.0576135365675363	0.0115564916791684	0.00333422878069086	-0.18704777560772	0.120279683325643	0.0271076645667633	0.179315997691365	-0.168786697349279	0.288802392635106	0.0150104309828402	0.344374567856017	-0.116974650062903	0.254241848120902	0.149406694482961	0.224130689759903	0.00607147059646525	0.132302490304488	0.057607020538727	0.0747987242439076	0.160316122322073	0.0300451907472957	0.0522645321971503	0.0432656389349374	-0.000457559314179399	-0.0409081168695688	0.0376052202643899	-0.0900253554198205	0.134142272335287	-0.145161607261456	0.0395015780258453	-0.13816842093906	-0.0197485319184415	-0.234802838663995	0.0417313182669298	-0.264834555022808	0.139672268724122
MT94509L	Mt	-0.332641387665623	-0.169728188012673	-0.24361077156107	0.011549356824701	-0.175490997163253	-0.175235158712329	-0.0539819435598721	0.00774690165866889	-0.00192464066954229	-0.166191485821581	0.120674260700409	0.0134425662881813	0.182124009867582	-0.144592666148026	0.313985899156685	0.0200447159450001	0.348486037633935	-0.079361638257394	0.266382261545768	0.14445969724337	0.236141549674773	0.00151640099091544	0.137832819781301	0.0460858350931621	0.0834606522580358	0.134994754509582	0.0271080146303928	0.0326918056577952	0.0312174970543692	-0.0134844923967734	-0.0433137213867778	0.0340554097359831	-0.0875698389234404	0.126047895255095	-0.147111813829736	0.0193008526075467	-0.144361610269802	-0.0175181343158863	-0.235696228424849	0.0411387961169994	-0.281710048849286	0.133036775737662
MT94510L	Mt	-0.303084645701015	-0.190032290472793	-0.249565929029131	0.0138293951510855	-0.161549869735877	-0.182955249006584	-0.0655822065843426	0.0139911058250869	0.0134123566864612	-0.17512500002509	0.121141882485438	0.0240528748260499	0.186155827182892	-0.155535436590487	0.277279905018506	-0.00590516508455292	0.354214854830125	-0.10259028235243	0.260319782933446	0.136373503798627	0.229622354692805	0.0127072677733229	0.138405356410943	0.0441358898716471	0.0888946858469919	0.146334114658542	0.0368925679047578	0.0517206355357642	0.0430725992293605	-0.00522419999977581	-0.0484905174622303	0.0419289121985219	-0.0906584443203725	0.123647248703567	-0.139932787730705	0.0389231762432922	-0.163645324715426	-0.00000421776964019786	-0.236389652331112	0.0406974040446021	-0.290512795611515	0.129030312671245
MT94511L	Mt	-0.299512455744001	-0.188379596550329	-0.232660288219232	0.0130511087325872	-0.148581746950232	-0.188390507509234	-0.0599986686360392	0.0232420632613582	0.014189270295763	-0.180303602417509	0.113024799595032	0.00769032663621081	0.198732251153637	-0.168927938016996	0.287918814893744	-0.00292219924355741	0.360965369045917	-0.120111293167923	0.250235050714354	0.144503850747355	0.198448337939674	0.00881125932811723	0.126592723352477	0.0337146910362749	0.071282053728776	0.162004690548356	0.0369086632003582	0.055357505467765	0.0456298751570846	-0.00512091365029335	-0.040401148314097	0.0433905382130706	-0.0952272444451684	0.136009313948514	-0.141755469528573	0.0490220609273093	-0.147043129787934	-0.00171767192272429	-0.225162555862993	0.047911279327538	-0.313584501588547	0.131165034304111
MT94516L	Mt	-0.306726339480602	-0.176123188012835	-0.237963283619761	0.00163081930040918	-0.164535151647646	-0.185110093657189	-0.0559789340822424	0.0142342621590077	0.00216629159644197	-0.176678910177187	0.123240659373294	0.0215399168677436	0.1843276099081	-0.15511156222012	0.283833258071909	-0.00837382713421524	0.345612526772299	-0.102693095920675	0.265979513709242	0.136089355890291	0.239292385165497	0.00501265858352643	0.134470304065201	0.0464152161758883	0.0738208299984005	0.151417476291533	0.033569138083878	0.0608810913216548	0.0458808788286961	0.00332829254564469	-0.0402737074490869	0.0390170325679807	-0.100209250485066	0.134172414475376	-0.145151386624173	0.032099012647764	-0.138882069577051	-0.0137012308392038	-0.241463497488225	0.0509205051767889	-0.301009775119105	0.121033853957816
MT94518L	Mt	-0.305989215683505	-0.174207751739767	-0.245909465063281	0.00150292982165577	-0.155620207429217	-0.179722390351038	-0.0568410007544567	0.0140462875463361	0.00716744695180099	-0.186857344665731	0.125226139579007	0.0230033703818177	0.174983527180197	-0.166556125163712	0.286419467852207	-0.00182757521923279	0.343037217736626	-0.0861701081786074	0.261945851589273	0.139367887425056	0.236821288680503	0.00386044698615764	0.14437970815199	0.0515171800188244	0.0814806395044726	0.149884526466224	0.0401548194170757	0.0407594271042827	0.0370760787152107	-0.00265167190902461	-0.0394277862297679	0.0407683817682389	-0.0916319401587784	0.130418657851363	-0.153401941318696	0.0351995245657174	-0.152022904527841	-0.0134453342857638	-0.241170907071165	0.0581033866455447	-0.296676817121657	0.123006294931657
MT94532L	Mt	-0.312524834698986	-0.177549865410547	-0.252443313514014	-0.0021332115011124	-0.163458234284133	-0.178169493539145	-0.0596620630670328	0.0129195123399156	0.00354021181747491	-0.173095373186339	0.119520149415645	0.0154261032023708	0.192200373171933	-0.155146875643771	0.285757783885655	0.0134103511175473	0.343819925221155	-0.114351741031159	0.264095183060769	0.137503664984793	0.214001258407777	0.0208725894046536	0.151146971541636	0.0588672584795111	0.0947672866275494	0.141423905401091	0.0425715597516882	0.0539369316599848	0.0387421164736743	-0.00664150644992165	-0.0387093207994727	0.045911765731715	-0.0860392330070617	0.128793979465933	-0.158095468281157	0.0345498480310394	-0.165055675706381	-0.0231144001915336	-0.232722111481673	0.03684902126775	-0.281452564535046	0.129737535867223
MT94534L	Mt	-0.306464183231956	-0.161144272354214	-0.23779919320234	0.00866316676340387	-0.1681842063392	-0.181304065344368	-0.0608845248789994	0.0100969726572762	0.00348444760823905	-0.182222666372223	0.131867163314055	0.0211913515573344	0.185545739837525	-0.159538860453425	0.310027538278828	0.0114133762551832	0.346761172424815	-0.100810736343941	0.248465985479178	0.12295990919716	0.229173281956868	0.00697911326653974	0.137763051530721	0.0604458174093778	0.0750990441876476	0.145406482211124	0.0336696157075316	0.0552357465533483	0.0464143752408558	-0.0113917713623867	-0.0458467994963765	0.0421175908979381	-0.100588584542901	0.131900253920499	-0.150820272276177	0.0360824933691549	-0.149684661246066	-0.0206350295195505	-0.226433192341109	0.0348313829349699	-0.301565798011137	0.129723744756797
MT94538L	Mt	-0.289052202567824	-0.1820317461594	-0.241903899914702	0.00253795081846127	-0.142461173422712	-0.18002057407253	-0.0781499520024165	0.0127200959862212	0.0175641160110092	-0.174748350927026	0.115510657860984	0.0217952064472423	0.188893861200922	-0.15951827579541	0.29269416790875	-0.00235356992196986	0.348917680546805	-0.118525180062327	0.260183629916705	0.129899464489578	0.228001785275483	-0.000221733003158764	0.142725857388336	0.0495594128805154	0.0878616117747838	0.1522568227632	0.0323927815982178	0.0629878758716674	0.0186030620684957	0.00278632957169611	-0.0367003297897805	0.0485668853048637	-0.0950915380024428	0.139608191738937	-0.162763630630305	0.0384517765657936	-0.160405740456298	-0.013598327756687	-0.2312357239421	0.0365936851853315	-0.29558502082191	0.133254060075002
MT94540L	Mt	-0.31730903992933	-0.170869474527539	-0.243438709186426	0.00797165372558156	-0.164184273332783	-0.182083637163269	-0.0714612640557288	-0.000978051838405376	0.0077334057560324	-0.184746351457744	0.124358889353208	0.0185654710487685	0.194019379411952	-0.153758457751652	0.287923704134538	0.0126755565077312	0.378073945007842	-0.108097552504298	0.241880219917681	0.123383609065244	0.221842957076335	0.0183833248624764	0.138764195626812	0.0490973266079751	0.0718838123576728	0.145975253982762	0.0328121111223641	0.0596895602135852	0.0334535998696044	-0.0126236538085196	-0.0528551417954595	0.0285389585130246	-0.0987787373059298	0.124555094203778	-0.136988749862993	0.05922085605467	-0.140530661942447	-0.0141708403866028	-0.224929803349804	0.0479621990999715	-0.282269838873143	0.131309155552462
MT94541L	Mt	-0.326094311258776	-0.171099856804024	-0.251874188403608	0.00618105708459255	-0.175355376271312	-0.175291094338167	-0.0652809814484997	0.00627049155071002	-0.0027490629016501	-0.164112639044149	0.127034567492667	0.0201219637592474	0.184899924808333	-0.146844168180713	0.305917169415298	0.0108555872564007	0.354353275341563	-0.084418210965336	0.262298001768046	0.121673415044244	0.242971144277829	0.00722322598807511	0.147274159579825	0.0516844549855867	0.0771646657547565	0.129773653161662	0.0373154735850578	0.0513916859902383	0.0369156495980783	-0.000961016142616954	-0.0487788078954309	0.0412543366598684	-0.102477519072794	0.114665186262244	-0.147872753140649	0.039632497724933	-0.145395354487182	-0.0170701224641799	-0.239796237739626	0.0391762755998039	-0.270469439001926	0.119893276871578
MT94542L	Mt	-0.306336763274882	-0.180545109523625	-0.229524367370583	0.00801558526792109	-0.160559621097267	-0.197538940784549	-0.0626557562184466	0.0120957855584455	0.00719109740820651	-0.197390914329973	0.127986549902547	0.0274065548901148	0.186340127886462	-0.17005395468932	0.27833795090764	-0.00537093554818339	0.342906308630487	-0.101016795298577	0.250087768273993	0.134537227675874	0.239477676167794	0.0131486693594256	0.140687034981656	0.0683168307911351	0.0766903147321245	0.144336241526358	0.0225310497788873	0.0474950529247091	0.0409159590621	-0.0059178591351492	-0.0462552288355707	0.043122713894354	-0.0960073380232053	0.142320982749041	-0.150104163134571	0.0484169485289229	-0.143536920312667	-0.00765726966780812	-0.220962799155483	0.0392225688628584	-0.297208880309225	0.137056616948026
MT94543L	Mt	-0.312592361037238	-0.175971214654321	-0.246510927147404	0.00420841356726203	-0.165331403204472	-0.182632104173754	-0.056777655199312	0.00402891192918529	0.00535197757147499	-0.177532757734122	0.121991774973471	0.00545008008882065	0.191052990829973	-0.148065684911191	0.287111186796658	-0.000580205225899165	0.354052853749595	-0.0945622549034239	0.254334262463027	0.138308438663407	0.227333091531845	0.00424587214373432	0.137690365725348	0.0387981884693548	0.0773886940117577	0.14193422790521	0.0386150121972262	0.0590969238125631	0.0387570685248405	-0.000512178180256866	-0.0392355197889818	0.0414083685745495	-0.0951049206291919	0.13179895676751	-0.134729360513875	0.0449597090648109	-0.140574457465005	-0.0138630512273888	-0.237327719687804	0.0532014835073478	-0.305494953701933	0.126279876516601
MT96040L	Mt	-0.313708006730711	-0.172243681012109	-0.241404419097462	0.00727337021396652	-0.155551865434425	-0.181480719238384	-0.0591392974061206	0.0154950973110765	0.0171338591929079	-0.177774154153255	0.132245099295707	0.00742136220185051	0.19688317783934	-0.155267473006255	0.287606007240029	-0.000816307160741392	0.354599363510616	-0.100959881828964	0.227261929465914	0.139934604422389	0.227045617094342	0.00529452506076344	0.142373614735651	0.0356589795375681	0.084011827570355	0.139378907463741	0.0348930669509051	0.0636636715873106	0.0445736874060936	-0.0114704741116475	-0.0470297135561245	0.0474712827561531	-0.088723276695838	0.133766442073979	-0.160925231717882	0.0424640506497596	-0.151793794304391	-0.0146491467957797	-0.227513005353679	0.0344769777656427	-0.302838640005228	0.142362566262936
MT96041L	Mt	-0.31298599797791	-0.185261782630146	-0.237459385627162	0.0127941356159992	-0.165261339547702	-0.190744452530035	-0.0603121486582854	0.0136880459564809	0.00487120020705007	-0.182091958136429	0.12658047315586	0.0206468064395039	0.186684291392289	-0.165373548960977	0.284375079086544	0.00154938928087611	0.366867684086431	-0.109315945445828	0.242823102524434	0.136697091843006	0.212325993078982	0.014164614879876	0.135885394896817	0.0542652760523389	0.0792886635861791	0.145868172112462	0.0374621454193753	0.0536622317824609	0.0354085355003785	-0.00149054843138636	-0.0460556138599989	0.045415640053767	-0.0878041662002544	0.13135708749575	-0.135588956708875	0.0429939088000274	-0.142582969235768	-0.0112571066258478	-0.228092419888476	0.0424779176428646	-0.296429565229908	0.129955024805238
MT96042L	Mt	-0.298335318783035	-0.176456899225757	-0.233325809238159	0.00389495539677434	-0.151059160553355	-0.187838053449917	-0.0555310214897387	0.0121668581518449	0.0176158751604367	-0.177590359203253	0.122230697160143	0.0168009214491122	0.18744333681307	-0.152708989909779	0.281089158702464	-0.0167044891777104	0.354869442968366	-0.103953447820428	0.250314047529799	0.128428699944544	0.23184230691078	-0.0013112432822783	0.13918469874412	0.0476982624293003	0.071097663829495	0.145797121243827	0.0295734017359112	0.0658392082382439	0.0485964338303591	-0.00588207140829921	-0.0440809301119558	0.0413109089368481	-0.104898117941455	0.135640989963369	-0.15294543398841	0.0475541747065282	-0.131121948946466	-0.0196246968191827	-0.24507544740173	0.070868359141713	-0.317483874930639	0.1260697906945
MT96045L	Mt	-0.313254490265263	-0.178338841551094	-0.248136431362339	0.00342005702669947	-0.15088839722171	-0.17884268813384	-0.0583357387587225	0.0165093662145826	0.0183513866447694	-0.180332049489716	0.125600952049384	0.0218190438128868	0.187661923325613	-0.163241410702804	0.257650685039337	-0.00204175647645314	0.354152628293431	-0.104087227904829	0.253078547005114	0.119287314997297	0.225365294258876	0.0137017153515019	0.144287706318566	0.0550322908858296	0.0966036836800848	0.14127540072793	0.0415870769262566	0.0612316603745514	0.0413949845926806	-0.00236656705222967	-0.0386915684802067	0.0419000297342142	-0.081449042677746	0.137890818391476	-0.150157217187356	0.0520266308988556	-0.150349477748801	-0.0086283607447169	-0.232395552792309	0.0327326251498071	-0.322076951639662	0.121051948490052
MT96046L	Mt	-0.314870546279396	-0.175976466743546	-0.251663378725908	0.0113003237608627	-0.158672309916191	-0.180730700721814	-0.0691557735049717	0.0106681615087114	0.0196102751083146	-0.174689027774224	0.117188100922038	0.0121768956209826	0.198979357922504	-0.148987600537439	0.288517647858699	-0.00171079506410808	0.352389110230625	-0.0910857312803411	0.26116446557302	0.126566290442362	0.229151572584479	0.00935961375778443	0.139187019881961	0.0465274973164224	0.0782267476439329	0.136993469942572	0.0388730601787305	0.0518435834975566	0.0434658143198631	-0.00682892227590731	-0.0490216217283971	0.0429742923622609	-0.0897973011512649	0.120619656316909	-0.148792967959175	0.0365538754312555	-0.156961613617797	-0.000146793192138295	-0.241403559734541	0.0451257105661669	-0.286414099606526	0.129446667065671
