# Supplementary material for: Are geometric morphometric analyses replicable? Evaluating landmark measurement error and its impact on extant and fossil Microtus classification
Source: Ecol Evol. 2020 Mar 13;10(7):3260–75. doi: 10.1002/ece3.6063 (PMC7140992; doi:10.1002/ece3.6063)
Supplement: Supplementary file 1 [file ECE3-10-3260-s001.zip › Figure_data/Input/NO_Dinolite_Mean.csv]

	species	1.X	1.Y	2.X	2.Y	3.X	3.Y	4.X	4.Y	5.X	5.Y	6.X	6.Y	7.X	7.Y	8.X	8.Y	9.X	9.Y	10.X	10.Y	11.X	11.Y	12.X	12.Y	13.X	13.Y	14.X	14.Y	15.X	15.Y	16.X	16.Y	17.X	17.Y	18.X	18.Y	19.X	19.Y	20.X	20.Y	21.X	21.Y
MC101859L	Mc	-0.296001932168637	-0.164277024402378	-0.257201466314783	0.0150791993991218	-0.166278948436207	-0.176065158759185	-0.079142220797916	0.0182733191962146	0.00443253511194049	-0.175232450384083	0.113928997283356	0.00692779959427912	0.182372262405682	-0.172954287910673	0.304827296436715	-0.00530433312881326	0.361383995571695	-0.137070037024611	0.214985714016016	0.162169709339333	0.245278405664984	0.00217047290013105	0.145595461805028	0.0296378754182906	0.0763650155636705	0.15539989639984	0.0262414313366148	0.0649459612225617	0.052759817352739	-0.0140754491872596	-0.0539912687556488	0.0364825687941112	-0.101143438644977	0.146990032493277	-0.150350597888572	0.0666586266844629	-0.135981130531098	-0.0112596530820356	-0.227277677780214	0.0297780854901373	-0.260802251230388	0.121724846947277
MC102696L	Mc	-0.309313312130627	-0.164283368412575	-0.254275952732979	0.009906926840411	-0.156446315436437	-0.180438423504259	-0.0706409917904901	0.0129630369686881	0.00819085623018972	-0.189056845212743	0.116483346226049	0.0117147099717345	0.165787328557476	-0.18199184520012	0.297547449819041	0.0268527061818058	0.362242502490661	-0.117380370056246	0.234004783774582	0.145383521775694	0.226076389958789	-0.0133250886551826	0.137845628148566	0.0349686829474419	0.0884013628551469	0.156780170781594	0.0307848496132363	0.0646809712468765	0.0417338710524609	-0.0133982073406281	-0.0422267210561882	0.0384335962996636	-0.101549755012138	0.150486505617806	-0.146856909583115	0.0451974890609078	-0.134798120119103	-0.0142959505293913	-0.228451400910793	0.02975069676384	-0.264538889954329	0.147051084454683
MC103904L	Mc	-0.303540224567615	-0.167177444176502	-0.244650526309795	0.00921475140536731	-0.16374656841518	-0.189615725829622	-0.0748414861766489	0.0113539686562324	-0.00172664493636402	-0.190925967833161	0.114818864324131	0.0210798348537033	0.181010650745003	-0.165638288132285	0.277243492675394	-0.00776866227138239	0.359976756184212	-0.113563688740769	0.25482651644771	0.150259836093857	0.241797074520001	-0.00212577512777417	0.136665124320548	0.0486093371485837	0.0969633847943621	0.151228598504812	0.0137618765828959	0.0704088576010828	0.0352359155634555	-0.0218144321445396	-0.056065955964066	0.0402392217347568	-0.0969662705048399	0.139739783562522	-0.155198209672888	0.0659903326895908	-0.136416805957747	-0.0216916259049381	-0.220071475538636	0.0322283598225761	-0.259075488113933	0.13996872808789
MC108784L	Mc	-0.315287873588122	-0.168293697540585	-0.251072448572558	0.00698601379962204	-0.169430541935853	-0.18442813713305	-0.0645233069515221	-0.00203100565847663	0.00940937658866669	-0.182738868932777	0.119329256455549	0.0159253942915568	0.185692059719297	-0.17155562987608	0.25627882108056	-0.0130989296251028	0.362108297220097	-0.120103368551377	0.241993431446841	0.143663196104174	0.238184395312375	0.0157626192152431	0.14854760480114	0.0402235472009157	0.0864595912381889	0.153108508149604	0.0294636270517406	0.0734852141126329	0.0479486955940936	-0.00503331018240467	-0.0471881894291205	0.032169783212973	-0.0967999849260798	0.146457961764141	-0.148756764588467	0.0644817803114774	-0.134451333981895	-0.0148134217804375	-0.235867739375957	0.0402887087411404	-0.262036973158975	0.12954364237681
MC108816L	Mc	-0.313417969818803	-0.16664284192726	-0.253470196344053	0.0087064256890051	-0.17862083645645	-0.181714939201201	-0.0745040667857016	0.00632827458899327	-0.00293799486978574	-0.177440930839503	0.113709270626228	0.0110306028153164	0.193234179459474	-0.167590837022321	0.252377944794511	-0.00660654931658851	0.37036798296184	-0.114788646204023	0.248597363259697	0.150322627544145	0.243904857404984	0.0234713279993951	0.143507607073091	0.0474296081499857	0.101801628330709	0.153572785808015	0.0310092680139188	0.0584046181332393	0.0246046168424903	-0.0121852174452029	-0.0421655653895587	0.0310183851778582	-0.0738021937995774	0.134786106193359	-0.152695503561985	0.0490571607888182	-0.142464188207349	-0.0207831176087292	-0.231672900984176	0.0399835752607875	-0.257363302549504	0.133641581415912
MC11586LL	Mc	-0.327587447800326	-0.144014764076206	-0.25309148730519	-0.00199627673667074	-0.17533722739427	-0.170299612207945	-0.0815157397390305	0.00817324622842602	0.00472631975178444	-0.178055144222494	0.116586694726752	0.0109815558227591	0.189998851609727	-0.160176379117773	0.264023883432528	-0.00985262677752198	0.378886340557833	-0.0834323478557973	0.262733363207173	0.130145075532745	0.247622860782698	0.0207857798442266	0.146843655968445	0.0397613989096283	0.0959446937957818	0.133218241280601	0.0322248165574138	0.0499495260816958	0.0367871033224969	-0.0145145153681889	-0.0534650991079615	0.0339418517873644	-0.0876496058559336	0.130828679100715	-0.148832316709135	0.0588188023375381	-0.150867952287707	-0.0126805803854051	-0.234676899308755	0.0396466378330938	-0.263354808204324	0.11877145198921
MC121605L	Mc	-0.315255052687587	-0.162251473470132	-0.249860470966688	0.0136587586578519	-0.163311108858948	-0.186607137842616	-0.0710436269936752	0.0178340179221776	0.000862395515104504	-0.185652532565458	0.11601136539798	0.0169313161095228	0.179588030979321	-0.168108737254885	0.294865206812808	0.0112527336477198	0.351412263543447	-0.130116879893602	0.258809324128728	0.152862787161732	0.221630445001097	0.00651134931271119	0.137842131434302	0.0494355297546564	0.0903524269906439	0.153321892123734	0.032331142274696	0.0607585048197901	0.0330881246149717	-0.00779719974327748	-0.0414963467965285	0.0385367247728523	-0.0876234291376401	0.132397356754707	-0.155046874291334	0.0452709318806232	-0.144261882010743	-0.0210276759528215	-0.223162072985235	0.040215293565961	-0.265731991964721	0.122574440238752
MC129075L	Mc	-0.304713792233682	-0.163215592625791	-0.242842676218824	0.0137627465122934	-0.167027246630959	-0.200179902969057	-0.0801381853331622	-0.0028292105707036	0.00313389985938178	-0.192647166544608	0.105681020479578	0.00213314122062802	0.181291605830952	-0.165041316221042	0.280148214172754	0.00325076393263295	0.375750253256542	-0.114104432137878	0.24512185334759	0.148268262302175	0.235673666865217	0.00680754969960683	0.130802735385616	0.0334681305485824	0.0821349567191889	0.151976866500077	0.0208813843594552	0.0695400035702842	0.0455803718418528	-0.0106761632894316	-0.0605244000818557	0.0330614856982248	-0.0940269568989929	0.144050314120903	-0.144216831103593	0.0624958613728655	-0.132814191737685	-0.0114284574559199	-0.229148748297104	0.0502011065104108	-0.25074693358227	0.141106009825746
MC132724L	Mc	-0.309981135079679	-0.167435189502524	-0.256081207042105	0.00596988368606085	-0.161496579092086	-0.181071756490795	-0.0779328334189858	0.00814762237533805	0.0153979625286604	-0.187222814416631	0.104182193669034	0.0039127615420738	0.185707599401578	-0.169192590605823	0.249000402923181	0.00291691503749846	0.37181585635809	-0.104683997228367	0.2608812299785	0.128596453156894	0.231569817826973	0.0148639133046518	0.142960590432435	0.0486653704703153	0.0914731763564756	0.141794547891381	0.0423221790916621	0.06087884841239	0.0474313573999712	-0.0152533021379125	-0.0490949113366771	0.0333379731084514	-0.0907098361081578	0.142868991545452	-0.153469537167119	0.0603436389247585	-0.140129183651633	-0.0171730232976706	-0.241433132007943	0.0440629732746142	-0.262414011062176	0.145672780949844
MC132727L	Mc	-0.309703762436878	-0.169074243854488	-0.243153351907583	0.00988470569853744	-0.165876599095859	-0.191223644421614	-0.0878378168052524	0.000562834897011292	0.00773138900438802	-0.194994602425668	0.11323154279034	0.00409557898319831	0.186346257404075	-0.164597406219497	0.297526738105643	0.0221952200005225	0.370543051961865	-0.114134035173861	0.229892248995536	0.131164855422361	0.227325103804627	0.0019526538800865	0.128300831316981	0.0370488995563324	0.0879796693882996	0.15023135072869	0.0292614895757536	0.0720548632140517	0.0418135927418913	-0.0222086851084365	-0.0636720917814794	0.0342424412055157	-0.092973825293254	0.144113209220083	-0.143442949343371	0.0727640415309455	-0.139793581359863	-0.0151916626158919	-0.226164010230748	0.0397247399856718	-0.247333926835112	0.15138888549645
MC148489L	Mc	-0.305513096239706	-0.176784937489696	-0.247659368020201	0.00000217162455568801	-0.166506230779156	-0.188547144280481	-0.0801952139174619	0.0116233366331376	0.00149588458510494	-0.188556778944631	0.0971356602354336	-0.00432524275773117	0.178433723853341	-0.177180785001934	0.266470082237902	-0.00976565278432146	0.356319748057061	-0.112390546756463	0.261146200329261	0.150481077670206	0.239115829717624	0.0128694790981141	0.14002905957633	0.055844194473376	0.0999383933109654	0.153777897356697	0.0322488030563371	0.0738275357839935	0.0442032343305885	-0.00760130274307763	-0.0495877346522216	0.0431154174302675	-0.0850221254930748	0.14456167855018	-0.150775563852738	0.0633062003128504	-0.146567260372412	-0.00552463697593425	-0.230523814441893	0.0406808382752936	-0.254186211521083	0.120587200525598
MC149766L	Mc	-0.301960977130921	-0.167432940870425	-0.254893278163342	0.0162889309829668	-0.17900787732532	-0.194936114445936	-0.0691921666701447	0.00393380239886166	0.00199048065046594	-0.180637552009965	0.111287997533247	0.0134883753387923	0.175663840021449	-0.162541530238459	0.308551224653964	0.00076964714372976	0.365572339379329	-0.1036416444449	0.232562375444104	0.133537055440388	0.22806763085881	0.00893390691652439	0.138472666485445	0.0395150604755562	0.101146552226486	0.146527429527813	0.0304231787004433	0.0614716030190644	0.0380256680216237	-0.0169504625371308	-0.0542632838559115	0.0497391639093775	-0.0943739320673273	0.140602330793875	-0.149396797989387	0.0489368720625234	-0.138382628722022	-0.0163332251620643	-0.238335057050231	0.0425352906308101	-0.251957955000758	0.136194001068597
MC154399L	Mc	-0.299478834109491	-0.183245225470069	-0.251608521114482	0.00256663470114401	-0.179055421060586	-0.198051480261368	-0.0785926344119235	0.00610402577681989	-0.0094585014960972	-0.198913638098914	0.125664384892015	0.0163645877794003	0.180632487873662	-0.179272328273427	0.239645918805855	0.00508629125868021	0.3394102548514	-0.136462861526243	0.266303402978275	0.154959215499722	0.23129745026389	0.0252489907884145	0.141382689407683	0.0579619544999595	0.0966181538035964	0.152502162966545	0.0466663151398261	0.079786425519306	0.0508069518742471	-0.00349023462501081	-0.0423095837353807	0.0326745445015149	-0.0885757602730408	0.148235261174094	-0.139839547050514	0.0678079940463978	-0.139917365072142	-0.00754099945549312	-0.227397687585078	0.0328382764062343	-0.262194153981713	0.124840402792293
MC15775LL	Mc	-0.310891816091996	-0.182958989753633	-0.253184469684661	0.0105432918854721	-0.158499170280507	-0.190403145271425	-0.0755501152522554	0.0185863031192684	0.000761015125234209	-0.186104593961466	0.114879941455594	0.0197664148041814	0.18504734023619	-0.178673820860402	0.291679231515225	0.0200252174932227	0.348879194497972	-0.162341337570409	0.224240383211975	0.14394429395464	0.229182292028085	0.0139441835778793	0.136731583062854	0.0468962141986093	0.0853609751475964	0.152266835765822	0.0381399209670224	0.0747636030913597	0.0521767009040846	0.00127731652384359	-0.0460210563601739	0.0438020429745465	-0.0966061603760822	0.134501678949432	-0.140580201566091	0.0780206837998079	-0.144462233420568	-0.00602366994528459	-0.22253851443234	0.0243927997849898	-0.258744840687161	0.123774677439544
MC182146LL	Mc	-0.310545247818468	-0.152651361484052	-0.255469513181262	0.00217829402902951	-0.188959857822592	-0.202942127768643	-0.0620853670038044	-0.000563980747939545	0.00457040430180862	-0.195783012569658	0.122446719026937	0.0145404516545458	0.183178795591551	-0.17107384257253	0.260308918833139	0.00310351112576308	0.36595169273081	-0.109085523135763	0.243808154483226	0.131118213630197	0.227807350218001	0.0236044259380222	0.136554178448792	0.0517058445410327	0.0910228150539817	0.142289151102931	0.0391790486933451	0.0784868743733577	0.0523224516294187	-0.00842959711069662	-0.0464290591855924	0.0324671876585713	-0.0891038829393361	0.139573371092721	-0.142166905156805	0.0560685072625414	-0.131510982478024	-0.0176445871852597	-0.239406461708176	0.0480442454491267	-0.261473251716952	0.134993954716703
MC18671LL	Mc	-0.302974286488011	-0.170738798850309	-0.245406325760233	-0.00470878102833582	-0.166365338857588	-0.184338758512548	-0.0766897096382344	0.00382984323116063	-0.000296142846315464	-0.179795205913512	0.112595044753129	0.0109049807356934	0.190141721652889	-0.163105101455275	0.263706573646575	-0.0175176852799372	0.358741278048446	-0.112066197584553	0.254914233415329	0.140333802541335	0.2385895526835	-0.00028751827392042	0.150892611707474	0.0302042902989049	0.0899455857368043	0.162870689176951	0.0308173368136326	0.0808853773528493	0.0451049502048553	-0.00585127652707913	-0.0611847568135267	0.0498027581868855	-0.0986086973756965	0.143738854343208	-0.147297372024028	0.0582663919375977	-0.138974656431445	-0.0156732750214841	-0.234615525533547	0.0386035649381286	-0.26303607689401	0.134642045704238
MC200047LL	Mc	-0.303226439427964	-0.164805500111586	-0.257115761712533	0.00709377401798209	-0.174822468393881	-0.186962658077936	-0.0811820434569993	0.0030630483180441	-0.00508624094754586	-0.181705831133527	0.122218920526994	0.0245318647834967	0.178928392312747	-0.143076872318614	0.286588830515545	-0.00327080883855074	0.352640855764148	-0.123264634250654	0.252724925781822	0.139047145205842	0.241038286362959	0.00602754042356083	0.148358811565843	0.0452604175585399	0.0915974740394604	0.156764811754148	0.0231023958962878	0.0682721743649298	0.0392814912190897	-0.0185831961975453	-0.0541505167222109	0.0355370539880492	-0.0829778230296756	0.140029880972338	-0.15271235158357	0.0614494115119555	-0.133708380677683	-0.0285554811777445	-0.231959477682825	0.0278939038178477	-0.259538880350008	0.135253955389424
MC200053L	Mc	-0.309223688100626	-0.15040137595916	-0.248693736714293	0.000074560829360173	-0.163440872065398	-0.181885625884579	-0.0731531488680829	0.0103085109032577	0.000960328125907717	-0.181309025216168	0.113757242664823	0.0187968303920776	0.181373105100928	-0.182816261066258	0.307074855825485	0.0115577002129995	0.357998245891865	-0.144886482541715	0.232073393314379	0.148788235116431	0.245087818648995	0.0121857135979146	0.129013589524191	0.0444701510785447	0.0693667938526053	0.157666755903076	0.0204701281415486	0.0761484305729613	0.0486838899852074	-0.00898862209204219	-0.0443489778982946	0.0254725602501003	-0.101201071911727	0.137504007374274	-0.145645892035604	0.0642742068145426	-0.136208832855942	-0.0166552411334137	-0.231670969389253	0.037073616150412	-0.252272201236716	0.122621354697384
MC200876L	Mc	-0.312353688364325	-0.172180775740778	-0.255569967455825	-0.00211932805672873	-0.170012983422003	-0.174005458852964	-0.0747739059074413	0.00864607799775566	0.00582715152848808	-0.178252409255079	0.117103136498953	0.0128545344118493	0.182431354377877	-0.159443992791566	0.256988200077373	-0.00991511698870402	0.351543160762421	-0.111247023627265	0.256141311753109	0.13644264991705	0.237780971603958	0.00493140549806797	0.151670451294841	0.0382592079629009	0.102371546398718	0.153499393854303	0.0418292859373235	0.0761197184996829	0.0513135228176612	-0.00451400590380343	-0.0405533279163926	0.0293082448365245	-0.104853730477595	0.136024202970119	-0.142263314719338	0.0598497374571613	-0.132296697321262	-0.01409053549432	-0.24212420866043	0.0363224901516419	-0.280198268806108	0.133510983154151
MC206897L	Mc	-0.308761344766421	-0.172058301688363	-0.260997089782615	0.010124049555398	-0.158669580102496	-0.184712968883136	-0.0720258960474176	0.00860411789680953	0.0126549843127382	-0.190301436171157	0.119816017752965	0.015548817539899	0.189446700487294	-0.181090676994543	0.254354521126837	-0.00239611278456875	0.359937539878112	-0.126852064164488	0.239717442902776	0.146527001654709	0.225153405737569	0.0139572001319922	0.130234348475981	0.0657889709984879	0.105192197747645	0.150380672176438	0.033390234220705	0.0646204834033761	0.0457717198207421	-0.0146014346376384	-0.044901645525129	0.0358519430826238	-0.0876240652986219	0.130467876603984	-0.14439639001683	0.070682806854513	-0.139901375914685	-0.026373369067779	-0.231842821406886	0.036180397606483	-0.266548903602264	0.149652026886958
MC26383L	Mc	-0.316149722175504	-0.165664181584603	-0.244828071795796	0.0115768547242911	-0.175011319789458	-0.180498180224523	-0.080644145456921	0.00189743061528062	-0.000101741578600292	-0.176210624363798	0.116458895213999	0.0131752164734009	0.168871948495135	-0.164321747870825	0.293633824277841	0.00913652864450109	0.34769391457614	-0.103854219163241	0.28048839018472	0.138135037692865	0.238122822956434	0.00848386423644664	0.144605973344996	0.0462479416252401	0.0915473691052231	0.142814219313773	0.026170959335894	0.0598842892034579	0.0433472441871178	-0.0102065218962884	-0.0526901866463371	0.0313414135641855	-0.100250129511992	0.128520151746533	-0.146499164469927	0.0636382772967462	-0.132247889809795	-0.00992372128710016	-0.227842001330633	0.0397871445326296	-0.274676969112539	0.116040826721029
MC28269LL	Mc	-0.310251422774038	-0.173733894465132	-0.24716776352006	0.00901786863123453	-0.171727000002692	-0.198623388028804	-0.0753587682297901	0.0165190695066968	0.0199322241764245	-0.190198254787421	0.116281521130923	0.0249282309262402	0.1779488601568	-0.170038916656563	0.279860033186857	0.0154546916349729	0.342659518633292	-0.12040625919688	0.252886225731891	0.143075715899196	0.223275581994494	0.00410154329624639	0.136520646840186	0.0492848916819176	0.105685631881708	0.156641120322293	0.029894867840844	0.0644847658651845	0.0386562555536819	-0.0284641288091698	-0.0529795563559272	0.0434524496348196	-0.0877608284481335	0.139022321509445	-0.152392416058655	0.0645275366020972	-0.13952044910762	-0.0335381557491917	-0.235311568684634	0.0435408293569608	-0.251131593945553	0.140951962825858
MC28270LL	Mc	-0.315418454669756	-0.157020634769963	-0.251064900076098	0.00411218587336174	-0.16888679362952	-0.187015031402337	-0.0726294089584006	-0.00236424837398775	0.00560907584409334	-0.189661798476089	0.111619636907031	0.00519512851904429	0.179744462548512	-0.171485000286286	0.273951197089209	0.00990679522193417	0.360945342251766	-0.109933306762186	0.245809610544973	0.121853520431503	0.244333946400468	0.0164438761691265	0.14183742565001	0.0461680806361985	0.0841667100511328	0.148283630329479	0.0337088781445366	0.0712661865330803	0.0473361066744472	-0.0140480421631785	-0.0557084978957524	0.0434116162843984	-0.0935294313717413	0.145160228743616	-0.146102312280954	0.0727310276984736	-0.124524005404551	-0.0186191669159168	-0.229100932532831	0.0320999207031566	-0.272097655286575	0.13351503200657
MC28922LL	Mc	-0.300096403912786	-0.174762195769743	-0.254543352252072	0.00020816611381124	-0.166876822494543	-0.162143499042681	-0.0722820016118018	0.00941627870112021	0.00851447712374784	-0.17684818275444	0.122261117667284	0.00905353114836772	0.182750635028149	-0.165720826275292	0.288729073748576	-0.00260707514493574	0.369614040631657	-0.125084137565425	0.223958839635241	0.133394250489771	0.23849027920856	-0.00115090099944415	0.136725972884374	0.0454639912096231	0.0802847043944554	0.14760781259715	0.0318717480227914	0.065569248336818	0.0556636872985627	-0.00610518058004999	-0.0507513851975514	0.0358033231153049	-0.0972984793912975	0.143005023083188	-0.154526688776305	0.0650548299693039	-0.134148062197441	-0.0277999263332992	-0.241261494913853	0.0439416423670532	-0.267079884895749	0.143703827333799
MC28923LL	Mc	-0.3169481609864	-0.149966186206267	-0.252067590239336	0.0081405966424938	-0.169345850821785	-0.178308338000313	-0.0897436297077439	0.00102943994918475	0.00983258561630173	-0.168458786590374	0.113614696441981	0.0103680153603686	0.189684860851872	-0.153847549053321	0.272401674165402	-0.0147486563306067	0.373764865173323	-0.101918334865163	0.26150641927069	0.129606710003809	0.236927452134385	0.00277606384272815	0.136388124494907	0.0547793721600149	0.0983630647931644	0.151461245607969	0.0374771358543629	0.0773546096853449	0.0363899670755953	-0.0206740472716057	-0.0500414822895432	0.0352829638375492	-0.0946535491458936	0.126082116529724	-0.141569085138208	0.0548517249382166	-0.14564099243924	-0.0368580094939309	-0.236134878979754	0.0592879687916791	-0.27020562612408	0.113759080462499
MC28933LL	Mc	-0.295130358504859	-0.176416955380195	-0.260967676043392	0.0070718842841814	-0.156187540979966	-0.167405566775976	-0.0846873932262703	0.00765965690242195	0.0137591106742695	-0.173828497534254	0.111810366177607	0.00275670134225185	0.18283765861479	-0.159477299263747	0.28339055064675	0.000562021765605627	0.366041822512121	-0.125509201528357	0.244054131466743	0.131763247921621	0.246619897240869	0.00455122756472376	0.129855161908184	0.0380522515613365	0.0953722600381663	0.144624297391886	0.0327708837258071	0.0813469913041611	0.0455050166640169	-0.0130825246737524	-0.0702525377125149	0.0399821508654498	-0.0867330267849352	0.140284180963857	-0.158799591924012	0.0616379784152405	-0.141698804306231	-0.0234143289030893	-0.235895266687922	0.0371222963510254	-0.261664663499224	0.141719487425608
MC29336L	Mc	-0.306320587520685	-0.167191563000604	-0.25412799478766	0.00184679276188953	-0.167956210068663	-0.189178998376212	-0.0891462747838596	0.00452453077867421	0.00530846138177839	-0.186111884641657	0.110418588968846	0.0138320006458991	0.187075004212912	-0.167181937207635	0.274449074133764	-0.00910400874119506	0.38191220168699	-0.111199795348619	0.252517108843995	0.13366382213833	0.230837008283546	0.0127678481376056	0.12588196420653	0.0537508015657105	0.092314558046094	0.139875495022336	0.0282938624575213	0.0706466336940524	0.035955124753926	-0.0164511098067508	-0.0586042200385261	0.0392501694045817	-0.0921477840379483	0.138692514044388	-0.145153093461654	0.0655199212270114	-0.134502562695004	-0.00948660619105469	-0.22592685381166	0.0470504195150734	-0.251077375770245	0.134484954378176
MC2947LL	Mc	-0.324406630855912	-0.17359951820164	-0.245994954162993	-0.00300865487254053	-0.164734559834089	-0.190181365223822	-0.0821856907774154	0.00164754520194284	0.00737811317817268	-0.185779599500764	0.120243259279431	0.0152065702318633	0.192237936679079	-0.164379877467773	0.253013977524529	0.00556693465990187	0.375216841061781	-0.112665394579236	0.242484810988345	0.120359375681817	0.228383643565098	0.0226181646449377	0.140544296656514	0.0404708885538436	0.0992210900827818	0.144068389534908	0.0377615540858715	0.0634425009318618	0.0415932390524903	-0.0119340556361022	-0.0624057386410727	0.0454879089235635	-0.0897204770616472	0.137772763784105	-0.139440545836122	0.0669443143572363	-0.136489319299351	-0.0145235455722195	-0.237013033837719	0.0455310886985466	-0.255687811847773	0.146955565849569
MC35863L	Mc	-0.300014971253298	-0.168481770942446	-0.250277168627884	0.00710728226738565	-0.166872472195155	-0.203899344378112	-0.0851008505480785	-0.00737929323888807	0.00483515972267371	-0.195247582408672	0.112556347019087	0.00674019686493382	0.180144327276958	-0.17663149347758	0.243993774339214	-0.00225464591933142	0.378970127677803	-0.114916306205057	0.26559770465429	0.134666727590378	0.223201114217491	0.0108759893391981	0.125356062664104	0.0805231312818954	0.0952056616380681	0.153440192979935	0.0412291220540815	0.0752559411447335	0.0333059451131323	-0.0219541073423661	-0.0626977672179578	0.058966173959002	-0.0826902831622756	0.138640612072741	-0.132854265299876	0.0591519689698433	-0.138780428863556	-0.0248630052600434	-0.231514792093069	0.0509943856492469	-0.253592347115753	0.139264947053204
MC35884LL	Mc	-0.31045317906814	-0.171232852539394	-0.247565301216089	0.00911188899320895	-0.159491517361252	-0.187927921848361	-0.0677287565665641	0.00261168269769011	0.0202167448730503	-0.186895970545983	0.1137318508171	0.00863494881545766	0.194052610664188	-0.173560715516163	0.257854967822487	-0.0125323561664623	0.360893247619171	-0.131657629388888	0.243748088399944	0.139094131363803	0.234027313295972	0.00108818508298984	0.12093096267318	0.0745773789563595	0.084165592622714	0.163241243962844	0.0311038925173282	0.061541797306044	0.0454976014100516	-0.0189332829335554	-0.0595589790860343	0.051304772354312	-0.0898306316808723	0.148828509472748	-0.146907122935777	0.0666883437052877	-0.12974471281683	-0.0257915857935313	-0.222765342329895	0.0378592408797702	-0.272177329653733	0.143950191141824
MC36137LL	Mc	-0.317120870360424	-0.164285823860131	-0.260050497320978	0.00667024191278342	-0.153165562175485	-0.169336572356339	-0.0746164517647365	0.00985967649941401	0.0232662771412692	-0.169829390080646	0.101435814367073	0.00389979782275397	0.194004539094951	-0.158929398019593	0.272389444801136	0.00378579608368905	0.367259150200973	-0.11534817181095	0.257161353941114	0.119027247729593	0.234312786734473	0.00784395379566134	0.135549373807284	0.0341602920428301	0.0996865573677194	0.137777807393213	0.0386966295131177	0.0723000136530168	0.0447369254945487	-0.00596776670595574	-0.0595181921208056	0.0491656635193619	-0.0969193911745762	0.132153856425477	-0.150069040581969	0.0540737224724319	-0.13884647799513	-0.026799532567401	-0.24286188313615	0.0447666579285922	-0.275330485833405	0.135011928122197
MC36320LL	Mc	-0.302901265619295	-0.180164057307542	-0.242898696699353	0.0108361244267814	-0.166842997823084	-0.2041640714078	-0.0779457483054001	0.00177434095562988	0.00693179335420628	-0.19883434040964	0.101305966478818	0.0074211688835263	0.187175509853138	-0.184237566665022	0.27844718337076	-0.00570563857479737	0.36662364800531	-0.126955391762352	0.240780031699478	0.146171616650374	0.224954748743131	-0.0061606035213502	0.107553774860447	0.0800694815777428	0.074286641221587	0.165396764830571	0.024410255578724	0.074822312739879	0.0494251041130029	-0.0185784884295694	-0.0585619988004646	0.0539639235658106	-0.0783386570379439	0.154983044247412	-0.14708268618983	0.0655611182073821	-0.123546798162456	-0.0249387754069893	-0.223229241357588	0.04127432395072	-0.240546567283186	0.147464713449233
MC44510LL	Mc	-0.313819295605436	-0.177996606206961	-0.246355833460492	0.00693033589596706	-0.17055360309237	-0.187103447370326	-0.0683557100543136	-0.000102926041145861	-0.00274487211935225	-0.177821528661332	0.115591468141014	0.00774530762364924	0.178130547694922	-0.164209176349267	0.276558454093707	0.00239568214357693	0.360466481483702	-0.116307099772833	0.271891088478067	0.134364670411211	0.228572604757772	0.00240537225454126	0.129577735732152	0.049060542224528	0.0870914501318897	0.155607454142074	0.0366305920461405	0.0832777651916151	0.040813180784552	-0.015932554647616	-0.0617537975772182	0.0591240316731671	-0.0941077784364817	0.138431404696243	-0.143691487739066	0.0660303649218734	-0.137351611370354	-0.019799392928444	-0.234604688587168	0.0348843503867281	-0.251984925301664	0.119015450412749
MC59095LL	Mc	-0.325203952934749	-0.131439480223837	-0.259285532897624	0.00213763796637737	-0.175325573543367	-0.181863949878778	-0.0769605724953209	0.00234105206926107	0.00119575323967884	-0.167631884036053	0.125673398374637	0.021789804522868	0.192334092585788	-0.167504360390487	0.263908292304025	0.006036237692626	0.366008359250119	-0.102066671070268	0.280483139936118	0.135201236976787	0.231931868202889	0.0148461906617018	0.143032356138936	0.0591648009213971	0.0920753806540742	0.130414104912058	0.0361957956447372	0.0618457759162127	0.0411026833364846	-0.0228129523380249	-0.0497307445752811	0.0394173468744685	-0.0914435833491286	0.121522469547453	-0.150256710389344	0.0555878566870292	-0.143055378902924	-0.0282772709938104	-0.237916471613146	0.0367402070812475	-0.264762598966603	0.114551847101771
MC65428LL	Mc	-0.311119225582274	-0.184021107283704	-0.229883789444879	-0.012868406353053	-0.163855557033664	-0.211213572180189	-0.0860443050216095	-0.0200916827884004	0.00607598999467908	-0.189100151634867	0.104978409113661	0.00683023995308554	0.16231043552384	-0.166067670271907	0.248534213302183	-0.00830265942537907	0.353124688025121	-0.126466206713105	0.287656444240123	0.143988326441194	0.230380984796331	0.0161966622173741	0.12749023904967	0.0709590567593447	0.101107410344612	0.169148267940362	0.0309354835175291	0.0789201849399316	0.0328416166608273	-0.0142823391293206	-0.0576750505685113	0.0545844713981836	-0.0922214733708736	0.150628247656564	-0.126381086884364	0.0857607964828435	-0.139561749331744	-0.0234022865902623	-0.222757256976682	0.0408291431097482	-0.255936420353975	0.137970685471556
MC66806LL	Mc	-0.301696269760463	-0.17515727512423	-0.243079502045552	-0.0056787891385477	-0.162351902260459	-0.177759479290861	-0.0992638297030131	-0.00182033036017344	0.00936302536646956	-0.195650794812463	0.122687853549245	0.0123246362949626	0.189252875123543	-0.181542743092069	0.251015659902401	-0.0066099931500781	0.36559052086929	-0.11439011647116	0.256968467227491	0.133586693372893	0.22578595647375	0.0208479915321791	0.144504988412831	0.0499145743759613	0.095994809702317	0.163204448275345	0.0396029827765667	0.0779304129870482	0.0365543247053065	-0.013277286922592	-0.0606645870211471	0.0408754865028652	-0.092536855457811	0.134881517804016	-0.151976134746986	0.0534379071562153	-0.144194945813621	-0.0143336995415498	-0.233030539907007	0.0529939511113954	-0.248526897393152	0.146222888490843
MC69510L	Mc	-0.310293711690315	-0.173007888760672	-0.257911983018768	0.0126401928525303	-0.171716033747274	-0.196815741117693	-0.0789867665133896	0.00602675218328958	0.0143307653295845	-0.188974968471945	0.0962231430140802	0.00525191864642051	0.194123507841665	-0.169454191799602	0.263836809744063	-0.0044570186366629	0.34718700204391	-0.134691966096272	0.261296027422886	0.152463035320113	0.241063883377478	0.0168020349779869	0.132894271625835	0.075431210721977	0.0895201296131412	0.145199122345342	0.0366136043431198	0.0768364545107316	0.0392520257187613	-0.0133105415859542	-0.0608749908105215	0.0488206060027922	-0.08294805731813	0.122629500854397	-0.133907758512439	0.061692089023649	-0.137557983960647	-0.016751295419905	-0.226186809140594	0.0407161862553129	-0.255957075362444	0.132954508194165
MC69522L	Mc	-0.308173932788372	-0.168748833048243	-0.247316342012373	0.00244877849575715	-0.164864785345872	-0.187559600663388	-0.0781431606910858	0.000778258932288801	0.00625934212348102	-0.183204994809473	0.105311275682811	0.00372950598345595	0.189522010344004	-0.181434457188033	0.271423739505408	-0.0138638459907011	0.37390348701312	-0.115872326688855	0.252682087189682	0.14126311620471	0.236312821836905	-0.00237121270750213	0.120333763625093	0.0797038336230964	0.0931629653373866	0.150619345149419	0.0314557176077298	0.0710572740365706	0.0404628064755421	-0.00395659008110675	-0.0632184963787219	0.0542182836028199	-0.0952987151994968	0.12569838058882	-0.143214224215169	0.0683901642636282	-0.142320285885264	-0.0120383093857929	-0.228792004273229	0.0442223990212361	-0.24948806995158	0.126920830661293
MC70129L	Mc	-0.326669887242119	-0.161830604931498	-0.248017300255418	-0.000685528404256737	-0.178142554550666	-0.199638632991041	-0.0798465681138482	-0.00300816478535571	0.00753117443928289	-0.189521459025714	0.116035383638676	0.012116600668072	0.179342467227046	-0.188048713984324	0.241258658758813	0.00492491600607651	0.356161246853778	-0.125880022022183	0.244830390227271	0.143174713073348	0.253727662171696	0.0359863421594823	0.139784655785775	0.062916308560068	0.0835919798019983	0.134069608287403	0.0541313839074101	0.0807325863137612	0.0420811022230965	-0.00241255377513059	-0.0384339099072992	0.0537263677112784	-0.0881753626607994	0.141106112084947	-0.136346056105634	0.058508777674752	-0.138770812689052	-0.0238080865959195	-0.226867240951495	0.0388171112509847	-0.257206412558512	0.12875432272525
MC70130L	Mc	-0.310474913008465	-0.170218406057582	-0.250616131580381	-0.00463084689821503	-0.180307402779518	-0.201297017625933	-0.0610747601902787	0.0109410211682314	0.0026989821665613	-0.186768550335823	0.121460686326658	0.0147539946957669	0.178193129508718	-0.187264798074422	0.247126629152599	0.00989540414511639	0.340328714020392	-0.119365374884479	0.258946044937943	0.126014385543101	0.249202969852162	0.0395210573079696	0.14794226016171	0.0632346301099769	0.0936025693169255	0.144084786411105	0.0398132712622384	0.0558868053458795	0.0413514551491732	-0.0129489962221486	-0.0413979264894909	0.0635227089949219	-0.0945376440181879	0.145354455677705	-0.139555038260814	0.0525116959709265	-0.138530237129505	-0.021459898756589	-0.236025956849865	0.0497199605070325	-0.268146701548575	0.128512982977457
MC73074LL	Mc	-0.309521247398715	-0.16790686751296	-0.239367634204907	0.0133385356651685	-0.178079840072177	-0.179931436013992	-0.068047920367292	-0.00514314371635631	0.0156975880000022	-0.191701037359528	0.107760037747766	0.00208992730199001	0.187925926572197	-0.179212182463686	0.304652680509927	0.0251285303971686	0.369532357992893	-0.127069772749387	0.254855908066306	0.142482366801891	0.216359625160226	0.00652540248333535	0.119960003554537	0.0525008952274669	0.0713270870139086	0.141747622114302	0.0269099428638937	0.0712499003160634	0.0365612190783368	-0.0156920400826315	-0.052970615915467	0.0438276124487542	-0.107994408902925	0.127623411147667	-0.147035195152952	0.0647520358270806	-0.137750776234634	-0.0130058818096513	-0.223935089046383	0.0523331518005592	-0.24683964926454	0.136062970176745
MC74697L	Mc	-0.296395100838203	-0.178376602055399	-0.253817111834727	0.00557554370903771	-0.163947079935619	-0.197187227610659	-0.0830390102376934	0.00577103410623265	0.0150742972489659	-0.179492489767966	0.113457301048539	0.0151880693227973	0.188288758785525	-0.166273095718531	0.270992335979719	-0.00932649211238963	0.354781247794217	-0.113304652652235	0.245982136727999	0.129657217371347	0.237770495804764	0.0033333921311398	0.142640791315365	0.0393416598857564	0.0931318616614085	0.154963161684391	0.0216072827703856	0.0838546823317308	0.0483519242282564	-0.0157827042172914	-0.0634092749225481	0.0471593273601728	-0.0894819279201319	0.14118563434733	-0.149876940361899	0.0667943273349899	-0.142743923987843	-0.0301084977502328	-0.239632087609601	0.0518292668157792	-0.249735975716881	0.145198445484001
MC84924L	Mc	-0.30409182548158	-0.18127133048063	-0.239322565070311	0.00712681544078179	-0.161898318572561	-0.200597137436811	-0.0818810427861031	0.00250642385037874	0.00190189411299975	-0.200365895761476	0.105082338801386	0.0128920313436137	0.191592719738588	-0.176740538107644	0.253243614198249	-0.0138701411233355	0.370126223893295	-0.106194967371139	0.264784530123157	0.119427898261893	0.231387873043187	0.0046524051538552	0.119461048523109	0.0749263625512613	0.0964050361740123	0.152403592810247	0.0323338074824407	0.0844166355288938	0.0306499408227499	-0.0143632451180859	-0.0595504097427243	0.0589860871208952	-0.0862611747109374	0.144884289069788	-0.144475018869379	0.0714738628824982	-0.138515528269614	-0.017383135842375	-0.22427980448628	0.0413607008698402	-0.256693338923683	0.135729286357549
MC89453L	Mc	-0.30983259443368	-0.172218449965845	-0.256443757182198	-0.00338603399689109	-0.173895112685976	-0.180950395810151	-0.0635164030863023	-0.00177421278212258	0.0120297821676222	-0.178754032406483	0.132584337521311	0.000572634395141585	0.173748416121614	-0.173346184218519	0.270296340401122	-0.0235896198427481	0.340293119548614	-0.122577264186254	0.259199537710519	0.142521655801969	0.228232090687834	0.0207251488041302	0.140999394795292	0.0731643875533736	0.0838137584009823	0.154739358104854	0.0329587669741219	0.0867043216704441	0.0588321463373737	-0.0145150036817057	-0.0506987855389049	0.0509943551985666	-0.0942432780403595	0.137572991738788	-0.150073120190151	0.0699424662321997	-0.132923785494644	-0.0263382913988118	-0.237224043628137	0.0296132790749846	-0.264136810386053	0.13089888971508
MC89904L	Mc	-0.306926557649185	-0.167695336727319	-0.241624960263538	0.00849674907106909	-0.164253608461862	-0.193629242513338	-0.0757901655681759	0.00667845448863492	0.00893663511666559	-0.199830072014688	0.111192285149824	0.0157677551098262	0.1894386215217	-0.174842054676714	0.264967394387374	-0.0043346163648024	0.37195461277689	-0.124908220918504	0.248991186832099	0.132995364945275	0.235080664848493	0.00864333288978981	0.118393343236466	0.0692122841400044	0.0935543584213648	0.156136388112321	0.026313055895826	0.0766560927726448	0.0326588927879484	-0.012643702444498	-0.0596425593574818	0.0391621101141373	-0.0862097521185698	0.140710086986429	-0.145392542309265	0.0653951616964494	-0.139409229440155	-0.0161460105396092	-0.230210050307512	0.043251343983148	-0.252021625498905	0.130924131889745
MC8991LL	Mc	-0.293470241888957	-0.168912921411868	-0.257486939012218	0.0160068402181593	-0.164840004763165	-0.183169193390432	-0.084111399143038	0.00165551934883258	0.0153507616569658	-0.193352739371481	0.109718813050254	0.0135525163146212	0.188290473044947	-0.175206379865175	0.262017719522724	-0.00303212138253297	0.37440856400523	-0.107882798812673	0.260424845510574	0.131981361962069	0.228385176517804	0.0101076749509887	0.136545526551448	0.0400455387006346	0.097964220339928	0.150117547629385	0.0263055073446026	0.0725666567697838	0.03617670076713	-0.0187095356452649	-0.0655819574674788	0.0510961431128731	-0.0963275517073287	0.142333883164723	-0.149341811528575	0.0642334241964352	-0.148177021050922	-0.0152784036066344	-0.22623197467154	0.0304215601986218	-0.250019407078387	0.141425426918933
MC90271LL	Mc	-0.307056153812516	-0.15588698985871	-0.250947556455518	-0.00402332555450868	-0.171415294150515	-0.1748128723904	-0.0845908660288628	0.00458335680198006	0.00693717042079334	-0.184088351007771	0.110954079415541	0.0091526236682424	0.178810083423139	-0.165275983090034	0.280260121906211	-0.00419266949137841	0.365199895511823	-0.115322657882922	0.250519673518024	0.141537122814417	0.23571725857447	0.00232043986117429	0.139913204261704	0.048233019292996	0.106323361862238	0.160006214472435	0.0228019757162799	0.0788867260239874	0.0413323138995014	-0.0230701001066242	-0.0555588683116551	0.0443616476282307	-0.0901350673398159	0.138796592255438	-0.151671023623608	0.0725337363658823	-0.133231722897651	-0.0246560857843993	-0.229908617608396	0.0333769430574209	-0.264253968281187	0.117540612924545
MC96275L	Mc	-0.306585029389453	-0.164439203067052	-0.254459520546262	0.0169149505182056	-0.166060929759949	-0.185738801439988	-0.0761800499472144	0.0108611911343481	-0.000358197490808784	-0.182282132961129	0.125586938661072	0.0109668146073912	0.182984601306831	-0.156628913668564	0.289016935499152	0.00101427192847802	0.361525301467253	-0.114847030932251	0.232780825525738	0.123718171211769	0.255639007597874	0.0114124835679125	0.146031021397541	0.041269830304747	0.0804033157565412	0.140956301927466	0.0251119116446663	0.071159161406583	0.0491636367860708	-0.00592228549095041	-0.0559888891348692	0.0381046368321407	-0.101260961079056	0.132776993378126	-0.155403918347257	0.0535403323901055	-0.143501369015638	-0.0203854632110389	-0.23508908575407	0.0359505751185912	-0.25335554517816	0.141598116445108
MC99652L	Mc	-0.310144530413622	-0.167334456630091	-0.254352906273386	0.00320640625438435	-0.173285825178779	-0.174750289121756	-0.0821935934734562	0.00614234604199305	0.00283828145289311	-0.179614122134937	0.109406619638803	0.00600167350598726	0.186657381085471	-0.159801669624305	0.295571184353013	0.00606700431575112	0.358662829784144	-0.113340273440476	0.240119977333083	0.147983076046925	0.239771779396825	-0.0000261071096154214	0.138084716592518	0.0373459597871126	0.0951363968694575	0.144914081502338	0.0319770295082235	0.0737854483040268	0.0399595027140114	-0.0125977254634781	-0.0507202995242457	0.0275578302265979	-0.0858618755907643	0.139135395462115	-0.152289003910516	0.0681629057917005	-0.144401680816731	-0.0203851521704593	-0.231217145211581	0.0326265464636423	-0.25371883833536	0.134921121992544
ML103440L	Ml	-0.302884985123519	-0.163677718096536	-0.245815797779688	-0.00207472444262852	-0.160131235330879	-0.196128756850642	-0.0749565988820665	0.00537980450339517	-0.00618240599175891	-0.181023621189124	0.124611618938368	0.0209025740416337	0.187985231015256	-0.174938015716987	0.271744257198728	-0.00528246454644344	0.363575098329967	-0.126188972688129	0.252174660847481	0.13070479964561	0.231660975617288	0.00795631556465375	0.13798078341954	0.0652659706992691	0.0879878066083383	0.148660898369232	0.0234420683294438	0.0698886300524554	0.0458181745496103	-0.00250656902294878	-0.0596092243040263	0.0391708819454716	-0.0859131176098247	0.144440143541278	-0.157911300446939	0.0679003663858601	-0.142997239138875	-0.0118550229319621	-0.234696099859136	0.0370190854371125	-0.255882670387308	0.126386395299428
ML105523L	Ml	-0.310854974409168	-0.171218276545924	-0.254307898899644	0.00981744548271373	-0.169207857240999	-0.180511284360616	-0.0776251437177501	0.00347956791891721	0.00019734752667701	-0.171791996456832	0.121051091504957	0.00918956936380308	0.194124327167432	-0.161469972575534	0.274481715542399	-0.00455976213611555	0.351163949711809	-0.110875862312926	0.256974055348186	0.130772684146314	0.235627322749562	0.0111351527676312	0.139016746270693	0.0539176277427879	0.0848451988136465	0.145407087198969	0.0382719138961434	0.063923108619283	0.0559689624371543	-0.0152949023292897	-0.0511555789290604	0.0284765523152303	-0.0961926490315952	0.132959977108039	-0.149941891375091	0.0618754742786624	-0.129865684556353	-0.0196369135512623	-0.243274403424807	0.0485513866577747	-0.269296549384193	0.135853336668375
ML109060L	Ml	-0.297022182500597	-0.171775227082929	-0.234733998598936	-0.00369627864307645	-0.155512271627666	-0.200511217164838	-0.0790973867559437	0.000592010337306755	0.0161763676196862	-0.199152022741621	0.115035290828166	0.0115089171204757	0.188053298018637	-0.194239706750075	0.266639379490781	0.00323320312369401	0.360775485647345	-0.137273597829187	0.249476229090405	0.128017448451008	0.223967318138999	0.00950638979419109	0.115123301393828	0.0717382619980463	0.0781757512248426	0.165981198256433	0.0241148724396579	0.0881027865387438	0.0364017464830768	-0.0120848506145275	-0.0526276001731972	0.0261564996686707	-0.104158443108145	0.159211313576372	-0.144413605705349	0.0796454222214086	-0.133163653951797	-0.0169992089492924	-0.217286666094742	0.0280119826873982	-0.255923231859055	0.164026676001799
ML109327L	Ml	-0.306192053029433	-0.169011721565703	-0.248958807533392	0.00243485649299164	-0.163888745481264	-0.195806502342813	-0.0952755846947205	-0.000795685790821631	-0.012310561560993	-0.180733020938422	0.0969345162507624	0.00376119802169607	0.174624499241105	-0.162827263334199	0.254200957596618	-0.00386085548452114	0.362040480924236	-0.0920639940775247	0.273836782098494	0.14037216896849	0.234906928279656	0.0134839507213351	0.163125972278419	0.029437323174392	0.107992715020413	0.158992870825605	0.0324232439924827	0.0713428554399521	0.0493828923677854	-0.00682481627293535	-0.0485585239696482	0.0270578266795069	-0.0869082580263506	0.142935512493481	-0.148602248411927	0.0752736306050257	-0.14677959251103	-0.0220062780804739	-0.236132640495717	0.0384670404358733	-0.255861972335494	0.130370904029065
ML118673L	Ml	-0.313948630249237	-0.176050191186522	-0.253705504765956	0.0114132490065036	-0.157444204586629	-0.198321066646353	-0.0701009721797821	0.00509286404505852	0.012269510786595	-0.19279679912934	0.117162450653579	0.0103355001499234	0.186893137403722	-0.177800870772453	0.271709931119707	0.00793786346316994	0.34552078023712	-0.138158805996924	0.237293775225495	0.133702907091567	0.2295595048941	0.0110187264363387	0.141572366551091	0.0548329989786163	0.0704547254066437	0.164326239271867	0.0327664047022365	0.0713632093050116	0.0619084081292925	-0.00754501888698629	-0.053051296277021	0.0422583271236137	-0.10065763303998	0.145967561823846	-0.146361108014848	0.0682687586659707	-0.125565432942809	-0.0209593309077797	-0.234403474548454	0.0508714356253455	-0.251872738504866	0.134242442539526
ML119354L	Ml	-0.300387126706718	-0.165981929135149	-0.251216440003615	0.0196981072180531	-0.152427883594798	-0.190262363849769	-0.0807838658316034	0.0130798968097276	0.0106518604198277	-0.186285628324739	0.0968490786211726	0.00800808905850946	0.185343669780529	-0.174998170840426	0.30870741572343	0.0327895385792313	0.349453469346674	-0.1265966129877	0.267582640011453	0.15495217246357	0.232507907778413	-0.00329849540166331	0.126271583849784	0.0393751138928931	0.083219982976131	0.134359592508855	0.0151604953913903	0.0702229792361515	0.038322685937513	-0.0193115292959059	-0.0608598134312063	0.0380317825798389	-0.0945449933595349	0.12228751155265	-0.158144639259751	0.0497903455978991	-0.134271041488785	-0.0145842535181149	-0.233980416994218	0.0498629172891027	-0.247454569166088	0.148860936566985
ML122003L	Ml	-0.292981285452507	-0.196474869098424	-0.248065084280234	0.00459249682998723	-0.154364529338236	-0.201033133465688	-0.0758447607035042	0.0046691012087705	0.011995022375331	-0.204660752033892	0.116613075947397	0.0125416842723674	0.203201582702608	-0.197940686983459	0.24957783024393	0.000648554637882106	0.360797741539796	-0.146536498175775	0.216465887118781	0.148993597615975	0.218033417534868	0.00700825733289128	0.139947902032909	0.0398183901351444	0.0655058067691899	0.161590983089024	0.0316502475210847	0.0799441689592021	0.053355858462422	-0.00858598170245363	-0.0561662981252565	0.0760292193969168	-0.0885027482742526	0.153585877143749	-0.146269713396797	0.0677019785331942	-0.130605671825018	-0.0197911925864896	-0.228002363434747	0.0628389017544148	-0.246341917417766	0.155059903136663
ML126147L	Ml	-0.314365295483965	-0.149851936954076	-0.249952089545797	-0.00131066845537867	-0.175954890286062	-0.185314122285933	-0.0742792246390432	-0.00152519398987261	-0.000113744942440266	-0.183421264946126	0.111629805915782	0.00885521104460273	0.182172880664251	-0.166491054914545	0.253369569081739	0.0000792753463577648	0.371651942837261	-0.10038394974656	0.2818283806688	0.118286772759358	0.233465040924599	0.0234980883632195	0.140111480725313	0.0760318400244365	0.0916467064387576	0.142581516217635	0.0442545582895712	0.0737489997917228	0.0427968647563599	-0.0186275460514718	-0.0565352174170764	0.024046432584776	-0.0902029963701988	0.130816324966964	-0.145748773377702	0.063713611091834	-0.143626503426303	-0.0227432753345379	-0.240923014523574	0.0436217385649767	-0.261225480290272	0.12438920192262
ML13469LL	Ml	-0.28685164266496	-0.182934212062518	-0.249531691492204	-0.00365389382234009	-0.153989392599944	-0.198830642638251	-0.0871391754219275	0.0116326093615633	0.00190448684688079	-0.186608376409718	0.11458204300417	0.0249120657002822	0.183203096029123	-0.182379666283384	0.24391922270456	-0.00691507902050742	0.363314386461703	-0.136547678229392	0.266341179868354	0.133248327851723	0.226070356741896	0.00741717035426132	0.130639778552243	0.072450123635145	0.0933907737535513	0.16503630523578	0.0358905509594194	0.0779293216710713	0.0442259275957667	-0.0213793137102943	-0.0576846354505715	0.0418471237178485	-0.0893500383248481	0.143846116616753	-0.152829731186658	0.0728614353656274	-0.136722974804271	-0.01069351532896	-0.236844836502811	0.0386220795707898	-0.252537684069472	0.140139698424519
ML136903LL	Ml	-0.317178209784748	-0.17246581830861	-0.244153766235938	0.00277162400708592	-0.169428553360132	-0.194248581750312	-0.0692465361499567	0.0066597655042319	0.0191193631479415	-0.191345198019777	0.107372355293613	0.00350425041742581	0.200489429753714	-0.16033538781826	0.26074482211442	-0.00487829516075268	0.350223365694181	-0.122601642644124	0.252625145278664	0.125449901468067	0.233025149912016	0.00964124745125135	0.126202052576967	0.0584526030444903	0.0955805688406071	0.162842624793435	0.0357590517687124	0.0797163193428628	0.0441904361653288	-0.0127312285997859	-0.0586200636623014	0.0460264213448843	-0.0910473203493566	0.139161432324296	-0.145063367204164	0.0555965893771343	-0.128934796281197	-0.0248302673722341	-0.236852000956877	0.0584778805850575	-0.264807126561492	0.135135760013634
ML190188L	Ml	-0.311184973134455	-0.171899521783523	-0.23691682071274	0.00997253805372951	-0.158838551943293	-0.181105137853408	-0.0815993880324582	0.00485422796066079	0.00854220292014297	-0.177729519517642	0.0972826287098511	0.0013474956645159	0.172690001427458	-0.170310830139394	0.320299958860301	0.0328298985340695	0.368712075773742	-0.123024407055162	0.231719091157652	0.127249990155228	0.245314408804413	-0.00291592299721755	0.123254517164145	0.0318750528898624	0.0679216210715727	0.142412290109401	0.0257284146462891	0.0652241659644762	0.058494636522202	-0.0109962493520509	-0.0629279414298059	0.0382321735064649	-0.0952629900282151	0.134985237210099	-0.148100478352004	0.071981413706894	-0.129272147215398	-0.0200391357543127	-0.229684880531777	0.051179186782915	-0.266171385677621	0.145877053914394
ML196704L	Ml	-0.283252343141575	-0.197275713929245	-0.241197064345742	0.00433125353394613	-0.145263279720358	-0.207401111499095	-0.0817429085920308	0.010106364585025	0.0129906505592253	-0.206251231549697	0.110523697559917	0.0186679080466725	0.184163231765074	-0.198390029088869	0.25092602990096	0.00735919076892234	0.347058296684031	-0.145845940345685	0.257221868333242	0.134834427355799	0.225117148563675	0.0102228420817182	0.124293600044357	0.0615244297788173	0.0973865609630392	0.166508368739051	0.0310913415677036	0.0777765129325643	0.0337920000724127	-0.0101060915092533	-0.063119376693261	0.0599003025071021	-0.0925427812881542	0.155567495795365	-0.141142500583624	0.0781605700619627	-0.137223638813094	-0.00624966435142284	-0.232072682583861	0.0507746314076291	-0.257007850251936	0.135785484678692
ML202858L	Ml	-0.300820021770537	-0.175585232001542	-0.245889337896046	0.0193678285723293	-0.159126944218159	-0.196418341738963	-0.0827440573661655	0.0163737083938788	0.00267581786564546	-0.203950926575384	0.108219049045193	0.0159902869293143	0.195534940070156	-0.182391991869207	0.264347711571688	0.0109210035339992	0.374730068253376	-0.117670853467159	0.242770226837871	0.130849606396026	0.222357152600738	0.00192212684092378	0.131129744204575	0.0442077661128798	0.0908197947472862	0.157746498986511	0.0186867281088645	0.0733334048534084	0.0424765249015522	-0.0131154680614302	-0.0518508991759459	0.0408777709806514	-0.0832627137444913	0.143727072430538	-0.151646863592722	0.0695600930258995	-0.139310864296838	-0.0141207197048303	-0.230053828853948	0.0431533390431635	-0.249042227292093	0.135223027318991
ML206525L	Ml	-0.311424119207823	-0.166716089488483	-0.249015008842132	0.00265258710347006	-0.173081245442349	-0.180965931271189	-0.0735180778552188	0.00335888925484653	0.0033560430476912	-0.186264656756535	0.110963078893082	0.00608030999809277	0.170870478404822	-0.15946987447455	0.29043612747094	0.0118112997918362	0.36646576086252	-0.113656839805831	0.261562344710712	0.137159831383669	0.227325478976236	0.0119143259562571	0.133073374210892	0.0381260598956215	0.0841343873252584	0.152514575724635	0.0338876332296883	0.0783780718717356	0.0477710524425681	-0.0138819719032795	-0.0554364225659566	0.0294079925821205	-0.0883561701017477	0.12374142028463	-0.141622990549083	0.0506196659134787	-0.136722157331145	-0.0185769183862626	-0.237854503742601	0.0607435191112335	-0.262815063936352	0.133023733214504
ML21099L	Ml	-0.310743877954798	-0.173548600007638	-0.247995922821165	0.00991043057176655	-0.153192836250217	-0.183260219943976	-0.0819762883375165	0.000595669269126359	0.0163521964443432	-0.180967532559397	0.113942021856284	0.0146437811661747	0.197431386032071	-0.171405291006904	0.257716201395572	0.0111021367401791	0.366296773229035	-0.128202910721773	0.246390443176749	0.126361856123817	0.224892304058802	0.00719338392290708	0.140238545196033	0.0372526576071195	0.0927562838382573	0.151294939576629	0.0262828296141232	0.0750203735059658	0.0511752343922923	-0.0127045931852422	-0.0553392369510093	0.0267300350864492	-0.0966828453578892	0.142543103423575	-0.152077979458651	0.0687857586197107	-0.131361993297329	-0.0125142387502856	-0.23349710163242	0.046902180885002	-0.270606137172568	0.144267079676794
ML21190LL	Ml	-0.294300917348322	-0.169377580590492	-0.254473416456707	0.00493090654887264	-0.165128932798272	-0.177253445813701	-0.0742890302162187	0.0208262352083653	-0.00193544948403353	-0.181693055803262	0.108391909549236	0.00714945034141998	0.186774401380825	-0.174736497207244	0.284794903432217	0.00450469667815416	0.363501204540956	-0.123658031199724	0.242278897696945	0.133928282221727	0.246419945225711	0.00449752412168289	0.127900059624121	0.038417838813207	0.102337830377691	0.14870282073638	0.0204639526173755	0.0785667135355768	0.0553476072826518	-0.00787663478680772	-0.0560710920739341	0.0466546002671246	-0.0909655908792335	0.13312142563771	-0.169265142002549	0.0727558453245568	-0.135385755020565	-0.00930206038682978	-0.23948751211653	0.0319271897614886	-0.256907873331364	0.117913776591796
ML22388L	Ml	-0.301878211900382	-0.184464163464686	-0.248098006482052	0.00571176823710309	-0.161193411993824	-0.192548273728739	-0.065668859751461	0.0076709395420733	-0.00389870143973527	-0.191172720646461	0.128777410074969	0.0104253248249609	0.176728783547313	-0.17172820526616	0.259682818204083	-0.00180831812496927	0.334491553172351	-0.142005161902801	0.245110809081059	0.152433052277163	0.24570267822887	0.0159452373378229	0.149305106740634	0.0548899803060046	0.0750085063403875	0.165449377682934	0.0294601347974335	0.0670038544268161	0.0562478675516169	-0.0143042213329143	-0.0454368380039842	0.0367779146627207	-0.0891011095422738	0.151116298461085	-0.160563093054294	0.066255476208814	-0.123999629335316	-0.0152573595753701	-0.235320164094672	0.048007250459289	-0.265357642140724	0.131601949615313
ML23173L	Ml	-0.301721992437879	-0.155899545130031	-0.245923014110214	0.00313563615348713	-0.160366575737563	-0.189118981136595	-0.0773722028779447	0.00861452389697612	0.0112729319390418	-0.192202903673974	0.112434238703285	0.016872939184787	0.185505996852713	-0.167797553650711	0.268948333141186	-0.00184331712735331	0.352488078419506	-0.132515884607649	0.255573156224623	0.137200464926536	0.240425036230388	0.00186408090176319	0.135237473761445	0.0471770578981521	0.0989501477958299	0.150649643957192	0.019353200195018	0.0821061466112251	0.0496526470392572	0.00206292781549171	-0.0587288394290139	0.0431951668783681	-0.102394479388237	0.146774155461336	-0.15166970388986	0.061847891496914	-0.126755534540142	-0.0254840334556759	-0.227401535161821	0.0324752998008869	-0.277507362729618	0.130886283798873
ML25014L	Ml	-0.296380936424009	-0.158597073023852	-0.237942286028474	0.0035570033148858	-0.169387727240066	-0.188002858545753	-0.0765898057586498	0.00601751579299585	0.00906251556360301	-0.183497935155248	0.120042138903082	0.0189566504089075	0.190756232240575	-0.169392017195396	0.270583400591322	-0.00519776491366812	0.364088109049466	-0.116766352255626	0.262640693351991	0.128369015417433	0.242831401463467	0.00453210206097432	0.135111241855261	0.0487956996737269	0.0683450837696243	0.150625463698914	0.016667060787571	0.0643430227377612	0.0493760630428075	-0.0170367488604365	-0.0550760382664198	0.0379460501277494	-0.111193358308475	0.139714424045302	-0.155362199838818	0.0651236896815922	-0.132286935635921	-0.0182945975803342	-0.231354167991317	0.0366522328169396	-0.263930485126618	0.152152477753134
ML25593L	Ml	-0.312752244361	-0.155150189211312	-0.248591053186254	-0.000580248815954692	-0.17468989845987	-0.177378163129028	-0.0735278205474942	0.000444247071775568	0.001222832560464	-0.179674837651406	0.102023052205975	0.00788214445464304	0.186207022339119	-0.160045165208365	0.297792762122504	-0.00108604893159305	0.365839999177301	-0.106649662874509	0.23841236706431	0.134983721523732	0.245636848456895	-0.0104402635619891	0.124971459518663	0.0460586611484	0.0831142443128929	0.15732135641349	0.0300317257004016	0.0718092575960997	0.053755607640077	-0.00607931382979457	-0.0470339827222307	0.0276234162942771	-0.100415903590641	0.141832913275133	-0.143345697285567	0.0481353094960915	-0.130311903163452	-0.0289578739293797	-0.232588147359378	0.0476726386522792	-0.265751270422716	0.14227810121741
ML26409L	Ml	-0.29717673353847	-0.168474398204127	-0.250796006495198	0.00482474038469092	-0.161760643367227	-0.186572673004817	-0.0855751517998569	-0.00671997514236134	-0.000499660744113885	-0.185077770989607	0.103074893982377	0.00833287230140966	0.182369160962035	-0.169621696516962	0.278133290550265	0.0116194430620116	0.355027155897716	-0.12111679565022	0.263448889416975	0.152417848787748	0.236685265294537	0.00604563902784526	0.135962838854425	0.0430148067706076	0.0968417123764976	0.14557752646486	0.0219605475610281	0.0721933536012527	0.0448846294976167	-0.0116801671967986	-0.055405422879648	0.0311017731774187	-0.0994467578484822	0.145777004929953	-0.153319318557445	0.0541924904994202	-0.132486117671672	-0.0186535147724927	-0.232780135861728	0.0367135409960383	-0.249142435629631	0.156105951474129
ML26422L	Ml	-0.306855077640571	-0.179010882905682	-0.242686732545619	0.00446831486063766	-0.174344185095701	-0.197439132186761	-0.0732041994180982	-0.000361077841056361	0.00326315261116002	-0.18828218236414	0.108568414345307	0.0163859114851297	0.186146430569964	-0.173651745381927	0.242070798873745	0.00219137764454483	0.361986589451856	-0.130460991361005	0.26119471201218	0.145321245322713	0.233008317272194	0.0200798047069176	0.1355293412734	0.0488939238451307	0.0946970958199177	0.163031291346948	0.0307371008520445	0.067927616968532	0.0440373296578253	-0.00745360686616232	-0.051452286903262	0.0267602914975523	-0.0956318932103036	0.148232180773158	-0.147010438917544	0.0608710927713501	-0.129342315832785	-0.0164813419288247	-0.22750171484339	0.0420418675654181	-0.253210438332321	0.146936042047527
ML30816L	Ml	-0.296807522209227	-0.164901421011139	-0.243217275092859	0.00610501749730445	-0.166275815689294	-0.194489641969291	-0.0743598407279416	0.00240770915722622	0.00279680225533631	-0.193581461839362	0.113814119752717	0.015106143534458	0.195615505963827	-0.179954423150008	0.265926643043572	0.000656380049646683	0.358957607159137	-0.131285895360095	0.245377816175303	0.147522379597245	0.225519315780848	0.0026702950309522	0.138437196854361	0.0451686080694896	0.0809183994728323	0.169522724858193	0.0291117267737844	0.0818101113397935	0.0371173133722806	-0.01465957485906	-0.052021488823862	0.0325632771215573	-0.0996136371152784	0.147189240612961	-0.146466083190711	0.06617221500088	-0.128748049629587	-0.0203697330049608	-0.226750257011975	0.0342007938714314	-0.259332477113265	0.148147255452776
ML30907L	Ml	-0.296717736978904	-0.174855682496423	-0.256073242282844	0.00681771888453067	-0.157527066443796	-0.189615305488126	-0.0720508924061216	0.0019193462943991	0.00841826400728184	-0.189621001124551	0.113764663008618	0.00716551440839724	0.185696356677348	-0.172300188082485	0.253385528296112	0.00380800652068268	0.355457856513883	-0.139042532420171	0.247839494442342	0.142784364798727	0.226216168339577	0.0106735830788808	0.137217138686364	0.0482409187337846	0.095639268759854	0.161562448101282	0.0274740001261788	0.075344833458371	0.0570208334091788	-0.0136054373666407	-0.0493439713508097	0.0365650310767569	-0.0925656332581456	0.154812486151826	-0.146770899855943	0.0683555684339845	-0.131443224253113	-0.0165775569828941	-0.234345914916395	0.0376290058942996	-0.271290990520663	0.13993887812537
ML35063L	Ml	-0.308732252800272	-0.171969158042168	-0.253818084189541	0.00867894198384687	-0.148907458429729	-0.183895618280257	-0.0840529216623224	-0.00480385222319146	0.0213715343111636	-0.18249860864962	0.114001215989676	0.0104767710681482	0.191998788727179	-0.172463967910102	0.261238121039268	-0.00843203869429931	0.371077862133613	-0.132909132530009	0.226652614821955	0.135763336543542	0.223423022697706	0.0103002201294919	0.140309644597476	0.0493038465176212	0.080473220418504	0.148358702750611	0.0427262806773154	0.0676863137353099	0.0599160736806481	-0.00624289429376971	-0.0528248930441868	0.0363200048834331	-0.0961397708492396	0.143477833806438	-0.146448156456698	0.0583008013031626	-0.129017525883692	-0.0106599512040437	-0.238443017758761	0.0553504294172876	-0.274804298020062	0.149858019688569
ML35224LL	Ml	-0.291566221160282	-0.188689170448452	-0.247934857719395	0.00714199179259645	-0.160179521459435	-0.181563550172271	-0.0807389783805794	0.0022922403228452	0.00491409400443601	-0.17820485514529	0.101247925093602	0.0165514469792989	0.17973748409099	-0.167026498805406	0.270214046254342	0.00101427022489839	0.36736961303801	-0.130704695262232	0.261754338578061	0.131271199570881	0.231578272994736	0.00152839864613942	0.124876661655693	0.0494679539100543	0.101019890784226	0.149909232928137	0.0279965410767536	0.0817289839272959	0.0418151445996665	-0.00423397450068818	-0.0536578967650087	0.0338287509928943	-0.0921159329513475	0.14664376059315	-0.149397078994673	0.0660529143057607	-0.133124362280318	-0.0177788141762918	-0.237232963519356	0.0370898594111241	-0.26657619894012	0.143680554905556
ML46339L	Ml	-0.30114597160183	-0.162143184861894	-0.249735093104839	0.00614526422350592	-0.144233125035157	-0.190732506523596	-0.083369374379523	0.0151176448497363	0.0152458363238515	-0.198697585641441	0.112218027640609	0.0106107732608133	0.193499812992584	-0.184702994153861	0.260703022268632	0.0114801321850331	0.364940054617284	-0.134387721424503	0.243944199057275	0.129666705112528	0.227197895193259	0.0135572378761205	0.138948057410599	0.0470964583605906	0.08209931186624	0.155115001025549	0.0305380176189828	0.0738016367194162	0.0516172231771049	-0.0133086582138359	-0.0592805652389854	0.0469940415531877	-0.0962260662336303	0.138833227251455	-0.158068168873954	0.0605470203194954	-0.136377246616035	-0.0162419161140534	-0.236532931555027	0.0491322649928845	-0.25598291552744	0.142117159202868
ML50909LL	Ml	-0.320120943164439	-0.166239219256297	-0.261802745904663	0.00758006131140671	-0.172485656588187	-0.171744703586337	-0.0694408581384458	0.0105961412785381	-0.00170330529119828	-0.17747704084748	0.110769346577653	0.0113133973164249	0.205261531851144	-0.165231942718891	0.248411886786615	-0.0126390860667586	0.369890671136712	-0.103246350663839	0.267474940479333	0.129132012101262	0.238684703164066	0.0130153954711154	0.132202124142509	0.0332912318840602	0.096472387586423	0.148030024992523	0.0344599504124051	0.0660513323573703	0.0523247827806847	-0.00748154856538109	-0.0671128577269602	0.0496419467360619	-0.0854573021397362	0.134321010551349	-0.155323248333044	0.073913372035251	-0.133845612518729	-0.00686339469956984	-0.215568855496495	0.0080298801573114	-0.273090939615646	0.126007480211879
ML51713L	Ml	-0.305344213518217	-0.172156263155922	-0.251305536391738	0.00698349596669362	-0.15777554700269	-0.193122102105994	-0.0844243546772452	0.00308856168820431	0.00621513471380597	-0.17953048100702	0.104386091467384	0.0128595493362529	0.189148837856972	-0.169963006944915	0.264711117998837	-0.0029781230667125	0.358892188647733	-0.117384846621426	0.265818316300705	0.139211023418071	0.228182443850047	-0.000668234956574763	0.138417721067053	0.0491345535924238	0.102123701334939	0.152564041597472	0.032828293669845	0.0821444241959049	0.0335032327135463	-0.00949061857702447	-0.0555231330335351	0.0508923601194595	-0.0876100030990049	0.136917079636285	-0.145995109587392	0.0551497177613915	-0.138912516000485	-0.0174676675172697	-0.236029263650804	0.0415119255341101	-0.261307402659757	0.132304611106589
ML54419L	Ml	-0.305077316024962	-0.177298404807953	-0.240153223727086	0.00230773932083906	-0.164013702310284	-0.191814614549006	-0.0702065898534898	-0.00740647284951618	-0.00201626542949348	-0.186230072376945	0.096516026235251	-0.00702659856835446	0.188662866040073	-0.178343372297696	0.277199650467179	0.0000837749694530656	0.373570196812279	-0.136554909534574	0.239389811246958	0.138777577515134	0.211762588803221	0.008310322985124	0.132368800982229	0.063194538080034	0.0830881883482929	0.172673785359661	0.0355516128737794	0.0929433318641418	0.0332947154841855	-0.00269230122672673	-0.0432412159921507	0.0347419168491337	-0.0832570708649225	0.15488081310343	-0.142743185000075	0.0596253051284919	-0.137013275471735	-0.0252430696610317	-0.226675671002243	0.0475858349570552	-0.257006941617004	0.137484875739305
ML54423L	Ml	-0.297432446059568	-0.184916824123376	-0.24867868707184	-0.00574739459548252	-0.163359962642305	-0.18714499742811	-0.0939471830424076	-0.00658308907961474	-0.00640753531229804	-0.183425330448471	0.102979178557649	0.00547785177501265	0.177813213051277	-0.160000590457894	0.267947197726019	0.000144321246491621	0.348042401725165	-0.112578142958941	0.258768354203611	0.127174196467051	0.240349576770246	0.00904001853707564	0.14953286804926	0.042588824073683	0.114092165313191	0.159072271136944	0.0255252482549567	0.0769155992819318	0.0548130761592906	0.00383862323187458	-0.0485741349145223	0.0396203362668063	-0.0919428988244494	0.147987233768282	-0.158770467247679	0.0683883280148432	-0.135060963929543	-0.0264820158161322	-0.23991447185735	0.0435669902330089	-0.255774528908703	0.143063790875017
ML54924L	Ml	-0.295986015681142	-0.170760854129041	-0.257462350584231	0.0163584011850604	-0.164414438875097	-0.188253887535154	-0.0815056601839231	0.00934696893647902	-0.0103045378068152	-0.185583483159469	0.120360190960026	0.0185259841718341	0.184686165846014	-0.172408657014268	0.29828450478231	0.023185224314531	0.35080158530332	-0.127887895872364	0.253959773923564	0.133675513679543	0.223239723873861	0.0159106751882261	0.138652467329806	0.0470658478107403	0.0823236402282353	0.134507073240168	0.0320130907540407	0.0653057758793817	0.0559977463034483	-0.00842215686002717	-0.0529318924163996	0.0313581854488698	-0.100109990805654	0.13243927562398	-0.150282753452315	0.0667679472224113	-0.135529453857501	-0.0228798417103325	-0.231336847262137	0.0373127699187606	-0.260454948379408	0.144437133660671
ML61270L	Ml	-0.302628086068898	-0.18549976065042	-0.248497383034609	0.00941764899132478	-0.155266028608453	-0.196046890532571	-0.0752371846050871	0.00930756912494964	0.00343166464045518	-0.186898926693373	0.107406467224415	0.0184256288112005	0.183961476056723	-0.181840168373081	0.265074509225006	0.0027313345372225	0.360399023951578	-0.127014255876535	0.255808448536957	0.132416691879821	0.237023696890953	0.00895445960995657	0.127152012005509	0.0433152028579089	0.0794864633121178	0.156417804486873	0.0327054358709254	0.0693587464606454	0.048232519542472	-0.00541510018377323	-0.0576431252218407	0.0640313168570133	-0.0875551477826599	0.135842473720638	-0.147856746062198	0.0632703983602043	-0.137469673044388	-0.0124852197852702	-0.231855268948478	0.0415674466741245	-0.2566730738805	0.140143599723141
ML64499L	Ml	-0.297970856153901	-0.178283449055331	-0.245588440688353	0.00955707714094327	-0.157774453457284	-0.176400399877802	-0.0908786463895974	0.0159206755993221	0.00796573965201413	-0.17463448015752	0.109705209456019	0.0192138963815411	0.199394156823469	-0.16983328954054	0.281608197366388	-0.000698753187800356	0.367849825186601	-0.13030215276007	0.25893762726522	0.133228486112636	0.234474545278636	-0.00267428721787474	0.128486460357486	0.0501463460332784	0.0877905689556088	0.147042502730821	0.0188501144352738	0.0683043451371377	0.041712086834727	-0.0145301495660224	-0.0633369660164271	0.0362316949020926	-0.100744369273969	0.13805884084395	-0.160321629960258	0.063026532703376	-0.135790099787779	-0.00457900014827709	-0.235057506986278	0.0397319154535489	-0.249311562897597	0.13147364847259
ML65221L	Ml	-0.291111264807712	-0.172797209775988	-0.24211482837747	0.00161214349414078	-0.14987537528174	-0.192734947842438	-0.0783021878326982	0.0114916476566448	0.00630604209716882	-0.18298586090448	0.0889549048208125	0.0104660106407691	0.190768398621169	-0.17065575106721	0.260770296118049	-0.0123482301221338	0.377092472873855	-0.13418872593411	0.256718972987447	0.125266430510408	0.236516639962456	0.00265986572259521	0.137451168756369	0.0570239027212221	0.0869806588417363	0.152502632004877	0.0279519805925246	0.0730128838505506	0.043100127347656	0.00218123494781834	-0.0613229793427349	0.0455954486773689	-0.105193708781068	0.144424091480518	-0.14681839936275	0.0662416982043214	-0.13271796510902	-0.00896245044822823	-0.231787136348742	0.0454874523241269	-0.273367817775308	0.136707733859228
ML65540L	Ml	-0.309596824081956	-0.162319499893199	-0.262018692893743	0.00465957181106237	-0.172084470703283	-0.183765658948636	-0.0796452424069677	0.0103699335994464	0.00621439163489293	-0.176745401355521	0.107254313280025	0.00738037917306157	0.176775252616288	-0.146249771282311	0.297933603316152	0.0124980573853194	0.356081961607225	-0.110006274313488	0.256644829798061	0.121083011224134	0.235856056504943	0.00752738304875352	0.132851636457658	0.0432025796392981	0.102197743343616	0.140537825044459	0.038512244473374	0.0688174823672237	0.0482347361731162	-0.0144929915023376	-0.0516132731841963	0.0366228581751637	-0.0858714324120575	0.141504428963698	-0.154530788263295	0.0596817627410343	-0.141553398507018	-0.0217239023479056	-0.236339667649806	0.0279061942956346	-0.265302979103028	0.13351203217511
ML69538L	Ml	-0.28432793479781	-0.187299435649016	-0.242314916585587	0.0101760002156119	-0.152775215782409	-0.195914527653738	-0.0825949079401394	0.0175573529937951	0.0115345694095942	-0.194397040256416	0.0991814526459399	0.0223929246419996	0.184126084378268	-0.182443213356915	0.280684088691945	0.0050733324549648	0.367387478998	-0.144964860527274	0.240412449691649	0.13835888777236	0.234035215323924	0.00326599508045804	0.130860699359991	0.0394726890261547	0.0764679910348669	0.163603961663922	0.0160718243045416	0.0804523562739564	0.0382019738079092	-0.0118559729080674	-0.0624522051281564	0.0440334756803718	-0.098455874313774	0.151702432196755	-0.153123057386528	0.0661918275807895	-0.13776472853748	-0.0179084405438015	-0.229223362959448	0.036815856959363	-0.235931624215296	0.155686398354726
ML69558L	Ml	-0.318756374036499	-0.150536509775838	-0.239482517309642	0.00431707639466434	-0.177987000071164	-0.183257175704165	-0.0727911100830843	0.00251975344065805	0.00706178030990238	-0.179435653187069	0.125633117174814	0.0185753746229213	0.18681655201348	-0.175363936823626	0.258255258486102	-0.00631640440027024	0.366165219593847	-0.130646651761948	0.253430918793079	0.131775412240875	0.241094929293312	0.0189628609583759	0.144175538552448	0.0519833905044469	0.0752595182215579	0.163957858909931	0.0307994517579063	0.0750145901773585	0.052916601294504	-0.00716649423639177	-0.0530841128667213	0.0379994889652764	-0.101554574819421	0.128837043840477	-0.138624463127416	0.0630472860086512	-0.132118050376318	-0.00992741644831934	-0.23154716409133	0.0392527949598344	-0.275663518709357	0.106407311314158
ML71127L	Ml	-0.311985040013486	-0.165999785280098	-0.247905231398723	0.00762967952581531	-0.161871765815012	-0.183392919982001	-0.0802747598898434	0.0144807691848653	0.00795481095775519	-0.177700088020705	0.106117338548742	0.00965525101053486	0.194810815050175	-0.163407728660795	0.284627447532729	0.00610493332046722	0.367589357059717	-0.130817041058418	0.248611558196876	0.132907975451685	0.237518553168718	0.00737069070947651	0.12401333753369	0.0507604611519806	0.0771828141949091	0.150871751608663	0.0243259332125102	0.0646075967856937	0.0469890792471385	-0.0168950843557794	-0.0573020393696376	0.0352337399489402	-0.0928088631145786	0.138408481486901	-0.146409591812516	0.0656573914740942	-0.134104020447833	-0.0234128344346742	-0.230396174025606	0.0330243463990252	-0.256683558815724	0.144912413734329
ML72400L	Ml	-0.309964407492063	-0.166539710504655	-0.250549696791584	0.00466390170662992	-0.156420396822037	-0.182994490876752	-0.0813340527697006	0.00837608554837659	-0.00266865954416958	-0.172146685055029	0.106992980627529	0.0166712870441057	0.183265925783766	-0.16733027600331	0.279768159223716	0.0132621217702485	0.365718670694728	-0.132793522134878	0.262512137303937	0.118179405408203	0.227321588260332	0.0135788667186814	0.132358999080725	0.0617958009004956	0.104254748189255	0.15255082676664	0.0346979123723605	0.0707554770233889	0.0460523338963552	-0.00791883365526875	-0.06434714542575	0.0404101709282438	-0.0900722791358054	0.128767133624186	-0.152481326555023	0.0588391402442477	-0.136301759291307	-0.0187337846255628	-0.230102475121163	0.0259758788177024	-0.268701256484098	0.134631206354305
ML74260L	Ml	-0.308294135873896	-0.164047941039233	-0.245799498593981	-0.000110423433942843	-0.16872784042368	-0.187294261377435	-0.0712984764157694	0.0121521798680734	0.00793308838439162	-0.183985785604981	0.115445013416725	0.0243694879883284	0.18799530714078	-0.168362362046341	0.278576147002626	0.00546130177306538	0.367186835167137	-0.115899348933417	0.260241802377393	0.112911897411047	0.221531258111092	0.000219694304000218	0.134645915659651	0.0521758992687327	0.0927573356031173	0.14751578368756	0.0297022447883378	0.074131632603097	0.0470118358115383	-0.0131735673538216	-0.0665311006212804	0.0546269912462612	-0.101759038306062	0.140927408750204	-0.155939161777189	0.0607890101548003	-0.131878665368205	-0.0153791090857542	-0.232200772181759	0.0277414999383931	-0.260598093900968	0.135230011881362
ML77535L	Ml	-0.300339279301581	-0.181744809219588	-0.24300368307463	0.0110088169504503	-0.155022308848633	-0.204190772441768	-0.0842004260029505	0.000631568554173465	0.00732834563771817	-0.191250991208695	0.1103266225034	0.00991070202442743	0.194044760305562	-0.181949369679852	0.274697350365976	0.00286367404277217	0.361295299159191	-0.118000589876831	0.240261817844363	0.123133666227138	0.230172586218759	-0.0022556241493707	0.128410439993957	0.0508299031879151	0.0717253810717701	0.156926358405372	0.0221328334059556	0.082955811141868	0.0499973087936986	-0.0183853596042686	-0.0539009216372072	0.0414361527196782	-0.0972014979648478	0.154042188127767	-0.144723643841363	0.0645000998151546	-0.123148748620784	-0.00350660374001626	-0.230466812665626	0.0541651305316934	-0.258385423342728	0.14888004819198
ML79507L	Ml	-0.326987895563937	-0.169006180514359	-0.259926818108893	0.00344332916719417	-0.171317576809994	-0.178205909507785	-0.0764456791579739	0.00843692840948755	0.00641892002239991	-0.182550606660789	0.108195224600746	0.0134443321732637	0.189721660527751	-0.155499466460496	0.262763506719841	0.00655560701950447	0.360141867168627	-0.116882313861814	0.2605214497638	0.130861371123622	0.23938863360415	0.0145112913137298	0.140478642295993	0.0416056189312678	0.108208231276377	0.145883555325734	0.026428533058343	0.0685246290312801	0.0444471523775569	-0.00219442054034869	-0.0569854620495719	0.0434410481034704	-0.0867189737889032	0.125704076789752	-0.144248914208156	0.0590013736137409	-0.141324795905022	-0.013003429223818	-0.219376319362267	0.0131176321580354	-0.263381386460866	0.142811533609328
ML83922L	Ml	-0.302005280154625	-0.168150542224766	-0.252117296577081	0.00889857313482123	-0.16338248596292	-0.191160712198823	-0.085360973589415	-0.00273936590640165	-0.00238334278827336	-0.17805395560232	0.108307405157253	0.00711777376933696	0.178897607185864	-0.162630092115553	0.291865782295924	0.0101771425232144	0.370117132566687	-0.107717494310506	0.251910928202284	0.133918416510661	0.233324580421122	0.0133168264620634	0.135268753710672	0.023068793673595	0.0918853711949611	0.146719084352614	0.0269201051297683	0.0709590868720258	0.0464557794778625	-0.0122895190493862	-0.0629374156286222	0.0244049174763998	-0.093888381391481	0.141383992570501	-0.154387099645699	0.0634070946072997	-0.134903186335037	-0.00857949075574094	-0.234226293623165	0.0393949434355325	-0.249361689646079	0.148554526775431
ML86576L	Ml	-0.319402755322187	-0.160619272031773	-0.257174215258771	0.00982385757160866	-0.173156309992821	-0.180169687387326	-0.070187192700345	0.00838114431696283	-0.00133675314882788	-0.181639366909207	0.107654821042952	0.0039066425019912	0.185592179371281	-0.166687289089579	0.288552452164972	0.0218179978994988	0.377226524108555	-0.119966282573922	0.245505179977713	0.130842131536914	0.227346061568019	0.0126957848848354	0.122998725268991	0.0505588099658969	0.0869527731927415	0.142512734268168	0.0357225735210125	0.0604703090606631	0.0492389570783845	-0.0120612999109848	-0.0475867122401569	0.03442779582209	-0.088023345244738	0.140221133923771	-0.146295277076889	0.058840440277437	-0.13841514068035	-0.0176692938777219	-0.22873610374257	0.0364575008372739	-0.256476441886968	0.127856208913404
ML88687LL	Ml	-0.302764873932785	-0.182844131451322	-0.25281053280486	0.00144933954830556	-0.156239029788751	-0.195552427680067	-0.0762496628936957	0.0143684928167138	0.00687263360729371	-0.191736520650053	0.107467521566481	0.00640395682511712	0.178606623911295	-0.174614230637236	0.271552773355083	0.00629751458949314	0.33626045002677	-0.127234244023659	0.261259555942184	0.135564850672433	0.234416709785344	0.0193779589769366	0.136919153083127	0.0574598735297064	0.112371856589943	0.150958811599624	0.0213759734033806	0.0766582149886661	0.0479448422601047	-0.0067639160027586	-0.0552142739244768	0.0394359183159037	-0.0834731201260057	0.13447550176552	-0.145334700614274	0.074430279421894	-0.141802058024006	-0.0110460628278706	-0.23241392274215	0.0341775066529151	-0.26874591868	0.138733313569738
ML96035L	Ml	-0.312656372814006	-0.163200958844301	-0.247078517102733	-0.00441166939794815	-0.173327538614216	-0.170440020272738	-0.0751672731256311	-0.000481518686449035	-0.00517617023540237	-0.158815783200635	0.115834799619467	0.00612094828447269	0.184848117837293	-0.153114990164945	0.307720828633439	0.00699097502240142	0.362827114222841	-0.117703501705139	0.24523947457428	0.14034054694307	0.238960184491068	0.0000995005682220607	0.132402166141146	0.0355700062667931	0.084032190548033	0.157284237440755	0.0295674950133953	0.0624206476042261	0.0477809852002771	-0.0208606855869252	-0.0557065966298709	0.0326858910276049	-0.095657285150717	0.140081522124168	-0.151902390393278	0.0557114944166224	-0.138444235849524	-0.025587766216877	-0.241837007154449	0.0384639222950199	-0.252259969211412	0.138847202082603
ML96036L	Ml	-0.309551783190849	-0.17396655123317	-0.246551338989538	0.00540781413626608	-0.178051566196052	-0.182287509076532	-0.0660674000033231	0.00520611124745751	-0.00050466796206347	-0.179448018116696	0.121628986499313	0.0178328634521171	0.179268155120994	-0.163679370101072	0.276942668771367	0.0031355041303838	0.356285151345248	-0.134876106645707	0.263217541212357	0.130021478450896	0.238152860769133	0.00879384539334962	0.133299075640015	0.0565071393321994	0.0702992206114223	0.158350567205001	0.0308792558485748	0.073295767974399	0.0513529531954611	-0.00884189991228765	-0.0573674498470308	0.0449281306223731	-0.0995004381602271	0.143407996666759	-0.144985293271044	0.0534779115800169	-0.130234953811651	-0.0146031184624738	-0.225230953144482	0.0269778704156511	-0.263280024437628	0.130359572941068
ML96983L	Ml	-0.31266973718207	-0.170710283687009	-0.242432557188742	0.00638942099124823	-0.155012429241452	-0.204430772282807	-0.0725828303915731	0.00085657401447166	0.0108241619838756	-0.199327435569377	0.113465237218515	0.0126820219728407	0.186110884937492	-0.189064295105722	0.25574403072647	0.00600213400263949	0.344970331845363	-0.127716891085934	0.253822807239227	0.149064277971682	0.227805712239218	0.0110019106563403	0.141426086800885	0.0366101613865416	0.0702796992717571	0.169823964678444	0.0328566884000128	0.0769814352860938	0.0409032522267673	-0.00934101133730528	-0.0412553426582151	0.030864983722847	-0.0953361842368139	0.157485964456702	-0.146064373301489	0.0677817360353259	-0.122712537585469	-0.00953762603276009	-0.226961398316218	0.0430364084841316	-0.263181502787542	0.141547321441606
MM112287L	Mm	-0.301651924366495	-0.18053066863779	-0.253914111731319	0.00745165914523328	-0.157664751348829	-0.196488169898045	-0.0803290348185899	0.0107870759891115	0.00551245316167381	-0.194183675358864	0.094080975510632	0.00607729485556839	0.192138848390249	-0.18134617453082	0.256440015211298	-0.00686283301014588	0.360069705364872	-0.121396139910566	0.249232267221435	0.123160655869013	0.23041495537397	0.00804604371657837	0.131607077139281	0.0506715379375199	0.0890743315278103	0.172441729252801	0.0274975097235329	0.0764435164890636	0.0620174559362397	-0.000661271129868878	-0.0417521927471547	0.0449959764034498	-0.0816361233231337	0.140235751564161	-0.160040350904077	0.0728457845401107	-0.122998997034772	-0.00630608054696758	-0.229413918751904	0.0425772705380559	-0.26868418953472	0.1320407167224
MM116451LL	Mm	-0.318025423019418	-0.186220088642431	-0.253549669057326	0.00844612319894955	-0.16716700321756	-0.192415422077894	-0.0798469100418427	0.0231960777368056	0.00360064319343262	-0.192493946679615	0.113834412972242	0.018730521386676	0.189492751757179	-0.163236685768997	0.273775273256966	0.00755473379131255	0.345810544907185	-0.121167049635488	0.247738061205912	0.132117781737533	0.225414134454003	0.00954056654004998	0.138085529023715	0.045391457563494	0.0940326606287298	0.154552473793304	0.0329651457268077	0.0728306658569955	0.0594267087740243	-0.0136704806767183	-0.0491678647057683	0.0392721557344982	-0.0846042996830434	0.131931004976942	-0.145230050842455	0.0594296269277581	-0.135671626368945	-0.0171706884970969	-0.235817644772688	0.0456534755933162	-0.255095374191149	0.137727697140605
MM116608L	Mm	-0.322178331202196	-0.154920891872593	-0.246902153056854	0.0178815234797247	-0.170540419839605	-0.188934019651369	-0.0697017198948325	0.00247466476157939	-0.00302421512616535	-0.17933653657381	0.0993025725730889	-0.000213115181018502	0.180694067589941	-0.157297588361384	0.317317806213514	0.019771814478635	0.358515780883327	-0.121544582909433	0.250520207489424	0.137095711052543	0.234278794936551	0.00556522277435683	0.130211365449409	0.0347667913594216	0.0751895945120158	0.145746567522923	0.0384009783439109	0.0654650233001286	0.0525444986445717	-0.00103625728535416	-0.0583326561142354	0.0473490058154104	-0.107808630120654	0.136992686397584	-0.139224377961988	0.0541897556112076	-0.134480993748986	-0.0217309848225253	-0.22167212524543	0.0320549041345604	-0.263110044324807	0.125660305969412
MM122072L	Mm	-0.329664769433706	-0.153789551318342	-0.248063067423662	0.00696910826860748	-0.17688115894466	-0.193137542103915	-0.0639307459053331	0.011433201372292	0.00620268596143202	-0.183495138961306	0.111928390075015	0.0129293660304244	0.1872683873286	-0.173848587797569	0.292948939706192	0.0174406391585429	0.363840680100461	-0.103510205688914	0.235362114122304	0.127076290320501	0.240386770462087	0.00761915189536408	0.132734545571824	0.0385056577857331	0.0802821179945228	0.147946217590974	0.0228897901125806	0.0610575675499444	0.0510256485950325	-0.0111732355246452	-0.0451477034277139	0.0451239874613445	-0.0824175171526671	0.130947738354546	-0.157157862902039	0.0534371789738135	-0.136196400888418	-0.0187095884702661	-0.229202580048584	0.0488156825639465	-0.256208263903267	0.128362062538924
MM125219L	Mm	-0.295119546700633	-0.191299795316487	-0.259990436282511	0.026749027676457	-0.170909585736492	-0.19527114572218	-0.0719017014739962	0.0150534621910258	-0.0031299845458474	-0.199224424078663	0.112374296230794	0.0246464508917783	0.161800480315562	-0.174101963676376	0.312045004060915	0.0409465861218623	0.332555800992384	-0.113147418518527	0.259795497303491	0.12456331964774	0.236474667113904	0.00523074480203675	0.137598946812365	0.0334670637112261	0.0794880084534381	0.158510926680027	0.0232006212470888	0.0606706809153069	0.0483383435317669	-0.0140517283073315	-0.054417758710579	0.0402981487793565	-0.0805882104604755	0.129520792220836	-0.144619777458382	0.0616825196338913	-0.135918657081594	-0.0207495498078351	-0.230951931308605	0.0433080886630498	-0.256124076302595	0.143198213492806
MM12786L	Mm	-0.312818434629599	-0.176109746481169	-0.242755582880357	0.00848334113466374	-0.157933277698729	-0.225913882031889	-0.0719015264672075	0.00796761331267717	0.00641341516124079	-0.212298394767042	0.104605022098422	0.0198942518901078	0.176519119415161	-0.187575496059754	0.251770034262721	0.0160506256562192	0.350477655585346	-0.129154714479908	0.252187465876314	0.138881240521484	0.21970138463889	0.0160896752128472	0.134103528920269	0.0503807588883174	0.0932568636875354	0.156416026570806	0.0384519394867797	0.0771403523284221	0.0405481546397847	0.00388774149598086	-0.0404216717522841	0.0465613216437015	-0.0814638261336589	0.13928499087844	-0.139158299169234	0.0624367934517701	-0.122755244733606	-0.00695629208547811	-0.225204151501104	0.053880383114131	-0.273622568806686	0.140653409805672
MM132861L	Mm	-0.314684650216212	-0.171858235798263	-0.244071836452251	0.0124964601855328	-0.165827474329284	-0.194422360601295	-0.0810676115066691	0.0213067177540626	0.00161847074768762	-0.187969772582897	0.0975016229407213	0.0185674473165965	0.195239342321578	-0.168320461332344	0.266815160647943	-0.0031878587141693	0.371431067196963	-0.10992028215415	0.251810199063601	0.125979493501442	0.239789884989273	0.00509904159313102	0.12729001345355	0.0418929411976346	0.105090543055734	0.142806946936935	0.0204892238041624	0.0797115044154904	0.0507965407188631	-0.00557590033457288	-0.0616026973881196	0.0414034471224952	-0.081632645833773	0.135507878573608	-0.15273537858409	0.067584250427791	-0.135773036053178	-0.00722431146601513	-0.230096591719568	0.0337320013755808	-0.260380146856934	0.122391052583406
MM134880L	Mm	-0.298749404388057	-0.159572915183111	-0.249706864552643	0.00400691068543571	-0.155033639974907	-0.196977791143039	-0.0741196031542441	0.01051632726521	0.0109820321263407	-0.199941568021989	0.105875396151905	0.00835579552522943	0.173508256917828	-0.187787107058233	0.277619934067941	0.0146280308660391	0.355858493882654	-0.143922276755561	0.240009125597783	0.155219674683568	0.221950968652751	0.00755279545978311	0.134325938711774	0.0444812623281875	0.0848601682666792	0.170342846606483	0.0348011624315862	0.0883260231435946	0.0442887678020183	-0.00803764639953838	-0.047542517683139	0.0350446610970302	-0.0828555122470796	0.138754613794295	-0.147000948720479	0.0572140934261477	-0.131198589351526	-0.0158838532420501	-0.229824296844963	0.0345009907495034	-0.268048867692222	0.143179132173017
MM147617L	Mm	-0.309997717050287	-0.18756872561875	-0.24884178738591	0.0126568852298855	-0.158994261321472	-0.193455180491676	-0.0712958929198236	0.0313355212730326	0.013295979635727	-0.188514392874938	0.110542364439958	0.0195922093078558	0.184148770488523	-0.173376139883895	0.266495603921651	0.00141001698608724	0.347005516619862	-0.11653578499997	0.263826621359817	0.131778178805321	0.226771978706731	0.00141593411432574	0.130364369921999	0.040608413747953	0.0896254155165593	0.155110748833322	0.0351017626106674	0.0786781804111885	0.0455930649180483	-0.00949493025973625	-0.0454482338941016	0.0400621856781836	-0.0810761423525255	0.134339155690086	-0.150256843918475	0.0563375732416221	-0.139143024751245	-0.0148111612960082	-0.233730853866913	0.0414490902313954	-0.27398669067879	0.138982221874716
MM154040L	Mm	-0.306067300825802	-0.164402749338493	-0.249427046177509	0.000753409258319299	-0.168150043881017	-0.181699105901085	-0.0697569818031814	0.015236246037652	0.00995641717149039	-0.183534615598648	0.114634731609153	0.0296548134389566	0.178084601784523	-0.162904033563049	0.283828235051688	0.00106570071596617	0.358263720689587	-0.127244113176151	0.27964605913285	0.120756776191889	0.234768713549584	0.0045599266925619	0.126900127260671	0.0516327524198402	0.0753894223036746	0.154842584343065	0.019485722875029	0.0706108779912182	0.0433112728505519	-0.0120123029339427	-0.0480712961821523	0.0393778804309381	-0.104350229229648	0.137979139337122	-0.151686415299804	0.0699406009124221	-0.132636280115698	-0.0172274375673293	-0.230054421275595	0.0272715305198389	-0.264069009488399	0.125342119788909
MM15570L	Mm	-0.31155788532753	-0.187450252880848	-0.241515595041494	-0.00837674998095001	-0.161712240800628	-0.190181888897657	-0.0768729307507608	0.00641085243513587	0.00327588469032052	-0.194729580605279	0.0936025077281601	-0.00229106937771843	0.179608111388366	-0.172132854836136	0.253897781873736	0.0134361640251486	0.342709273025101	-0.131453251051667	0.250614187189681	0.131973678218635	0.260091999207609	0.0221795325181795	0.146485319336539	0.0492275756027556	0.0853477538733173	0.153737720416538	0.0360957480554033	0.0741742647087689	0.0537485680155955	-0.00742189602177978	-0.0354539290162652	0.036265114037232	-0.0957095687451412	0.15367520200886	-0.142888033655042	0.0773932612605316	-0.151141627763984	0.000705850853750317	-0.221899963704899	0.0382949544831583	-0.266725359578083	0.136563373083343
MM183846L	Mm	-0.314772414940437	-0.18973252465763	-0.24775486683244	0.0110630808744175	-0.16902597122178	-0.201906245564351	-0.0628195020137694	0.0172069262155584	-0.00276479564809372	-0.196147756296956	0.111262893845918	0.0259426175794078	0.173783616369772	-0.1798229500415	0.267571755621853	0.00119175447975606	0.336514662191906	-0.123357944344293	0.252908838035144	0.135899776666454	0.241732785148185	0.0176792047654235	0.142749659177758	0.0434776786174637	0.0833287420034214	0.157811908908306	0.0388311058105278	0.0892302153418301	0.0519475897143192	-0.000350075855296909	-0.047597654360631	0.0419439532214548	-0.0900030576663242	0.140318427548431	-0.147042895152664	0.056738587060143	-0.131212551049476	-0.0175245641837713	-0.236645837824639	0.042556337269471	-0.250992101208547	0.127781592395682
MM206537L	Mm	-0.309947418142203	-0.162241016275529	-0.245498507684473	0.00916728811077437	-0.174055687352911	-0.187909497094462	-0.0668937134014418	0.0100671419217737	-0.0089805195371984	-0.172640528053499	0.116458654327658	0.00888159442580114	0.180918952412137	-0.166541462595954	0.287985536902491	0.0116974829726401	0.355786362734736	-0.114825408110273	0.252590730070643	0.13865401002634	0.240329876455589	0.0127438165208192	0.137102349159846	0.0354175844163921	0.080330774730606	0.149698722771133	0.0289316541607597	0.0647391822174063	0.0607666922413703	-0.0148123519479893	-0.0528814020463771	0.0316405160316514	-0.0915963493133641	0.131787802008146	-0.144423505062258	0.052522374639891	-0.130507157733979	-0.0163265764856207	-0.246178053709418	0.0462289020244388	-0.270239269212215	0.132050422476119
MM206940L	Mm	-0.314118725483721	-0.167762228279594	-0.254392875845787	0.0153139132512988	-0.173790373657128	-0.181885006466286	-0.0745973167406288	0.00651410652057757	0.000766027131581037	-0.173071322665254	0.111400655318605	0.0174387707369007	0.183621926277357	-0.161104431000052	0.304635812048101	0.0148582809318448	0.33629761436785	-0.11389604442108	0.266915344549412	0.131190376976642	0.23614881014387	-0.00293145859445966	0.137277806774598	0.0476609620144737	0.100563015468769	0.156648904845396	0.0270204445410571	0.0805936810014957	0.0449545105573387	-0.00663339827586616	-0.0528281992146493	0.0263451757978798	-0.0926144624875837	0.12599604850686	-0.15988388900697	0.0426847516212948	-0.135852494161349	-0.0186089378354725	-0.234717831792609	0.034105280164896	-0.256805798788118	0.126542575168505
MM24002L	Mm	-0.316973629200995	-0.167570973556307	-0.25148943779936	-0.00718964192416186	-0.187443539958127	-0.197042667246805	-0.0687999094682701	-0.00709720350144893	-0.00975350552856222	-0.201203523092098	0.123945391593857	0.0125383631905829	0.169768893357614	-0.175061638795434	0.309779447239019	0.00871237725090437	0.343990479637419	-0.122871306775291	0.23944234198306	0.139785298540073	0.215350453451012	0.0226309468051094	0.128258144167339	0.0530986591294735	0.0725854253661806	0.169617576021782	0.0294095545551285	0.0739133741472263	0.0561501780463411	-0.00561677984205424	-0.0356964050905096	0.040623327791223	-0.0920824771460227	0.150162346634467	-0.138908148678038	0.0683891804959698	-0.12358892554781	-0.0257423599355811	-0.220689824649935	0.0244392544244997	-0.243254506329341	0.14548539023787
MM33722L	Mm	-0.319330815469058	-0.167224421854312	-0.265665512225871	-0.0122000052691718	-0.162405680214447	-0.192027635185737	-0.0896000999391794	0.00583054795693062	0.00475663189541142	-0.18516967670236	0.0973111544747368	0.00307593484156234	0.18276751745537	-0.178923824809024	0.279888076559241	0.0119221794440964	0.34072714496751	-0.113934906089969	0.254730436719236	0.142186258897311	0.229997503115387	0.00559533120638009	0.148954282238657	0.0429899406709581	0.0839251529053388	0.157865435418827	0.0381714571028769	0.0763721729378617	0.0586111231304056	-0.012233570436728	-0.0448975210314979	0.0418497038956325	-0.0864441344870783	0.143647640427684	-0.141049593037976	0.0712796274008275	-0.130757425270831	-0.00718001384019122	-0.221306678283499	0.0297131805192802	-0.258383020604731	0.13656610057014
MM36824L	Mm	-0.282586978073442	-0.203296680623846	-0.25416883250419	0.00900171507337089	-0.146208604797293	-0.212101872344622	-0.0778865973323529	0.0197783224965174	0.000165977805104277	-0.196183665623298	0.0983110847880761	0.00968782050313865	0.173794960514837	-0.176602368507086	0.268141514939001	-0.00622262186238757	0.336400196796949	-0.134330208419216	0.263311221335854	0.136019616581397	0.22355017498926	0.00359884829054498	0.140058958158827	0.0592574541298564	0.101444019460487	0.170058417663556	0.0250836757895478	0.0834294593677753	0.0282711339255475	-0.00372478390694179	-0.0488020283774639	0.0355910969403081	-0.0916893734252144	0.16605968933742	-0.140623097394091	0.0808229674447602	-0.124562243356454	-0.0210866821023203	-0.223235171293858	0.0304752417717522	-0.268769991949132	0.14976823378932
MM39748LL	Mm	-0.30502518786059	-0.19642772371401	-0.251803544897226	0.00997511916191019	-0.178062652518662	-0.19428007297767	-0.0740607420233228	0.000130918340482601	-0.00263842791344002	-0.186046344478452	0.125475952302432	0.0157807663925753	0.176716518652008	-0.171402939680653	0.248520061345239	-0.00977683864941436	0.347536757307241	-0.113553461188109	0.260398744621088	0.128626615165109	0.237799286634045	0.0166358463298875	0.150649868538815	0.0590511347489292	0.0882381863028117	0.156107336159382	0.0296544843033185	0.0800663929469358	0.0531334252258652	-0.0112374196621492	-0.0488790940686211	0.0433748906680905	-0.0853847141859202	0.143284046035885	-0.145751483374836	0.0740898271566316	-0.127697910539519	-0.0144897862669035	-0.242746376030353	0.047578691039936	-0.256073151820372	0.122513002471606
MM40829L	Mm	-0.317798795708491	-0.170461336252318	-0.257952983266074	0.0197139968904144	-0.149691811299863	-0.193227638261583	-0.071447335592531	0.0195530930043944	0.0206239972881501	-0.181885378929251	0.110415853697847	0.0118330947957292	0.191910108362619	-0.174919831957303	0.274464202586787	-0.00200757261937826	0.36798579339107	-0.120702179901035	0.229834981293541	0.12742818792294	0.226116810313653	0.00608631307261375	0.134640876292008	0.0464240567594918	0.0747984766636406	0.146456735377845	0.0467201120276732	0.0601415139601442	0.0413264823839102	-0.0103583969246053	-0.0442302362511413	0.0451201491541512	-0.0920668838414389	0.14050215210508	-0.143075431007807	0.0625569360260077	-0.131130619879542	-0.0183177781001597	-0.23720616241869	0.0488819317392462	-0.274237435035324	0.137181952137575
MM42048L	Mm	-0.321192487616617	-0.167415998633487	-0.247961410140649	0.0218333025373526	-0.18838961136351	-0.187022507388286	-0.0643486809469891	0.0125494048889015	-0.00319812408492111	-0.182322424617401	0.109927666010266	0.0160371619763781	0.185676547762605	-0.16138351396664	0.298274317362116	0.0158546068006509	0.361571312624334	-0.104773759115948	0.241037467580536	0.140584803013496	0.240694929602623	-0.00465070420336002	0.137596518620867	0.034935901352916	0.089673457013512	0.145858276249664	0.0174520750573026	0.0687622157653464	0.0435501196260053	-0.01473550930354	-0.0487498302745297	0.0310295752651503	-0.0915021177597333	0.136186676689493	-0.152730595113955	0.060362382501874	-0.134600972449317	-0.0212925114797845	-0.218100286111903	0.0306915755870715	-0.254680295398041	0.128911046080151
MM45404L	Mm	-0.315960970298151	-0.176838880266576	-0.254193577543834	0.0223102049710383	-0.163946668321025	-0.183273757930054	-0.0719993931185941	0.0174650993194081	-0.0012407483785697	-0.1819245514936	0.10467816554115	0.0178804294855565	0.175141947276105	-0.161100446750235	0.295358819168575	0.0173201571476174	0.360075058916176	-0.132564412006398	0.24191952451487	0.140504826022392	0.242843402108298	0.00042468065886195	0.137707350481114	0.0452320529645911	0.0822667073542165	0.148970943775101	0.0263896295828708	0.0673251470835227	0.0555015255753355	-0.0109215158341329	-0.0507484975800034	0.0371229914457947	-0.097327823057672	0.124817042021541	-0.152248514561059	0.0496989359137407	-0.126555364413471	-0.0135371226138374	-0.233993007268618	0.0388095335040298	-0.253667565977713	0.132278642581638
MM45416L	Mm	-0.317280220804542	-0.149009789735586	-0.25048391778015	0.0170749015341647	-0.16996429762482	-0.165715397807033	-0.0838827841916449	0.00832371621122603	0.00530344028721245	-0.164173323834785	0.106976063209084	0.00103965084149351	0.192296202464848	-0.157649991217901	0.328904130842098	0.0190965034717965	0.371238428027399	-0.099250953401549	0.236919596702289	0.118912116379364	0.25736876356495	-0.0146441078607074	0.128047305901213	0.037412416333491	0.0613103091500291	0.141646788877045	0.0209438849718164	0.0583081039780919	0.056657504216638	-0.0218598446940546	-0.0590096360463505	0.0298669622780074	-0.0985604330283611	0.128085362876144	-0.157593297693964	0.053676192555827	-0.135084374686419	-0.00930326668596124	-0.236189988230357	0.0367968493749225	-0.257916679250966	0.131367110526005
MM45816L	Mm	-0.31877808089087	-0.176226171280563	-0.253776700176817	0.0217302871284893	-0.16740176921164	-0.18548629486884	-0.0756190826529027	0.0221568128157225	0.00663842422754968	-0.178280204063907	0.118329119848845	0.0317120871132676	0.188601849483537	-0.170477147637784	0.268473450603538	0.0170005035565769	0.354650538451497	-0.12364511575923	0.251431289375831	0.120606443904738	0.230967199666064	0.0111251041370079	0.146731548439404	0.055505173376209	0.114659539269591	0.142318240274788	0.0224771863079913	0.0635716530692643	0.0442026931343004	-0.0107160560004709	-0.0496777136687024	0.0396489126911906	-0.0840245458808996	0.123157450356526	-0.161366009103467	0.0580288317995718	-0.136572095418302	-0.0197939891973696	-0.231352164141611	0.0350099936900389	-0.268594677662935	0.123053484894775
MM46590L	Mm	-0.306186673254137	-0.177299989527356	-0.258235211762057	0.0200019113529507	-0.172677620071462	-0.18356171543425	-0.0774492117142753	0.00403770043195605	-0.00592560444833794	-0.181310715138065	0.108864926658519	0.00541674415729179	0.177993768859669	-0.174223260044365	0.285900563119434	0.0112436982294175	0.349778134647752	-0.117849896325383	0.244010872508023	0.133763713191482	0.236456456297103	0.0117257282339021	0.142721692867382	0.0530226488912002	0.0977173051057797	0.149042136168756	0.0342195255466287	0.0814484874861966	0.057243101404137	-0.00564580550047395	-0.045710634103502	0.0389778576032961	-0.0929413677167679	0.130368662326598	-0.154034017300461	0.0547732779075502	-0.12999195272578	-0.0231150846714284	-0.227310783179036	0.0296357796239191	-0.264443270738611	0.139548121036806
MM50902LL	Mm	-0.296484347958017	-0.171770470586473	-0.257178834071692	0.0136189556382386	-0.157804475444734	-0.191610235141569	-0.0767687481962871	0.0138931759283564	0.00509608994317468	-0.182166680991673	0.10716254505723	0.0130561317147616	0.177284140557917	-0.16915194968459	0.280618327680677	0.0109415123181138	0.361980225488916	-0.119944629533784	0.256393920121019	0.12832198779451	0.232949878646884	0.00473865005264592	0.133744006553839	0.0377169135977176	0.0885657033517377	0.153751511364273	0.0355508368874232	0.0869592926954113	0.0422196505050434	-0.0177268137552174	-0.0478353287280656	0.0339352583204975	-0.096382225460281	0.137153636230345	-0.141194816452367	0.0611478410894485	-0.153303994037261	-0.0192815014545733	-0.231747872644847	0.0371129081746133	-0.262864681800311	0.139304506228947
MM54789L	Mm	-0.318366368636842	-0.192411629289281	-0.250458291049557	0.0084159913808831	-0.163426833914342	-0.198089773023833	-0.068734038663795	0.0164155474169814	-0.00167059284381564	-0.198178588017648	0.10887134398691	0.0217257494931205	0.167858367334692	-0.171561490653929	0.266699215418139	0.00819348711192495	0.339973001997354	-0.132860767364863	0.26574999245617	0.12842271171673	0.231686682619554	0.0172873047520282	0.138126386307158	0.0500665083696584	0.0945915465658133	0.15263009278499	0.0388573111760378	0.0839247347586842	0.0461612294908195	0.00907207577253572	-0.0422247381819023	0.0446719039368617	-0.0924086735890905	0.14184106416434	-0.138735736148797	0.0692950007659922	-0.124802740999363	-0.00680083650606591	-0.226511762104482	0.0247183824289722	-0.271235301220662	0.123222530001918
MM59615L	Mm	-0.295951969360742	-0.16684905060555	-0.259057365449019	0.0203364507477077	-0.18341372655103	-0.185530770194729	-0.0768974107357769	0.0109960349905583	-0.00287389034635627	-0.183343507004262	0.100773011453832	0.0175465080980186	0.194839535806116	-0.173452951676161	0.296179385294927	0.0232793109741658	0.366483007302934	-0.114093312480997	0.253072991378989	0.135545535071262	0.233112046998582	-0.00310444137363363	0.131039400863736	0.0372392743068983	0.0761147089428574	0.144696463172352	0.028607700863506	0.0701712586174778	0.0416687185753605	-0.0122494987744245	-0.0436223633344235	0.0284001873094306	-0.102056274354242	0.1254551380432	-0.151394993004304	0.0584079532385017	-0.131662087752824	-0.016927495416205	-0.221542692313751	0.0385588985769267	-0.253417734278372	0.144918014379462
MM61280L	Mm	-0.30770588788851	-0.175783236797043	-0.255458334593448	0.0101030983924262	-0.165077315437697	-0.188139430817448	-0.0815796817429698	0.0220238049313696	0.0000596487339935806	-0.18262988522885	0.107663887598946	0.0114888186644643	0.190189424809169	-0.161652554025329	0.285466048456227	0.00708207176626765	0.371098578809432	-0.100461226534934	0.247758295073597	0.11641378718766	0.231459068166447	-0.00985527845808381	0.129938510895086	0.0508404265714117	0.0899149333321787	0.136140878504293	0.0363633075047846	0.0737477827003602	0.0448580118001509	-0.0106290891174902	-0.050304744494109	0.0425783719948895	-0.0802801162560964	0.134317172832158	-0.151312947101163	0.0578761984654366	-0.142984345547803	-0.0151492969491284	-0.233177654481703	0.048140400555738	-0.266888687636511	0.133547185361829
MM64478L	Mm	-0.297274299147036	-0.18254792025792	-0.26847456019249	0.00433106181212975	-0.158909904969365	-0.190539062211235	-0.0761053859003222	0.0136041233414978	0.0191537611799225	-0.186145868621793	0.100940778469427	0.0157336395428942	0.192506603989686	-0.17299572679587	0.262905628381728	0.000703679169358699	0.364912886237063	-0.129788268958051	0.246695574399622	0.128293386398376	0.225732217998013	0.0140207579464741	0.126815455111406	0.0432750930632169	0.086571072580208	0.155627446650056	0.0323268105515045	0.0726511416433761	0.0504189388761085	-0.0080921010676395	-0.0444318073491418	0.0335337027712493	-0.0844233486537645	0.138096511377124	-0.139872909006	0.0584209137804822	-0.13873661896912	-0.0139378491361744	-0.244469452909289	0.0562713065935616	-0.256281440678161	0.149484032958884
MM64711L	Mm	-0.30311294032918	-0.183750614458353	-0.249365766884839	0.00435800144589503	-0.170403267745373	-0.19789937009152	-0.0787002295452658	0.0127057448020956	0.00452648078349471	-0.185185665356397	0.113942033620197	0.0137547295078968	0.183727992429313	-0.163489259016527	0.261020423419154	-0.00781924972976068	0.360074072989858	-0.103625077545965	0.261051937579936	0.116957475238086	0.236733711544521	0.0027120226202507	0.14406998731658	0.043796827632964	0.0929137696314138	0.155718730857039	0.0219854313183474	0.0767981477003568	0.0419863214099212	-0.00389007013494297	-0.0506809604218538	0.0372644079237362	-0.0930336729623291	0.144904394064084	-0.146365019558067	0.0641061384174031	-0.136445236986417	-0.00476877724461029	-0.230224099294789	0.0363901416172549	-0.263700968314621	0.140961321751014
MM64716L	Mm	-0.301398607035757	-0.182292788103983	-0.252232644767443	-0.00000117717956598165	-0.15528399017989	-0.170115057919424	-0.0727683595928292	0.00980406833790407	0.0229702256604441	-0.182078624749918	0.110531309718742	0.0208800408766409	0.189593382664118	-0.168482534826855	0.274677182730281	0.0113832846217197	0.357490381327628	-0.144605650597387	0.244726056819242	0.118987273141655	0.236261650563735	0.00482516810235441	0.13219644833528	0.0517717592505668	0.0842996059166992	0.150273506353318	0.0307925322108479	0.0769412956388577	0.0439989809514668	-0.0114602897137084	-0.0485635829526542	0.0432519021697739	-0.0964279516549152	0.137904990870339	-0.149878157145583	0.0556018263467499	-0.135444526647819	-0.0161558488066378	-0.247290044093346	0.0487411931046417	-0.268249892828247	0.144825663082958
MM64922L	Mm	-0.305671420311504	-0.184214258334655	-0.254238479109196	0.00708004384825694	-0.162796981537664	-0.187705604358761	-0.0649338448551325	0.000868609056561496	-0.00094504958123274	-0.186075950288705	0.106432940746997	0.00386079889157949	0.170201701820425	-0.171190965503724	0.263485547498683	0.00776062143504897	0.346781044756923	-0.128828288317612	0.278958842458389	0.138942460486955	0.231197203345558	0.0155183233317274	0.135353178223955	0.0507527097472159	0.0895476910579271	0.152317317691043	0.0396148546865027	0.0800159835723045	0.0434445484684689	-0.0020455031157242	-0.0456264750363438	0.054695177278784	-0.0886864923595765	0.136122803505149	-0.129115312671823	0.0639991298515756	-0.132478245389173	-0.0146096524197249	-0.242923144871448	0.0417833737012753	-0.277602107340735	0.120952869941429
MM67671L	Mm	-0.309773504569193	-0.19376067685103	-0.256281855554959	0.00727411084337431	-0.172195153588747	-0.183626794267515	-0.0655645028768242	0.0139436339281421	0.00120839873622043	-0.185013953175647	0.112484408001416	0.0159527886897699	0.175824336071822	-0.179503882801397	0.258184436316831	0.0111068698882538	0.352777176464992	-0.126562404767039	0.249095538345069	0.133683541350832	0.224648146837914	0.0169437919207213	0.135665208519227	0.0494647793178154	0.0976488769651314	0.153546501346441	0.040909146562584	0.0726890544103771	0.05579679647828	-0.00591862097568905	-0.0308875126009566	0.0346875056549396	-0.0780964563409896	0.137630815215164	-0.155640235888114	0.0694939818839168	-0.131506429211061	-0.0137870201956698	-0.226236221618676	0.0269001712448277	-0.278060597049966	0.144855807339411
MM68750L	Mm	-0.305442153794676	-0.18316981824138	-0.242709786156307	0.0133650033807559	-0.168036534078175	-0.204193206518194	-0.0802920534469956	-0.0010405274997881	0.00627518026831422	-0.207702375032424	0.113457481726136	0.0200302922593296	0.178098217563071	-0.181149203573856	0.255528807101289	0.00627717587093655	0.340733622927298	-0.131683207551048	0.258734570033871	0.154262626637863	0.231566338044593	0.0222242323762736	0.139985785114224	0.0527188715779988	0.0891796135104287	0.167410939480847	0.0305032893033166	0.0777014066129148	0.0364422284582235	-0.0157066522028945	-0.0490422832226359	0.0332867870028542	-0.0836602249247362	0.141074434740698	-0.136761344209496	0.0586199128980121	-0.127171476117582	-0.0170856737920448	-0.234038173982673	0.057622049545999	-0.253351104117489	0.137136932027146
MM68981L	Mm	-0.316997430325868	-0.181525829946905	-0.2534809405794	0.0172393963220615	-0.161789131245937	-0.208318073883862	-0.0724999936236869	0.00510659424281578	-0.00354640745461175	-0.192241201190795	0.118125991003403	0.0137394057282307	0.176749756487527	-0.176494291169368	0.27128820473513	0.000897712393432336	0.3436687100008	-0.123356049078852	0.245849764231048	0.159212220258572	0.222473592134894	0.000530727540497507	0.142996928914118	0.0447127669302529	0.0845538925115458	0.168718978059137	0.026260349666442	0.0801969850248497	0.0503664907468476	-0.0119004832314745	-0.0418188850876045	0.0371935891493715	-0.0889706583867432	0.140106430028783	-0.147020450090002	0.0666815608098591	-0.118160797420675	-0.0173912057590675	-0.222968783024164	0.0376605305412049	-0.255080203193058	0.139230237231256
MM71110L	Mm	-0.324889448734541	-0.155923724144921	-0.247776664086485	0.00339984884924048	-0.1750664452905	-0.179653524879376	-0.0630163174355571	0.00719948198057003	0.00446477256189811	-0.178886825807314	0.119770695483571	0.012044376787961	0.17808312992102	-0.159219296983689	0.267643249192548	-0.00538331932098516	0.363859704538402	-0.101204711332674	0.273330982323722	0.131229788293315	0.228288255665895	0.0109945784321085	0.143211857675012	0.0387559977748595	0.084754306714591	0.148392414691519	0.038376013335149	0.0689141324981275	0.0379665388548884	-0.00626634396268602	-0.0405964585261299	0.032847266330634	-0.0948059223428318	0.143469331918868	-0.148567864251722	0.0599189311522146	-0.135560025895786	-0.0217266473972371	-0.230651834190432	0.0249936225626115	-0.278818525512713	0.126104622556852
MM72358L	Mm	-0.303035866826299	-0.174014603005242	-0.249546810012849	0.00694077108751413	-0.160891315694997	-0.199841076611457	-0.0840817428695176	0.00631737986921765	0.0117614626939816	-0.198933817096767	0.106512602126137	0.0140771329531856	0.178027181470436	-0.189753222780692	0.259058489015923	0.00197298134144665	0.371544988333184	-0.134474850167789	0.242452026372022	0.142355073597019	0.224300110262183	0.0188017763934153	0.136364543550782	0.0577919566463203	0.0869954827992946	0.166453360070149	0.0287777405573671	0.0704335832924688	0.0370578202457184	-0.01313192020107	-0.0499311935464902	0.0332742706540929	-0.0949774612437911	0.154233721649743	-0.144866353146475	0.0646619342233197	-0.133673047267515	-0.00184087417375794	-0.21262426963914	0.0254850419549035	-0.249224387179953	0.149191380303979
MM77464L	Mm	-0.311852004447985	-0.179421265858641	-0.243011833131119	0.0136639208962453	-0.163849995208082	-0.191742675417168	-0.0734873477437669	0.0154931720374211	0.0148796116320504	-0.191470002610119	0.102047502179169	0.0216913421438075	0.176570687867257	-0.183493312065325	0.283277842069447	-0.000195798669781617	0.361983271830696	-0.110445365726994	0.239444749656503	0.137516047459547	0.235548736295756	-0.00388532323655859	0.131966349827544	0.0424497321238413	0.0837730802470318	0.160611338476045	0.017068271049323	0.0683935431830152	0.0472829112958124	-0.00953979113641368	-0.043617787775648	0.0350856881934156	-0.0980500712037129	0.143080213347212	-0.14684320119568	0.062829149015719	-0.133084480858996	-0.0201705966867707	-0.223309937704756	0.0394939227833598	-0.256736354680841	0.150056061748143
MM77738L	Mm	-0.315065081282397	-0.170723616513975	-0.244517872721903	0.0208706502117314	-0.174315869489596	-0.170986882973494	-0.0879187523920974	-0.00202223217630728	0.0102601723241654	-0.185571394358507	0.102361725048793	0.0101685388552928	0.194205210032189	-0.161583518458227	0.273148310950147	0.00856727755843393	0.370792288903138	-0.118094301588164	0.263692201398096	0.145011481322468	0.230170168829176	0.00681175796329138	0.135911342980908	0.0388655956898505	0.0897333107972715	0.149891355668232	0.0255051311625111	0.0667472080673128	0.0419281336983884	-0.0182944584661588	-0.0553490480305554	0.03205370898649	-0.0942111099899159	0.12802883135059	-0.151756331749511	0.0619215773818379	-0.135293195713384	-0.0123108881792802	-0.218614721767954	0.0357080354820076	-0.260666012987469	0.134941274176576
MM78051L	Mm	-0.318046386384082	-0.164597232487191	-0.25130149920107	0.00212558351801304	-0.185506207135207	-0.179973066917835	-0.078491522379533	0.0124363720619128	-0.0112377762676758	-0.177621152962812	0.105207884946106	0.00829561598130668	0.185274989052173	-0.158328040198379	0.286234295278005	0.0131788089991472	0.361848393501133	-0.0996782450772468	0.254550730761427	0.11751458575632	0.243938429965498	0.00921956423183163	0.136961921694404	0.0462703214847136	0.0964157376431293	0.142160549806196	0.0440191953958941	0.0746818912038051	0.0608303904805804	-0.00153356919791951	-0.0425123087786028	0.0299605187792148	-0.0943682221794798	0.123107500295735	-0.145664369243213	0.056824215232237	-0.15314649471989	-0.0134723201696038	-0.235388909715806	0.0348792164058553	-0.259618272713789	0.124548883254698
MM78053L	Mm	-0.310226341840159	-0.181778923157774	-0.256209440965962	0.0112809990443249	-0.155007099131706	-0.169891699868497	-0.081973503910323	0.00427110058086958	0.0047734566798204	-0.167966482370732	0.113448605658469	0.00723134509865777	0.16903369889653	-0.154903718727098	0.323255647949051	0.00565271831606201	0.345576541279925	-0.12722372484392	0.243311237840137	0.133198526468058	0.244035709736802	-0.00753092618341394	0.136973623759281	0.0362713274846576	0.0735713785919862	0.150290889215381	0.0231687716802318	0.0833062027157628	0.0619874211005963	-0.00944540202312728	-0.0517995968476901	0.0288157415674717	-0.101801150736331	0.131669055642574	-0.149983343735202	0.0591465135568204	-0.122293955455616	-0.00464428847783789	-0.239380332280796	0.0425118635741902	-0.270461328269043	0.129738882387571
MM81522L	Mm	-0.308228554728327	-0.182051088924321	-0.249108902962604	0.013927349083414	-0.15638998127936	-0.17595587054757	-0.0696346767779806	0.00917438123027707	0.0129214281109521	-0.183805045960928	0.110164899544035	0.0111059590439307	0.18170092453717	-0.173721159825835	0.272805127511739	0.00224138750456635	0.345924760992077	-0.119788730303929	0.267301757801567	0.132672747868436	0.239320028074084	0.00984435596263802	0.137981162558696	0.0440782917875329	0.0813471927558482	0.151120662361456	0.0353490823661667	0.0703584823341504	0.0456041640323316	-0.00844279154221594	-0.0497598935909916	0.0355496712853243	-0.102137942972071	0.132422077068524	-0.144383845440154	0.0661855910320684	-0.134181790526492	-0.0115713983800538	-0.244843517802914	0.0463922302934988	-0.271751422203774	0.130262898629037
MM83900L	Mm	-0.307169519336544	-0.167238010275591	-0.244788005509419	0.00904215517977122	-0.160588958144451	-0.17971115073218	-0.0628599974667946	0.00675231696149761	-0.00353684096907597	-0.171462781242248	0.103401530670882	0.00724461804494439	0.174508260378707	-0.166142568547973	0.33218847666221	0.0166864974217196	0.363627748307058	-0.122142869674918	0.232593834282945	0.135207624017644	0.246353388526015	-0.014532251068159	0.129719914532509	0.0294793602723157	0.0608811631238274	0.153998843015435	0.0148943527030876	0.0670204275026531	0.0498259087180111	-0.007484601154112	-0.0529275668028245	0.0402039617206762	-0.0988072724575721	0.133180637128716	-0.147216817824978	0.064232551306016	-0.129104921859655	-0.00850709980741329	-0.237264987621383	0.0362659963591389	-0.263729689912556	0.137906343572065
MM88120L	Mm	-0.314249919177692	-0.169339829344266	-0.251731063203957	0.0121563135459712	-0.17254774642315	-0.184790100401456	-0.0780004172528756	0.00342176253182183	0.00693499721907212	-0.187847657631521	0.109518770436746	0.00722108789814424	0.186491275307376	-0.173748763481595	0.275255766850698	0.00191889596292059	0.35368490303846	-0.104746202054683	0.254101569510332	0.139209698210601	0.230682487310025	0.00213481509367262	0.135978004032223	0.0540012158546296	0.0884460982019402	0.161635192646504	0.03199331140804	0.0589815075941044	0.0534056398565325	-0.0131122348527829	-0.0412874840299827	0.0330069663574367	-0.0957213156130507	0.139561858748804	-0.154356996116404	0.0586422079207734	-0.132921158900579	-0.0146254009199461	-0.229906615633072	0.0360832927904724	-0.255770106820681	0.140235373530393
MM89964L	Mm	-0.312536218483703	-0.158436148495524	-0.261871720084967	0.011927016403925	-0.168083903808728	-0.184841899226173	-0.0790624310543428	0.00988675360422052	0.0056413051813061	-0.185165600285382	0.122420009380969	0.019492484388573	0.183744946953952	-0.166271619337941	0.258468157913896	0.0058661311002559	0.351539560964074	-0.107573227848872	0.259655326140896	0.121433905345346	0.231395305953719	0.00400012706118452	0.148705926167341	0.0444696986592179	0.0978965162747941	0.154244377914645	0.0502723688538383	0.0753913621632066	0.0647275910822969	0.00254133203410365	-0.0493858748813481	0.0229542208984445	-0.0900297575436471	0.130043716807295	-0.165032056397515	0.0602988009459	-0.139553943127739	-0.0132011527354991	-0.235332048520258	0.028884872272499	-0.273579060964834	0.124054848330573
MM93558L	Mm	-0.312079213613549	-0.177249870054645	-0.253350583442222	0.010955765953942	-0.169562337847966	-0.197144549028781	-0.0840918827969653	0.0155876740467882	0.00965842825391166	-0.180289993135691	0.108548715742034	0.0269274021796826	0.176660383848318	-0.154477139678421	0.287760191854717	0.00267670575945422	0.343607450666582	-0.114164419789564	0.277523932511678	0.128495527413377	0.239936810947323	0.0015255858240447	0.140737628515126	0.0481243509637974	0.100493993677136	0.145005609350508	0.0293763328119607	0.0669382263863422	0.0328506829309562	0.00120959168550274	-0.0529819596993377	0.0389745371753009	-0.0942590768563148	0.126969453072688	-0.159828066051209	0.0567197424411619	-0.131929505834745	-0.0100860245396934	-0.238930595023015	0.0465297646081309	-0.25014133059442	0.116772059366077
MM96372L	Mm	-0.298552211734323	-0.182414314834147	-0.242241869462843	0.0147629911821486	-0.15730048583598	-0.186379860030024	-0.0795104996949727	0.0201884668235169	0.00542009186073867	-0.180971287795905	0.103967870870945	0.0255776799052385	0.168912843491972	-0.168546398072737	0.288235415586589	-0.0058804448154001	0.358867708379622	-0.111947833156648	0.275663486269621	0.118222965238408	0.240272749982069	-0.0154532654710949	0.133099046783676	0.0434273224554327	0.088477959844895	0.161158303404678	0.007280144238615	0.082739322477293	0.0507866508978292	0.00300255185065566	-0.0457133957319844	0.0358936070509429	-0.104115560129461	0.132164208129267	-0.157756232484467	0.0564115355312111	-0.133723661729672	-0.00475482415060708	-0.230928016881531	0.0408615189261399	-0.271142034521337	0.121937755351631
MM96726L	Mm	-0.289767775885298	-0.183124621538218	-0.242304571286796	0.00661756936462649	-0.160691818825856	-0.206971834559859	-0.0706982133095602	0.0124883407900601	-0.00917127708226544	-0.200333278323324	0.112266769895627	0.022434574207684	0.166079155704097	-0.186720860616588	0.290122585041517	0.0168981343378256	0.358166041323997	-0.141253041844172	0.240350762954673	0.152049769000469	0.226575422493983	-0.00641402576031082	0.137710194736671	0.0439346017353343	0.0761448640601989	0.163815234907246	0.0217543341388468	0.0874183556758644	0.0372144546718157	-0.0083326376351009	-0.0558307702176425	0.0500169217353001	-0.0902744334953678	0.147645183351121	-0.150449244854813	0.065880513375944	-0.133171042733996	-0.0109335532247478	-0.21240982366608	0.0279318063007148	-0.251615613663752	0.14695284872013
MO101862L	Mo	-0.321307863979538	-0.160486297580081	-0.258637484068632	0.00172894433259462	-0.159214030233173	-0.174755249500819	-0.0771776093282788	0.00560704167334082	0.0209835116640454	-0.16848239674168	0.113919959912754	0.0179023381515137	0.197644010614916	-0.167036392052024	0.27122230593337	0.00483983532380302	0.357290612019543	-0.135350912837401	0.242016936731132	0.13304422561709	0.233704359556964	0.0156658206205199	0.140495918248917	0.0421890068270268	0.100439704750342	0.148588698764882	0.0339601816803819	0.0662827338345398	0.0425883740434236	-0.0147847329225603	-0.0542778557233834	0.0371017841296259	-0.0882683277073239	0.139825743774224	-0.14385562623743	0.0624217401206822	-0.138883830558996	-0.0125891292935076	-0.240539361023114	0.0356197264574073	-0.272103886295919	0.122667471300824
MO113249L	Mo	-0.299726470357572	-0.173691904200559	-0.261892256125515	0.0136945691145329	-0.1717606698349	-0.189953687716116	-0.0591104367582124	0.0073336986358103	-0.00478589530535544	-0.187037311777732	0.107851614964955	0.00893202874004016	0.183188407507365	-0.166191080541181	0.284888597582417	-0.0110324658879244	0.367084801910312	-0.111141191259739	0.253280506264922	0.13858576019871	0.219394621559751	0.0186740579382118	0.136407998284765	0.0589903692806169	0.0830150746153887	0.162030562938107	0.0265280213631353	0.0698358450891633	0.038972643322633	-0.0222206690973936	-0.0395721366093474	0.0410154932063428	-0.0765786626882789	0.137703355700563	-0.150225861958696	0.0417372453617406	-0.161600464971753	-0.0225270921079251	-0.235148450424133	0.0402505623018966	-0.240210982341883	0.145011854082836
MO113251L	Mo	-0.315462306298243	-0.168992864954752	-0.268151994035852	0.00212907588597925	-0.170113611340935	-0.196343069366301	-0.0634386691943082	0.00948730637080417	0.00990264095381987	-0.184993588157372	0.1160651974559	0.0037178750234109	0.184078157779793	-0.166458886350257	0.294074457216706	-0.00328211836196765	0.352621521160176	-0.112816061740273	0.238905520531334	0.13768756751459	0.217082788666922	0.0194189226333913	0.132741410673716	0.0482722859142847	0.0800160222000709	0.150568594965545	0.0312495614556807	0.0656756989316813	0.0560530715964316	-0.0124338629756555	-0.0423528452139574	0.0337825587105648	-0.0850181905971905	0.142902900113945	-0.146204863423573	0.0659109498463174	-0.134689741551389	-0.0252869621544558	-0.243515675170624	0.0471672595908342	-0.243842452864477	0.143886418559686
MO120608L	Mo	-0.29062357880769	-0.176307257674122	-0.267914330715392	0.00551435104437551	-0.15927475431044	-0.200038703542711	-0.0672719673790062	-0.00685487967711344	0.00134894464510958	-0.190184152028817	0.121526224647704	0.00510936619261859	0.170951467199566	-0.173732625285176	0.283286509740423	-0.00234685814830237	0.358450957866951	-0.128358923401611	0.225792257662566	0.134085018036593	0.239972174308896	0.00857106404602792	0.131057676443499	0.0644829278821568	0.0754878224194049	0.16352863314804	0.0364949763693821	0.0863352513809586	0.0442823799874623	-0.0222042484453924	-0.0469039344030168	0.0454348656423258	-0.0893197761609769	0.143696789187719	-0.138728676124182	0.0761124474774762	-0.142463893351283	-0.0212906245253132	-0.241492315213101	0.046280984292784	-0.244658164825877	0.142166574397484
MO120609L	Mo	-0.308073217491913	-0.171089644311857	-0.250611534326314	-0.00426141723298404	-0.164580481046308	-0.19380188570627	-0.0766336984129362	-0.0122125098202916	0.0110999463488596	-0.19182561099353	0.132517852175283	0.0130692174717454	0.183803298077968	-0.174817541779257	0.282656498134999	-0.00126141502187996	0.340328931716582	-0.130898135293521	0.236793094519534	0.139169447187456	0.239929737061861	0.0182017815793432	0.140922151978963	0.0612500527481466	0.0785310548493785	0.165050760201032	0.0273947358965178	0.0553066784853195	0.0309450095768789	-0.00466737496806766	-0.0553354106668582	0.0453518713838948	-0.0875038806268659	0.15889004126245	-0.142704412847136	0.0680365577945734	-0.144500097258268	-0.0252810530735753	-0.229582738736929	0.0470672007269436	-0.245396838923296	0.138722979360331
MO120610L	Mo	-0.316580103934363	-0.154857486786836	-0.272824446464833	0.000767297188092498	-0.17328023133199	-0.169612557331233	-0.0806286297036677	-0.0134132565020464	0.00223044170878461	-0.163997893681748	0.122422833318528	0.00176591988516423	0.193216586491656	-0.144219871835148	0.286412324395009	-0.00571987847988018	0.367632736111602	-0.101869999786356	0.250112922524923	0.120932775066824	0.230483501930887	0.0171673031983731	0.145947622911352	0.0414807329266795	0.0789538043620625	0.150403149472243	0.0436423360486301	0.0610298390380529	0.0548590655460284	-0.020964509924406	-0.0524174684936423	0.0382472007765744	-0.0917803484951155	0.12966594888392	-0.138820244804156	0.0516897081056816	-0.143310936857201	-0.0187534253399009	-0.249307348863728	0.0390045954452062	-0.256964416400766	0.141254409680742
MO120612L	Mo	-0.30634721686675	-0.16303357140854	-0.258536063684328	0.0127486427146625	-0.181931003747008	-0.184360415174712	-0.0786403214141209	-0.0114114832475232	-0.00281724597582197	-0.183069673371121	0.122410090136911	0.0138417522295201	0.183764761848881	-0.172531347876515	0.261685451738309	-0.000384619371375799	0.362607246632569	-0.100151618208686	0.259793056129107	0.131895197113285	0.239856918853917	0.0187496901224615	0.142742574929456	0.0558283737517447	0.0857362678772966	0.151589263356971	0.0323176405089388	0.066609027981148	0.0445934601851801	-0.0212182328754385	-0.0454301685427624	0.0429475970154365	-0.0896169968366283	0.139681037676319	-0.146139883399301	0.0500204882815309	-0.137657272783399	-0.0272078685964204	-0.237103490375638	0.043156388261669	-0.251287805214805	0.136301371625582
MO134901L	Mo	-0.322406267543395	-0.16094151956908	-0.249738106821317	0.0108727652281966	-0.181485672798482	-0.19057532412386	-0.0740291441280411	-0.00346986614619963	0.0101988230124007	-0.187618032191186	0.0985554449622057	0.0105222125174605	0.195771093206048	-0.158420341470854	0.256491238400232	-0.0146975831026132	0.375261304808686	-0.104417346929862	0.261321738091992	0.1213452146164	0.236322348129944	0.0233134429402527	0.137636276362983	0.053347537606113	0.0764845997479182	0.157076215720705	0.0317006205925163	0.0638584985291189	0.0409208086287265	-0.0136905428776121	-0.0452736323722066	0.0366603749089836	-0.0978585172172175	0.138121630119194	-0.139201539799845	0.0649221668802434	-0.128757169158482	-0.0254866942748678	-0.222635431827686	0.0359866047921048	-0.259278814276979	0.143290586827363
MO134902LL	Mo	-0.309025540722033	-0.17504681389059	-0.255665845680955	0.00298060177834168	-0.159268526528751	-0.180984176399847	-0.0785446027021388	0.00397260269069773	0.0102817887585025	-0.174599800918948	0.0985653071441638	0.00367561166658371	0.186231349027069	-0.169679192198037	0.280405762334337	-0.00970308931421479	0.347698006866952	-0.133288027438958	0.246658334155818	0.152901984658147	0.244668015329632	0.00560447788374683	0.141281100914691	0.0475871988359825	0.0748188010166648	0.155635193164136	0.0337023786595488	0.0806260817208163	0.0462542874687368	-0.0154043224560806	-0.0527184849557918	0.0445187941341964	-0.0883641711430256	0.146464849066635	-0.146447877149839	0.065521517961808	-0.129764769781238	-0.0215999678662316	-0.223795075407267	0.0317411045156137	-0.266970237605076	0.139075372406202
MO134905LL	Mo	-0.308345314262581	-0.186240927764858	-0.234955061030153	-0.000659070122734544	-0.166841956217376	-0.204826261832388	-0.0778266687481165	-0.00801030300976702	0.00164737083422508	-0.203044894208774	0.107944499316609	0.00595728216183185	0.172567260208814	-0.182035730351307	0.263183038578827	-0.0272251319642131	0.358694330543204	-0.132861341515921	0.242992906293197	0.150016718892377	0.216463008914268	0.0279192993812762	0.139507117207286	0.0724864390414523	0.0822220614671854	0.170856852464455	0.0333465832519866	0.0905845167399252	0.0419326338654031	-0.000464446328199163	-0.0309051495029214	0.0344686700710126	-0.0906224749000028	0.155270103345687	-0.13660760658935	0.0669260938933277	-0.139599974222141	-0.0123679991351528	-0.221885320728083	0.0420744549101731	-0.25291128428028	0.141175675331795
MO134906L	Mo	-0.320656979249909	-0.16999691194081	-0.247489759486235	0.0133466893302347	-0.18010450935456	-0.187778796050115	-0.070951485504302	-0.000393773297867081	0.00357359691650938	-0.189885860619041	0.115239904525597	0.0107653596574954	0.182718245685478	-0.174468629808666	0.280912709038341	-0.00076235069778145	0.364829874361639	-0.113902494857758	0.250031671812413	0.14433555242062	0.210397902512588	0.0192138825374082	0.141755371795191	0.0463520658076184	0.0698630596052249	0.158362464841759	0.0235513671462019	0.0681895081519467	0.055194731708546	-0.0143499586986903	-0.0400046614845025	0.0299324318839678	-0.0846733040554297	0.144264983308691	-0.145008466811406	0.0615794843044418	-0.129420612297746	-0.023268960276661	-0.224358423929765	0.0381686694394106	-0.255400232933875	0.140296644563795
MO134910L	Mo	-0.308658934963974	-0.172666804620163	-0.250197287659791	0.00246309862102401	-0.166251877395098	-0.197603594081686	-0.0648963446463437	-0.00475412614311604	0.00818392739338373	-0.193246676227046	0.113700668518213	-0.00785506943358777	0.173807966738244	-0.166849461122619	0.281170766082061	-0.0159468396205282	0.35097242693816	-0.130761421685488	0.232689568779519	0.139640251318942	0.241120620091187	0.0287890234451391	0.135058921392016	0.0637452060065987	0.0665835514578561	0.164191812715577	0.0297656181583679	0.0784703812103932	0.0516662882617163	-0.0133209675294633	-0.0342729248049624	0.0352779954303046	-0.0985022784526565	0.159037765843148	-0.148034113510557	0.0625921574148424	-0.137289969833685	-0.0211879972966224	-0.223529348118636	0.0381125170478425	-0.253087244425023	0.151872748706508
MO134915L	Mo	-0.292451999260399	-0.183540206084415	-0.256053782518547	0.0210723439165923	-0.155050858370428	-0.205147191286532	-0.0829558507482944	-0.00653913204987457	0.0028168122377581	-0.203315721507373	0.132263947209282	0.0178205200781567	0.170300276570861	-0.187099814260011	0.259444591541331	0.0057827675496778	0.346372901377897	-0.139259028847302	0.252941585329936	0.135883753501717	0.222650763984403	0.0224603356187002	0.138961109909554	0.0759393778651157	0.0813160819739677	0.167470897334236	0.0304191256015285	0.0849897953848211	0.0467168426621964	-0.0173712256941321	-0.0516118878922559	0.0312272996261905	-0.101975138437669	0.152917950184779	-0.148951529005898	0.0664572519446191	-0.133900541383732	-0.0306248789556921	-0.220019266714716	0.0349129383030583	-0.241233184066776	0.155961967377668
MO134918L	Mo	-0.302302867030099	-0.169695220936803	-0.251872073490023	0.00831492370610202	-0.163496120354911	-0.18617009273652	-0.0705188365921974	0.00392449538772024	0.0133047084523727	-0.186254718160837	0.107929201652254	0.00741507654196411	0.194264413584963	-0.156761476928914	0.274208107471161	-0.0104274628641932	0.363935270913677	-0.11600394550483	0.239311797651946	0.129762368489285	0.246537861521568	0.00106128973750311	0.139826209483001	0.0381052506373778	0.0783601090466901	0.150846190093392	0.0215757603441785	0.0837322347243682	0.0376205268666515	-0.0194273537701322	-0.052383327563115	0.0347448716138844	-0.0975447412783728	0.147125855235604	-0.152799250774572	0.0710656082282439	-0.125888525981972	-0.0231501187737648	-0.236421610228063	0.0506224709817471	-0.263646613695138	0.141169754298802
MO179087L	Mo	-0.338340681337179	-0.182383677262133	-0.246178678415279	0.00347557563043332	-0.16597500815265	-0.192104986939049	-0.0726187941224042	0.0113862421586629	0.0104387416896352	-0.194949082294794	0.10266909753501	-0.00226719508359289	0.198686510953758	-0.17187906403112	0.26549492994613	-0.00129119492643147	0.352790237266527	-0.127539019932615	0.25132157023439	0.130123788980858	0.216035708006362	0.0412768828392668	0.137065594149543	0.0565015076218762	0.0828849174368761	0.143968327218455	0.0431358754039056	0.0741557135931459	0.0496680250841069	0.000940449698278855	-0.0242088157884227	0.0365299567219074	-0.0879087633740676	0.130625166998126	-0.122383121966513	0.0690086224504114	-0.157937219868696	0.00736434440650026	-0.227751086356437	0.0430673151415787	-0.266889038324597	0.123990327010235
MO179088L	Mo	-0.30179739269715	-0.170078874415462	-0.261335877130244	0.0114599631093491	-0.160091588028071	-0.19066686699285	-0.0849018052416862	0.00703618486426077	-0.00107889051203717	-0.17033837418191	0.127464362189168	0.0139389870811552	0.192686614981296	-0.160981902196245	0.267995567287096	-0.0116298413429951	0.382485665683007	-0.0933824874991033	0.242772850179128	0.112507512330615	0.240573116567557	0.00936163962665639	0.139798185527745	0.0463255649916944	0.0787768195110972	0.126929122300353	0.0280274642866766	0.0546570571396881	0.0455905057504006	-0.0111829740532004	-0.0489718274754212	0.025850815599807	-0.0890961698274878	0.141209525091926	-0.152225236131669	0.073908942119285	-0.140791054429037	-0.0080834548556646	-0.237829771866499	0.043861149114395	-0.268051538623869	0.149298312168245
MO190202L	Mo	-0.311750854041574	-0.160533884995685	-0.244803748259732	0.00990112705732629	-0.162068613247986	-0.192965775713248	-0.073218640990866	-0.00251631552969744	0.00811589845801843	-0.189270348899855	0.113080239610421	0.00257230158842749	0.181695059226102	-0.167792995758787	0.289718911353804	0.012250571052829	0.366461240962312	-0.12036730028639	0.236000140164458	0.146585999131777	0.237553576912568	0.00515693038493556	0.134830438904321	0.0306131868393525	0.0588339110034574	0.150630857300631	0.0236872424369489	0.0707255053376878	0.053484145623584	-0.0184192864494152	-0.057615763081916	0.0308363195043	-0.0952736470452647	0.148315688756823	-0.14007332327451	0.0639539992624218	-0.130995260803436	-0.0180528360516018	-0.234244592651516	0.0484447303332449	-0.253416361259195	0.149931527134923
MO190203L	Mo	-0.299991915079572	-0.183008639280373	-0.253614226971929	0.0143641015711403	-0.163290547325013	-0.200341830359074	-0.0761511847160243	-0.000972079528518846	0.00712739140154347	-0.177015782282717	0.113021837704031	0.00868670202784848	0.1799139105859	-0.172299615896574	0.27344726256547	-0.00417898698441107	0.356949215346007	-0.126017865851114	0.239812567349058	0.143571721176015	0.233804469673036	0.00977396194550852	0.153562880420459	0.0414787592365498	0.0748648005755105	0.161735808779438	0.0252852867225179	0.0729603144832614	0.0340477704609959	-0.0102375470735431	-0.0461490800555737	0.0387101278846084	-0.090061216264577	0.146596814313352	-0.141542809063734	0.0653505629275768	-0.134276812071407	-0.0214133814937738	-0.230835838496985	0.0397975298006248	-0.255923762759712	0.152459324604177
MO20105LL	Mo	-0.315499812642843	-0.170137949677271	-0.250471296849244	0.00914510256666561	-0.161979176661984	-0.184160635606372	-0.082298225531532	0.0025387525769164	0.00850400101430629	-0.176197387265798	0.104052883136078	0.0130224124617287	0.179021425873288	-0.160938914366738	0.287970475371434	-0.00457427289929812	0.366362307208177	-0.113943346133045	0.239972941149355	0.136562344520999	0.251395458455929	0.000181462996000988	0.137997848750877	0.0338517352888411	0.0743124540449438	0.14321796443226	0.023426992880927	0.0771945863246469	0.0456392382605066	-0.00676401451813927	-0.0495556028952752	0.0294658092527421	-0.101119894662091	0.146196977663451	-0.142288622132335	0.0619971762026188	-0.128536257441607	-0.017086499503873	-0.22612152122756	0.0251213470021115	-0.26078561610135	0.155307348681553
MO20127LL	Mo	-0.296018891300223	-0.173831814221201	-0.264293627761396	-0.0013962162199874	-0.16975961639937	-0.184124398198344	-0.0949891385032101	0.00844439801103009	0.00284544271120903	-0.175732756457834	0.116207313423309	0.0133560531379496	0.178462563501392	-0.172140774419929	0.283027746627254	-0.00404244876433684	0.374058355566879	-0.124570449554961	0.223770971417548	0.125063992313005	0.248916109295269	-0.000940513717079969	0.131715353493092	0.0451891142045251	0.0804383492285968	0.162083240563441	0.0125215421593567	0.0823132379903123	0.0617398331253911	-0.00575896406943084	-0.0335171382504817	0.0303860936991254	-0.0930101501435186	0.144594357825762	-0.151548094003264	0.0674145080620213	-0.132653995051623	-0.0144872960813346	-0.222636370865231	0.0417738446440144	-0.255276558270982	0.136406791253252
MO20133LL	Mo	-0.315917214752616	-0.17148140398671	-0.257538716080952	0.0128226890925422	-0.174042700178673	-0.18992687310706	-0.0692954580295093	-0.00502253452021217	0.00150900517698391	-0.173090216747965	0.123696462613281	0.0135287719715256	0.186628700508208	-0.164079693143006	0.268342386715442	-0.00394569989548499	0.363990826295811	-0.113023418123921	0.235145341489661	0.127416753026184	0.235957376371331	0.00158678826619348	0.140992337443905	0.0549543692240327	0.0811144215436667	0.154058378213023	0.0279524536984743	0.070987978878339	0.0628666797868101	-0.00635755193896726	-0.0410074122523315	0.0190978519023971	-0.0921417946111549	0.144823294705591	-0.152426223251105	0.0679691892200931	-0.131690870254197	-0.0167782696285073	-0.230560584415257	0.0371151835280216	-0.263575017817777	0.139344413063889
MO20135LL	Mo	-0.303840810473859	-0.164038348956706	-0.260542553762063	0.00943177253917144	-0.180730115634364	-0.195781443899773	-0.0781795797780391	0.00673879403433782	-0.0106138487644493	-0.182292953749892	0.119070989416461	0.0151303960584776	0.175559869822304	-0.182483764199007	0.2878008006553	0.00144096658393322	0.356036206022436	-0.101467254794871	0.224858481144576	0.139948392955051	0.243418989695269	0.0104751101406537	0.151376660235193	0.0456688233518337	0.0893763252149545	0.155818615606318	0.0160172954050393	0.0750791112893993	0.0509983369595551	-0.0237391063874996	-0.0410088338235147	0.0348035023241007	-0.0770121544504554	0.158276070221573	-0.155388344302679	0.066593258582987	-0.132720777525729	-0.0248520146946456	-0.232147598084318	0.0190811746160216	-0.242329337971617	0.136168898378535
MO20148LL	Mo	-0.292077684121914	-0.189846715993403	-0.260086465918467	0.00897257227781138	-0.150542064071461	-0.195689041116663	-0.0821151418097359	0.00435212517638426	0.0206923614296144	-0.184398218833137	0.104864415618828	0.0163868092989161	0.190835531353745	-0.169362552404718	0.284761435941125	-0.00404946182639429	0.346116386265179	-0.125942721250294	0.238726124721487	0.107825277944005	0.239293156003383	0.0131950560137429	0.141068573744733	0.0491401586660689	0.0861438941224492	0.147877380603779	0.0221910700108059	0.0809106078569085	0.0460466413834808	-0.00349159129262825	-0.0508035564923256	0.0360858883166195	-0.0932233618704459	0.146510053854833	-0.153924238859112	0.0685176830284417	-0.139627384949238	-0.0119402137892494	-0.238045407698468	0.0530452209600425	-0.260294284803664	0.151901682508936
MO216761L	Mo	-0.319714398664105	-0.165364724094595	-0.254297408340094	0.00188585549556081	-0.173397362017755	-0.193568523024563	-0.0722036930982483	-0.00660774624775798	-0.00224232215464211	-0.17962265543923	0.107904816044678	0.00182530692708797	0.179266998835676	-0.167323943100025	0.279898491810564	0.00275227844922627	0.367600539627521	-0.104368794404322	0.233628711101521	0.141055016754186	0.247747032849155	0.0154810299757242	0.131535683140289	0.0466473377567822	0.0788037168704516	0.148708132849773	0.0421346111214389	0.0638992079729697	0.0406753318467331	-0.0220332546119636	-0.0462203797561304	0.0303056820864462	-0.0800542705773533	0.152562858046222	-0.13508168954438	0.0631454157732798	-0.140117303363087	-0.0122533372910388	-0.229628846247931	0.0401869770209407	-0.2562382594843	0.142687879105295
MO44275L	Mo	-0.330620110186513	-0.161572429730424	-0.261365367033577	0.016378804866683	-0.176314108199876	-0.185597891932641	-0.0807727581299202	-0.0033953887914079	0.00616819912252524	-0.178179946483878	0.115400660384096	0.00861912209082107	0.18022346627471	-0.164406983020742	0.283879215807752	0.000314852193481822	0.354490178472771	-0.095989448537261	0.242699501519528	0.125502186599183	0.253308778176596	0.0159603199298868	0.153547623221944	0.0423073223013657	0.0698435566132211	0.153714750926838	0.0242893790662671	0.0755795861897098	0.0562221341387465	-0.0220721578188105	-0.0564272982402978	0.026944458547982	-0.0877898680185969	0.150541383136114	-0.147193319278875	0.0629233825828654	-0.132461092105411	-0.0292197261718938	-0.226141404565785	0.0340936149327392	-0.240987367039305	0.12755418818939
MO46450LL	Mo	-0.297937077278222	-0.171888379312961	-0.245771837765175	0.00148486908467361	-0.174906342615741	-0.194867047798487	-0.0753857145442161	-0.0023450737037191	0.00210705605158419	-0.184901374796038	0.121514823926994	0.0114558016018783	0.182167419356942	-0.161781229093452	0.300610927472846	-0.00273327668893892	0.369836851689688	-0.126005360216513	0.234168783125947	0.124446500391363	0.242383124760271	-0.00325677509897815	0.118257962371546	0.0654739637602166	0.0560055100054209	0.159131269066232	0.0106362137807127	0.0769570668361027	0.0494617771409903	-0.0131126607293493	-0.0482058563884663	0.0345690463576597	-0.0916117259523835	0.148188045843607	-0.144502300555621	0.0614801631422887	-0.130733293726906	-0.0294028361822647	-0.232151807949314	0.0620483407214356	-0.245944492906895	0.145058946815244
MO46452L	Mo	-0.302981024590042	-0.17753388231398	-0.251228380658384	-0.0036006659788448	-0.172891591488806	-0.201303402158218	-0.0845654368876941	-0.00726372915732312	-0.000718891277598235	-0.20243227750601	0.104796347742744	0.00582570069344956	0.160649169288137	-0.2030398868256	0.260500469194947	0.00402269318417191	0.350304207914393	-0.121785543796151	0.242559528159412	0.148382827757755	0.242048549878904	0.0212162774979346	0.143582961296519	0.0490923906314602	0.0824662496378173	0.173549841228345	0.0293037784002734	0.0899546057608281	0.0579306053796405	0.00110424678910229	-0.0413901518424478	0.0398490053631914	-0.0947615125459504	0.155842930927617	-0.142483129372369	0.0705699094210337	-0.124719146779445	-0.017739481101682	-0.211312070991122	0.0314367568714307	-0.247090530458928	0.14385168271149
MO54439L	Mo	-0.295733900618399	-0.185562440195789	-0.254955407422761	-0.00236286712938269	-0.156859571866608	-0.192298323234015	-0.0704794303659069	0.00912768335005456	0.0131797611584709	-0.188978475524948	0.10889585046874	0.020971889565273	0.180606243524659	-0.188104944200214	0.259684679514491	-0.0054462613415539	0.336365809394698	-0.138171379146346	0.258813768139245	0.136329998409421	0.228593486342854	0.0139046224997972	0.148517172574873	0.0484259733597011	0.0886737508347218	0.157317439534603	0.0265134805011529	0.0874941485870034	0.0559966052203631	0.0106952344173261	-0.0449008136931627	0.0360795707744088	-0.0919366652059823	0.146890035099723	-0.15418711951742	0.0745379400962754	-0.136796779047241	-0.0144620909391599	-0.226277960156033	0.0358687948525022	-0.273712959780755	0.137743451165322
MO54442L	Mo	-0.30250847318747	-0.173025014765147	-0.253006073277895	-0.000212524995452602	-0.160019137891488	-0.185967346457361	-0.084466813738358	0.00778347009629187	0.00589749030924768	-0.180281403590913	0.109936272126568	0.0106635418849604	0.185396224118217	-0.176583118546561	0.290480699373036	0.011734924781316	0.354836842958973	-0.130002360590219	0.239799570341333	0.129183605515926	0.234114645289806	0.00496367387300818	0.127666121977372	0.038307440145302	0.076047400638903	0.161926723917941	0.0325756429819441	0.0747231278689485	0.0549515381043959	-0.0149278232358719	-0.0490008491657076	0.0406596247165067	-0.0907923050008262	0.140136333039811	-0.142929350877616	0.0757819426031675	-0.125455467407514	-0.0123283127573259	-0.233528819221045	0.0360395837955689	-0.269995158451872	0.141423912700102
MO57038LL	Mo	-0.303226364018557	-0.168038171004968	-0.259196610245794	0.0145657744025254	-0.159109747256224	-0.201423542416336	-0.0721908349522239	0.012886242545226	0.0120927838598057	-0.179212881533636	0.115989300814352	0.00618318069182355	0.196725228485869	-0.172159778838335	0.26667275414769	-0.00738499129471	0.352309764781	-0.113475156359392	0.232916546384841	0.142737302554941	0.238024796851912	-0.00444978223075362	0.137643402333356	0.0345889650479733	0.071056618800001	0.160237944981961	0.0285984146152487	0.0786136263748459	0.0582242307717086	-0.0203078341522194	-0.0480932953723596	0.0374819181528759	-0.0912362683242049	0.149093881581385	-0.147460660710977	0.0627068058162779	-0.136498717963682	-0.0334360127480127	-0.228838096634913	0.041556991566223	-0.264403246366848	0.159235516862304
MO60372L	Mo	-0.286262423602337	-0.178609169247887	-0.250866173030487	0.0208382271645388	-0.174011522307335	-0.19386426677037	-0.0749545454984118	0.0123485926197573	0.0146554180639449	-0.178257006698282	0.115858475208684	0.0220000097343373	0.170789591666609	-0.183531450884659	0.295426399682697	-0.0113098513476881	0.355317927136592	-0.126624493783135	0.225732484404384	0.146680485540757	0.261773064957532	-0.000504195409266921	0.13475719612356	0.0518000980505985	0.0709926310216409	0.156699541869378	0.00633630604511715	0.0712516832663037	0.0427055450974365	-0.013677734277623	-0.0482089654907176	0.0324346116673944	-0.0938784533574427	0.149459617868955	-0.153959068060376	0.0614949732809395	-0.133846406798141	-0.0192372600714471	-0.224297126120696	0.0385717058472079	-0.25406035514225	0.142035881580192
MO87782L	Mo	-0.308610467882315	-0.179757639931882	-0.250500215007034	0.0134088838411414	-0.178280659987535	-0.201175048261684	-0.0746521165414268	0.00528720624456094	0.0226891167336804	-0.192601876754247	0.104239836546724	0.00283839490846078	0.194697990039553	-0.183144984183739	0.272756652684457	-0.00505135287298639	0.369102643060552	-0.138864163504195	0.230593483062031	0.141676632184117	0.208108535594455	0.0186401171433235	0.124612774681547	0.0517263961808536	0.0727976691685555	0.168159536531418	0.0307401938889393	0.0763175506484195	0.0558227989805243	-0.0102797742524232	-0.05183502996484	0.039524059446914	-0.0936520017586465	0.149856806095451	-0.138127449506521	0.075518786793552	-0.123210747728152	-0.0121843875576517	-0.216346012639699	0.0357278219551176	-0.250946993424845	0.144377035345477
MO87783L	Mo	-0.301334384739402	-0.177483839642165	-0.257389496461512	0.00960221138955876	-0.165252528075482	-0.187760587695503	-0.0779028720072819	0.00428550003198775	0.00611940342496566	-0.184008896449452	0.109978278299644	0.0169282978397122	0.187597834014188	-0.175897815129183	0.27748317870729	-0.00370826989609923	0.355514392106347	-0.125182865666421	0.245580443334831	0.127391685008158	0.242467945916848	0.00812417145236327	0.136325074621126	0.0474497149113471	0.0704416268710776	0.143580311599138	0.0300975834485548	0.0842837331828437	0.0593339189333979	-0.00726387286889521	-0.046354302211033	0.0394234954235016	-0.105500971598152	0.146218118203208	-0.146759541000313	0.0710150309800115	-0.129032503013862	-0.00635727210339292	-0.232459954311883	0.0365244706348637	-0.258953126259349	0.132836678794418
MO87788L	Mo	-0.31223064816248	-0.1778663231292	-0.257648302234462	0.00763330317927525	-0.17152293806595	-0.18099727883059	-0.0725471711886556	0.00708372589764276	-0.00330268320020536	-0.178979611898793	0.108957669073006	0.00675917818442593	0.172228956621481	-0.161623835863915	0.303473898451806	0.0163454391624582	0.368048291429347	-0.121438617451492	0.233970196482085	0.138699856121434	0.244525064504098	0.000413638980439303	0.135234202076477	0.0426025415355521	0.0666050100166486	0.146424486277532	0.0318849795754657	0.068359719596795	0.0495670727606485	-0.0141073873642043	-0.0491548534725849	0.0369761912156648	-0.0879866171773567	0.13101564877524	-0.146476109371653	0.0622713834457304	-0.131812515931179	-0.0125885420539083	-0.232597569742657	0.043588224401617	-0.249215932443879	0.139428259818295
MO88901L	Mo	-0.307931571181405	-0.17302907098283	-0.24725840663393	-0.00227514273303853	-0.172890433261137	-0.18208468941516	-0.0754993317696161	-0.00345956635537496	0.00221282734749537	-0.176631360974357	0.115534422782938	-0.00632615767643869	0.184680128469816	-0.16626783934332	0.296348452571782	0.00136785748397842	0.364676537455034	-0.121036368072282	0.230359873503705	0.13329667416569	0.234392417588419	0.00540099140856075	0.13399578201188	0.0460842701723405	0.0632623109548397	0.156214716410795	0.0265512687334885	0.0693425218160257	0.057282914305452	-0.00679540422163526	-0.0343993960613387	0.0386442931737542	-0.0983304537521132	0.146809922058867	-0.143443858982021	0.0592975285131936	-0.135803756038623	-0.0120594345971587	-0.234876866683132	0.0437397703837963	-0.25886286136153	0.149766488784594
MO94423L	Mo	-0.302340579902497	-0.167872304951073	-0.256985238433498	0.00933632652446848	-0.18171094429053	-0.189771086175823	-0.0706747162530618	0.00180057418925329	0.00473754044520314	-0.177872279483682	0.110530063935312	0.013145366219775	0.184798545631546	-0.165024169445449	0.276534350859941	-0.00976168578365256	0.36410445165819	-0.119524788797624	0.240121800680789	0.140992336100036	0.240325880533573	0.0107853614079777	0.136255846496539	0.0486500102050354	0.0686729553145538	0.162120701131553	0.0289390319574595	0.0725889083219923	0.0512463062746333	-0.0202504025870421	-0.0310642856429834	0.0249404290395491	-0.0927833490189984	0.142757803115641	-0.153092556852038	0.0548239653254361	-0.135081092362607	-0.0218099385028535	-0.225616063528865	0.0388274487931579	-0.256917947502663	0.151117425353325
MO94425L	Mo	-0.31260218772068	-0.173913422660608	-0.2534225842914	0.0123321234171007	-0.156287685170503	-0.191024781882932	-0.0761332702177468	0.0000373526793625669	0.00804619066686612	-0.186361657244995	0.114205495437858	-0.0000449847698106784	0.187927528152661	-0.169816952840229	0.280354915924665	-0.000710161367955895	0.363929882343797	-0.115950903356671	0.247186160769952	0.130646152345211	0.221203340207626	0.012288462952295	0.132604773709114	0.0520585008155123	0.0743909791254461	0.157559254540184	0.0302824816377528	0.0746313901891636	0.0499465047401569	-0.0155719378849196	-0.0484504517074901	0.0268005847331711	-0.096933225627795	0.138604348563559	-0.145929264553535	0.066482378896684	-0.135238528501869	-0.0149036472826571	-0.23238250528867	0.046312099814269	-0.252698549636207	0.150545800344266
MO94445L	Mo	-0.308514848850304	-0.169501991859655	-0.253140358455116	0.00704535689775951	-0.161806671916485	-0.192565055804231	-0.0794503613771255	0.00247186120465133	0.00969264675297012	-0.178087579648101	0.100704567489846	0.00289269212312342	0.178546598425164	-0.173682204935136	0.28597546066725	0.00821915299057208	0.360713873608356	-0.131465577942245	0.243014586887417	0.149849953822428	0.24271750413697	0.00146714160097846	0.134348601719751	0.0377599148817117	0.0744318581451116	0.155581474302266	0.0185282671150349	0.0843012679020759	0.0523090511248471	-0.00639046496898281	-0.0471365065377841	0.0335790778649843	-0.102129741582404	0.142444744176096	-0.15065504518441	0.0596415954924931	-0.12811878996361	-0.0219585331349261	-0.223336114410769	0.0406947835306123	-0.246694577794713	0.147702391503526
MO94447L	Mo	-0.308623179939968	-0.174713688522935	-0.255342068033425	0.0011077663134967	-0.162883988535066	-0.196268631087978	-0.0742538186655837	-0.00347541640457808	0.0132105265293417	-0.186266125355351	0.111061089737649	0.0191049531762284	0.176072635100866	-0.181287825993663	0.256593018862977	-0.00674732843034289	0.358517913655444	-0.128286382969405	0.243921699594145	0.14635898210377	0.23149081265639	0.00887961567233611	0.149738482860076	0.0445501094745071	0.0796630365857036	0.170282468184143	0.0235175418354579	0.0823663345258341	0.0479221418980306	-0.00662860979198707	-0.0489602742942473	0.0427186605746089	-0.0868833789332257	0.149686613447593	-0.145961043591894	0.0604888387247815	-0.134354215079514	-0.0264297082607715	-0.227892430042048	0.0327992855657226	-0.246554502201109	0.151760089053989
MO94450L	Mo	-0.306162737025682	-0.164019926205439	-0.272529909620431	-0.000613906056535192	-0.154364159906021	-0.183334631091015	-0.0794729125393109	0.0092001467834375	0.0108767603817371	-0.184218854865602	0.112330357818809	-0.00407217308312952	0.191885640155234	-0.171032561710374	0.284686752788239	0.00145078528124657	0.36050532784583	-0.135218056068642	0.239288886442601	0.141867588172004	0.2155432594964	0.00929962745821091	0.131865942875483	0.0521508148246451	0.0788289333004951	0.156149847091296	0.0310782595332765	0.082256420431132	0.0555412635336891	-0.018752396070236	-0.0452719492776139	0.0346127131823441	-0.0952962552912988	0.143945411265269	-0.146922878782073	0.0742964893649955	-0.128919676670535	-0.0209076004705532	-0.226898533192715	0.035068823482533	-0.256592371866114	0.141871438284411
MO94451L	Mo	-0.318568632236784	-0.163372258804511	-0.250309968329943	0.0152277542762609	-0.17402696086591	-0.183559257901242	-0.0702866360482151	-0.00526700469319805	0.00314635053968374	-0.179734764475669	0.117588851446185	0.00723772735008419	0.187315093176316	-0.16844838858183	0.281455919044287	0.00346987549016064	0.364426021237316	-0.108414072388634	0.240695699561999	0.13576725856091	0.241028016222995	0.00750520413789985	0.140130763297121	0.0431786662449948	0.0619956236289561	0.151450728239083	0.032118251990219	0.0616086278764027	0.0522072253950472	-0.0162098627499445	-0.044135515251692	0.0294417355495837	-0.101550630452351	0.140599986449811	-0.146353484731285	0.0638334323233697	-0.127467074684804	-0.0163922793921605	-0.231275697336427	0.0351350198507628	-0.258133215602718	0.146941872637866
MO94455L	Mo	-0.302564089745143	-0.174608594889085	-0.252250639843139	0.0139503511618649	-0.167924768151785	-0.187966429459151	-0.066993623020998	0.00645642086733198	0.0110936503359648	-0.177252215563085	0.104138849170007	0.00955025027881216	0.1848935415564	-0.166477891997227	0.289274592298827	-0.0031168238790292	0.361804250093281	-0.114096659426467	0.229985803790003	0.125931998351361	0.251661943535271	-0.0051591363275732	0.140774484568023	0.0376720857384051	0.0645165187236238	0.155199407500567	0.0296652081404827	0.0726584281396391	0.0518840889277762	-0.023479094111401	-0.0560680163741555	0.0504719943566713	-0.1041208301043	0.149571644360554	-0.151842708160119	0.0672595889243121	-0.12571770822673	-0.0186114413416204	-0.232475348176583	0.0396485589281211	-0.259735199336708	0.142397558387001
MO94494L	Mo	-0.305195727527164	-0.176882745867368	-0.252444553857114	0.0194436974167117	-0.169504780486104	-0.197466727298622	-0.0803941124263455	-0.000436912206578822	0.00269703151508215	-0.201416733147332	0.111984714586138	0.00959501323882621	0.17426679393808	-0.167637520917281	0.299700669865184	0.0171395043280386	0.356923718322681	-0.137659142985348	0.228813077234991	0.134354120281503	0.239343519646356	0.00713897949532764	0.132750769560265	0.058288568386555	0.0558807317571863	0.160076306740073	0.0315667723099884	0.0768934766144055	0.0544070228683205	-0.0151790675725645	-0.0458093758939603	0.0411225459947381	-0.100060196454252	0.137850138221245	-0.144441472573474	0.0711492482153672	-0.126367923752779	-0.0248822179093651	-0.223777636565361	0.0455503577152336	-0.240339042067721	0.142959111256435
MO94496L	Mo	-0.325108135357491	-0.176042641468124	-0.240968882438166	-0.00054331446607057	-0.176503799282631	-0.206427187830229	-0.0742473563530898	-0.01650252333052	0.0122949815330175	-0.208130436602839	0.0943748921422023	-0.0162150997247464	0.183326939935736	-0.171355147847461	0.269641611035631	-0.0189584568406722	0.364873270295078	-0.100852340590874	0.213515840055602	0.141701344840228	0.228462634172424	0.0121397770677784	0.130594742817594	0.0572713994349141	0.0741268919297961	0.166344496838003	0.0335756185710136	0.0859784981412078	0.0616565379142908	-0.0153242355111022	-0.0369391563738619	0.0488335770776724	-0.0739738336335757	0.170799395358411	-0.142111803628641	0.0751143532143793	-0.12626973990565	-0.0285607251347361	-0.221913304335071	0.0449598386705044	-0.248407949094209	0.155769428704276
MO96020L	Mo	-0.293478872549913	-0.176569241188253	-0.247755432606781	0.00503546606117891	-0.155906296065666	-0.190452910738311	-0.0794639299459149	0.0123166350334642	0.0137513756557402	-0.181869700652535	0.104231760119426	0.00681120689568629	0.18467472619381	-0.174679023285992	0.283854596437449	0.00135831569757793	0.360819848424848	-0.144878362517344	0.242448526351376	0.133838335292441	0.23423109841827	0.00264910853583638	0.133440074104126	0.0522202133145655	0.0796265391425942	0.153042642386863	0.0170745264804295	0.0865018917450833	0.0497081368316521	-0.0091502152895911	-0.0444550684274238	0.0400455325219408	-0.104682763213052	0.146562970496065	-0.154414021618277	0.0686051746508415	-0.134229740898313	-0.00763623416917051	-0.224567719526711	0.0374068474106433	-0.26490736330767	0.138841347799011
MO96022L	Mo	-0.313939489001665	-0.156384402412316	-0.263462302287049	0.00459403039003718	-0.184756470258452	-0.18809375204726	-0.0720041619589475	-0.00504054119515447	-0.00347746104776789	-0.18446381007112	0.120152122008441	0.0102657995726132	0.175619870580967	-0.158126971044492	0.284915210866738	-0.00114773320979884	0.360569785675374	-0.0969816636363106	0.249943093248008	0.13297439423538	0.237259813576107	0.00791161921228211	0.14440841736784	0.0440557768254006	0.087480595133697	0.151959333888304	0.028188230167592	0.0832502879624844	0.0579480756249013	-0.010468068790363	-0.0440567133634425	0.0268435977504307	-0.0910886422738015	0.12951209729837	-0.158134255975258	0.0618102430066242	-0.135902748379988	-0.019003438772922	-0.236017345824984	0.03257629198741	-0.243645623878309	0.133956909050401
MO96027L	Mo	-0.33118591113284	-0.155457930615666	-0.263053985517429	0.00846611691044324	-0.169205139027022	-0.177642064142647	-0.0862509374977542	0.0190822470969312	0.0128328589212978	-0.182862097170797	0.10609226148841	0.0154186158688305	0.198354740756214	-0.160381989560712	0.279032930762793	0.00749607009637543	0.370972204258155	-0.102744745413849	0.248827567552982	0.128296655188376	0.221767127123011	0.00174422283530294	0.146355588917412	0.0435641660499605	0.0873790809403755	0.135575985139583	0.0398943920419096	0.0576810677153746	0.0393886020881056	-0.0137272683086598	-0.030614763239759	0.0363651020212263	-0.0801685549553537	0.123019335687043	-0.137406298886703	0.05849526343225	-0.14659243156193	0.00280408036005922	-0.224735645786944	0.0273482085152803	-0.281683687244933	0.127458958295294
MO96028L	Mo	-0.290539379646501	-0.167055911588428	-0.260435822512787	0.0157633800818463	-0.179754179744749	-0.190752006989322	-0.0799689120278616	-0.0130035475535067	0.000450346517444679	-0.180535426252217	0.10740471435061	0.00293515320715214	0.176943128394126	-0.169061430889826	0.284909617012393	0.00262291685739174	0.362740095772594	-0.118701880457616	0.240601523829579	0.14083167522521	0.250901912691069	0.0163247920908457	0.145101011948978	0.0482969084918218	0.0738124257519625	0.143351420422227	0.0189648875631746	0.0723595058193606	0.0549845436252952	-0.00895049124969852	-0.0388464956094689	0.0286236941309631	-0.0920779476647066	0.136335863050332	-0.159716305127004	0.0762209491075378	-0.128667663840211	-0.0178995398008339	-0.236156494788837	0.0424492620627483	-0.250651006495098	0.139844714234013
MO97516L	Mo	-0.311483126012302	-0.171188982351055	-0.255326092310086	0.0150162086136017	-0.186064622456363	-0.180998646886947	-0.092127975907861	-0.00220996317283595	-0.00957275142618571	-0.184795424410142	0.102650828507487	0.00250985433588705	0.198539221977233	-0.167806519507018	0.295924783031798	0.00982008450360097	0.359196534539012	-0.125300947302869	0.227994281611523	0.146102219036093	0.250884209540672	0.015940324479188	0.138962289878897	0.0427426840637883	0.0746227050316336	0.159642907187078	0.0282133057655976	0.0792915865705246	0.0452584932718258	-0.0131493409984403	-0.0459608542696159	0.0258829027566886	-0.0873496025392787	0.130547139657913	-0.139763186017121	0.0624009322627241	-0.134943672390236	-0.0119122346875955	-0.221332325584181	0.0356204830352253	-0.23832244424245	0.13184473281459
MO97518L	Mo	-0.306869630525154	-0.158606695949579	-0.270475204338373	0.0305986595553699	-0.173830900523529	-0.176934894897501	-0.0821918159029745	0.00879594683361647	0.00295775040651519	-0.176975585793259	0.111664128204951	0.02281292624607	0.18478006840369	-0.163833143823967	0.315877033835256	0.0198138834977369	0.360312025308988	-0.106135148595323	0.233218088741419	0.140598461104364	0.242197915938086	-0.00147774753126954	0.133885728628264	0.0500476297858612	0.104167754930646	0.128926007041941	0.0174715092344966	0.0597061047323806	0.0374227286529861	-0.0225212105652182	-0.0446628115285673	0.0249436134058589	-0.0872698070224122	0.115927817263776	-0.147460025108474	0.0510452071695957	-0.138260535353611	-0.0285396872772662	-0.230690073912525	0.0406753203026898	-0.262243928069679	0.141132537494121
MT101609L	Mt	-0.320823700655215	-0.173884308735037	-0.259739730169936	0.0157492449800113	-0.176267758233353	-0.183118186923103	-0.070497072296079	0.00325580087710259	0.000755473589951923	-0.182194377962275	0.110537655548592	0.0202597519806688	0.183751327293052	-0.159493227638913	0.276032512347157	0.0108054611336534	0.354771923704617	-0.103334265162416	0.253462077484225	0.121514340827923	0.236883019239604	-0.00205859744028239	0.145088435169367	0.0474913295486385	0.0910037387440945	0.150853244993044	0.0284053935295571	0.081120455976059	0.043513972547616	-0.0180149116500721	-0.0416033119558472	0.0352606206973742	-0.0861414552264831	0.140447123476241	-0.152634195395001	0.0622299956797049	-0.126057105588182	-0.0323295737554172	-0.232043948170937	0.0269070969042923	-0.2583972515068	0.138532982192802
MT12348LL	Mt	-0.296853376837567	-0.186007531743994	-0.235950196706062	0.0128559984332264	-0.166808894437836	-0.196225384853763	-0.0775196727888168	0.00988017953222807	-0.00217438703531985	-0.205531515464079	0.109249361472976	0.0192740560470754	0.161592598540462	-0.195934711134646	0.29597572716221	0.032879515666333	0.354963800224003	-0.122689115004852	0.255747800073238	0.138051587301272	0.229791174972149	-0.00232625806855906	0.125198888083904	0.0506698258730034	0.0712483323372873	0.149628241350963	0.0162594741539857	0.0712422505292008	0.0514246084000993	-0.00558645175289423	-0.050141062090884	0.0317961046651571	-0.0945652289167035	0.148424261119882	-0.149480081006945	0.0784169314938366	-0.121727702061667	-0.010881631419403	-0.21908947221772	0.0369086465929582	-0.257141691320796	0.145155000837054
MT12428LL	Mt	-0.310327166803172	-0.18365605516793	-0.254345608845257	0.0104118607158194	-0.176470246669296	-0.188674490191595	-0.0815002849824315	0.0157674868057839	-0.00910711209160547	-0.191503671351565	0.10370409604394	0.0144713038111236	0.180000121945373	-0.166749186736016	0.295146115727483	0.0140237311701959	0.357297134306656	-0.118560935283139	0.259007856053595	0.138567877025733	0.227221876906275	0.0160501375311929	0.132778125304191	0.0429240571642388	0.0815164282832261	0.150144152101758	0.0287822273510834	0.0648779446234929	0.0432889006570966	-0.0119956315482051	-0.0454750018926024	0.0314580692075702	-0.0820833288570989	0.139278151356383	-0.148131554092857	0.0638028419364593	-0.128442442760516	-0.0131797047360053	-0.224107558293926	0.042978365812094	-0.248752577290158	0.129563695752611
MT12435LL	Mt	-0.296248934124355	-0.18528232248461	-0.254095433196035	0.0102653230584981	-0.172895275700469	-0.187519862716496	-0.0740078867620373	0.0131812272679587	-0.0000644093820641707	-0.192063175191673	0.10516405128383	0.010831663889653	0.167108389971358	-0.171431134071046	0.30729909700886	0.0109376341266361	0.341258230400456	-0.12540278357975	0.232534468960887	0.144578196440643	0.243391637678787	-0.00586885158519535	0.13928090277028	0.0482734434310212	0.0763857510915891	0.159950955975222	0.0249806097888717	0.0801211726804759	0.0539647721252919	-0.0205259959713758	-0.0449392120437655	0.0389401285259516	-0.0879248620366734	0.156203897584961	-0.14968564966247	0.0656752359177195	-0.130336714100017	-0.0235459194695121	-0.222911411196751	0.0360979464972703	-0.258258122875572	0.136583219673649
MT134933L	Mt	-0.295556977740103	-0.185590754762626	-0.245996425183501	0.0108739886148314	-0.158109023467612	-0.196339288914653	-0.0687706392458565	0.0224184821389956	0.00173889541335252	-0.187148646516647	0.0959118199284622	0.0253589106782946	0.174589221069189	-0.181185615041247	0.303741157722531	0.025831054971736	0.339969742028496	-0.139524731467104	0.24341228690607	0.141876449026805	0.237575320752009	-0.00633512363463629	0.143744798611936	0.0552979355457253	0.0974785105693632	0.15975567424814	0.0173959220493755	0.0682062576989601	0.0336052770354694	-0.0150563415292422	-0.0436700686658704	0.0462082805465199	-0.084945584925092	0.136096398050894	-0.161567068492109	0.0510704199437251	-0.145032207840327	-0.010150158569246	-0.231473871145597	0.0489772362195319	-0.254041085380187	0.129359572751242
MT134942L	Mt	-0.317207735115536	-0.17353838905031	-0.247929336522505	0.00972021133631625	-0.169311790670659	-0.200061804463739	-0.073124783017146	0.00952721061317928	0.00521490356485755	-0.189816896242423	0.1063285021316	0.0132679812923053	0.186371900798834	-0.178411111940206	0.290055607287634	-0.00185733842712139	0.356761452827799	-0.118869172700512	0.238743378196897	0.144967541298871	0.220436304095572	0.00959620008849774	0.133892577946365	0.0482057049484884	0.0902244011657869	0.157248198010627	0.0249160648697824	0.0747973370897966	0.036440000110826	-0.00376585233943011	-0.0427152350658528	0.045473320406054	-0.0841959552472911	0.142225402988526	-0.147371411247858	0.0522703295001468	-0.133079785699067	-0.0224489445934848	-0.224064874293522	0.0416807447891936	-0.250384186116516	0.139789327395226
MT134952L	Mt	-0.31271649648845	-0.160464735858642	-0.254515160443756	0.00793921004115571	-0.162684653571733	-0.186827563234892	-0.0849769419805559	0.0118684535692665	-0.00171891994670689	-0.178331738108308	0.110858757690651	0.0180238548182935	0.174122461701525	-0.149816165939898	0.291805575229341	0.00795488790957723	0.352506734446421	-0.103421691532567	0.268613469947974	0.132050939033566	0.243874445510235	-0.0048190501457717	0.135041199423385	0.0428383967209133	0.0989033408225073	0.144116324471782	0.0254872262816993	0.0678711554015295	0.0434676279981346	-0.0176259675634612	-0.0409579808658451	0.0303310928817961	-0.0912535492307974	0.13899603080616	-0.16086788079475	0.0552294325900107	-0.138284084601855	-0.0226573307576913	-0.22941582239186	0.03556346890784	-0.267289348735564	0.131180995989341
MT183858L	Mt	-0.322677488057611	-0.166063664624619	-0.25248749141405	0.0145188569617696	-0.179960728704562	-0.179849707861898	-0.0690400184946752	-0.00231237990384281	-0.00237023888878153	-0.195809536616564	0.110037119794338	0.00883024926559783	0.183245394832027	-0.172922824178838	0.297618991238266	0.0268711275824511	0.35235768688908	-0.0970813488719061	0.233567815756522	0.138115468912081	0.246748422469009	0.00270469568035903	0.135421087414987	0.0490491542990635	0.0764299539472684	0.1458051219796	0.0326429440590151	0.0519816146252097	0.0551696513444362	-0.0125661050470243	-0.0434590155412795	0.0282220552986486	-0.0920106361150687	0.135822225901228	-0.148380613742522	0.0436819175166971	-0.135508202693532	-0.0229533898511297	-0.228930926891609	0.0488767086297437	-0.248413707201261	0.155079760303372
MT183859L	Mt	-0.325403795779054	-0.155950553401712	-0.261090654552629	0.00825330694797141	-0.185287136999842	-0.165616485621364	-0.0815473709756005	-0.00412388730387869	-0.0017224251697973	-0.170226196128301	0.103636228890142	0.00766320503850535	0.18707561621124	-0.141963017705852	0.300737658704402	0.0166083519961803	0.360175873178745	-0.102150380914765	0.250869754039268	0.145648499565965	0.237923939234998	0.00650774007817167	0.142953165617626	0.0322104827195002	0.0977333748361154	0.124341869845415	0.034604722655094	0.0660340958788371	0.0531688715796331	-0.0151291235466578	-0.0336493466245525	0.0251027099332248	-0.0901460284915992	0.127640335766422	-0.160831905359269	0.0407718706025134	-0.137471671064368	-0.026017481821665	-0.228186551499171	0.0303567656652948	-0.26354231843138	0.150037892406193
MT190214L	Mt	-0.309400326410759	-0.182325611465575	-0.256748164775224	0.0140200746210555	-0.175834337253907	-0.204105174697038	-0.0607338680881064	0.0144501542358854	-0.0115504866070772	-0.194453168827473	0.120502428752548	0.0212172246301159	0.172704917226772	-0.181620062839664	0.285938292649394	0.0351490507119586	0.344416542190332	-0.1383140306183	0.222884055132961	0.14797615429102	0.230159734488616	0.00541117502826788	0.136464258715399	0.046326024397384	0.100976991645355	0.156432826307553	0.0207380277815497	0.0795468324014694	0.0523215642634578	-0.00427387086237163	-0.0390211616832341	0.0454505684931415	-0.0658014670429763	0.136216860077439	-0.148247918499418	0.0675221351900182	-0.136361005821109	-0.0311661681374829	-0.230320333630028	0.0348786166577346	-0.253087743034546	0.131660390404862
MT216762L	Mt	-0.312958287122566	-0.180119851415407	-0.251216308968059	0.0159961462571878	-0.168619589770325	-0.187436569895567	-0.072872616055929	0.0154039138156467	0.00868979989783493	-0.186186560543666	0.101565786767709	0.0165543245292048	0.175175576458686	-0.168206157472147	0.297667173471923	0.0239765251735222	0.343558901339858	-0.119776972756655	0.252561120740316	0.146030070814725	0.237095182324234	-0.0127564993264059	0.132209257708632	0.041155542328436	0.0788934379570869	0.148695929386549	0.0279683275997819	0.0713636286031736	0.0531096142948615	-0.0141690284906569	-0.0460669288582084	0.0399097463633929	-0.0902964545117903	0.127793744846088	-0.143070699466186	0.0494906857638497	-0.122976169754603	-0.0248783348861143	-0.231342182929564	0.0516974084248821	-0.269074941123689	0.145462308479961
MT216763L	Mt	-0.321571632452594	-0.17085647709586	-0.257284406348301	0.0269995719540626	-0.163146375248907	-0.19609619952356	-0.0735442798324593	0.0187113301774566	-0.0053715144248336	-0.188064571213063	0.113890084900979	0.0148846221010259	0.184001069468305	-0.168431872776348	0.28955271324789	0.00838170374763048	0.358341547800454	-0.0930054128377724	0.239006043574568	0.134919102498489	0.245245176835808	-0.013711655494022	0.143796711651044	0.0471356624623432	0.0776892932468966	0.135873793337967	0.0268730845143991	0.067680846453715	0.0407759268907143	-0.0108103389112514	-0.0409928704839277	0.042836715093871	-0.0863487399576347	0.13600312550146	-0.155252377171275	0.0606749244291584	-0.134138879487906	-0.0250747472675862	-0.228431377834621	0.0403925190834441	-0.253089198888599	0.131557358278839
MT216764L	Mt	-0.319947509940484	-0.187244422071877	-0.244927317503213	0.0102282121197603	-0.167530132233089	-0.205413853999818	-0.058300877114445	0.0201533652197468	0.00346184733439505	-0.200066660367649	0.112561928503754	0.0228026735909989	0.175797627830491	-0.186593719086946	0.279079030921676	0.0129765979136624	0.338787229099313	-0.127269350128576	0.248275308588748	0.133607639833844	0.224939592645597	0.00231018397086708	0.128719035800842	0.0692343230973823	0.0861292156816631	0.156795506376968	0.0387635146125421	0.0694916269412642	0.042151175855214	-0.00336685269614768	-0.048803901758022	0.0614025733584051	-0.0836052208791771	0.141374360329501	-0.134868293747807	0.0660364252160536	-0.127642107412524	-0.0205993665988311	-0.227382364679845	0.0329314679599664	-0.26565778160563	0.131209269021425
MT216766L	Mt	-0.317122406971398	-0.177230020501297	-0.246508692723108	0.00813374496524736	-0.173383304659635	-0.20027181151653	-0.071013366447431	0.0113193314844072	0.00110125500209205	-0.188181214766446	0.109800536072379	0.0154979108430401	0.1834494045792	-0.162643632025487	0.274029646924935	-0.00373672996032285	0.343137594316062	-0.107972365940068	0.24640146947792	0.1330939325091	0.234857399775504	-0.00600808877738622	0.139587353864831	0.0550835928541399	0.0964073689478658	0.154287452133119	0.0324190181144535	0.0750471400286582	0.0585057612951729	-0.0137246847628966	-0.0438582329542013	0.0464194398323669	-0.0941647939770538	0.146451212877385	-0.148309202028842	0.0637784767914153	-0.12761262131224	-0.0205920851232381	-0.226378010613506	0.0351466365737066	-0.271346176683002	0.136101762481087
MT31069L	Mt	-0.32310555434437	-0.166853978019601	-0.251195339975051	0.00675595287891825	-0.181180668050849	-0.181082231657959	-0.0726508227862322	0.0105820684032759	0.00258912280578508	-0.185854411027766	0.111461646676609	0.023467185450996	0.178317284714283	-0.158572737122042	0.258836117106679	-0.00326743066053344	0.344227722125278	-0.106132195063384	0.273602913821122	0.147497080358168	0.243503284891863	0.0108424666994724	0.152100080684145	0.0643011332368797	0.0931217181459896	0.143611731144613	0.0391950821582108	0.0639931074375463	0.0426357998024648	-0.0252339941424761	-0.0395138883697667	0.0423038940288876	-0.0831783406544334	0.131989316426372	-0.160384957451718	0.0465860049046787	-0.142713591986397	-0.0313117070424573	-0.222486408696995	0.0255507934716815	-0.263181200616614	0.140827950294731
MT46453LL	Mt	-0.302480002737866	-0.173957161565138	-0.25498954183075	0.00343738088968326	-0.155336568038115	-0.175483011370433	-0.0777972804194568	0.00897677060768149	0.0158474548904941	-0.182888496198106	0.10938896824995	0.0115892022311085	0.179061852626527	-0.179316921744498	0.287599414397267	-0.00482522379171861	0.360102337592394	-0.126747792098249	0.23610032450104	0.146196944223802	0.233559131669012	-0.010983410462901	0.123217564022467	0.0707141223547115	0.0898846219507263	0.153735476982306	0.0300422609162014	0.0783810203320634	0.0483850704100268	-0.0176080500069446	-0.0498941080546985	0.038123461506045	-0.0842408253983957	0.135135595256828	-0.154086262467949	0.062809356517552	-0.133812396426449	-0.0232391282317817	-0.236115874392585	0.0464471032742395	-0.26443614145984	0.139502761293751
MT54432L	Mt	-0.325889245277347	-0.1609899153498	-0.25922847295482	0.00293588619307221	-0.174280808680288	-0.165534416230031	-0.0816591997978376	0.00425725532430163	0.000182586765396761	-0.184522330310724	0.0945192452935795	-0.00252885125529039	0.190404256382769	-0.15516637877184	0.260821368706635	-0.00171467956453028	0.357319626719674	-0.100950142453396	0.257493291174331	0.139036997331569	0.245999177773536	0.0124209374902475	0.159607191286888	0.0495595693998279	0.0984323075110302	0.138872840032059	0.0318866592346566	0.0591103468690093	0.0589687788473201	-0.0130615374248847	-0.0438327556140469	0.0433633350078169	-0.0910582143439943	0.144249273671295	-0.146557382256371	0.0598317498180623	-0.130483296815736	-0.0271242004292202	-0.23121609932313	0.0302563466627511	-0.271429014632246	0.127697913989705
MT54433L	Mt	-0.310111130756182	-0.195024154608643	-0.252959004025554	0.00856850118320351	-0.178242180447006	-0.199788042903902	-0.0669113010361688	0.0147963870423717	-0.00153570154565472	-0.199983106315138	0.108999626236153	0.0176895840125394	0.170587309562238	-0.17518252951723	0.251077465173255	-0.00257257184756883	0.336214506416181	-0.123092827107325	0.25997967258278	0.154913043143316	0.234155305407601	0.0181911493727175	0.152134125791208	0.0650849236352751	0.108557324331644	0.163626000090287	0.0322102304445691	0.0683239154054199	0.0367085533502945	-0.018300279740105	-0.0462930545926505	0.0475499826372444	-0.0859642417728854	0.145863152289296	-0.147709716981574	0.0656761794559454	-0.130341668071045	-0.0196431088368255	-0.221282530800931	0.0258476862456554	-0.249273589266271	0.137456116363466
MT54434L	Mt	-0.309388588024256	-0.177963685265172	-0.263271250795852	0.0029782003304519	-0.17507603885432	-0.174432056027432	-0.0676115449684155	0.014373731863847	-0.00304499248900765	-0.165235637286461	0.114775673369255	0.0185192863758114	0.18568172325744	-0.174389170066619	0.268766491116013	-0.00119752374763319	0.350951874841793	-0.112008965829509	0.262030858820654	0.135003619749816	0.240035235957054	0.00152097674627197	0.142099476847417	0.049617856943079	0.0907345583601423	0.149467420908191	0.026955871265466	0.0830941339455103	0.0525935364922583	-0.0139612093927883	-0.0454449451010078	0.0443920635403549	-0.0823888692462117	0.140314613700307	-0.150981427983832	0.04525364281252	-0.141868928961857	-0.0304477660794016	-0.232852987217065	0.0340490703916696	-0.262695726685667	0.131051396387185
MT54435LL	Mt	-0.317885872323746	-0.175866101794127	-0.260935873340075	-0.00418161684048481	-0.180174064530318	-0.182085550384198	-0.0855493521589809	-0.0054770742113773	-0.00983685500472841	-0.182224956811831	0.116968080304899	0.0197235738032199	0.175576656161427	-0.153440004074592	0.272459935721299	-0.00222395213271476	0.348542997184853	-0.100910287710123	0.265178505936404	0.125780155849411	0.236495791743946	0.0160932765167937	0.149287867620635	0.0491864438068214	0.103598411696833	0.147947145340559	0.0414731033130853	0.0717399158365922	0.0401355527749863	-0.00629557272226303	-0.0425494700050255	0.0428654177046377	-0.0780296202991591	0.143319769603344	-0.142085833015044	0.070230477357359	-0.136045936777516	-0.0303107281925162	-0.235533305802252	0.0315253960849061	-0.261090719201521	0.124604272970583
MT54436L	Mt	-0.336344997795015	-0.147632973665156	-0.253686685708045	0.0128525459879567	-0.190920409366608	-0.18573958746874	-0.06547229882605	0.00806301363880604	-0.00658598126535225	-0.19238687490782	0.126790681304265	0.0196111738735069	0.18683353208256	-0.158681784111712	0.268722470863521	0.0133238473477658	0.34778429346082	-0.0975813613587691	0.250555536589025	0.127507396455584	0.24655033352182	0.0232077215000241	0.148416320010906	0.0570658274837115	0.0990632724606978	0.141622260781575	0.0334736004731327	0.0525093786339616	0.0568419846368575	-0.0221013520888289	-0.0420103044834601	0.0358564316180847	-0.0834737265729399	0.137651854725805	-0.152894594875826	0.0485967228940441	-0.137162612137109	-0.0192089716461983	-0.230311381001395	0.0319586285500195	-0.266169033371806	0.113506101756379
MT63495L	Mt	-0.32743637768909	-0.176974766801629	-0.248105112111072	0.0182778430835273	-0.17071843791882	-0.200587653716828	-0.0763662668900869	0.0122551532643209	-0.00795665768422783	-0.19144304177779	0.102614357109461	0.0254931923900718	0.164113909788403	-0.165888238097735	0.303003903543851	0.0191084486296835	0.356598838179065	-0.113015832305166	0.248788748123709	0.140701871134618	0.237166300411384	0.00628982082989432	0.132900222670256	0.0434320201581059	0.08281504995804	0.146859901423511	0.0241358306897313	0.065158452644893	0.0496193527153013	-0.0100592790364677	-0.0470118053194215	0.0291527596523942	-0.0828663135992976	0.139602821282355	-0.145474191751234	0.0616438429349474	-0.128583649400251	-0.0146928577086694	-0.220524820816679	0.029419211043971	-0.246712880009021	0.135266330971991
MT68823L	Mt	-0.316546899745362	-0.174218602156143	-0.25295682056096	-0.000852524117177743	-0.162866214260898	-0.180337285672074	-0.0616969293966047	0.0122978690335772	0.00823583154743147	-0.178357520228304	0.11321365259821	0.01849098102298	0.175088385030824	-0.155773189392562	0.290459835958268	0.000974795252170659	0.342279063137518	-0.107206410108027	0.259002215575912	0.120439377544712	0.23220923155023	-0.00572436406973444	0.135326658819355	0.0447575788655329	0.0974762049254544	0.154935133074005	0.0260849468774386	0.0727077434805176	0.0629632839819778	-0.00661615636678593	-0.0406359407066659	0.0415601935034206	-0.0815366573296124	0.136505040525262	-0.15605547163616	0.0561029772030655	-0.153271099914946	-0.01743338595406	-0.237233318059919	0.03300247054595	-0.279539958391491	0.134745278013675
MT68824L	Mt	-0.311304770715811	-0.179726097153587	-0.252356343327057	0.00605193952343094	-0.152331687895832	-0.196700872442639	-0.062557449346281	0.0208436377993628	0.0163105722181675	-0.186484484991908	0.105911708939739	0.00855591624455284	0.181287872561266	-0.166754630538618	0.263434424202322	-0.0143851785941185	0.354235185443545	-0.123868744994658	0.247360088326864	0.141028392763179	0.232779983242863	-0.0109045842032018	0.127730736374313	0.0552866762660911	0.0868466265174265	0.16472236444143	0.0272766118744936	0.0748711964858874	0.0571413413509976	-0.00703061786776872	-0.0441557122975556	0.0487273606779252	-0.0932961847046979	0.138928517959133	-0.155958293999822	0.0635130177481211	-0.127578719407414	-0.0243611655158948	-0.233445152408407	0.0398363481905227	-0.267330836949117	0.14785100820276
MT68825L	Mt	-0.316024915054055	-0.187491059391384	-0.253005526487357	0.0161604907334465	-0.169891923976098	-0.189099887196554	-0.0682033349724887	0.0203825252817918	0.00946437103349576	-0.192929852016102	0.114223750603881	0.0137660742912057	0.179351582849686	-0.18165880971933	0.277343406649249	0.0236967783467288	0.36137904039798	-0.1211126141912	0.220164872057854	0.137774396746833	0.227927996347843	-0.00107426509887641	0.136949939052533	0.0470339502709856	0.0813168534322561	0.148484910949761	0.0328577559556656	0.0643241300005324	0.057264564730842	-0.0162888193971746	-0.0408911073898754	0.0392690397603785	-0.0888750268824071	0.144030069778674	-0.147814528717241	0.0554329732955271	-0.130650506348511	-0.0167717606543754	-0.224814205458158	0.0370451316109988	-0.258073057825094	0.159026596598134
MT70435L	Mt	-0.306435195501634	-0.19663875203388	-0.256074936691182	0.0223444667904264	-0.166114866466345	-0.194748621083043	-0.075700717513578	0.015711721183487	-0.00550907474737975	-0.191086159698657	0.0997827377443889	0.0163161002463094	0.17323544142392	-0.180232772644767	0.293434641870647	0.0221859202231715	0.36171094214618	-0.112681297588377	0.231722942235538	0.136146214860628	0.237924081524012	0.00245959499040691	0.131128363257004	0.0406754629315866	0.0768951500998871	0.149328585923354	0.0282660894011754	0.0716451434480555	0.047661536239626	-0.0208423621130931	-0.0441538601991412	0.0345469991331041	-0.0809290316092546	0.145756963655147	-0.148495579954921	0.0581001555023305	-0.132582967578079	-0.01702192409654	-0.220810552932746	0.0394580981076982	-0.244955142748119	0.158576462262653
MT70436L	Mt	-0.320717456167501	-0.180332908107711	-0.241971489889657	0.0134079488606806	-0.17924269189965	-0.197930653208533	-0.078720420062174	0.00970902523976739	-0.00288933852193305	-0.184772091396089	0.106038311804812	0.0162645830174986	0.182868048870779	-0.174494319369084	0.285160578174432	0.0227519326939404	0.361305006068112	-0.121910668106031	0.254864621763024	0.143043899402548	0.229740505878581	0.00440279340718387	0.126863109376478	0.0481227295836977	0.074839145306633	0.144954469145065	0.0256129459335847	0.0720570925610985	0.0467971206419761	-0.00592463857620418	-0.0345832454839831	0.0376339994630796	-0.0800075175701853	0.136346825966232	-0.148946366498576	0.0504718300097743	-0.138040292202287	-0.0171008887860068	-0.221137051796659	0.0479536763334401	-0.247833523725805	0.135345361865653
MT70437L	Mt	-0.312602732802372	-0.182022027435389	-0.25640160607669	0.0198431289902186	-0.178529098994743	-0.193616649029871	-0.0816365704823157	0.00317001374693647	-0.0187572491884779	-0.182824205689182	0.116861947829258	0.0106853395098172	0.159417662317463	-0.170903922822666	0.315145995568578	0.0319193149663235	0.362815110811289	-0.106119052270241	0.229384171969658	0.134656051354396	0.24432204517664	0.00634932284786028	0.1312792449303	0.0431309258134379	0.0731424022957927	0.141451990881798	0.028564491807512	0.0661532280151285	0.0580441175067688	-0.0240343336916202	-0.0377220078635481	0.0350008374156322	-0.0857935779244632	0.137991054652101	-0.140535723457986	0.0681213201518632	-0.138744421826007	-0.0186452998878098	-0.221698885391838	0.0442099555874979	-0.246555316204817	0.135483006893767
MT70445LL	Mt	-0.329963142682201	-0.178148631959554	-0.247392038067762	0.0195376339542203	-0.171765465589503	-0.196085465270575	-0.0701667980288563	0.00719313506505983	-0.00950497912946376	-0.182759617979013	0.108095084296941	0.00720587376078141	0.170688569349859	-0.170424040850721	0.286324531013398	0.0165979159285547	0.365389011867914	-0.0996333246705808	0.242544503726225	0.142974254032199	0.249243785667342	0.00454065889189496	0.123507898641611	0.0516098807575451	0.0719216851831234	0.142962454076783	0.0250137012114908	0.0739852419737024	0.0509692479285768	-0.0332351259038384	-0.0378042491006195	0.0269866268450812	-0.0798927196902258	0.137141911417615	-0.149510036608975	0.0588369287744452	-0.130126052920007	-0.019870337566227	-0.216100173407023	0.0383123769064243	-0.251472363661843	0.152271651816204
MT83429L	Mt	-0.317926345889288	-0.165040332380548	-0.250381616319458	0.0219406091197526	-0.184197992807579	-0.196847244676344	-0.0715111919637016	0.00871916768257835	-0.0136351507015238	-0.207072862219396	0.106122451131741	0.0206311725555032	0.174344123000749	-0.186990103114191	0.322978830361781	0.0483008042070086	0.353227959337082	-0.115451965817212	0.214626291953922	0.151658906213153	0.245540341081558	-0.00102595178050739	0.133611208367606	0.0406475166575313	0.061282425022902	0.141185324992979	0.0239661574321786	0.0617408446595315	0.0567876587393699	-0.0118321915666544	-0.044055712263226	0.0268603115352467	-0.0910563526515723	0.13703650667724	-0.139454674610775	0.0606309816757751	-0.125374409873307	-0.0199304712964271	-0.222087450655787	0.0372700565218346	-0.232806548692672	0.147568920353146
MT83430L	Mt	-0.324329726437088	-0.151229523112926	-0.259752444435712	0.0075652006433746	-0.1914135044957	-0.178782013151975	-0.0868212359174249	-0.0122874416603315	-0.0183953462685589	-0.174924848167693	0.117461463192653	0.0173993304146907	0.186085531958706	-0.16123721232917	0.274702101469656	0.00577759984260684	0.362419563187702	-0.0812174305518428	0.269846909454606	0.132604330909568	0.237980607532298	0.00929947831006026	0.145416386242436	0.052116256713427	0.0956665990017489	0.144941703728352	0.0441547508884438	0.0678915597779462	0.0423122346506035	-0.0170193751777593	-0.0386116130445743	0.0346413780129514	-0.0884415718285684	0.125682360967157	-0.14169449742292	0.0533394248560522	-0.144466753095994	-0.0333944603642965	-0.227642038151635	0.0297762062802558	-0.254477416480674	0.129057474059552
MT83431L	Mt	-0.318457139397505	-0.175050869327258	-0.264397522759051	0.00742890807534481	-0.186673870460835	-0.193820894311962	-0.0709645793799704	0.00102667472631094	-0.0206352090057165	-0.184212004475639	0.115426935095716	0.00980930928336184	0.168690902561257	-0.167379773114902	0.258235432308141	0.0142420780700406	0.359789175597239	-0.101951446412386	0.254731002385018	0.136794918254846	0.225778595162003	0.0293754250307657	0.151580831009361	0.0634942363083059	0.1108019016762	0.14045970686361	0.0492992308369556	0.0682900614944248	0.0465952349162478	-0.0157852854471386	-0.0407214587581063	0.0305265748597119	-0.072480413838385	0.141802522253964	-0.138001735420344	0.0575363908918169	-0.131606598826477	-0.0315682927534986	-0.242222437408933	0.0359127667398005	-0.254768276292815	0.133068992990478
MT88894L	Mt	-0.322799948283645	-0.152621865782234	-0.247834369378319	0.0148731686658288	-0.182826586869389	-0.173129932625018	-0.0709674334659114	0.00987827673500927	-0.0025155717569067	-0.177241710053176	0.108464805455928	0.0116356891714451	0.183397070976397	-0.161071216468951	0.317933034274432	0.016094217343219	0.346184019827346	-0.0981177178418052	0.236152612405415	0.135803750497655	0.264326623040004	-0.0103699768238928	0.135232815978468	0.03219572179798	0.068440857926196	0.155274186416852	0.0229598306162421	0.0580746883072942	0.062384592977436	-0.0207808136016501	-0.0517160628499825	0.0303202816182933	-0.0990157602628632	0.134283458267007	-0.152158868270058	0.049574790622325	-0.120347652618027	-0.0242405589677417	-0.22776643237599	0.0335352640393833	-0.267527577346772	0.136030298682175
MT94503L	Mt	-0.313072276403076	-0.184643473888941	-0.247909943168523	0.0115501681082535	-0.176764472113675	-0.196172871206164	-0.0630639943554936	0.0129960562670585	-0.00273776483489484	-0.192990828235633	0.1144868377977	0.0252220703329396	0.169354405723052	-0.178097715055108	0.28321883237642	0.0139775834786457	0.337593187906193	-0.13256792477388	0.250611573472832	0.141745780554622	0.238128560222783	0.010042290579197	0.130448554835778	0.0569493857111898	0.0755240759227887	0.161117653836902	0.0329319962677669	0.0706348883828202	0.0578976353915371	-0.00405016854064811	-0.0388951097657261	0.0357587804202507	-0.0848511661272415	0.141788380327377	-0.150816804264689	0.0546823676974356	-0.123217857894188	-0.0207919536076253	-0.232753965924974	0.0378162612131037	-0.25611230506437	0.135033268398204
MT94509L	Mt	-0.333480442339773	-0.163577864864052	-0.258957806868028	0.0152880024335246	-0.185331288173574	-0.177548164916383	-0.0614677638562442	0.0109928655745261	-0.00707454063825257	-0.170607131172134	0.112151343367569	0.00664385480992248	0.175654790362817	-0.146340225405993	0.294787228858372	0.0094885513742932	0.349343341297286	-0.0881238121654628	0.268838065440909	0.146580911582544	0.241956763889921	0.00053927301341902	0.138220990580939	0.041997779031529	0.0847532543311029	0.136912761842696	0.0357970577499368	0.0492079326860779	0.0503462601492594	-0.0163493910406692	-0.0388893118078758	0.0265259562664892	-0.0849483288958419	0.13029462772472	-0.145907200340202	0.0421245333167077	-0.133075321643813	-0.0226605164722975	-0.231253417274902	0.0301740205840092	-0.271463674189606	0.138436035796534
MT94510L	Mt	-0.307270619800287	-0.184323433209987	-0.255637880082011	0.0128775970481974	-0.167557791100143	-0.1825983307497	-0.0722845586173691	0.010527932897559	0.00290539233532754	-0.18320043193575	0.104146541808874	0.0109734974187445	0.173025254167791	-0.167004587937331	0.275858349064514	-0.00544861881821759	0.357340717501419	-0.115839729222903	0.261076443419429	0.141938587662781	0.23110682970695	0.00357606856395959	0.136977744174606	0.0502806891587175	0.0933496145958707	0.155455374026511	0.0384020929116292	0.0780851305965266	0.0460667863855469	-0.00993722105205399	-0.0430918175878224	0.0388411836719668	-0.0904581191826903	0.129090158098608	-0.145537181127625	0.0586285654640034	-0.137273612013168	-0.00859437707279702	-0.235331247071684	0.0400275414578526	-0.265812939489157	0.126644403933313
MT94511L	Mt	-0.300466924847049	-0.181305493149852	-0.238393054785108	0.00890515249724357	-0.156143313227394	-0.194781632661382	-0.0662504204233732	0.0164042158888977	0.010010441315169	-0.192281854875449	0.102968643100309	0.00404450184264488	0.186079336456776	-0.172820213542904	0.281090253573131	-0.00335848747835876	0.36309129325542	-0.134434285458618	0.255717358180263	0.150715589805443	0.206500979650653	-0.00457213555815372	0.116780633731843	0.0468822241268931	0.0776492555974922	0.162117973888488	0.0370600930176018	0.0764245752417087	0.0492807170685582	-0.0150503026397397	-0.0405529189847945	0.0473372715362335	-0.0964664624909902	0.148639405016249	-0.147953404459582	0.0589440045565795	-0.138785136212579	-0.00770018775999336	-0.230646223170038	0.053682489519469	-0.27057114634631	0.1322071892046
MT94516L	Mt	-0.30967274917619	-0.170341872657437	-0.250898187057443	0.00132500684179546	-0.175643746271121	-0.189997397664545	-0.0707958092178859	0.0100651833006168	-0.0126275158848201	-0.180744070680181	0.122945579124241	0.0201431874024077	0.170553854308334	-0.163040307383239	0.28034326710823	-0.00470505803827071	0.35191084062158	-0.113644381177653	0.261249942055402	0.135044716494668	0.2505940676216	-0.00103593014511561	0.137469699842408	0.0503702751833519	0.0794467413727982	0.158019736807024	0.0259954816312356	0.0702443234876478	0.0544357449981605	-0.00207437531592871	-0.0514500291353121	0.0500129928833439	-0.0937772426546178	0.140045963411802	-0.149845912153095	0.0541272376927731	-0.130434516223264	-0.0178501970891525	-0.234565766450671	0.0314956311297239	-0.255233744459569	0.12253933551637
MT94518L	Mt	-0.310346889265161	-0.172568363773393	-0.251068414206076	0.0059304689546862	-0.162972792127865	-0.183057883588567	-0.0699889955787579	0.0158779068386656	-0.00138790501385644	-0.183763427618964	0.112008066130934	0.0143201248006567	0.169042323894741	-0.166713961560744	0.276260858031317	-0.00856158804458115	0.357147763559543	-0.097281897097021	0.263646667358534	0.142332590036571	0.246058056954673	-0.000603085471088538	0.140379399385569	0.0463239362511028	0.079901141872099	0.154551476598378	0.029401339486847	0.0550947088183289	0.0463490775642315	-0.0114891690577273	-0.0442629149966585	0.0354607118300069	-0.0825555795708853	0.139290465673171	-0.153463439168365	0.0539982257064375	-0.140071033845418	-0.0196770529452486	-0.239561669410533	0.0485440739753238	-0.264515061054912	0.131991739674007
MT94532L	Mt	-0.315489952548967	-0.168970371643869	-0.259724361729523	0.00185803004752091	-0.172345258839487	-0.173123553366187	-0.0725595916446345	0.00900073398579275	-0.00908375763030111	-0.172647614991507	0.108633750119253	0.0159681939062017	0.175884393429117	-0.158473908793366	0.284093389271264	0.00870047510609545	0.346042966734209	-0.117548247698449	0.266418593886615	0.138195120077002	0.230655552358992	0.01127629854174	0.154908715959643	0.0525037622236205	0.102994034870847	0.146811961400823	0.037338153367256	0.0794925498138935	0.0510393544478835	-0.01478670247916	-0.0390909985296858	0.0360977970675413	-0.0860593703147029	0.133561534146394	-0.165257552482059	0.0477733203104198	-0.151026525690458	-0.0294185491976081	-0.228117229655798	0.0238957598158885	-0.259254305379465	0.129833411727214
MT94534L	Mt	-0.311232697013911	-0.150818570096031	-0.250178105157176	0.00334828317761974	-0.180645042195327	-0.184918707187871	-0.0654774334529327	0.0034512423369721	-0.00471815015575541	-0.188647897305574	0.122437437428831	0.0154004603849771	0.171203489478778	-0.158917600023181	0.306044206911541	0.0112430232541796	0.347509816232649	-0.105122520383625	0.250255023236139	0.130083335700407	0.239437475717704	0.0017654282609827	0.138663173870771	0.0472204220881349	0.0785008139667942	0.148225065327919	0.0271447678161832	0.0674776005669147	0.0622506253644685	-0.0193319998516754	-0.0521326130156956	0.0457134884688521	-0.0988170920031667	0.14173001404929	-0.153372584262684	0.0482926501401724	-0.12983733623987	-0.0293611790243181	-0.225439822496433	0.0338864775123182	-0.271595954030909	0.139280982603536
MT94538L	Mt	-0.288687642964288	-0.180508143011812	-0.249344210824436	0.000182272940984118	-0.155666607867396	-0.173941231993645	-0.0827678135861906	0.0145511528130266	0.0132408254592906	-0.171042805663277	0.10258984817851	0.0159693045396775	0.187654058552351	-0.157404255267327	0.28571876863208	-0.00790408734665319	0.35791151175498	-0.134213849355857	0.261480681759778	0.131457861025911	0.234527183956125	-0.00736713778298269	0.143064597360708	0.0517952877868202	0.0898820886878008	0.156529535783119	0.0257471537870907	0.0697449718519485	0.0329500002565099	-0.0140323047519748	-0.0501760013151232	0.0569215453242066	-0.0902982417393511	0.143713648678463	-0.154166415948806	0.0492301323785782	-0.15893172508797	-0.0204423690623242	-0.237283435456925	0.0487085165435174	-0.267444623594737	0.128051954569603
MT94540L	Mt	-0.319712687309377	-0.163409907164522	-0.24963767872401	0.011398442509821	-0.175967838694198	-0.189037847354733	-0.0826522226599632	-0.00183026097840492	-0.00250685329403123	-0.185535139176418	0.107749748722461	0.0130733171426075	0.181655025613862	-0.163200539697668	0.280097403269331	0.0102793978217646	0.370278543373117	-0.113585028463019	0.248683109268958	0.126230569205843	0.235967303615825	0.0117992588123043	0.131275318137387	0.0548933885793831	0.0818859989970513	0.157331600717212	0.0305110653602876	0.0674694729321087	0.0558669602523992	-0.0241875707117505	-0.0529566403152144	0.0241674808004896	-0.0927708169670705	0.14227553002257	-0.143970870423382	0.0681710922043695	-0.12276903812814	-0.0161338330753834	-0.223128360612217	0.0384971146438033	-0.257897469483076	0.13133346122962
MT94541L	Mt	-0.329590642087117	-0.144831177206429	-0.265061463374442	0.0121281608557275	-0.190040430994941	-0.175500509104153	-0.0712081605338419	0.00588958060302834	-0.0117322818510647	-0.175023071115262	0.117825647850076	0.0121345646057387	0.180942977842506	-0.143419613262366	0.297048849543006	0.010741357517187	0.358377927035922	-0.0906549553777182	0.258852756267819	0.126311957370745	0.261875249199699	0.00418909746392938	0.1477536221018	0.0348981189205556	0.0766549709683498	0.135774363547485	0.0313195532707774	0.0545896311502211	0.0523113557385515	-0.00638094335183308	-0.0440506009077607	0.0330413237562202	-0.102240213279665	0.124441509696104	-0.152571277827789	0.0575832665341306	-0.123951385327235	-0.0175367060374075	-0.232119957692619	0.0259732810598491	-0.260396495942031	0.115650762374247
MT94542L	Mt	-0.301734705578865	-0.176409777934067	-0.238350354457247	0.00208797939402431	-0.168846234473636	-0.197604359787198	-0.070503354515553	0.0110752275334386	-0.000621797364136025	-0.207137423817603	0.113919172877233	0.0195465146891155	0.174540841457332	-0.180842946794163	0.271016238914471	-0.00717887136861338	0.346916137829438	-0.115504059659668	0.24988361428803	0.146310295777079	0.249898888038749	0.00606719377028843	0.135537589946492	0.0617815051879668	0.0747814763630877	0.153169052772754	0.0218083440649375	0.0717483031348877	0.0544642370760003	-0.0138883981885152	-0.0539388438277441	0.0456616512075456	-0.0969549469169522	0.144321243950103	-0.149070674312677	0.0590440226338051	-0.128726731355107	-0.0165161574272134	-0.23106866639391	0.0524805712650035	-0.252950231659943	0.14178843366103
MT94543L	Mt	-0.326345862306396	-0.168672518556297	-0.255702174657112	0.0051673798662787	-0.172944068877386	-0.187834701897814	-0.0618186217527539	0.00393315145067656	-0.0122872585147289	-0.177902862588832	0.112092091286016	0.00845183793085431	0.186224492197352	-0.156825264610479	0.272383675774404	-0.00157116782443652	0.3529138532572	-0.103777252647651	0.255722216578053	0.14686316428994	0.239411081618635	-0.00247605033454118	0.139507675332472	0.0340652871009617	0.0835746124288808	0.152570466365329	0.0315575408161201	0.0713547046048554	0.060597413157489	-0.0109577128464333	-0.0406941093934707	0.0384972651549377	-0.0951254399340608	0.137180746459307	-0.143109872058864	0.0589485879024372	-0.125361460152461	-0.0146002105760646	-0.235700946291245	0.0376762664260087	-0.264894838508143	0.129908884330962
MT96040L	Mt	-0.31341419681291	-0.164545904648155	-0.251739299131184	0.0124066013078636	-0.164848939792213	-0.188749985963255	-0.0752885600225909	0.0111874150834333	0.00245380611374378	-0.178456497809851	0.117985934509907	0.00296808100117387	0.188722967828167	-0.163869911844914	0.280316237549184	0.00301550121907273	0.361729849138555	-0.110319417843162	0.228935796511788	0.145721913125076	0.236954213108018	0.00492245143210365	0.141314014047331	0.0316804823149045	0.0892335680360223	0.146112635264463	0.0278985266118546	0.0663714282320903	0.0561006719381687	-0.019224912835633	-0.048267926168171	0.0369993044898773	-0.0845489419048656	0.140681291874125	-0.163811354166821	0.0613302590463135	-0.132726922604753	-0.0223957507375529	-0.236031096042233	0.0384779042639816	-0.260968348746996	0.145687113028044
MT96041L	Mt	-0.319805031865558	-0.181492332402654	-0.251175061141869	0.0116401210656764	-0.174476870794284	-0.188775702266694	-0.0676275960814108	0.00961607392552402	-0.00181407895721525	-0.181091633154289	0.105090666498602	0.0163347956998391	0.17088548508757	-0.176311669182232	0.280906183140659	0.000548507590992294	0.365482911233798	-0.122276844083517	0.245034086078923	0.144413856020832	0.230813097211624	0.00396263812387684	0.130033767535425	0.059826277390819	0.0829687092335077	0.155442996545962	0.0318726533934672	0.0675692424075883	0.0552929235700708	-0.0146186474043489	-0.0444491981984212	0.0432257290511848	-0.089622543608514	0.138929699954256	-0.138871395286594	0.061854774989882	-0.12044872090931	-0.0115234031331402	-0.227915091306497	0.0402913027164703	-0.262174894833972	0.122434216143973
MT96042L	Mt	-0.307329960730608	-0.167135681091073	-0.252181801611279	0.00594823154877484	-0.167377383516592	-0.19343307085904	-0.0703907074997134	0.0106246065788707	0.00146281804446027	-0.180054678805477	0.113278894316383	0.0169996471771562	0.175174796714644	-0.156558807487877	0.271830801775968	-0.0143054400862437	0.354795763136847	-0.115425185749972	0.254540118631665	0.145944930283319	0.239017282862066	-0.011776453654273	0.142773528620108	0.043646379653991	0.0777451655279541	0.156383240616488	0.0291920317808877	0.0750141218569511	0.0600814627314715	-0.0155577304376269	-0.0464984551956889	0.0400489891085572	-0.098591204878511	0.145934198070144	-0.154546010471207	0.0656892598177389	-0.116966999984085	-0.0165230249023531	-0.232137598316794	0.027080090086502	-0.273872541937976	0.137456378275441
MT96045L	Mt	-0.320020467315931	-0.176738077197131	-0.258619409721645	-0.00762446974066404	-0.158725815835075	-0.185334273713673	-0.0742870772144373	0.0155679090913383	0.00866182402890542	-0.181957750069363	0.115014904404637	0.0238429117178934	0.180081801967388	-0.163663864463249	0.253427833823732	-0.0055361742084827	0.352577542126752	-0.119444761415163	0.250856729593961	0.122986895753787	0.23952263518235	0.0174156674649339	0.143013738348305	0.0546357773066034	0.0995278496899683	0.145464513266667	0.041466337480603	0.0679779695017966	0.057106515987258	-0.00683062471184336	-0.0423344743828565	0.0383985985010544	-0.0797832407279081	0.140139139900906	-0.154745819135983	0.0686819244027207	-0.145114767984241	-0.0180061392744442	-0.239580333256703	0.0341740185272983	-0.268046307059078	0.135850809359015
MT96046L	Mt	-0.313980445065803	-0.172235915923158	-0.254013621991932	0.00931333748948733	-0.170647571942169	-0.178744362747409	-0.0777246205555998	0.01286092840663	0.00494751442554241	-0.183050610584235	0.105542696961111	0.0137381910873764	0.183102726873681	-0.150068133542793	0.274873620026964	-0.00649175824517686	0.36082608521974	-0.105302577232077	0.256118485524405	0.130039143618002	0.247112987392517	0.00130052029552643	0.14067511177375	0.0444232276453644	0.0818790851063707	0.151059801083317	0.0289928281462254	0.0697173768773332	0.0664280984856389	-0.0161470340659275	-0.0491849309151211	0.0364586898517261	-0.0828451336034025	0.125429948164668	-0.15367320612502	0.0532296616020885	-0.151375684771676	-0.0094436143580917	-0.237461640049451	0.0393406082361642	-0.259592384915771	0.134572572341184
