# Supplementary material for: Are geometric morphometric analyses replicable? Evaluating landmark measurement error and its impact on extant and fossil Microtus classification
Source: Ecol Evol. 2020 Mar 13;10(7):3260–75. doi: 10.1002/ece3.6063 (PMC7140992; doi:10.1002/ece3.6063)
Supplement: Supplementary file 1 [file ECE3-10-3260-s001.zip › Figure_data/Input/Observer_LDA_error.csv]

Trial	Source	Device	Percent.PGM.error
Dinolite_NF_T1	EO	Dinolite	14.6
Dinolite_NF_T2	EO	Dinolite	13.8
Dinolite_JV_T1	NO	Dinolite	34.4
Dinolite_JV_T2	NO	Dinolite	38.1
Nikon_NF_T1	EO	Nikon	20.2
Nikon_NF_T2	EO	Nikon	20.2
Nikon_JV_T1	NO	Nikon	28.3
Nikon_JV_T2	NO	Nikon	30.8
Full_Tilted_NF_T1	EO.Tilted	Dinolite	34.4
