# Supplementary material for: Are geometric morphometric analyses replicable? Evaluating landmark measurement error and its impact on extant and fossil Microtus classification
Source: Ecol Evol. 2020 Mar 13;10(7):3260–75. doi: 10.1002/ece3.6063 (PMC7140992; doi:10.1002/ece3.6063)
Supplement: Supplementary file 1 [file ECE3-10-3260-s001.zip › Figure_data/Input/Pairwise.csv]

Error Source	Repeatability	ProcANOVA R2	PGM error	Fossil PGM
Intraobserver	0.914	2.93	0.77	6.5
Intraobserver	0.611	13.74	3.7	22.6
Intraobserver	0.639	12.69	0	35.5
Intraobserver	0.612	13.7	3.3	22.6
Interobserver	0.214	30.87	19.8	32.3
Interobserver	0.18	32.66	24.3	25.8
Interobserver	0.185	32.38	23.5	32.3
Interobserver	0.211	31	20.6	32.3
Interobserver	0.582	14.84	7.3	32.3
Interobserver	0.253	28.87	10.6	32.3
Interobserver	0.42	21.31	10.6	29
Interobserver	0.386	22.78	7.3	35.5
Device	0.552	16	5.6	22.6
Device	0.634	12.87	6.4	41.9
Device	0.648	12.36	5.6	32.3
Device	0.538	16.56	6.4	35.5
Device	0.299	26.65	6.9	29
Device	0.354	24.11	7.3	32.3
Device	0.387	22.72	3.6	29
Device	0.274	27.84	10.6	35.5
Presentation	0.448	20.16	19.8	38.7
Presentation	0.443	20.36	20.6	45.2
