# Supplementary material for: Are geometric morphometric analyses replicable? Evaluating landmark measurement error and its impact on extant and fossil Microtus classification
Source: Ecol Evol. 2020 Mar 13;10(7):3260–75. doi: 10.1002/ece3.6063 (PMC7140992; doi:10.1002/ece3.6063)
Supplement: Supplementary file 1 [file ECE3-10-3260-s001.zip › LDA/Dinolite_Dep1_classifier.csv]

species
Mc
Mc
Mc
Mc
Mc
Mc
Mc
Mc
Mc
Mc
Mc
Mc
Mc
Mc
Mc
Mc
Mc
Mc
Mc
Mc
Mc
Mc
Mc
Mc
Mc
Mc
Mc
Mc
Mc
Mc
Mc
Mc
Mc
Mc
Mc
Mc
Mc
Mc
Mc
Mc
Mc
Mc
Mc
Mc
Mc
Mc
Mc
Mc
Mc
Ml
Ml
Ml
Ml
Ml
Ml
Ml
Ml
Ml
Ml
Ml
Ml
Ml
Ml
Ml
Ml
Ml
Ml
Ml
Ml
Ml
Ml
Ml
Ml
Ml
Ml
Ml
Ml
Ml
Ml
Ml
Ml
Ml
Ml
Ml
Ml
Ml
Ml
Ml
Ml
Ml
Ml
Ml
Ml
Ml
Ml
Ml
Ml
Ml
Mm
Mm
Mm
Mm
Mm
Mm
Mm
Mm
Mm
Mm
Mm
Mm
Mm
Mm
Mm
Mm
Mm
Mm
Mm
Mm
Mm
Mm
Mm
Mm
Mm
Mm
Mm
Mm
Mm
Mm
Mm
Mm
Mm
Mm
Mm
Mm
Mm
Mm
Mm
Mm
Mm
Mm
Mm
Mm
Mm
Mm
Mm
Mm
Mo
Mo
Mo
Mo
Mo
Mo
Mo
Mo
Mo
Mo
Mo
Mo
Mo
Mo
Mo
Mo
Mo
Mo
Mo
Mo
Mo
Mo
Mo
Mo
Mo
Mo
Mo
Mo
Mo
Mo
Mo
Mo
Mo
Mo
Mo
Mo
Mo
Mo
Mo
Mo
Mo
Mo
Mo
Mo
Mo
Mo
Mo
Mo
Mo
Mo
Mt
Mt
Mt
Mt
Mt
Mt
Mt
Mt
Mt
Mt
Mt
Mt
Mt
Mt
Mt
Mt
Mt
Mt
Mt
Mt
Mt
Mt
Mt
Mt
Mt
Mt
Mt
Mt
Mt
Mt
Mt
Mt
Mt
Mt
Mt
Mt
Mt
Mt
Mt
Mt
Mt
Mt
Mt
Mt
Mt
Mt
Mt
Mt
Mt
Mt
Mt
Deposit 1
Deposit 1
Deposit 1
Deposit 1
Deposit 1
Deposit 1
Deposit 1
Deposit 1
Deposit 1
Deposit 1
Deposit 1
Deposit 1
Deposit 1
Deposit 1
Deposit 1
Deposit 1
Deposit 1
Deposit 1
Deposit 1
Deposit 1
Deposit 1
Deposit 1
Deposit 1
Deposit 1
Deposit 1
Deposit 1
Deposit 1
Deposit 1
Deposit 1
Deposit 1
Deposit 1
