# Supplementary material for: Are geometric morphometric analyses replicable? Evaluating landmark measurement error and its impact on extant and fossil Microtus classification
Source: Ecol Evol. 2020 Mar 13;10(7):3260–75. doi: 10.1002/ece3.6063 (PMC7140992; doi:10.1002/ece3.6063)
Supplement: Supplementary file 1 [file ECE3-10-3260-s001.zip › LDA/Nikon_NoTilt_NO_T1_Dep1.TPS]

LM=21
1614.00000 1064.00000
1633.00000 1136.00000
1673.00000 1059.00000
1702.00000 1145.00000
1739.00000 1061.00000
1782.00000 1153.00000
1815.00000 1069.00000
1836.00000 1139.00000
1885.00000 1088.00000
1843.00000 1196.00000
1821.00000 1145.00000
1794.00000 1161.00000
1770.00000 1203.00000
1744.00000 1169.00000
1746.00000 1135.00000
1711.00000 1154.00000
1693.00000 1195.00000
1671.00000 1159.00000
1663.00000 1135.00000
1639.00000 1147.00000
1622.00000 1196.00000
IMAGE=13469LL.tif
ID=1 
LM=21
1820.00000 1418.00000
1842.00000 1476.00000
1880.00000 1412.00000
1910.00000 1477.00000
1941.00000 1413.00000
1980.00000 1483.00000
2013.00000 1410.00000
2038.00000 1472.00000
2075.00000 1424.00000
2027.00000 1520.00000
2017.00000 1483.00000
1992.00000 1492.00000
1972.00000 1536.00000
1952.00000 1505.00000
1955.00000 1473.00000
1923.00000 1485.00000
1902.00000 1535.00000
1881.00000 1499.00000
1883.00000 1476.00000
1853.00000 1491.00000
1838.00000 1539.00000
IMAGE=21099L.tif
ID=1 
LM=21
1587.00000 699.00000
1612.00000 773.00000
1649.00000 695.00000
1682.00000 780.00000
1715.00000 691.00000
1752.00000 769.00000
1782.00000 687.00000
1827.00000 764.00000
1858.00000 713.00000
1813.00000 818.00000
1799.00000 762.00000
1770.00000 778.00000
1761.00000 825.00000
1711.00000 801.00000
1725.00000 761.00000
1695.00000 780.00000
1673.00000 820.00000
1634.00000 790.00000
1652.00000 767.00000
1623.00000 780.00000
1602.00000 824.00000
IMAGE=21190LL.tif
ID=1 
LM=21
1420.00000 1229.00000
1467.00000 1296.00000
1485.00000 1218.00000
1536.00000 1287.00000
1548.00000 1208.00000
1606.00000 1274.00000
1622.00000 1201.00000
1663.00000 1254.00000
1691.00000 1203.00000
1666.00000 1322.00000
1655.00000 1277.00000
1632.00000 1293.00000
1607.00000 1340.00000
1574.00000 1306.00000
1574.00000 1276.00000
1550.00000 1298.00000
1542.00000 1350.00000
1505.00000 1323.00000
1504.00000 1290.00000
1479.00000 1311.00000
1458.00000 1359.00000
IMAGE=22388L.tif
ID=1 
LM=21
1500.00000 1410.00000
1533.00000 1469.00000
1562.00000 1396.00000
1601.00000 1472.00000
1632.00000 1387.00000
1673.00000 1472.00000
1703.00000 1392.00000
1742.00000 1455.00000
1768.00000 1397.00000
1731.00000 1508.00000
1720.00000 1470.00000
1694.00000 1482.00000
1672.00000 1514.00000
1643.00000 1496.00000
1638.00000 1472.00000
1616.00000 1485.00000
1596.00000 1540.00000
1566.00000 1505.00000
1569.00000 1474.00000
1545.00000 1484.00000
1520.00000 1530.00000
IMAGE=23173L.tif
ID=1 
LM=21
1559.00000 1311.00000
1590.00000 1369.00000
1616.00000 1296.00000
1652.00000 1371.00000
1686.00000 1293.00000
1735.00000 1368.00000
1762.00000 1289.00000
1794.00000 1358.00000
1828.00000 1311.00000
1795.00000 1416.00000
1778.00000 1372.00000
1752.00000 1389.00000
1717.00000 1429.00000
1691.00000 1402.00000
1696.00000 1369.00000
1673.00000 1391.00000
1651.00000 1431.00000
1619.00000 1398.00000
1622.00000 1369.00000
1602.00000 1391.00000
1584.00000 1439.00000
IMAGE=25014L.tif
ID=1 
LM=21
1364.00000 1232.00000
1402.00000 1295.00000
1426.00000 1219.00000
1472.00000 1286.00000
1502.00000 1213.00000
1548.00000 1285.00000
1573.00000 1221.00000
1623.00000 1275.00000
1643.00000 1224.00000
1603.00000 1324.00000
1590.00000 1280.00000
1561.00000 1295.00000
1535.00000 1345.00000
1514.00000 1319.00000
1511.00000 1285.00000
1486.00000 1299.00000
1461.00000 1345.00000
1443.00000 1319.00000
1442.00000 1285.00000
1415.00000 1298.00000
1394.00000 1352.00000
IMAGE=25593L.tif
ID=1 
LM=21
1709.00000 1388.00000
1741.00000 1460.00000
1776.00000 1377.00000
1822.00000 1450.00000
1840.00000 1368.00000
1899.00000 1443.00000
1925.00000 1363.00000
1977.00000 1433.00000
2002.00000 1375.00000
1975.00000 1494.00000
1944.00000 1449.00000
1921.00000 1464.00000
1904.00000 1505.00000
1868.00000 1479.00000
1863.00000 1450.00000
1836.00000 1465.00000
1821.00000 1516.00000
1794.00000 1489.00000
1787.00000 1456.00000
1759.00000 1481.00000
1749.00000 1540.00000
IMAGE=26409L.tif
ID=1 
LM=21
1445.00000 1246.00000
1481.00000 1313.00000
1500.00000 1230.00000
1547.00000 1301.00000
1568.00000 1217.00000
1623.00000 1289.00000
1645.00000 1208.00000
1678.00000 1276.00000
1715.00000 1214.00000
1698.00000 1330.00000
1666.00000 1291.00000
1640.00000 1309.00000
1631.00000 1353.00000
1593.00000 1324.00000
1591.00000 1296.00000
1565.00000 1315.00000
1551.00000 1358.00000
1527.00000 1335.00000
1522.00000 1308.00000
1498.00000 1328.00000
1484.00000 1372.00000
IMAGE=26422L.tif
ID=1 
LM=21
1785.00000 927.00000
1809.00000 988.00000
1840.00000 917.00000
1872.00000 990.00000
1908.00000 916.00000
1939.00000 989.00000
1974.00000 919.00000
2006.00000 989.00000
2045.00000 944.00000
1991.00000 1042.00000
1983.00000 992.00000
1953.00000 1009.00000
1931.00000 1050.00000
1904.00000 1013.00000
1916.00000 986.00000
1881.00000 1003.00000
1862.00000 1043.00000
1841.00000 1007.00000
1844.00000 983.00000
1816.00000 999.00000
1796.00000 1043.00000
IMAGE=30816L.tif
ID=1 
LM=21
1693.00000 1100.00000
1712.00000 1163.00000
1744.00000 1097.00000
1777.00000 1154.00000
1806.00000 1096.00000
1839.00000 1151.00000
1870.00000 1093.00000
1905.00000 1149.00000
1924.00000 1104.00000
1891.00000 1202.00000
1877.00000 1157.00000
1851.00000 1170.00000
1839.00000 1211.00000
1814.00000 1186.00000
1819.00000 1152.00000
1787.00000 1166.00000
1773.00000 1206.00000
1751.00000 1186.00000
1751.00000 1154.00000
1726.00000 1168.00000
1706.00000 1205.00000
IMAGE=30907L.tif
ID=1 
LM=21
1416.00000 1283.00000
1445.00000 1344.00000
1480.00000 1274.00000
1499.00000 1329.00000
1536.00000 1270.00000
1582.00000 1334.00000
1599.00000 1266.00000
1629.00000 1325.00000
1661.00000 1277.00000
1629.00000 1376.00000
1614.00000 1336.00000
1581.00000 1353.00000
1577.00000 1390.00000
1549.00000 1363.00000
1551.00000 1331.00000
1519.00000 1352.00000
1510.00000 1391.00000
1482.00000 1373.00000
1470.00000 1341.00000
1455.00000 1358.00000
1440.00000 1399.00000
IMAGE=35063L.tif
ID=1 
LM=21
1701.00000 710.00000
1721.00000 783.00000
1760.00000 712.00000
1783.00000 782.00000
1825.00000 716.00000
1850.00000 784.00000
1894.00000 717.00000
1922.00000 784.00000
1961.00000 736.00000
1913.00000 829.00000
1894.00000 786.00000
1865.00000 804.00000
1852.00000 838.00000
1825.00000 807.00000
1824.00000 783.00000
1798.00000 796.00000
1780.00000 840.00000
1760.00000 809.00000
1759.00000 782.00000
1728.00000 798.00000
1709.00000 836.00000
IMAGE=35224LL.tif
ID=1 
LM=21
1844.00000 1170.00000
1872.00000 1228.00000
1907.00000 1151.00000
1935.00000 1227.00000
1973.00000 1147.00000
2011.00000 1224.00000
2036.00000 1150.00000
2070.00000 1221.00000
2102.00000 1163.00000
2060.00000 1265.00000
2046.00000 1231.00000
2020.00000 1239.00000
1999.00000 1279.00000
1970.00000 1242.00000
1980.00000 1220.00000
1946.00000 1234.00000
1935.00000 1274.00000
1906.00000 1247.00000
1906.00000 1221.00000
1882.00000 1241.00000
1871.00000 1285.00000
IMAGE=46339L.tif
ID=1 
LM=21
1658.00000 458.00000
1687.00000 530.00000
1728.00000 460.00000
1769.00000 532.00000
1801.00000 463.00000
1850.00000 534.00000
1897.00000 467.00000
1915.00000 529.00000
1966.00000 490.00000
1919.00000 591.00000
1897.00000 535.00000
1861.00000 553.00000
1841.00000 597.00000
1813.00000 559.00000
1825.00000 538.00000
1779.00000 550.00000
1761.00000 591.00000
1735.00000 559.00000
1746.00000 532.00000
1702.00000 539.00000
1676.00000 586.00000
IMAGE=50909LL.tif
ID=1 
LM=21
1185.00000 924.00000
1218.00000 989.00000
1244.00000 916.00000
1283.00000 979.00000
1308.00000 910.00000
1359.00000 974.00000
1389.00000 905.00000
1416.00000 956.00000
1457.00000 913.00000
1426.00000 1014.00000
1401.00000 970.00000
1374.00000 985.00000
1363.00000 1027.00000
1329.00000 1004.00000
1329.00000 975.00000
1296.00000 989.00000
1288.00000 1032.00000
1258.00000 1009.00000
1259.00000 980.00000
1229.00000 1004.00000
1208.00000 1044.00000
IMAGE=51713L.tif
ID=1 
LM=21
1492.00000 804.00000
1519.00000 859.00000
1544.00000 796.00000
1578.00000 861.00000
1609.00000 796.00000
1638.00000 859.00000
1676.00000 799.00000
1702.00000 858.00000
1737.00000 813.00000
1691.00000 912.00000
1676.00000 871.00000
1654.00000 877.00000
1638.00000 917.00000
1616.00000 892.00000
1617.00000 858.00000
1591.00000 871.00000
1576.00000 917.00000
1545.00000 866.00000
1542.00000 859.00000
1531.00000 875.00000
1511.00000 917.00000
IMAGE=54419L.tif
ID=1 
LM=21
1330.00000 1175.00000
1363.00000 1238.00000
1392.00000 1166.00000
1420.00000 1224.00000
1458.00000 1158.00000
1501.00000 1221.00000
1524.00000 1159.00000
1567.00000 1213.00000
1594.00000 1166.00000
1565.00000 1265.00000
1550.00000 1231.00000
1519.00000 1250.00000
1511.00000 1283.00000
1468.00000 1262.00000
1476.00000 1232.00000
1442.00000 1251.00000
1430.00000 1285.00000
1397.00000 1260.00000
1396.00000 1231.00000
1374.00000 1256.00000
1358.00000 1293.00000
IMAGE=54423L.tif
ID=1 
LM=21
1634.00000 1379.00000
1656.00000 1447.00000
1697.00000 1372.00000
1723.00000 1448.00000
1758.00000 1375.00000
1802.00000 1453.00000
1829.00000 1384.00000
1869.00000 1457.00000
1894.00000 1402.00000
1846.00000 1494.00000
1835.00000 1451.00000
1808.00000 1460.00000
1785.00000 1494.00000
1766.00000 1462.00000
1769.00000 1442.00000
1736.00000 1453.00000
1716.00000 1490.00000
1694.00000 1462.00000
1698.00000 1436.00000
1667.00000 1453.00000
1647.00000 1495.00000
IMAGE=54924L.tif
ID=1 
LM=21
1460.00000 950.00000
1490.00000 1030.00000
1535.00000 942.00000
1569.00000 1029.00000
1602.00000 945.00000
1648.00000 1028.00000
1682.00000 947.00000
1713.00000 1021.00000
1756.00000 972.00000
1709.00000 1072.00000
1694.00000 1024.00000
1651.00000 1047.00000
1636.00000 1085.00000
1610.00000 1057.00000
1614.00000 1020.00000
1575.00000 1046.00000
1566.00000 1077.00000
1533.00000 1049.00000
1537.00000 1020.00000
1505.00000 1039.00000
1486.00000 1087.00000
IMAGE=61270L.tif
ID=1 
LM=21
1481.00000 1188.00000
1517.00000 1263.00000
1553.00000 1183.00000
1587.00000 1263.00000
1625.00000 1182.00000
1673.00000 1258.00000
1706.00000 1180.00000
1742.00000 1245.00000
1780.00000 1191.00000
1737.00000 1297.00000
1713.00000 1274.00000
1721.00000 1247.00000
1681.00000 1269.00000
1667.00000 1313.00000
1634.00000 1283.00000
1639.00000 1252.00000
1597.00000 1271.00000
1582.00000 1310.00000
1557.00000 1254.00000
1527.00000 1275.00000
1511.00000 1316.00000
IMAGE=64499L.tif
ID=1 
LM=21
1494.00000 1334.00000
1521.00000 1405.00000
1556.00000 1327.00000
1589.00000 1407.00000
1626.00000 1329.00000
1660.00000 1408.00000
1697.00000 1340.00000
1729.00000 1396.00000
1774.00000 1357.00000
1726.00000 1455.00000
1714.00000 1409.00000
1675.00000 1424.00000
1651.00000 1459.00000
1629.00000 1434.00000
1634.00000 1408.00000
1598.00000 1423.00000
1574.00000 1461.00000
1556.00000 1430.00000
1555.00000 1404.00000
1524.00000 1418.00000
1503.00000 1454.00000
IMAGE=65221L.tif
ID=1 
LM=21
1564.00000 1209.00000
1595.00000 1268.00000
1628.00000 1198.00000
1659.00000 1264.00000
1700.00000 1197.00000
1743.00000 1261.00000
1777.00000 1200.00000
1814.00000 1254.00000
1852.00000 1205.00000
1808.00000 1297.00000
1794.00000 1260.00000
1761.00000 1277.00000
1742.00000 1312.00000
1715.00000 1285.00000
1714.00000 1261.00000
1682.00000 1280.00000
1662.00000 1317.00000
1635.00000 1285.00000
1636.00000 1258.00000
1603.00000 1282.00000
1585.00000 1322.00000
IMAGE=65540L.tif
ID=1 
LM=21
1350.00000 1395.00000
1369.00000 1463.00000
1404.00000 1387.00000
1429.00000 1463.00000
1466.00000 1388.00000
1497.00000 1466.00000
1534.00000 1391.00000
1562.00000 1459.00000
1596.00000 1408.00000
1548.00000 1507.00000
1538.00000 1464.00000
1510.00000 1476.00000
1489.00000 1516.00000
1468.00000 1488.00000
1471.00000 1458.00000
1433.00000 1476.00000
1421.00000 1514.00000
1401.00000 1483.00000
1405.00000 1455.00000
1378.00000 1475.00000
1362.00000 1512.00000
IMAGE=69538L.tif
ID=1 
LM=21
1640.00000 1381.00000
1675.00000 1446.00000
1705.00000 1374.00000
1740.00000 1451.00000
1777.00000 1385.00000
1821.00000 1465.00000
1855.00000 1392.00000
1881.00000 1460.00000
1921.00000 1414.00000
1873.00000 1510.00000
1857.00000 1471.00000
1833.00000 1475.00000
1794.00000 1519.00000
1780.00000 1487.00000
1785.00000 1454.00000
1751.00000 1463.00000
1723.00000 1499.00000
1708.00000 1477.00000
1714.00000 1446.00000
1679.00000 1459.00000
1649.00000 1489.00000
IMAGE=69558L.tif
ID=1 
LM=21
1576.00000 1321.00000
1606.00000 1390.00000
1640.00000 1331.00000
1677.00000 1390.00000
1708.00000 1324.00000
1745.00000 1394.00000
1783.00000 1334.00000
1824.00000 1388.00000
1856.00000 1345.00000
1799.00000 1434.00000
1796.00000 1394.00000
1763.00000 1406.00000
1732.00000 1447.00000
1714.00000 1418.00000
1718.00000 1388.00000
1682.00000 1408.00000
1663.00000 1437.00000
1646.00000 1409.00000
1648.00000 1382.00000
1615.00000 1404.00000
1593.00000 1440.00000
IMAGE=71127L.tif
ID=1 
LM=21
1718.00000 1221.00000
1752.00000 1274.00000
1778.00000 1209.00000
1815.00000 1274.00000
1836.00000 1202.00000
1884.00000 1266.00000
1907.00000 1200.00000
1943.00000 1253.00000
1969.00000 1208.00000
1944.00000 1292.00000
1927.00000 1262.00000
1902.00000 1274.00000
1888.00000 1313.00000
1857.00000 1292.00000
1856.00000 1264.00000
1825.00000 1281.00000
1814.00000 1314.00000
1785.00000 1292.00000
1787.00000 1269.00000
1760.00000 1287.00000
1745.00000 1318.00000
IMAGE=72400L.tif
ID=1 
LM=21
1486.00000 1302.00000
1512.00000 1365.00000
1549.00000 1300.00000
1579.00000 1375.00000
1622.00000 1313.00000
1655.00000 1389.00000
1687.00000 1323.00000
1719.00000 1387.00000
1755.00000 1349.00000
1700.00000 1428.00000
1695.00000 1390.00000
1660.00000 1402.00000
1633.00000 1432.00000
1613.00000 1401.00000
1620.00000 1375.00000
1585.00000 1387.00000
1560.00000 1422.00000
1540.00000 1386.00000
1551.00000 1363.00000
1517.00000 1377.00000
1494.00000 1412.00000
IMAGE=74260L.tif
ID=1 
LM=21
1638.00000 1344.00000
1679.00000 1418.00000
1707.00000 1335.00000
1744.00000 1412.00000
1777.00000 1333.00000
1818.00000 1405.00000
1849.00000 1333.00000
1891.00000 1395.00000
1923.00000 1349.00000
1876.00000 1449.00000
1862.00000 1402.00000
1830.00000 1419.00000
1807.00000 1462.00000
1780.00000 1437.00000
1789.00000 1402.00000
1758.00000 1422.00000
1741.00000 1464.00000
1714.00000 1441.00000
1716.00000 1413.00000
1689.00000 1437.00000
1667.00000 1475.00000
IMAGE=77535L.tif
ID=1 
LM=21
1542.00000 1098.00000
1576.00000 1157.00000
1607.00000 1086.00000
1650.00000 1152.00000
1672.00000 1081.00000
1720.00000 1149.00000
1743.00000 1087.00000
1776.00000 1138.00000
1809.00000 1091.00000
1777.00000 1184.00000
1756.00000 1144.00000
1730.00000 1156.00000
1719.00000 1194.00000
1687.00000 1175.00000
1688.00000 1145.00000
1655.00000 1163.00000
1645.00000 1195.00000
1618.00000 1178.00000
1618.00000 1147.00000
1586.00000 1172.00000
1577.00000 1206.00000
IMAGE=79507L.tif
ID=1 
LM=21
1863.00000 1310.00000
1896.00000 1384.00000
1925.00000 1307.00000
1960.00000 1376.00000
1990.00000 1308.00000
2038.00000 1379.00000
2065.00000 1310.00000
2106.00000 1375.00000
2134.00000 1329.00000
2096.00000 1423.00000
2081.00000 1372.00000
2044.00000 1388.00000
2030.00000 1432.00000
1999.00000 1404.00000
2006.00000 1371.00000
1968.00000 1391.00000
1956.00000 1429.00000
1931.00000 1405.00000
1940.00000 1372.00000
1905.00000 1392.00000
1896.00000 1437.00000
IMAGE=83922L.tif
ID=1 
LM=21
1560.00000 1336.00000
1603.00000 1401.00000
1624.00000 1319.00000
1676.00000 1386.00000
1694.00000 1309.00000
1749.00000 1378.00000
1767.00000 1314.00000
1817.00000 1373.00000
1844.00000 1324.00000
1801.00000 1418.00000
1786.00000 1372.00000
1754.00000 1392.00000
1744.00000 1430.00000
1718.00000 1411.00000
1716.00000 1377.00000
1684.00000 1395.00000
1674.00000 1435.00000
1645.00000 1415.00000
1642.00000 1385.00000
1612.00000 1405.00000
1594.00000 1454.00000
IMAGE=86576L.tif
ID=1 
LM=21
1507.00000 637.00000
1519.00000 701.00000
1560.00000 639.00000
1585.00000 711.00000
1620.00000 643.00000
1652.00000 710.00000
1684.00000 652.00000
1709.00000 710.00000
1746.00000 672.00000
1703.00000 755.00000
1687.00000 717.00000
1663.00000 727.00000
1644.00000 757.00000
1610.00000 735.00000
1625.00000 707.00000
1592.00000 721.00000
1576.00000 752.00000
1551.00000 729.00000
1553.00000 703.00000
1529.00000 710.00000
1505.00000 750.00000
IMAGE=88687LL.tif
ID=1 
LM=21
1286.00000 1179.00000
1329.00000 1255.00000
1360.00000 1173.00000
1410.00000 1253.00000
1437.00000 1171.00000
1496.00000 1243.00000
1527.00000 1168.00000
1578.00000 1240.00000
1609.00000 1182.00000
1561.00000 1296.00000
1550.00000 1239.00000
1506.00000 1261.00000
1483.00000 1311.00000
1455.00000 1269.00000
1460.00000 1236.00000
1419.00000 1264.00000
1402.00000 1311.00000
1368.00000 1265.00000
1376.00000 1242.00000
1339.00000 1263.00000
1326.00000 1319.00000
IMAGE=96035L.tif
ID=1 
LM=21
1866.00000 1449.00000
1901.00000 1531.00000
1934.00000 1455.00000
1977.00000 1537.00000
2014.00000 1455.00000
2061.00000 1546.00000
2090.00000 1462.00000
2134.00000 1535.00000
2163.00000 1480.00000
2114.00000 1588.00000
2106.00000 1538.00000
2067.00000 1556.00000
2032.00000 1600.00000
2018.00000 1564.00000
2025.00000 1528.00000
1987.00000 1546.00000
1956.00000 1590.00000
1939.00000 1546.00000
1945.00000 1526.00000
1907.00000 1541.00000
1875.00000 1589.00000
IMAGE=96036L.tif
ID=1 
LM=21
1543.00000 1190.00000
1576.00000 1258.00000
1605.00000 1182.00000
1639.00000 1258.00000
1668.00000 1185.00000
1711.00000 1261.00000
1735.00000 1194.00000
1762.00000 1255.00000
1799.00000 1216.00000
1763.00000 1311.00000
1750.00000 1265.00000
1716.00000 1276.00000
1694.00000 1316.00000
1673.00000 1279.00000
1678.00000 1256.00000
1650.00000 1269.00000
1629.00000 1305.00000
1608.00000 1286.00000
1613.00000 1259.00000
1583.00000 1271.00000
1562.00000 1312.00000
IMAGE=96983L.tif
ID=1 
LM=21
1447.00000 1322.00000
1479.00000 1396.00000
1513.00000 1309.00000
1549.00000 1392.00000
1578.00000 1315.00000
1632.00000 1393.00000
1661.00000 1315.00000
1702.00000 1384.00000
1734.00000 1332.00000
1692.00000 1441.00000
1675.00000 1385.00000
1638.00000 1411.00000
1620.00000 1452.00000
1588.00000 1409.00000
1589.00000 1393.00000
1558.00000 1408.00000
1544.00000 1451.00000
1512.00000 1411.00000
1517.00000 1391.00000
1485.00000 1410.00000
1473.00000 1452.00000
IMAGE=103440L.tif
ID=1 
LM=21
1349.00000 1414.00000
1373.00000 1484.00000
1407.00000 1403.00000
1442.00000 1472.00000
1470.00000 1402.00000
1516.00000 1466.00000
1543.00000 1399.00000
1576.00000 1450.00000
1610.00000 1409.00000
1568.00000 1502.00000
1555.00000 1462.00000
1529.00000 1478.00000
1505.00000 1512.00000
1482.00000 1487.00000
1483.00000 1464.00000
1454.00000 1481.00000
1437.00000 1517.00000
1415.00000 1494.00000
1417.00000 1466.00000
1388.00000 1488.00000
1367.00000 1524.00000
IMAGE=105523L.tif
ID=1 
LM=21
1269.00000 1408.00000
1299.00000 1470.00000
1326.00000 1393.00000
1359.00000 1467.00000
1391.00000 1392.00000
1434.00000 1466.00000
1458.00000 1390.00000
1489.00000 1460.00000
1520.00000 1400.00000
1485.00000 1505.00000
1464.00000 1466.00000
1438.00000 1484.00000
1419.00000 1523.00000
1391.00000 1485.00000
1400.00000 1465.00000
1364.00000 1482.00000
1349.00000 1524.00000
1332.00000 1485.00000
1330.00000 1463.00000
1305.00000 1482.00000
1289.00000 1528.00000
IMAGE=109060L.tif
ID=1 
LM=21
1518.00000 1404.00000
1547.00000 1470.00000
1570.00000 1395.00000
1605.00000 1461.00000
1638.00000 1393.00000
1689.00000 1453.00000
1713.00000 1390.00000
1747.00000 1446.00000
1784.00000 1406.00000
1762.00000 1500.00000
1738.00000 1458.00000
1713.00000 1472.00000
1696.00000 1518.00000
1662.00000 1489.00000
1663.00000 1454.00000
1630.00000 1471.00000
1619.00000 1516.00000
1586.00000 1489.00000
1583.00000 1465.00000
1558.00000 1486.00000
1546.00000 1526.00000
IMAGE=109327L.tif
ID=1 
LM=21
1290.00000 1494.00000
1317.00000 1565.00000
1353.00000 1485.00000
1387.00000 1564.00000
1419.00000 1488.00000
1459.00000 1570.00000
1485.00000 1502.00000
1516.00000 1566.00000
1550.00000 1517.00000
1504.00000 1617.00000
1491.00000 1571.00000
1467.00000 1580.00000
1438.00000 1624.00000
1421.00000 1592.00000
1431.00000 1563.00000
1397.00000 1571.00000
1373.00000 1611.00000
1354.00000 1583.00000
1362.00000 1558.00000
1329.00000 1568.00000
1311.00000 1616.00000
IMAGE=118673L.tif
ID=1 
LM=21
1418.00000 1222.00000
1446.00000 1301.00000
1485.00000 1215.00000
1517.00000 1301.00000
1560.00000 1215.00000
1587.00000 1300.00000
1634.00000 1223.00000
1692.00000 1312.00000
1714.00000 1246.00000
1665.00000 1359.00000
1649.00000 1298.00000
1610.00000 1313.00000
1584.00000 1353.00000
1559.00000 1328.00000
1568.00000 1293.00000
1527.00000 1308.00000
1509.00000 1350.00000
1479.00000 1320.00000
1492.00000 1292.00000
1458.00000 1308.00000
1435.00000 1364.00000
IMAGE=119354L.tif
ID=1 
LM=21
1369.00000 1280.00000
1400.00000 1353.00000
1424.00000 1273.00000
1460.00000 1344.00000
1485.00000 1271.00000
1532.00000 1343.00000
1554.00000 1268.00000
1578.00000 1339.00000
1611.00000 1271.00000
1574.00000 1384.00000
1563.00000 1336.00000
1541.00000 1352.00000
1518.00000 1395.00000
1499.00000 1362.00000
1507.00000 1339.00000
1473.00000 1355.00000
1461.00000 1398.00000
1439.00000 1368.00000
1439.00000 1347.00000
1410.00000 1359.00000
1402.00000 1410.00000
IMAGE=122003L.tif
ID=1 
LM=21
1526.00000 1353.00000
1562.00000 1414.00000
1593.00000 1343.00000
1635.00000 1414.00000
1667.00000 1340.00000
1719.00000 1416.00000
1753.00000 1347.00000
1782.00000 1409.00000
1831.00000 1370.00000
1790.00000 1461.00000
1764.00000 1422.00000
1738.00000 1438.00000
1712.00000 1473.00000
1686.00000 1441.00000
1683.00000 1411.00000
1650.00000 1421.00000
1626.00000 1463.00000
1608.00000 1444.00000
1605.00000 1413.00000
1572.00000 1423.00000
1548.00000 1468.00000
IMAGE=126147L.tif
ID=1 
LM=21
1555.00000 415.00000
1586.00000 481.00000
1619.00000 413.00000
1658.00000 483.00000
1688.00000 419.00000
1727.00000 484.00000
1760.00000 426.00000
1787.00000 485.00000
1820.00000 448.00000
1782.00000 534.00000
1769.00000 491.00000
1739.00000 499.00000
1720.00000 541.00000
1692.00000 511.00000
1693.00000 487.00000
1664.00000 499.00000
1641.00000 538.00000
1624.00000 502.00000
1628.00000 481.00000
1596.00000 491.00000
1570.00000 533.00000
IMAGE=136903LL.tif
ID=1 
LM=21
1316.00000 975.00000
1361.00000 1049.00000
1387.00000 968.00000
1429.00000 1043.00000
1459.00000 962.00000
1509.00000 1033.00000
1540.00000 958.00000
1608.00000 1037.00000
1618.00000 968.00000
1565.00000 1084.00000
1563.00000 1028.00000
1523.00000 1042.00000
1496.00000 1089.00000
1467.00000 1064.00000
1483.00000 1031.00000
1440.00000 1050.00000
1422.00000 1093.00000
1393.00000 1064.00000
1405.00000 1039.00000
1371.00000 1060.00000
1349.00000 1110.00000
IMAGE=190188L.tif
ID=1 
LM=21
1665.00000 1342.00000
1693.00000 1419.00000
1726.00000 1339.00000
1753.00000 1417.00000
1785.00000 1339.00000
1826.00000 1422.00000
1852.00000 1341.00000
1881.00000 1408.00000
1924.00000 1357.00000
1881.00000 1462.00000
1864.00000 1416.00000
1836.00000 1432.00000
1818.00000 1469.00000
1792.00000 1434.00000
1791.00000 1414.00000
1764.00000 1427.00000
1747.00000 1471.00000
1725.00000 1444.00000
1726.00000 1418.00000
1697.00000 1432.00000
1685.00000 1472.00000
IMAGE=196704L.tif
ID=1 
LM=21
1549.00000 1166.00000
1568.00000 1240.00000
1609.00000 1160.00000
1633.00000 1247.00000
1673.00000 1162.00000
1707.00000 1251.00000
1747.00000 1178.00000
1771.00000 1252.00000
1817.00000 1200.00000
1755.00000 1292.00000
1744.00000 1251.00000
1712.00000 1259.00000
1692.00000 1303.00000
1664.00000 1269.00000
1676.00000 1235.00000
1644.00000 1252.00000
1626.00000 1296.00000
1599.00000 1266.00000
1602.00000 1235.00000
1576.00000 1248.00000
1559.00000 1287.00000
IMAGE=202858L.tif
ID=1 
LM=21
1403.00000 1261.00000
1446.00000 1331.00000
1479.00000 1256.00000
1519.00000 1331.00000
1550.00000 1253.00000
1606.00000 1333.00000
1632.00000 1260.00000
1680.00000 1330.00000
1714.00000 1279.00000
1672.00000 1386.00000
1648.00000 1336.00000
1615.00000 1347.00000
1591.00000 1397.00000
1569.00000 1368.00000
1571.00000 1332.00000
1533.00000 1343.00000
1512.00000 1384.00000
1489.00000 1348.00000
1492.00000 1329.00000
1459.00000 1342.00000
1430.00000 1396.00000
IMAGE=206525L.tif
ID=1 
LM=21
1377.00000 1163.00000
1416.00000 1247.00000
1441.00000 1156.00000
1484.00000 1231.00000
1507.00000 1154.00000
1556.00000 1233.00000
1574.00000 1153.00000
1616.00000 1220.00000
1647.00000 1170.00000
1629.00000 1273.00000
1613.00000 1232.00000
1583.00000 1249.00000
1553.00000 1290.00000
1530.00000 1254.00000
1531.00000 1225.00000
1503.00000 1246.00000
1478.00000 1296.00000
1458.00000 1265.00000
1457.00000 1232.00000
1430.00000 1250.00000
1405.00000 1297.00000
IMAGE=15570L.tif
ID=1 
LM=21
1660.00000 894.00000
1706.00000 971.00000
1727.00000 877.00000
1786.00000 967.00000
1806.00000 874.00000
1866.00000 962.00000
1886.00000 879.00000
1945.00000 954.00000
1965.00000 895.00000
1919.00000 1010.00000
1904.00000 972.00000
1874.00000 974.00000
1847.00000 1029.00000
1822.00000 984.00000
1831.00000 961.00000
1798.00000 977.00000
1769.00000 1019.00000
1746.00000 986.00000
1753.00000 962.00000
1717.00000 993.00000
1702.00000 1030.00000
IMAGE=24002L.tif
ID=1 
LM=21
1454.00000 1587.00000
1488.00000 1652.00000
1513.00000 1574.00000
1558.00000 1645.00000
1576.00000 1569.00000
1623.00000 1639.00000
1640.00000 1563.00000
1691.00000 1631.00000
1709.00000 1574.00000
1684.00000 1675.00000
1659.00000 1632.00000
1632.00000 1652.00000
1618.00000 1691.00000
1595.00000 1649.00000
1596.00000 1636.00000
1565.00000 1654.00000
1553.00000 1691.00000
1524.00000 1666.00000
1529.00000 1642.00000
1494.00000 1668.00000
1481.00000 1698.00000
IMAGE=33722L.tif
ID=1 
LM=21
1815.00000 869.00000
1829.00000 953.00000
1876.00000 867.00000
1898.00000 957.00000
1935.00000 873.00000
1964.00000 956.00000
1998.00000 882.00000
2034.00000 947.00000
2061.00000 902.00000
2034.00000 1001.00000
2018.00000 959.00000
1994.00000 979.00000
1967.00000 1015.00000
1939.00000 983.00000
1939.00000 950.00000
1917.00000 963.00000
1887.00000 1010.00000
1869.00000 978.00000
1868.00000 954.00000
1844.00000 969.00000
1820.00000 1011.00000
IMAGE=36824L.tif
ID=1 
LM=21
1519.00000 818.00000
1522.00000 904.00000
1580.00000 831.00000
1591.00000 911.00000
1653.00000 847.00000
1674.00000 936.00000
1721.00000 869.00000
1727.00000 938.00000
1780.00000 909.00000
1715.00000 992.00000
1717.00000 946.00000
1682.00000 952.00000
1645.00000 987.00000
1630.00000 953.00000
1638.00000 921.00000
1606.00000 931.00000
1577.00000 966.00000
1561.00000 939.00000
1570.00000 905.00000
1525.00000 920.00000
1500.00000 948.00000
IMAGE=39748LL.tif
ID=1 
LM=21
1138.00000 1345.00000
1161.00000 1428.00000
1210.00000 1342.00000
1240.00000 1435.00000
1283.00000 1345.00000
1308.00000 1434.00000
1351.00000 1356.00000
1378.00000 1433.00000
1417.00000 1376.00000
1355.00000 1478.00000
1355.00000 1432.00000
1320.00000 1447.00000
1293.00000 1490.00000
1278.00000 1445.00000
1283.00000 1426.00000
1247.00000 1442.00000
1223.00000 1478.00000
1204.00000 1436.00000
1209.00000 1418.00000
1170.00000 1434.00000
1148.00000 1474.00000
IMAGE=40829L.tif
ID=1 
LM=21
1472.00000 1494.00000
1525.00000 1569.00000
1540.00000 1477.00000
1601.00000 1551.00000
1616.00000 1460.00000
1682.00000 1539.00000
1701.00000 1460.00000
1761.00000 1520.00000
1781.00000 1463.00000
1747.00000 1577.00000
1729.00000 1525.00000
1694.00000 1548.00000
1674.00000 1601.00000
1646.00000 1569.00000
1649.00000 1538.00000
1614.00000 1559.00000
1599.00000 1608.00000
1569.00000 1578.00000
1571.00000 1551.00000
1536.00000 1573.00000
1526.00000 1626.00000
IMAGE=42048L.tif
ID=1 
LM=21
1496.00000 1150.00000
1528.00000 1231.00000
1561.00000 1143.00000
1604.00000 1226.00000
1631.00000 1144.00000
1685.00000 1223.00000
1704.00000 1139.00000
1757.00000 1221.00000
1785.00000 1156.00000
1731.00000 1269.00000
1718.00000 1220.00000
1691.00000 1231.00000
1666.00000 1276.00000
1642.00000 1244.00000
1653.00000 1216.00000
1613.00000 1235.00000
1590.00000 1269.00000
1570.00000 1241.00000
1576.00000 1220.00000
1539.00000 1244.00000
1524.00000 1289.00000
IMAGE=45404L.tif
ID=1 
LM=21
1758.00000 943.00000
1794.00000 1012.00000
1830.00000 935.00000
1868.00000 1005.00000
1902.00000 927.00000
1951.00000 1002.00000
1982.00000 931.00000
2043.00000 998.00000
2056.00000 946.00000
2002.00000 1045.00000
2008.00000 990.00000
1952.00000 1011.00000
1931.00000 1055.00000
1910.00000 1020.00000
1920.00000 993.00000
1874.00000 1020.00000
1860.00000 1055.00000
1832.00000 1019.00000
1841.00000 999.00000
1799.00000 1025.00000
1793.00000 1065.00000
IMAGE=45416L.tif
ID=1 
LM=21
1520.00000 840.00000
1549.00000 922.00000
1586.00000 838.00000
1621.00000 926.00000
1663.00000 841.00000
1703.00000 930.00000
1732.00000 847.00000
1767.00000 926.00000
1808.00000 872.00000
1760.00000 962.00000
1744.00000 921.00000
1708.00000 940.00000
1697.00000 974.00000
1656.00000 932.00000
1669.00000 914.00000
1633.00000 932.00000
1616.00000 964.00000
1582.00000 933.00000
1595.00000 910.00000
1560.00000 923.00000
1531.00000 968.00000
IMAGE=45816L.tif
ID=1 
LM=21
1548.00000 1060.00000
1573.00000 1138.00000
1611.00000 1059.00000
1648.00000 1135.00000
1669.00000 1056.00000
1721.00000 1137.00000
1735.00000 1054.00000
1794.00000 1137.00000
1808.00000 1077.00000
1769.00000 1180.00000
1756.00000 1134.00000
1728.00000 1151.00000
1710.00000 1186.00000
1682.00000 1157.00000
1692.00000 1126.00000
1655.00000 1143.00000
1637.00000 1179.00000
1609.00000 1151.00000
1622.00000 1121.00000
1583.00000 1145.00000
1564.00000 1188.00000
IMAGE=46590L.tif
ID=1 
LM=21
1563.00000 662.00000
1589.00000 735.00000
1622.00000 653.00000
1661.00000 726.00000
1686.00000 651.00000
1734.00000 723.00000
1756.00000 649.00000
1799.00000 714.00000
1829.00000 662.00000
1794.00000 761.00000
1781.00000 714.00000
1740.00000 730.00000
1728.00000 775.00000
1698.00000 749.00000
1705.00000 715.00000
1671.00000 735.00000
1660.00000 775.00000
1629.00000 745.00000
1629.00000 715.00000
1600.00000 746.00000
1592.00000 785.00000
IMAGE=50902LL.tif
ID=1 
LM=21
1245.00000 989.00000
1271.00000 1059.00000
1299.00000 987.00000
1340.00000 1058.00000
1358.00000 984.00000
1398.00000 1055.00000
1415.00000 987.00000
1459.00000 1041.00000
1481.00000 997.00000
1453.00000 1087.00000
1439.00000 1043.00000
1423.00000 1054.00000
1397.00000 1100.00000
1371.00000 1070.00000
1372.00000 1050.00000
1351.00000 1062.00000
1329.00000 1102.00000
1308.00000 1071.00000
1316.00000 1053.00000
1280.00000 1072.00000
1270.00000 1113.00000
IMAGE=54789L.tif
ID=1 
LM=21
1617.00000 976.00000
1618.00000 1061.00000
1669.00000 985.00000
1693.00000 1073.00000
1742.00000 1001.00000
1766.00000 1096.00000
1822.00000 1027.00000
1848.00000 1119.00000
1886.00000 1070.00000
1818.00000 1156.00000
1818.00000 1103.00000
1776.00000 1107.00000
1737.00000 1149.00000
1733.00000 1095.00000
1739.00000 1076.00000
1703.00000 1084.00000
1668.00000 1124.00000
1655.00000 1082.00000
1670.00000 1062.00000
1630.00000 1067.00000
1601.00000 1113.00000
IMAGE=59615L.tif
ID=1 
LM=21
1476.00000 1163.00000
1510.00000 1227.00000
1529.00000 1150.00000
1565.00000 1221.00000
1591.00000 1143.00000
1638.00000 1211.00000
1660.00000 1143.00000
1700.00000 1196.00000
1728.00000 1155.00000
1698.00000 1240.00000
1679.00000 1200.00000
1647.00000 1220.00000
1638.00000 1256.00000
1608.00000 1230.00000
1611.00000 1205.00000
1580.00000 1228.00000
1576.00000 1263.00000
1543.00000 1236.00000
1546.00000 1217.00000
1516.00000 1239.00000
1510.00000 1277.00000
IMAGE=61280L.tif
ID=1 
LM=21
1419.00000 1180.00000
1445.00000 1258.00000
1478.00000 1171.00000
1520.00000 1257.00000
1546.00000 1166.00000
1591.00000 1247.00000
1621.00000 1171.00000
1654.00000 1235.00000
1691.00000 1180.00000
1652.00000 1283.00000
1634.00000 1245.00000
1605.00000 1261.00000
1588.00000 1299.00000
1560.00000 1274.00000
1564.00000 1241.00000
1536.00000 1263.00000
1516.00000 1302.00000
1486.00000 1266.00000
1485.00000 1247.00000
1457.00000 1274.00000
1443.00000 1322.00000
IMAGE=64478L.tif
ID=1 
LM=21
1320.00000 927.00000
1353.00000 1008.00000
1379.00000 917.00000
1424.00000 1004.00000
1455.00000 915.00000
1508.00000 1000.00000
1530.00000 917.00000
1568.00000 980.00000
1608.00000 937.00000
1572.00000 1033.00000
1553.00000 989.00000
1516.00000 1008.00000
1498.00000 1057.00000
1465.00000 1023.00000
1477.00000 992.00000
1435.00000 1012.00000
1418.00000 1060.00000
1390.00000 1023.00000
1400.00000 998.00000
1360.00000 1019.00000
1342.00000 1070.00000
IMAGE=64711L.tif
ID=1 
LM=21
1498.00000 1204.00000
1528.00000 1273.00000
1558.00000 1203.00000
1594.00000 1274.00000
1621.00000 1202.00000
1659.00000 1271.00000
1681.00000 1203.00000
1723.00000 1257.00000
1747.00000 1209.00000
1706.00000 1301.00000
1699.00000 1262.00000
1664.00000 1281.00000
1642.00000 1318.00000
1621.00000 1289.00000
1630.00000 1264.00000
1597.00000 1284.00000
1585.00000 1316.00000
1556.00000 1281.00000
1563.00000 1264.00000
1532.00000 1285.00000
1521.00000 1325.00000
IMAGE=64716L.tif
ID=1 
LM=21
1615.00000 813.00000
1643.00000 894.00000
1676.00000 813.00000
1712.00000 891.00000
1742.00000 819.00000
1784.00000 898.00000
1808.00000 822.00000
1850.00000 890.00000
1875.00000 840.00000
1846.00000 940.00000
1824.00000 894.00000
1792.00000 910.00000
1772.00000 946.00000
1751.00000 920.00000
1752.00000 891.00000
1722.00000 908.00000
1705.00000 941.00000
1682.00000 906.00000
1682.00000 886.00000
1650.00000 904.00000
1629.00000 933.00000
IMAGE=64922L.tif
ID=1 
LM=21
1577.00000 774.00000
1599.00000 851.00000
1634.00000 774.00000
1675.00000 855.00000
1702.00000 778.00000
1748.00000 854.00000
1767.00000 782.00000
1811.00000 850.00000
1832.00000 798.00000
1794.00000 900.00000
1782.00000 853.00000
1751.00000 867.00000
1732.00000 908.00000
1709.00000 879.00000
1719.00000 851.00000
1681.00000 862.00000
1664.00000 904.00000
1632.00000 867.00000
1644.00000 844.00000
1603.00000 864.00000
1582.00000 905.00000
IMAGE=67671L.tif
ID=1 
LM=21
1491.00000 1305.00000
1520.00000 1383.00000
1563.00000 1298.00000
1588.00000 1381.00000
1627.00000 1302.00000
1669.00000 1395.00000
1695.00000 1310.00000
1728.00000 1386.00000
1762.00000 1335.00000
1721.00000 1440.00000
1713.00000 1390.00000
1676.00000 1408.00000
1651.00000 1445.00000
1628.00000 1406.00000
1634.00000 1377.00000
1600.00000 1395.00000
1581.00000 1433.00000
1555.00000 1398.00000
1566.00000 1374.00000
1526.00000 1399.00000
1499.00000 1431.00000
IMAGE=68750L.tif
ID=1 
LM=21
1252.00000 779.00000
1293.00000 855.00000
1315.00000 765.00000
1362.00000 847.00000
1386.00000 764.00000
1441.00000 845.00000
1457.00000 764.00000
1501.00000 837.00000
1530.00000 785.00000
1490.00000 895.00000
1482.00000 843.00000
1445.00000 858.00000
1429.00000 909.00000
1397.00000 864.00000
1403.00000 840.00000
1371.00000 862.00000
1353.00000 904.00000
1326.00000 868.00000
1331.00000 842.00000
1298.00000 866.00000
1280.00000 908.00000
IMAGE=68981L.tif
ID=1 
LM=21
1490.00000 1115.00000
1526.00000 1185.00000
1560.00000 1103.00000
1607.00000 1188.00000
1635.00000 1106.00000
1688.00000 1192.00000
1716.00000 1119.00000
1759.00000 1186.00000
1789.00000 1147.00000
1751.00000 1243.00000
1734.00000 1194.00000
1696.00000 1208.00000
1675.00000 1250.00000
1647.00000 1207.00000
1654.00000 1185.00000
1616.00000 1205.00000
1594.00000 1246.00000
1569.00000 1202.00000
1574.00000 1182.00000
1534.00000 1201.00000
1507.00000 1237.00000
IMAGE=71110L.tif
ID=1 
LM=21
1332.00000 998.00000
1360.00000 1070.00000
1387.00000 990.00000
1426.00000 1064.00000
1454.00000 987.00000
1496.00000 1063.00000
1518.00000 991.00000
1548.00000 1054.00000
1589.00000 1005.00000
1545.00000 1107.00000
1535.00000 1063.00000
1506.00000 1077.00000
1488.00000 1121.00000
1463.00000 1083.00000
1469.00000 1063.00000
1432.00000 1076.00000
1420.00000 1117.00000
1398.00000 1087.00000
1401.00000 1062.00000
1367.00000 1087.00000
1356.00000 1123.00000
IMAGE=72358L.tif
ID=1 
LM=21
1402.00000 1126.00000
1426.00000 1202.00000
1458.00000 1124.00000
1494.00000 1205.00000
1528.00000 1122.00000
1566.00000 1210.00000
1593.00000 1126.00000
1636.00000 1198.00000
1666.00000 1156.00000
1618.00000 1253.00000
1614.00000 1197.00000
1570.00000 1223.00000
1554.00000 1261.00000
1530.00000 1225.00000
1540.00000 1195.00000
1502.00000 1217.00000
1482.00000 1258.00000
1464.00000 1216.00000
1472.00000 1190.00000
1427.00000 1224.00000
1416.00000 1258.00000
IMAGE=77464L.tif
ID=1 
LM=21
1486.00000 927.00000
1520.00000 1007.00000
1552.00000 921.00000
1593.00000 997.00000
1630.00000 918.00000
1670.00000 1002.00000
1707.00000 930.00000
1744.00000 997.00000
1781.00000 951.00000
1736.00000 1055.00000
1720.00000 1001.00000
1683.00000 1012.00000
1664.00000 1059.00000
1636.00000 1022.00000
1640.00000 996.00000
1601.00000 1015.00000
1584.00000 1055.00000
1560.00000 1015.00000
1565.00000 996.00000
1526.00000 1022.00000
1508.00000 1060.00000
IMAGE=77738L.tif
ID=1 
LM=21
1665.00000 827.00000
1696.00000 895.00000
1725.00000 818.00000
1768.00000 898.00000
1794.00000 819.00000
1840.00000 895.00000
1865.00000 828.00000
1906.00000 895.00000
1938.00000 847.00000
1897.00000 934.00000
1887.00000 891.00000
1843.00000 909.00000
1830.00000 944.00000
1803.00000 909.00000
1817.00000 889.00000
1770.00000 909.00000
1757.00000 943.00000
1726.00000 910.00000
1737.00000 888.00000
1699.00000 906.00000
1679.00000 947.00000
IMAGE=78051L.tif
ID=1 
LM=21
1588.00000 796.00000
1623.00000 880.00000
1652.00000 799.00000
1693.00000 875.00000
1716.00000 796.00000
1774.00000 871.00000
1792.00000 801.00000
1854.00000 861.00000
1863.00000 812.00000
1825.00000 915.00000
1820.00000 857.00000
1780.00000 880.00000
1756.00000 926.00000
1730.00000 898.00000
1747.00000 867.00000
1704.00000 881.00000
1684.00000 919.00000
1658.00000 890.00000
1679.00000 870.00000
1624.00000 898.00000
1608.00000 926.00000
IMAGE=78053L.tif
ID=1 
LM=21
1629.00000 1459.00000
1654.00000 1541.00000
1692.00000 1476.00000
1732.00000 1545.00000
1768.00000 1463.00000
1800.00000 1552.00000
1829.00000 1485.00000
1867.00000 1547.00000
1900.00000 1501.00000
1862.00000 1596.00000
1839.00000 1548.00000
1812.00000 1565.00000
1783.00000 1604.00000
1762.00000 1575.00000
1771.00000 1542.00000
1732.00000 1561.00000
1712.00000 1593.00000
1686.00000 1562.00000
1693.00000 1539.00000
1655.00000 1556.00000
1632.00000 1595.00000
IMAGE=81522L.tif
ID=1 
LM=21
1372.00000 967.00000
1384.00000 1053.00000
1437.00000 975.00000
1465.00000 1065.00000
1505.00000 991.00000
1539.00000 1078.00000
1576.00000 1009.00000
1631.00000 1098.00000
1655.00000 1042.00000
1575.00000 1139.00000
1583.00000 1081.00000
1544.00000 1090.00000
1502.00000 1133.00000
1492.00000 1090.00000
1509.00000 1067.00000
1470.00000 1077.00000
1433.00000 1113.00000
1422.00000 1066.00000
1431.00000 1051.00000
1380.00000 1077.00000
1360.00000 1103.00000
IMAGE=83900L.tif
ID=1 
LM=21
1342.00000 981.00000
1375.00000 1056.00000
1400.00000 972.00000
1449.00000 1054.00000
1472.00000 972.00000
1525.00000 1052.00000
1544.00000 977.00000
1582.00000 1047.00000
1609.00000 1000.00000
1575.00000 1100.00000
1567.00000 1048.00000
1526.00000 1066.00000
1514.00000 1109.00000
1488.00000 1063.00000
1492.00000 1041.00000
1457.00000 1064.00000
1441.00000 1107.00000
1415.00000 1066.00000
1417.00000 1049.00000
1385.00000 1067.00000
1364.00000 1109.00000
IMAGE=88120L.tif
ID=1 
LM=21
1565.00000 930.00000
1596.00000 1007.00000
1632.00000 918.00000
1677.00000 1006.00000
1714.00000 912.00000
1760.00000 1004.00000
1786.00000 922.00000
1828.00000 995.00000
1858.00000 947.00000
1829.00000 1048.00000
1811.00000 997.00000
1774.00000 1019.00000
1755.00000 1062.00000
1733.00000 1032.00000
1731.00000 994.00000
1687.00000 1013.00000
1668.00000 1062.00000
1638.00000 1029.00000
1642.00000 998.00000
1600.00000 1022.00000
1581.00000 1065.00000
IMAGE=89964L.tif
ID=1 
LM=21
1492.00000 1487.00000
1521.00000 1565.00000
1556.00000 1484.00000
1593.00000 1564.00000
1628.00000 1479.00000
1676.00000 1567.00000
1690.00000 1485.00000
1751.00000 1547.00000
1770.00000 1500.00000
1743.00000 1600.00000
1723.00000 1553.00000
1682.00000 1579.00000
1672.00000 1607.00000
1637.00000 1578.00000
1640.00000 1555.00000
1603.00000 1578.00000
1588.00000 1609.00000
1566.00000 1588.00000
1570.00000 1559.00000
1530.00000 1577.00000
1513.00000 1614.00000
IMAGE=93558L.tif
ID=1 
LM=21
1657.00000 952.00000
1669.00000 1038.00000
1711.00000 952.00000
1748.00000 1032.00000
1775.00000 949.00000
1815.00000 1039.00000
1843.00000 954.00000
1886.00000 1029.00000
1910.00000 971.00000
1871.00000 1082.00000
1861.00000 1030.00000
1825.00000 1046.00000
1804.00000 1091.00000
1777.00000 1051.00000
1786.00000 1024.00000
1749.00000 1047.00000
1737.00000 1087.00000
1700.00000 1052.00000
1718.00000 1024.00000
1674.00000 1047.00000
1664.00000 1088.00000
IMAGE=96372L.tif
ID=1 
LM=21
1762.00000 1033.00000
1786.00000 1112.00000
1816.00000 1024.00000
1849.00000 1117.00000
1881.00000 1029.00000
1921.00000 1124.00000
1950.00000 1040.00000
1999.00000 1121.00000
2020.00000 1059.00000
1973.00000 1172.00000
1967.00000 1117.00000
1928.00000 1136.00000
1902.00000 1179.00000
1885.00000 1141.00000
1893.00000 1110.00000
1857.00000 1130.00000
1838.00000 1165.00000
1816.00000 1133.00000
1820.00000 1106.00000
1790.00000 1123.00000
1768.00000 1169.00000
IMAGE=96726L.tif
ID=1 
LM=21
1373.00000 1152.00000
1421.00000 1220.00000
1429.00000 1134.00000
1482.00000 1203.00000
1495.00000 1119.00000
1560.00000 1187.00000
1564.00000 1104.00000
1613.00000 1158.00000
1635.00000 1106.00000
1620.00000 1211.00000
1600.00000 1171.00000
1566.00000 1194.00000
1559.00000 1245.00000
1528.00000 1211.00000
1531.00000 1187.00000
1499.00000 1214.00000
1491.00000 1254.00000
1459.00000 1233.00000
1463.00000 1205.00000
1426.00000 1233.00000
1417.00000 1270.00000
IMAGE=112287L.tif
ID=1 
LM=21
1425.00000 756.00000
1456.00000 838.00000
1485.00000 755.00000
1521.00000 839.00000
1553.00000 756.00000
1600.00000 834.00000
1625.00000 762.00000
1666.00000 829.00000
1695.00000 786.00000
1650.00000 883.00000
1643.00000 839.00000
1603.00000 850.00000
1587.00000 892.00000
1560.00000 853.00000
1575.00000 824.00000
1536.00000 844.00000
1515.00000 883.00000
1487.00000 848.00000
1496.00000 826.00000
1461.00000 850.00000
1446.00000 891.00000
IMAGE=116451LL.tif
ID=1 
LM=21
1556.00000 657.00000
1591.00000 729.00000
1621.00000 645.00000
1664.00000 727.00000
1696.00000 644.00000
1745.00000 724.00000
1773.00000 651.00000
1822.00000 725.00000
1849.00000 672.00000
1793.00000 776.00000
1789.00000 721.00000
1746.00000 739.00000
1728.00000 779.00000
1710.00000 738.00000
1710.00000 718.00000
1677.00000 730.00000
1653.00000 771.00000
1634.00000 743.00000
1635.00000 716.00000
1600.00000 735.00000
1580.00000 781.00000
IMAGE=116608L.tif
ID=1 
LM=21
1555.00000 1146.00000
1594.00000 1212.00000
1613.00000 1132.00000
1660.00000 1207.00000
1674.00000 1131.00000
1721.00000 1206.00000
1732.00000 1131.00000
1776.00000 1195.00000
1798.00000 1141.00000
1773.00000 1239.00000
1756.00000 1200.00000
1730.00000 1215.00000
1718.00000 1254.00000
1693.00000 1232.00000
1696.00000 1206.00000
1665.00000 1223.00000
1653.00000 1255.00000
1628.00000 1223.00000
1630.00000 1208.00000
1598.00000 1231.00000
1584.00000 1263.00000
IMAGE=120809L.tif
ID=1 
LM=21
1760.00000 929.00000
1803.00000 1001.00000
1835.00000 917.00000
1888.00000 1001.00000
1911.00000 916.00000
1965.00000 1002.00000
1996.00000 925.00000
2047.00000 1003.00000
2077.00000 956.00000
2020.00000 1051.00000
2015.00000 999.00000
1971.00000 1016.00000
1946.00000 1057.00000
1924.00000 1021.00000
1930.00000 995.00000
1897.00000 1015.00000
1877.00000 1055.00000
1839.00000 1018.00000
1851.00000 994.00000
1810.00000 1012.00000
1790.00000 1059.00000
IMAGE=122072L.tif
ID=1 
LM=21
1321.00000 1347.00000
1349.00000 1447.00000
1387.00000 1342.00000
1435.00000 1436.00000
1459.00000 1343.00000
1521.00000 1435.00000
1542.00000 1347.00000
1607.00000 1436.00000
1619.00000 1373.00000
1585.00000 1478.00000
1563.00000 1424.00000
1525.00000 1443.00000
1502.00000 1495.00000
1476.00000 1458.00000
1479.00000 1423.00000
1444.00000 1443.00000
1423.00000 1492.00000
1397.00000 1460.00000
1403.00000 1423.00000
1360.00000 1456.00000
1345.00000 1498.00000
IMAGE=125219L.tif
ID=1 
LM=21
1599.00000 757.00000
1632.00000 832.00000
1662.00000 747.00000
1697.00000 830.00000
1725.00000 747.00000
1772.00000 827.00000
1803.00000 752.00000
1842.00000 817.00000
1880.00000 770.00000
1832.00000 863.00000
1826.00000 813.00000
1782.00000 836.00000
1773.00000 876.00000
1737.00000 859.00000
1747.00000 820.00000
1708.00000 836.00000
1699.00000 872.00000
1667.00000 854.00000
1674.00000 821.00000
1638.00000 840.00000
1620.00000 876.00000
IMAGE=132861L.tif
ID=1 
LM=21
1763.00000 934.00000
1796.00000 1000.00000
1819.00000 924.00000
1858.00000 995.00000
1879.00000 920.00000
1925.00000 995.00000
1942.00000 920.00000
1996.00000 987.00000
2002.00000 933.00000
1958.00000 1036.00000
1964.00000 986.00000
1929.00000 1006.00000
1917.00000 1045.00000
1891.00000 1020.00000
1898.00000 990.00000
1866.00000 1006.00000
1855.00000 1045.00000
1827.00000 1014.00000
1837.00000 990.00000
1800.00000 1010.00000
1787.00000 1049.00000
IMAGE=134880L.tif
ID=1 
LM=21
1537.00000 1164.00000
1582.00000 1236.00000
1603.00000 1150.00000
1650.00000 1232.00000
1674.00000 1150.00000
1723.00000 1220.00000
1744.00000 1143.00000
1792.00000 1194.00000
1817.00000 1151.00000
1794.00000 1255.00000
1764.00000 1204.00000
1732.00000 1228.00000
1725.00000 1270.00000
1692.00000 1244.00000
1696.00000 1216.00000
1661.00000 1237.00000
1654.00000 1275.00000
1617.00000 1244.00000
1621.00000 1224.00000
1586.00000 1247.00000
1578.00000 1292.00000
IMAGE=147617L.tif
ID=1 
LM=21
1293.00000 1150.00000
1323.00000 1213.00000
1355.00000 1142.00000
1392.00000 1215.00000
1425.00000 1145.00000
1462.00000 1219.00000
1491.00000 1149.00000
1532.00000 1210.00000
1558.00000 1164.00000
1523.00000 1253.00000
1513.00000 1213.00000
1470.00000 1228.00000
1451.00000 1269.00000
1424.00000 1238.00000
1432.00000 1208.00000
1400.00000 1225.00000
1378.00000 1265.00000
1354.00000 1233.00000
1365.00000 1204.00000
1328.00000 1223.00000
1310.00000 1259.00000
IMAGE=154040L.tif
ID=1 
LM=21
1817.00000 1438.00000
1854.00000 1515.00000
1882.00000 1426.00000
1929.00000 1512.00000
1954.00000 1426.00000
2007.00000 1514.00000
2026.00000 1429.00000
2080.00000 1496.00000
2098.00000 1446.00000
2069.00000 1552.00000
2056.00000 1501.00000
2016.00000 1521.00000
1997.00000 1565.00000
1970.00000 1531.00000
1972.00000 1504.00000
1936.00000 1528.00000
1926.00000 1563.00000
1892.00000 1527.00000
1899.00000 1505.00000
1860.00000 1529.00000
1852.00000 1567.00000
IMAGE=183846L.tif
ID=1 
LM=21
1821.00000 1637.00000
1866.00000 1706.00000
1880.00000 1628.00000
1935.00000 1701.00000
1946.00000 1624.00000
2009.00000 1693.00000
2027.00000 1624.00000
2079.00000 1687.00000
2112.00000 1639.00000
2069.00000 1735.00000
2060.00000 1691.00000
2025.00000 1700.00000
1998.00000 1750.00000
1977.00000 1713.00000
1985.00000 1690.00000
1947.00000 1710.00000
1930.00000 1753.00000
1909.00000 1716.00000
1910.00000 1696.00000
1872.00000 1716.00000
1858.00000 1760.00000
IMAGE=206537L.tif
ID=1 
LM=21
1554.00000 1144.00000
1586.00000 1219.00000
1623.00000 1132.00000
1664.00000 1219.00000
1696.00000 1136.00000
1747.00000 1221.00000
1773.00000 1140.00000
1833.00000 1214.00000
1844.00000 1157.00000
1813.00000 1265.00000
1794.00000 1210.00000
1755.00000 1231.00000
1737.00000 1279.00000
1708.00000 1239.00000
1715.00000 1210.00000
1676.00000 1229.00000
1654.00000 1268.00000
1622.00000 1228.00000
1631.00000 1208.00000
1594.00000 1229.00000
1576.00000 1275.00000
IMAGE=206940L.tif
ID=1 
LM=21
1517.00000 875.00000
1548.00000 962.00000
1578.00000 870.00000
1618.00000 961.00000
1659.00000 869.00000
1697.00000 970.00000
1727.00000 874.00000
1783.00000 973.00000
1806.00000 902.00000
1761.00000 1018.00000
1744.00000 963.00000
1699.00000 983.00000
1675.00000 1023.00000
1656.00000 987.00000
1667.00000 958.00000
1625.00000 976.00000
1606.00000 1020.00000
1582.00000 987.00000
1592.00000 955.00000
1550.00000 976.00000
1530.00000 1023.00000
IMAGE=12348LL.tif
ID=1 
LM=21
1601.00000 882.00000
1633.00000 971.00000
1665.00000 885.00000
1707.00000 968.00000
1747.00000 884.00000
1787.00000 973.00000
1821.00000 894.00000
1870.00000 967.00000
1893.00000 918.00000
1853.00000 1023.00000
1829.00000 970.00000
1792.00000 988.00000
1775.00000 1026.00000
1749.00000 984.00000
1744.00000 960.00000
1715.00000 979.00000
1699.00000 1025.00000
1675.00000 990.00000
1673.00000 961.00000
1638.00000 980.00000
1625.00000 1023.00000
IMAGE=12428LL.tif
ID=1 
LM=21
1634.00000 946.00000
1662.00000 1036.00000
1700.00000 936.00000
1742.00000 1032.00000
1775.00000 940.00000
1818.00000 1028.00000
1847.00000 944.00000
1901.00000 1016.00000
1918.00000 959.00000
1882.00000 1082.00000
1873.00000 1015.00000
1828.00000 1042.00000
1807.00000 1088.00000
1782.00000 1038.00000
1789.00000 1015.00000
1750.00000 1046.00000
1729.00000 1089.00000
1696.00000 1054.00000
1706.00000 1013.00000
1665.00000 1060.00000
1648.00000 1091.00000
IMAGE=12435L.tif
ID=1 
LM=21
1337.00000 1318.00000
1384.00000 1390.00000
1400.00000 1312.00000
1465.00000 1389.00000
1489.00000 1293.00000
1549.00000 1386.00000
1569.00000 1295.00000
1605.00000 1355.00000
1648.00000 1308.00000
1620.00000 1418.00000
1597.00000 1365.00000
1561.00000 1397.00000
1541.00000 1430.00000
1510.00000 1390.00000
1508.00000 1364.00000
1474.00000 1401.00000
1462.00000 1438.00000
1415.00000 1404.00000
1425.00000 1373.00000
1397.00000 1409.00000
1389.00000 1450.00000
IMAGE=31069L.tif
ID=1 
LM=21
1585.00000 925.00000
1619.00000 1006.00000
1658.00000 921.00000
1696.00000 1006.00000
1732.00000 920.00000
1781.00000 1001.00000
1813.00000 921.00000
1860.00000 993.00000
1896.00000 941.00000
1839.00000 1059.00000
1833.00000 991.00000
1792.00000 1017.00000
1774.00000 1064.00000
1743.00000 1006.00000
1753.00000 994.00000
1706.00000 1014.00000
1696.00000 1062.00000
1655.00000 1016.00000
1663.00000 1000.00000
1625.00000 1019.00000
1606.00000 1066.00000
IMAGE=46453LL.tif
ID=1 
LM=21
1550.00000 1230.00000
1587.00000 1300.00000
1622.00000 1226.00000
1671.00000 1302.00000
1701.00000 1216.00000
1754.00000 1306.00000
1778.00000 1222.00000
1807.00000 1289.00000
1853.00000 1245.00000
1808.00000 1346.00000
1796.00000 1294.00000
1764.00000 1316.00000
1736.00000 1352.00000
1709.00000 1315.00000
1718.00000 1291.00000
1679.00000 1310.00000
1655.00000 1354.00000
1632.00000 1314.00000
1635.00000 1281.00000
1597.00000 1311.00000
1570.00000 1355.00000
IMAGE=54432L.tif
ID=1 
LM=21
1332.00000 1192.00000
1373.00000 1285.00000
1400.00000 1183.00000
1452.00000 1277.00000
1478.00000 1176.00000
1537.00000 1275.00000
1565.00000 1178.00000
1590.00000 1252.00000
1645.00000 1198.00000
1616.00000 1325.00000
1583.00000 1263.00000
1550.00000 1292.00000
1535.00000 1337.00000
1493.00000 1283.00000
1494.00000 1262.00000
1462.00000 1289.00000
1445.00000 1338.00000
1409.00000 1290.00000
1414.00000 1261.00000
1380.00000 1295.00000
1366.00000 1342.00000
IMAGE=54433L.tif
ID=1 
LM=21
1450.00000 1248.00000
1485.00000 1333.00000
1515.00000 1244.00000
1563.00000 1326.00000
1587.00000 1237.00000
1633.00000 1318.00000
1668.00000 1239.00000
1717.00000 1306.00000
1744.00000 1250.00000
1706.00000 1366.00000
1686.00000 1316.00000
1650.00000 1337.00000
1633.00000 1377.00000
1602.00000 1346.00000
1612.00000 1312.00000
1579.00000 1329.00000
1561.00000 1378.00000
1525.00000 1343.00000
1532.00000 1316.00000
1499.00000 1339.00000
1479.00000 1382.00000
IMAGE=54434L.tif
ID=1 
LM=21
1484.00000 871.00000
1504.00000 954.00000
1546.00000 881.00000
1583.00000 958.00000
1624.00000 881.00000
1663.00000 972.00000
1702.00000 902.00000
1737.00000 966.00000
1780.00000 928.00000
1728.00000 1013.00000
1717.00000 971.00000
1676.00000 982.00000
1653.00000 1022.00000
1628.00000 973.00000
1626.00000 957.00000
1590.00000 975.00000
1572.00000 1013.00000
1543.00000 966.00000
1540.00000 961.00000
1511.00000 972.00000
1495.00000 1000.00000
IMAGE=54435LL.tif
ID=1 
LM=21
1809.00000 905.00000
1849.00000 983.00000
1884.00000 899.00000
1930.00000 987.00000
1970.00000 904.00000
2021.00000 1004.00000
2058.00000 931.00000
2095.00000 999.00000
2125.00000 961.00000
2074.00000 1051.00000
2060.00000 1008.00000
2027.00000 1022.00000
1999.00000 1052.00000
1976.00000 1008.00000
1978.00000 982.00000
1938.00000 1007.00000
1918.00000 1045.00000
1896.00000 994.00000
1898.00000 975.00000
1860.00000 991.00000
1835.00000 1036.00000
IMAGE=54436L.tif
ID=1 
LM=21
1516.00000 1238.00000
1571.00000 1323.00000
1592.00000 1223.00000
1651.00000 1308.00000
1674.00000 1213.00000
1733.00000 1301.00000
1753.00000 1212.00000
1817.00000 1286.00000
1834.00000 1224.00000
1800.00000 1336.00000
1784.00000 1289.00000
1738.00000 1316.00000
1726.00000 1358.00000
1692.00000 1316.00000
1697.00000 1290.00000
1662.00000 1316.00000
1652.00000 1368.00000
1615.00000 1332.00000
1615.00000 1306.00000
1584.00000 1325.00000
1572.00000 1376.00000
IMAGE=63495L.tif
ID=1 
LM=21
1464.00000 1215.00000
1512.00000 1289.00000
1544.00000 1206.00000
1598.00000 1288.00000
1620.00000 1202.00000
1672.00000 1280.00000
1697.00000 1198.00000
1752.00000 1267.00000
1772.00000 1214.00000
1742.00000 1321.00000
1719.00000 1265.00000
1682.00000 1291.00000
1671.00000 1337.00000
1635.00000 1298.00000
1639.00000 1272.00000
1603.00000 1312.00000
1591.00000 1344.00000
1552.00000 1302.00000
1552.00000 1277.00000
1517.00000 1311.00000
1502.00000 1353.00000
IMAGE=68823L.tif
ID=1 
LM=21
1460.00000 1226.00000
1510.00000 1312.00000
1541.00000 1215.00000
1597.00000 1308.00000
1616.00000 1213.00000
1674.00000 1297.00000
1688.00000 1204.00000
1747.00000 1265.00000
1777.00000 1220.00000
1738.00000 1339.00000
1727.00000 1276.00000
1684.00000 1308.00000
1663.00000 1358.00000
1633.00000 1330.00000
1637.00000 1285.00000
1607.00000 1314.00000
1587.00000 1359.00000
1552.00000 1332.00000
1559.00000 1292.00000
1515.00000 1331.00000
1506.00000 1374.00000
IMAGE=68824L.tif
ID=1 
LM=21
1540.00000 1248.00000
1578.00000 1345.00000
1614.00000 1246.00000
1665.00000 1344.00000
1700.00000 1249.00000
1754.00000 1340.00000
1778.00000 1251.00000
1827.00000 1345.00000
1857.00000 1279.00000
1797.00000 1392.00000
1791.00000 1331.00000
1756.00000 1356.00000
1734.00000 1402.00000
1710.00000 1366.00000
1711.00000 1325.00000
1671.00000 1355.00000
1654.00000 1401.00000
1624.00000 1364.00000
1629.00000 1332.00000
1582.00000 1363.00000
1576.00000 1408.00000
IMAGE=68825L.tif
ID=1 
LM=21
1562.00000 1210.00000
1609.00000 1317.00000
1637.00000 1204.00000
1687.00000 1300.00000
1711.00000 1202.00000
1779.00000 1293.00000
1812.00000 1197.00000
1872.00000 1294.00000
1891.00000 1226.00000
1836.00000 1346.00000
1835.00000 1281.00000
1787.00000 1306.00000
1766.00000 1363.00000
1737.00000 1303.00000
1742.00000 1284.00000
1701.00000 1320.00000
1688.00000 1369.00000
1656.00000 1331.00000
1653.00000 1291.00000
1615.00000 1332.00000
1606.00000 1384.00000
IMAGE=70435L.tif
ID=1 
LM=21
1688.00000 1271.00000
1730.00000 1358.00000
1762.00000 1260.00000
1818.00000 1358.00000
1848.00000 1264.00000
1900.00000 1359.00000
1932.00000 1269.00000
1994.00000 1360.00000
2021.00000 1292.00000
1974.00000 1415.00000
1962.00000 1358.00000
1913.00000 1376.00000
1888.00000 1421.00000
1861.00000 1376.00000
1868.00000 1357.00000
1830.00000 1378.00000
1807.00000 1420.00000
1775.00000 1371.00000
1777.00000 1349.00000
1744.00000 1374.00000
1727.00000 1422.00000
IMAGE=70436L.tif
ID=1 
LM=21
1465.00000 1289.00000
1513.00000 1384.00000
1544.00000 1276.00000
1603.00000 1368.00000
1628.00000 1271.00000
1693.00000 1357.00000
1715.00000 1266.00000
1795.00000 1350.00000
1807.00000 1283.00000
1764.00000 1402.00000
1755.00000 1346.00000
1705.00000 1362.00000
1674.00000 1420.00000
1650.00000 1383.00000
1658.00000 1346.00000
1622.00000 1372.00000
1603.00000 1431.00000
1572.00000 1397.00000
1571.00000 1364.00000
1527.00000 1401.00000
1522.00000 1446.00000
IMAGE=70437L.tif
ID=1 
LM=21
1732.00000 900.00000
1787.00000 991.00000
1813.00000 884.00000
1872.00000 980.00000
1894.00000 878.00000
1959.00000 970.00000
1990.00000 872.00000
2057.00000 967.00000
2075.00000 898.00000
2029.00000 1024.00000
2009.00000 960.00000
1959.00000 994.00000
1942.00000 1036.00000
1918.00000 1003.00000
1917.00000 955.00000
1883.00000 1001.00000
1867.00000 1035.00000
1831.00000 1003.00000
1827.00000 966.00000
1795.00000 1009.00000
1782.00000 1065.00000
IMAGE=70445LL.tif
ID=1 
LM=21
1584.00000 889.00000
1624.00000 982.00000
1658.00000 881.00000
1710.00000 981.00000
1743.00000 874.00000
1800.00000 988.00000
1835.00000 885.00000
1906.00000 996.00000
1921.00000 920.00000
1852.00000 1046.00000
1859.00000 975.00000
1806.00000 996.00000
1772.00000 1041.00000
1748.00000 1005.00000
1761.00000 967.00000
1719.00000 993.00000
1697.00000 1037.00000
1668.00000 999.00000
1676.00000 967.00000
1634.00000 997.00000
1617.00000 1045.00000
IMAGE=83429L.tif
ID=1 
LM=21
1739.00000 1253.00000
1784.00000 1335.00000
1812.00000 1236.00000
1865.00000 1313.00000
1898.00000 1234.00000
1965.00000 1322.00000
2001.00000 1243.00000
2038.00000 1314.00000
2079.00000 1269.00000
2032.00000 1372.00000
2021.00000 1316.00000
1976.00000 1338.00000
1952.00000 1383.00000
1920.00000 1332.00000
1919.00000 1312.00000
1883.00000 1345.00000
1865.00000 1384.00000
1834.00000 1343.00000
1826.00000 1316.00000
1794.00000 1348.00000
1783.00000 1395.00000
IMAGE=83430L.tif
ID=1 
LM=21
1491.00000 1193.00000
1534.00000 1276.00000
1562.00000 1186.00000
1624.00000 1262.00000
1642.00000 1180.00000
1705.00000 1262.00000
1729.00000 1184.00000
1769.00000 1257.00000
1808.00000 1204.00000
1769.00000 1311.00000
1752.00000 1264.00000
1715.00000 1282.00000
1706.00000 1321.00000
1672.00000 1279.00000
1673.00000 1255.00000
1633.00000 1271.00000
1623.00000 1327.00000
1586.00000 1277.00000
1584.00000 1254.00000
1544.00000 1284.00000
1538.00000 1334.00000
IMAGE=83431L.tif
ID=1 
LM=21
1479.00000 1231.00000
1523.00000 1313.00000
1555.00000 1221.00000
1614.00000 1308.00000
1645.00000 1214.00000
1704.00000 1306.00000
1735.00000 1219.00000
1809.00000 1300.00000
1831.00000 1251.00000
1763.00000 1363.00000
1768.00000 1295.00000
1716.00000 1315.00000
1684.00000 1374.00000
1658.00000 1321.00000
1671.00000 1298.00000
1623.00000 1319.00000
1599.00000 1369.00000
1566.00000 1324.00000
1577.00000 1301.00000
1530.00000 1325.00000
1514.00000 1377.00000
IMAGE=88894L.tif
ID=1 
LM=21
1428.00000 903.00000
1469.00000 1003.00000
1504.00000 893.00000
1570.00000 993.00000
1590.00000 891.00000
1655.00000 996.00000
1678.00000 897.00000
1739.00000 979.00000
1768.00000 917.00000
1727.00000 1052.00000
1702.00000 981.00000
1660.00000 1008.00000
1639.00000 1063.00000
1612.00000 1015.00000
1613.00000 984.00000
1571.00000 1011.00000
1554.00000 1053.00000
1518.00000 1006.00000
1527.00000 985.00000
1475.00000 1017.00000
1470.00000 1063.00000
IMAGE=94503L.tif
ID=1 
LM=21
1615.00000 1326.00000
1670.00000 1418.00000
1698.00000 1316.00000
1769.00000 1407.00000
1791.00000 1312.00000
1859.00000 1396.00000
1889.00000 1312.00000
1966.00000 1396.00000
1979.00000 1336.00000
1947.00000 1463.00000
1916.00000 1386.00000
1872.00000 1412.00000
1854.00000 1464.00000
1808.00000 1414.00000
1814.00000 1388.00000
1779.00000 1413.00000
1761.00000 1467.00000
1717.00000 1424.00000
1719.00000 1394.00000
1682.00000 1426.00000
1664.00000 1481.00000
IMAGE=94509L.tif
ID=1 
LM=21
1344.00000 1234.00000
1380.00000 1314.00000
1407.00000 1228.00000
1460.00000 1311.00000
1492.00000 1225.00000
1543.00000 1314.00000
1573.00000 1226.00000
1619.00000 1292.00000
1651.00000 1240.00000
1611.00000 1363.00000
1597.00000 1301.00000
1556.00000 1322.00000
1536.00000 1376.00000
1508.00000 1332.00000
1510.00000 1306.00000
1471.00000 1322.00000
1451.00000 1370.00000
1422.00000 1333.00000
1419.00000 1311.00000
1383.00000 1334.00000
1367.00000 1375.00000
IMAGE=94510L.tif
ID=1 
LM=21
1566.00000 1229.00000
1609.00000 1316.00000
1635.00000 1224.00000
1686.00000 1315.00000
1712.00000 1224.00000
1760.00000 1302.00000
1796.00000 1218.00000
1841.00000 1290.00000
1875.00000 1232.00000
1831.00000 1357.00000
1801.00000 1295.00000
1768.00000 1312.00000
1750.00000 1374.00000
1728.00000 1329.00000
1735.00000 1300.00000
1698.00000 1321.00000
1675.00000 1369.00000
1645.00000 1324.00000
1650.00000 1307.00000
1614.00000 1329.00000
1587.00000 1375.00000
IMAGE=94511L.tif
ID=1 
LM=21
1515.00000 1218.00000
1557.00000 1304.00000
1592.00000 1205.00000
1647.00000 1303.00000
1672.00000 1206.00000
1735.00000 1302.00000
1761.00000 1209.00000
1818.00000 1284.00000
1845.00000 1234.00000
1814.00000 1361.00000
1790.00000 1291.00000
1742.00000 1320.00000
1713.00000 1373.00000
1690.00000 1331.00000
1693.00000 1298.00000
1652.00000 1318.00000
1627.00000 1364.00000
1601.00000 1324.00000
1606.00000 1293.00000
1560.00000 1319.00000
1547.00000 1365.00000
IMAGE=94516L.tif
ID=1 
LM=21
1465.00000 1254.00000
1513.00000 1343.00000
1540.00000 1239.00000
1609.00000 1333.00000
1630.00000 1229.00000
1702.00000 1324.00000
1717.00000 1226.00000
1780.00000 1297.00000
1806.00000 1252.00000
1778.00000 1375.00000
1760.00000 1304.00000
1709.00000 1338.00000
1689.00000 1393.00000
1649.00000 1333.00000
1658.00000 1313.00000
1618.00000 1341.00000
1602.00000 1396.00000
1557.00000 1342.00000
1561.00000 1323.00000
1520.00000 1355.00000
1507.00000 1406.00000
IMAGE=94518L.tif
ID=1 
LM=21
1382.00000 943.00000
1412.00000 1021.00000
1453.00000 942.00000
1498.00000 1023.00000
1523.00000 945.00000
1577.00000 1023.00000
1607.00000 952.00000
1657.00000 1022.00000
1675.00000 975.00000
1640.00000 1080.00000
1623.00000 1021.00000
1591.00000 1043.00000
1570.00000 1085.00000
1541.00000 1048.00000
1546.00000 1016.00000
1507.00000 1037.00000
1488.00000 1079.00000
1449.00000 1031.00000
1454.00000 1007.00000
1423.00000 1035.00000
1405.00000 1081.00000
IMAGE=94532L.tif
ID=1 
LM=21
1465.00000 1236.00000
1500.00000 1318.00000
1533.00000 1221.00000
1590.00000 1321.00000
1623.00000 1220.00000
1681.00000 1327.00000
1707.00000 1238.00000
1766.00000 1322.00000
1787.00000 1269.00000
1734.00000 1378.00000
1725.00000 1319.00000
1680.00000 1348.00000
1658.00000 1389.00000
1628.00000 1339.00000
1638.00000 1307.00000
1596.00000 1334.00000
1564.00000 1385.00000
1540.00000 1323.00000
1551.00000 1303.00000
1509.00000 1328.00000
1482.00000 1383.00000
IMAGE=94534L.tif
ID=1 
LM=21
1442.00000 1139.00000
1469.00000 1223.00000
1508.00000 1135.00000
1543.00000 1220.00000
1585.00000 1134.00000
1628.00000 1217.00000
1661.00000 1134.00000
1714.00000 1197.00000
1744.00000 1145.00000
1701.00000 1261.00000
1682.00000 1202.00000
1641.00000 1235.00000
1625.00000 1279.00000
1591.00000 1245.00000
1590.00000 1210.00000
1561.00000 1234.00000
1543.00000 1278.00000
1505.00000 1230.00000
1509.00000 1207.00000
1474.00000 1240.00000
1457.00000 1280.00000
IMAGE=94538L.tif
ID=1 
LM=21
1328.00000 836.00000
1366.00000 914.00000
1392.00000 829.00000
1434.00000 907.00000
1468.00000 827.00000
1516.00000 915.00000
1539.00000 841.00000
1585.00000 911.00000
1620.00000 855.00000
1564.00000 963.00000
1556.00000 912.00000
1522.00000 925.00000
1496.00000 970.00000
1473.00000 921.00000
1479.00000 900.00000
1442.00000 918.00000
1428.00000 966.00000
1401.00000 923.00000
1405.00000 903.00000
1377.00000 921.00000
1350.00000 967.00000
IMAGE=94540L.tif
ID=1 
LM=21
1096.00000 1269.00000
1139.00000 1349.00000
1174.00000 1252.00000
1230.00000 1341.00000
1257.00000 1250.00000
1317.00000 1331.00000
1348.00000 1254.00000
1410.00000 1320.00000
1435.00000 1278.00000
1392.00000 1383.00000
1379.00000 1325.00000
1330.00000 1346.00000
1308.00000 1390.00000
1274.00000 1352.00000
1286.00000 1329.00000
1236.00000 1358.00000
1216.00000 1393.00000
1194.00000 1355.00000
1196.00000 1331.00000
1150.00000 1359.00000
1131.00000 1401.00000
IMAGE=94541L.tif
ID=1 
LM=21
1409.00000 1261.00000
1448.00000 1337.00000
1474.00000 1246.00000
1520.00000 1333.00000
1551.00000 1240.00000
1604.00000 1332.00000
1627.00000 1243.00000
1670.00000 1310.00000
1697.00000 1262.00000
1661.00000 1374.00000
1659.00000 1321.00000
1611.00000 1355.00000
1586.00000 1390.00000
1560.00000 1351.00000
1573.00000 1323.00000
1529.00000 1348.00000
1512.00000 1393.00000
1481.00000 1357.00000
1487.00000 1327.00000
1454.00000 1348.00000
1435.00000 1399.00000
IMAGE=94542L.tif
ID=1 
LM=21
1601.00000 1244.00000
1642.00000 1322.00000
1667.00000 1234.00000
1727.00000 1311.00000
1739.00000 1228.00000
1804.00000 1302.00000
1829.00000 1234.00000
1874.00000 1291.00000
1902.00000 1244.00000
1867.00000 1354.00000
1846.00000 1297.00000
1808.00000 1315.00000
1790.00000 1369.00000
1766.00000 1323.00000
1772.00000 1303.00000
1731.00000 1327.00000
1714.00000 1375.00000
1688.00000 1329.00000
1692.00000 1310.00000
1646.00000 1342.00000
1634.00000 1382.00000
IMAGE=94543L.tif
ID=1 
LM=21
1237.00000 1235.00000
1278.00000 1324.00000
1318.00000 1225.00000
1365.00000 1322.00000
1398.00000 1225.00000
1455.00000 1318.00000
1483.00000 1233.00000
1530.00000 1311.00000
1559.00000 1259.00000
1504.00000 1377.00000
1501.00000 1315.00000
1457.00000 1334.00000
1433.00000 1380.00000
1404.00000 1338.00000
1415.00000 1309.00000
1371.00000 1333.00000
1354.00000 1383.00000
1314.00000 1340.00000
1323.00000 1310.00000
1283.00000 1345.00000
1268.00000 1394.00000
IMAGE=96040L.tif
ID=1 
LM=21
1790.00000 1134.00000
1833.00000 1218.00000
1858.00000 1129.00000
1917.00000 1216.00000
1940.00000 1125.00000
2003.00000 1212.00000
2025.00000 1123.00000
2076.00000 1200.00000
2107.00000 1142.00000
2059.00000 1260.00000
2047.00000 1204.00000
2016.00000 1218.00000
1985.00000 1274.00000
1957.00000 1215.00000
1964.00000 1205.00000
1922.00000 1234.00000
1907.00000 1270.00000
1871.00000 1229.00000
1883.00000 1208.00000
1841.00000 1232.00000
1827.00000 1280.00000
IMAGE=96041L.tif
ID=1 
LM=21
1388.00000 1210.00000
1422.00000 1295.00000
1465.00000 1203.00000
1509.00000 1301.00000
1542.00000 1204.00000
1595.00000 1302.00000
1626.00000 1216.00000
1674.00000 1291.00000
1710.00000 1244.00000
1664.00000 1358.00000
1647.00000 1288.00000
1613.00000 1307.00000
1570.00000 1370.00000
1543.00000 1326.00000
1558.00000 1292.00000
1515.00000 1311.00000
1487.00000 1364.00000
1451.00000 1319.00000
1472.00000 1291.00000
1423.00000 1311.00000
1399.00000 1362.00000
IMAGE=96042L.tif
ID=1 
LM=21
1547.00000 1139.00000
1583.00000 1216.00000
1622.00000 1133.00000
1666.00000 1220.00000
1697.00000 1131.00000
1741.00000 1217.00000
1774.00000 1133.00000
1804.00000 1204.00000
1847.00000 1154.00000
1810.00000 1259.00000
1790.00000 1212.00000
1753.00000 1231.00000
1736.00000 1273.00000
1706.00000 1223.00000
1712.00000 1208.00000
1681.00000 1226.00000
1657.00000 1278.00000
1623.00000 1241.00000
1628.00000 1212.00000
1593.00000 1227.00000
1567.00000 1281.00000
IMAGE=96045L.tif
ID=1 
LM=21
1295.00000 981.00000
1328.00000 1063.00000
1364.00000 973.00000
1408.00000 1059.00000
1443.00000 979.00000
1490.00000 1054.00000
1521.00000 982.00000
1566.00000 1040.00000
1595.00000 1000.00000
1553.00000 1107.00000
1544.00000 1048.00000
1500.00000 1070.00000
1475.00000 1114.00000
1450.00000 1079.00000
1459.00000 1046.00000
1415.00000 1071.00000
1400.00000 1111.00000
1367.00000 1071.00000
1371.00000 1052.00000
1333.00000 1076.00000
1318.00000 1119.00000
IMAGE=96046L.tif
ID=1 
LM=21
1354.00000 843.00000
1392.00000 929.00000
1435.00000 833.00000
1482.00000 925.00000
1514.00000 836.00000
1566.00000 931.00000
1604.00000 845.00000
1648.00000 918.00000
1684.00000 868.00000
1630.00000 968.00000
1620.00000 921.00000
1575.00000 945.00000
1555.00000 989.00000
1520.00000 941.00000
1531.00000 918.00000
1489.00000 940.00000
1478.00000 988.00000
1437.00000 939.00000
1444.00000 910.00000
1403.00000 943.00000
1389.00000 990.00000
IMAGE=101609L.tif
ID=1 
LM=21
1699.00000 817.00000
1733.00000 917.00000
1777.00000 817.00000
1819.00000 919.00000
1855.00000 818.00000
1907.00000 925.00000
1942.00000 824.00000
2001.00000 918.00000
2026.00000 850.00000
1982.00000 983.00000
1969.00000 914.00000
1919.00000 937.00000
1897.00000 983.00000
1858.00000 939.00000
1864.00000 908.00000
1827.00000 934.00000
1810.00000 972.00000
1768.00000 933.00000
1778.00000 904.00000
1737.00000 934.00000
1722.00000 972.00000
IMAGE=134933L.tif
ID=1 
LM=21
1500.00000 1276.00000
1534.00000 1361.00000
1576.00000 1260.00000
1621.00000 1356.00000
1656.00000 1262.00000
1707.00000 1357.00000
1743.00000 1268.00000
1792.00000 1345.00000
1824.00000 1290.00000
1770.00000 1414.00000
1760.00000 1337.00000
1719.00000 1364.00000
1694.00000 1421.00000
1660.00000 1371.00000
1678.00000 1341.00000
1633.00000 1370.00000
1612.00000 1413.00000
1579.00000 1370.00000
1587.00000 1344.00000
1543.00000 1380.00000
1523.00000 1427.00000
IMAGE=134942L.tif
ID=1 
LM=21
1233.00000 1349.00000
1265.00000 1432.00000
1308.00000 1333.00000
1348.00000 1424.00000
1390.00000 1334.00000
1441.00000 1425.00000
1477.00000 1339.00000
1530.00000 1411.00000
1556.00000 1358.00000
1510.00000 1474.00000
1505.00000 1412.00000
1454.00000 1434.00000
1437.00000 1485.00000
1399.00000 1440.00000
1410.00000 1417.00000
1361.00000 1434.00000
1348.00000 1488.00000
1307.00000 1447.00000
1315.00000 1414.00000
1281.00000 1442.00000
1251.00000 1491.00000
IMAGE=134952L.tif
ID=1 
LM=21
1532.00000 1261.00000
1579.00000 1345.00000
1606.00000 1245.00000
1659.00000 1328.00000
1686.00000 1231.00000
1743.00000 1328.00000
1772.00000 1234.00000
1839.00000 1323.00000
1849.00000 1262.00000
1808.00000 1375.00000
1800.00000 1320.00000
1757.00000 1338.00000
1738.00000 1385.00000
1706.00000 1339.00000
1709.00000 1319.00000
1673.00000 1338.00000
1656.00000 1390.00000
1623.00000 1347.00000
1630.00000 1324.00000
1597.00000 1347.00000
1578.00000 1409.00000
IMAGE=183858L.tif
ID=1 
LM=21
1488.00000 1213.00000
1528.00000 1283.00000
1559.00000 1206.00000
1612.00000 1274.00000
1633.00000 1201.00000
1687.00000 1276.00000
1712.00000 1203.00000
1774.00000 1264.00000
1783.00000 1216.00000
1748.00000 1319.00000
1736.00000 1263.00000
1701.00000 1279.00000
1688.00000 1321.00000
1654.00000 1287.00000
1657.00000 1264.00000
1624.00000 1282.00000
1606.00000 1327.00000
1571.00000 1288.00000
1574.00000 1268.00000
1538.00000 1294.00000
1530.00000 1341.00000
IMAGE=183859L.tif
ID=1 
LM=21
1558.00000 781.00000
1579.00000 882.00000
1631.00000 782.00000
1681.00000 882.00000
1713.00000 779.00000
1762.00000 889.00000
1800.00000 786.00000
1849.00000 896.00000
1878.00000 812.00000
1814.00000 952.00000
1816.00000 885.00000
1771.00000 904.00000
1752.00000 952.00000
1714.00000 905.00000
1727.00000 878.00000
1687.00000 895.00000
1668.00000 944.00000
1624.00000 895.00000
1641.00000 867.00000
1595.00000 894.00000
1573.00000 939.00000
IMAGE=190214L.tif
ID=1 
LM=21
1467.00000 1214.00000
1505.00000 1308.00000
1537.00000 1199.00000
1585.00000 1295.00000
1617.00000 1202.00000
1668.00000 1296.00000
1696.00000 1207.00000
1754.00000 1294.00000
1774.00000 1231.00000
1734.00000 1340.00000
1719.00000 1281.00000
1674.00000 1310.00000
1657.00000 1355.00000
1626.00000 1309.00000
1633.00000 1279.00000
1595.00000 1312.00000
1577.00000 1354.00000
1547.00000 1309.00000
1554.00000 1282.00000
1513.00000 1323.00000
1488.00000 1365.00000
IMAGE=216762L.tif
ID=1 
LM=21
1486.00000 1240.00000
1524.00000 1336.00000
1561.00000 1224.00000
1612.00000 1331.00000
1651.00000 1228.00000
1700.00000 1330.00000
1738.00000 1235.00000
1783.00000 1316.00000
1818.00000 1263.00000
1761.00000 1380.00000
1755.00000 1309.00000
1707.00000 1345.00000
1685.00000 1382.00000
1655.00000 1344.00000
1666.00000 1314.00000
1623.00000 1341.00000
1602.00000 1383.00000
1565.00000 1346.00000
1576.00000 1312.00000
1531.00000 1350.00000
1525.00000 1387.00000
IMAGE=216763L.tif
ID=1 
LM=21
1373.00000 806.00000
1424.00000 902.00000
1450.00000 801.00000
1509.00000 891.00000
1531.00000 798.00000
1595.00000 895.00000
1615.00000 794.00000
1674.00000 878.00000
1698.00000 806.00000
1651.00000 936.00000
1642.00000 877.00000
1604.00000 903.00000
1582.00000 955.00000
1551.00000 914.00000
1560.00000 883.00000
1519.00000 907.00000
1499.00000 952.00000
1465.00000 907.00000
1478.00000 881.00000
1430.00000 915.00000
1405.00000 964.00000
IMAGE=216764L.tif
ID=1 
LM=21
1241.00000 946.00000
1281.00000 1039.00000
1323.00000 941.00000
1368.00000 1043.00000
1404.00000 946.00000
1458.00000 1051.00000
1495.00000 959.00000
1538.00000 1033.00000
1578.00000 988.00000
1525.00000 1100.00000
1523.00000 1036.00000
1467.00000 1064.00000
1444.00000 1111.00000
1410.00000 1063.00000
1424.00000 1033.00000
1384.00000 1061.00000
1353.00000 1107.00000
1322.00000 1064.00000
1337.00000 1029.00000
1284.00000 1058.00000
1265.00000 1098.00000
IMAGE=216766L.tif
ID=1 
LM=21
1576.00000 977.00000
1604.00000 1039.00000
1635.00000 975.00000
1672.00000 1039.00000
1701.00000 978.00000
1739.00000 1039.00000
1765.00000 982.00000
1805.00000 1029.00000
1828.00000 996.00000
1784.00000 1083.00000
1782.00000 1037.00000
1744.00000 1056.00000
1722.00000 1089.00000
1707.00000 1057.00000
1708.00000 1034.00000
1676.00000 1056.00000
1660.00000 1092.00000
1644.00000 1060.00000
1636.00000 1039.00000
1615.00000 1051.00000
1600.00000 1093.00000
IMAGE=20105LL.tif
ID=1 
LM=21
1602.00000 883.00000
1610.00000 954.00000
1660.00000 884.00000
1683.00000 963.00000
1728.00000 899.00000
1756.00000 973.00000
1796.00000 907.00000
1831.00000 975.00000
1860.00000 939.00000
1796.00000 1028.00000
1806.00000 981.00000
1763.00000 990.00000
1735.00000 1030.00000
1707.00000 997.00000
1733.00000 970.00000
1692.00000 979.00000
1659.00000 1022.00000
1645.00000 980.00000
1649.00000 954.00000
1617.00000 974.00000
1595.00000 1014.00000
IMAGE=20127LL.tif
ID=1 
LM=21
1552.00000 966.00000
1567.00000 1036.00000
1611.00000 974.00000
1634.00000 1044.00000
1671.00000 984.00000
1700.00000 1058.00000
1732.00000 1001.00000
1746.00000 1054.00000
1786.00000 1031.00000
1729.00000 1099.00000
1727.00000 1060.00000
1705.00000 1070.00000
1669.00000 1098.00000
1660.00000 1066.00000
1671.00000 1044.00000
1637.00000 1058.00000
1613.00000 1091.00000
1599.00000 1055.00000
1605.00000 1034.00000
1575.00000 1048.00000
1547.00000 1077.00000
IMAGE=20133LL.tif
ID=1 
LM=21
1492.00000 990.00000
1513.00000 1055.00000
1546.00000 980.00000
1577.00000 1048.00000
1606.00000 978.00000
1655.00000 1048.00000
1675.00000 978.00000
1709.00000 1037.00000
1738.00000 1001.00000
1694.00000 1089.00000
1696.00000 1047.00000
1663.00000 1055.00000
1646.00000 1095.00000
1616.00000 1066.00000
1621.00000 1041.00000
1592.00000 1059.00000
1579.00000 1101.00000
1553.00000 1069.00000
1557.00000 1043.00000
1526.00000 1063.00000
1521.00000 1103.00000
IMAGE=20135LL.tif
ID=1 
LM=21
1534.00000 1016.00000
1542.00000 1070.00000
1577.00000 1016.00000
1589.00000 1071.00000
1617.00000 1021.00000
1635.00000 1074.00000
1663.00000 1033.00000
1687.00000 1071.00000
1711.00000 1049.00000
1667.00000 1097.00000
1670.00000 1078.00000
1641.00000 1092.00000
1624.00000 1110.00000
1614.00000 1091.00000
1622.00000 1074.00000
1595.00000 1082.00000
1578.00000 1105.00000
1560.00000 1080.00000
1564.00000 1066.00000
1545.00000 1078.00000
1533.00000 1106.00000
IMAGE=20148LL.tif
ID=1 
LM=21
1686.00000 1148.00000
1723.00000 1214.00000
1745.00000 1138.00000
1790.00000 1202.00000
1813.00000 1136.00000
1858.00000 1203.00000
1885.00000 1142.00000
1913.00000 1193.00000
1947.00000 1158.00000
1902.00000 1244.00000
1904.00000 1202.00000
1865.00000 1216.00000
1842.00000 1253.00000
1820.00000 1231.00000
1830.00000 1197.00000
1795.00000 1216.00000
1784.00000 1255.00000
1758.00000 1223.00000
1758.00000 1199.00000
1731.00000 1223.00000
1720.00000 1259.00000
IMAGE=44275L.tif
ID=1 
LM=21
1527.00000 953.00000
1548.00000 1025.00000
1591.00000 947.00000
1619.00000 1025.00000
1655.00000 958.00000
1690.00000 1042.00000
1730.00000 968.00000
1769.00000 1041.00000
1798.00000 992.00000
1741.00000 1087.00000
1737.00000 1038.00000
1699.00000 1051.00000
1658.00000 1092.00000
1649.00000 1052.00000
1663.00000 1032.00000
1619.00000 1042.00000
1598.00000 1087.00000
1582.00000 1045.00000
1591.00000 1020.00000
1552.00000 1034.00000
1535.00000 1078.00000
IMAGE=46450LL.tif
ID=1 
LM=21
1877.00000 698.00000
1901.00000 757.00000
1928.00000 690.00000
1969.00000 749.00000
1983.00000 687.00000
2027.00000 747.00000
2044.00000 679.00000
2084.00000 737.00000
2104.00000 693.00000
2073.00000 787.00000
2067.00000 747.00000
2036.00000 761.00000
2016.00000 798.00000
1997.00000 772.00000
2001.00000 749.00000
1974.00000 763.00000
1961.00000 800.00000
1941.00000 768.00000
1949.00000 752.00000
1918.00000 772.00000
1900.00000 807.00000
IMAGE=46452L.tif
ID=1 
LM=21
1529.00000 1227.00000
1550.00000 1294.00000
1585.00000 1225.00000
1618.00000 1292.00000
1640.00000 1221.00000
1683.00000 1293.00000
1704.00000 1227.00000
1731.00000 1282.00000
1756.00000 1238.00000
1732.00000 1329.00000
1720.00000 1287.00000
1690.00000 1304.00000
1670.00000 1339.00000
1647.00000 1313.00000
1657.00000 1285.00000
1627.00000 1301.00000
1611.00000 1340.00000
1585.00000 1308.00000
1590.00000 1285.00000
1551.00000 1313.00000
1540.00000 1340.00000
IMAGE=54439L.tif
ID=1 
LM=21
1595.00000 1225.00000
1622.00000 1294.00000
1653.00000 1218.00000
1687.00000 1289.00000
1715.00000 1215.00000
1754.00000 1281.00000
1778.00000 1213.00000
1820.00000 1273.00000
1836.00000 1223.00000
1805.00000 1319.00000
1795.00000 1278.00000
1757.00000 1296.00000
1741.00000 1336.00000
1720.00000 1301.00000
1728.00000 1280.00000
1693.00000 1301.00000
1681.00000 1339.00000
1654.00000 1306.00000
1661.00000 1287.00000
1628.00000 1307.00000
1615.00000 1348.00000
IMAGE=54442L.tif
ID=1 
LM=21
1316.00000 1038.00000
1344.00000 1107.00000
1372.00000 1024.00000
1414.00000 1097.00000
1436.00000 1030.00000
1485.00000 1085.00000
1502.00000 1021.00000
1535.00000 1072.00000
1562.00000 1032.00000
1525.00000 1128.00000
1519.00000 1080.00000
1487.00000 1095.00000
1469.00000 1142.00000
1448.00000 1114.00000
1463.00000 1085.00000
1425.00000 1098.00000
1408.00000 1149.00000
1380.00000 1117.00000
1387.00000 1087.00000
1354.00000 1116.00000
1340.00000 1164.00000
IMAGE=57038L.tif
ID=1 
LM=21
1439.00000 1172.00000
1452.00000 1254.00000
1494.00000 1174.00000
1519.00000 1253.00000
1556.00000 1181.00000
1592.00000 1260.00000
1623.00000 1187.00000
1664.00000 1252.00000
1690.00000 1210.00000
1628.00000 1306.00000
1647.00000 1261.00000
1596.00000 1270.00000
1570.00000 1310.00000
1549.00000 1280.00000
1560.00000 1247.00000
1524.00000 1269.00000
1509.00000 1303.00000
1489.00000 1269.00000
1494.00000 1245.00000
1459.00000 1261.00000
1446.00000 1301.00000
IMAGE=60372L.tif
ID=1 
LM=21
1641.00000 1175.00000
1668.00000 1233.00000
1691.00000 1169.00000
1730.00000 1223.00000
1750.00000 1167.00000
1777.00000 1222.00000
1802.00000 1167.00000
1835.00000 1209.00000
1857.00000 1174.00000
1815.00000 1259.00000
1809.00000 1227.00000
1786.00000 1239.00000
1770.00000 1272.00000
1753.00000 1250.00000
1760.00000 1227.00000
1737.00000 1234.00000
1718.00000 1273.00000
1700.00000 1247.00000
1701.00000 1226.00000
1678.00000 1248.00000
1662.00000 1277.00000
IMAGE=87782L.tif
ID=1 
LM=21
1667.00000 1189.00000
1688.00000 1260.00000
1726.00000 1184.00000
1759.00000 1255.00000
1786.00000 1182.00000
1828.00000 1256.00000
1853.00000 1186.00000
1892.00000 1245.00000
1914.00000 1203.00000
1871.00000 1293.00000
1869.00000 1251.00000
1831.00000 1266.00000
1808.00000 1303.00000
1790.00000 1285.00000
1798.00000 1252.00000
1763.00000 1266.00000
1745.00000 1302.00000
1729.00000 1275.00000
1731.00000 1251.00000
1694.00000 1274.00000
1685.00000 1303.00000
IMAGE=87783L.tif
ID=1 
LM=21
1513.00000 1187.00000
1536.00000 1257.00000
1564.00000 1182.00000
1608.00000 1254.00000
1629.00000 1180.00000
1672.00000 1249.00000
1698.00000 1182.00000
1741.00000 1252.00000
1763.00000 1197.00000
1716.00000 1294.00000
1712.00000 1247.00000
1671.00000 1271.00000
1658.00000 1303.00000
1639.00000 1267.00000
1646.00000 1254.00000
1619.00000 1259.00000
1595.00000 1301.00000
1576.00000 1268.00000
1573.00000 1249.00000
1545.00000 1268.00000
1529.00000 1307.00000
IMAGE=87788L.tif
ID=1 
LM=21
1670.00000 1193.00000
1693.00000 1245.00000
1718.00000 1185.00000
1756.00000 1242.00000
1777.00000 1181.00000
1816.00000 1242.00000
1834.00000 1178.00000
1870.00000 1234.00000
1893.00000 1196.00000
1858.00000 1278.00000
1849.00000 1238.00000
1821.00000 1251.00000
1798.00000 1285.00000
1785.00000 1262.00000
1794.00000 1236.00000
1759.00000 1259.00000
1744.00000 1288.00000
1727.00000 1256.00000
1731.00000 1244.00000
1700.00000 1261.00000
1688.00000 1299.00000
IMAGE=88901L.tif
ID=1 
LM=21
1417.00000 1179.00000
1442.00000 1239.00000
1470.00000 1176.00000
1505.00000 1230.00000
1530.00000 1163.00000
1565.00000 1233.00000
1596.00000 1167.00000
1625.00000 1215.00000
1654.00000 1184.00000
1610.00000 1264.00000
1610.00000 1225.00000
1572.00000 1244.00000
1553.00000 1281.00000
1539.00000 1255.00000
1543.00000 1225.00000
1519.00000 1236.00000
1499.00000 1281.00000
1477.00000 1252.00000
1481.00000 1227.00000
1449.00000 1252.00000
1445.00000 1289.00000
IMAGE=94423L.tif
ID=1 
LM=21
1741.00000 772.00000
1768.00000 834.00000
1800.00000 765.00000
1829.00000 828.00000
1860.00000 763.00000
1902.00000 826.00000
1925.00000 765.00000
1964.00000 816.00000
1987.00000 779.00000
1946.00000 867.00000
1930.00000 829.00000
1908.00000 840.00000
1887.00000 882.00000
1866.00000 850.00000
1873.00000 821.00000
1838.00000 840.00000
1824.00000 880.00000
1798.00000 851.00000
1805.00000 829.00000
1777.00000 846.00000
1764.00000 883.00000
IMAGE=94425L.tif
ID=1 
LM=21
1546.00000 1184.00000
1576.00000 1249.00000
1605.00000 1172.00000
1643.00000 1239.00000
1669.00000 1166.00000
1710.00000 1239.00000
1737.00000 1172.00000
1778.00000 1227.00000
1804.00000 1181.00000
1762.00000 1280.00000
1752.00000 1235.00000
1711.00000 1251.00000
1699.00000 1291.00000
1674.00000 1262.00000
1682.00000 1232.00000
1645.00000 1258.00000
1634.00000 1288.00000
1614.00000 1259.00000
1614.00000 1232.00000
1586.00000 1264.00000
1578.00000 1298.00000
IMAGE=94445L.tif
ID=1 
LM=21
1601.00000 1147.00000
1626.00000 1198.00000
1649.00000 1141.00000
1685.00000 1197.00000
1699.00000 1134.00000
1746.00000 1196.00000
1761.00000 1133.00000
1782.00000 1181.00000
1818.00000 1141.00000
1786.00000 1227.00000
1775.00000 1190.00000
1748.00000 1212.00000
1733.00000 1243.00000
1714.00000 1215.00000
1716.00000 1192.00000
1693.00000 1203.00000
1684.00000 1244.00000
1657.00000 1217.00000
1660.00000 1195.00000
1632.00000 1210.00000
1626.00000 1252.00000
IMAGE=94447L.tif
ID=1 
LM=21
1610.00000 932.00000
1634.00000 990.00000
1667.00000 920.00000
1700.00000 984.00000
1721.00000 918.00000
1766.00000 978.00000
1788.00000 914.00000
1821.00000 964.00000
1843.00000 923.00000
1805.00000 1015.00000
1792.00000 972.00000
1766.00000 991.00000
1749.00000 1029.00000
1728.00000 1003.00000
1739.00000 973.00000
1712.00000 985.00000
1692.00000 1031.00000
1670.00000 1003.00000
1674.00000 979.00000
1646.00000 998.00000
1629.00000 1040.00000
IMAGE=94450L.tif
ID=1 
LM=21
1392.00000 1223.00000
1420.00000 1288.00000
1444.00000 1215.00000
1484.00000 1276.00000
1510.00000 1209.00000
1552.00000 1272.00000
1579.00000 1211.00000
1614.00000 1271.00000
1634.00000 1228.00000
1600.00000 1314.00000
1591.00000 1274.00000
1560.00000 1289.00000
1537.00000 1325.00000
1518.00000 1294.00000
1520.00000 1270.00000
1492.00000 1288.00000
1479.00000 1329.00000
1456.00000 1302.00000
1458.00000 1275.00000
1426.00000 1303.00000
1412.00000 1339.00000
IMAGE=94451L.tif
ID=1 
LM=21
1906.00000 1077.00000
1930.00000 1139.00000
1959.00000 1074.00000
1988.00000 1138.00000
2019.00000 1075.00000
2049.00000 1145.00000
2081.00000 1084.00000
2116.00000 1138.00000
2137.00000 1100.00000
2090.00000 1182.00000
2089.00000 1138.00000
2051.00000 1158.00000
2031.00000 1188.00000
2015.00000 1161.00000
2022.00000 1134.00000
1996.00000 1147.00000
1976.00000 1188.00000
1956.00000 1154.00000
1965.00000 1130.00000
1934.00000 1151.00000
1915.00000 1184.00000
IMAGE=94455L.tif
ID=1 
LM=21
1579.00000 990.00000
1606.00000 1055.00000
1628.00000 986.00000
1666.00000 1046.00000
1682.00000 979.00000
1712.00000 1041.00000
1738.00000 982.00000
1779.00000 1033.00000
1795.00000 993.00000
1758.00000 1080.00000
1757.00000 1043.00000
1723.00000 1055.00000
1702.00000 1092.00000
1690.00000 1060.00000
1695.00000 1037.00000
1663.00000 1063.00000
1654.00000 1092.00000
1635.00000 1066.00000
1642.00000 1042.00000
1617.00000 1057.00000
1607.00000 1095.00000
IMAGE=94494L.tif
ID=1 
LM=21
1628.00000 1200.00000
1663.00000 1261.00000
1678.00000 1189.00000
1725.00000 1253.00000
1738.00000 1186.00000
1781.00000 1246.00000
1809.00000 1193.00000
1834.00000 1240.00000
1861.00000 1212.00000
1823.00000 1291.00000
1817.00000 1254.00000
1793.00000 1258.00000
1774.00000 1304.00000
1756.00000 1276.00000
1762.00000 1256.00000
1739.00000 1262.00000
1722.00000 1310.00000
1699.00000 1281.00000
1697.00000 1252.00000
1674.00000 1274.00000
1659.00000 1311.00000
IMAGE=94496L.tif
ID=1 
LM=21
1416.00000 1283.00000
1442.00000 1346.00000
1468.00000 1274.00000
1497.00000 1340.00000
1524.00000 1271.00000
1562.00000 1329.00000
1583.00000 1265.00000
1625.00000 1310.00000
1636.00000 1270.00000
1613.00000 1364.00000
1602.00000 1326.00000
1570.00000 1346.00000
1558.00000 1380.00000
1532.00000 1362.00000
1540.00000 1331.00000
1510.00000 1349.00000
1498.00000 1384.00000
1475.00000 1355.00000
1479.00000 1336.00000
1455.00000 1352.00000
1439.00000 1389.00000
IMAGE=96020L.tif
ID=1 
LM=21
2100.00000 1102.00000
2116.00000 1164.00000
2148.00000 1096.00000
2182.00000 1164.00000
2212.00000 1097.00000
2249.00000 1164.00000
2280.00000 1102.00000
2305.00000 1158.00000
2336.00000 1126.00000
2294.00000 1202.00000
2288.00000 1162.00000
2256.00000 1178.00000
2236.00000 1213.00000
2212.00000 1185.00000
2222.00000 1158.00000
2194.00000 1172.00000
2180.00000 1209.00000
2151.00000 1181.00000
2159.00000 1160.00000
2126.00000 1173.00000
2119.00000 1211.00000
IMAGE=96022L.tif
ID=1 
LM=21
1317.00000 1162.00000
1354.00000 1230.00000
1383.00000 1156.00000
1423.00000 1226.00000
1452.00000 1152.00000
1494.00000 1219.00000
1523.00000 1154.00000
1568.00000 1214.00000
1592.00000 1171.00000
1551.00000 1265.00000
1535.00000 1219.00000
1512.00000 1221.00000
1485.00000 1272.00000
1462.00000 1235.00000
1461.00000 1218.00000
1440.00000 1236.00000
1421.00000 1271.00000
1393.00000 1238.00000
1392.00000 1227.00000
1363.00000 1245.00000
1343.00000 1284.00000
IMAGE=96027L.tif
ID=1 
LM=21
2010.00000 885.00000
2022.00000 956.00000
2060.00000 885.00000
2092.00000 956.00000
2128.00000 892.00000
2157.00000 962.00000
2192.00000 899.00000
2228.00000 964.00000
2260.00000 925.00000
2202.00000 1012.00000
2204.00000 973.00000
2168.00000 976.00000
2138.00000 1014.00000
2119.00000 983.00000
2138.00000 957.00000
2095.00000 974.00000
2077.00000 1009.00000
2052.00000 978.00000
2069.00000 951.00000
2030.00000 965.00000
2016.00000 1006.00000
IMAGE=96028L.tif
ID=1 
LM=21
1499.00000 1245.00000
1536.00000 1317.00000
1559.00000 1241.00000
1603.00000 1308.00000
1624.00000 1230.00000
1673.00000 1299.00000
1693.00000 1228.00000
1736.00000 1288.00000
1753.00000 1243.00000
1720.00000 1346.00000
1719.00000 1295.00000
1677.00000 1314.00000
1659.00000 1353.00000
1639.00000 1327.00000
1642.00000 1296.00000
1614.00000 1315.00000
1600.00000 1354.00000
1578.00000 1324.00000
1578.00000 1301.00000
1545.00000 1326.00000
1538.00000 1359.00000
IMAGE=97516L.tif
ID=1 
LM=21
1601.00000 1193.00000
1622.00000 1272.00000
1658.00000 1185.00000
1696.00000 1257.00000
1724.00000 1185.00000
1765.00000 1259.00000
1795.00000 1185.00000
1838.00000 1253.00000
1864.00000 1206.00000
1819.00000 1296.00000
1811.00000 1251.00000
1780.00000 1263.00000
1763.00000 1294.00000
1728.00000 1274.00000
1731.00000 1248.00000
1704.00000 1263.00000
1690.00000 1300.00000
1664.00000 1277.00000
1661.00000 1252.00000
1635.00000 1277.00000
1624.00000 1314.00000
IMAGE=97518L.tif
ID=1 
LM=21
1915.00000 938.00000
1943.00000 997.00000
1976.00000 926.00000
2012.00000 993.00000
2042.00000 924.00000
2084.00000 991.00000
2109.00000 927.00000
2145.00000 981.00000
2169.00000 933.00000
2132.00000 1031.00000
2123.00000 988.00000
2092.00000 1000.00000
2075.00000 1035.00000
2052.00000 1010.00000
2049.00000 985.00000
2021.00000 1004.00000
2008.00000 1040.00000
1984.00000 1010.00000
1984.00000 988.00000
1949.00000 1011.00000
1940.00000 1038.00000
IMAGE=101862L.tif
ID=1 
LM=21
1433.00000 840.00000
1456.00000 903.00000
1485.00000 832.00000
1527.00000 892.00000
1544.00000 830.00000
1590.00000 891.00000
1611.00000 830.00000
1644.00000 871.00000
1670.00000 839.00000
1637.00000 929.00000
1625.00000 887.00000
1592.00000 907.00000
1579.00000 941.00000
1557.00000 913.00000
1559.00000 887.00000
1537.00000 899.00000
1523.00000 941.00000
1491.00000 910.00000
1487.00000 890.00000
1467.00000 913.00000
1467.00000 954.00000
IMAGE=113249L.tif
ID=1 
LM=21
1656.00000 1175.00000
1682.00000 1243.00000
1713.00000 1169.00000
1748.00000 1242.00000
1778.00000 1175.00000
1814.00000 1243.00000
1841.00000 1182.00000
1874.00000 1238.00000
1890.00000 1199.00000
1849.00000 1289.00000
1845.00000 1252.00000
1815.00000 1259.00000
1795.00000 1291.00000
1778.00000 1263.00000
1785.00000 1238.00000
1752.00000 1257.00000
1741.00000 1294.00000
1716.00000 1257.00000
1721.00000 1235.00000
1690.00000 1251.00000
1680.00000 1291.00000
IMAGE=113251L.tif
ID=1 
LM=21
1315.00000 1149.00000
1330.00000 1215.00000
1368.00000 1146.00000
1399.00000 1215.00000
1426.00000 1150.00000
1463.00000 1222.00000
1493.00000 1159.00000
1528.00000 1214.00000
1548.00000 1173.00000
1504.00000 1267.00000
1508.00000 1225.00000
1472.00000 1234.00000
1445.00000 1270.00000
1435.00000 1239.00000
1437.00000 1212.00000
1410.00000 1229.00000
1386.00000 1264.00000
1372.00000 1231.00000
1372.00000 1211.00000
1338.00000 1236.00000
1330.00000 1265.00000
IMAGE=120608L.tif
ID=1 
LM=21
1532.00000 1216.00000
1573.00000 1278.00000
1592.00000 1205.00000
1638.00000 1257.00000
1653.00000 1190.00000
1710.00000 1261.00000
1723.00000 1191.00000
1758.00000 1248.00000
1778.00000 1196.00000
1753.00000 1300.00000
1751.00000 1260.00000
1720.00000 1272.00000
1700.00000 1318.00000
1674.00000 1288.00000
1676.00000 1260.00000
1647.00000 1273.00000
1636.00000 1322.00000
1612.00000 1276.00000
1602.00000 1268.00000
1581.00000 1291.00000
1573.00000 1335.00000
IMAGE=120609L.tif
ID=1 
LM=21
1435.00000 1183.00000
1461.00000 1235.00000
1490.00000 1178.00000
1525.00000 1228.00000
1550.00000 1174.00000
1595.00000 1225.00000
1613.00000 1172.00000
1648.00000 1213.00000
1670.00000 1181.00000
1637.00000 1259.00000
1623.00000 1225.00000
1601.00000 1233.00000
1579.00000 1273.00000
1563.00000 1238.00000
1556.00000 1223.00000
1534.00000 1237.00000
1521.00000 1277.00000
1504.00000 1246.00000
1498.00000 1231.00000
1469.00000 1247.00000
1461.00000 1289.00000
IMAGE=120610L.tif
ID=1 
LM=21
1593.00000 738.00000
1621.00000 804.00000
1649.00000 728.00000
1688.00000 791.00000
1713.00000 724.00000
1759.00000 790.00000
1781.00000 717.00000
1814.00000 773.00000
1846.00000 736.00000
1809.00000 825.00000
1794.00000 779.00000
1767.00000 799.00000
1749.00000 835.00000
1720.00000 805.00000
1727.00000 782.00000
1697.00000 802.00000
1682.00000 841.00000
1659.00000 808.00000
1659.00000 782.00000
1631.00000 814.00000
1612.00000 852.00000
IMAGE=120612L.tif
ID=1 
LM=21
2076.00000 1176.00000
2105.00000 1237.00000
2134.00000 1163.00000
2172.00000 1231.00000
2198.00000 1168.00000
2236.00000 1235.00000
2265.00000 1176.00000
2286.00000 1226.00000
2327.00000 1195.00000
2292.00000 1278.00000
2269.00000 1239.00000
2245.00000 1253.00000
2226.00000 1284.00000
2205.00000 1259.00000
2209.00000 1232.00000
2179.00000 1247.00000
2165.00000 1287.00000
2144.00000 1253.00000
2153.00000 1230.00000
2115.00000 1249.00000
2097.00000 1285.00000
IMAGE=134901L.tif
ID=1 
LM=21
1447.00000 1143.00000
1469.00000 1208.00000
1506.00000 1141.00000
1534.00000 1201.00000
1566.00000 1141.00000
1600.00000 1197.00000
1626.00000 1140.00000
1659.00000 1184.00000
1681.00000 1154.00000
1658.00000 1242.00000
1641.00000 1193.00000
1612.00000 1209.00000
1587.00000 1251.00000
1569.00000 1224.00000
1575.00000 1198.00000
1546.00000 1214.00000
1531.00000 1252.00000
1509.00000 1224.00000
1514.00000 1199.00000
1480.00000 1224.00000
1462.00000 1257.00000
IMAGE=134902L.tif
ID=1 
LM=21
1552.00000 794.00000
1571.00000 858.00000
1610.00000 793.00000
1635.00000 860.00000
1666.00000 795.00000
1699.00000 869.00000
1727.00000 807.00000
1754.00000 861.00000
1794.00000 831.00000
1751.00000 924.00000
1733.00000 887.00000
1709.00000 886.00000
1683.00000 927.00000
1663.00000 898.00000
1674.00000 874.00000
1654.00000 873.00000
1620.00000 919.00000
1602.00000 886.00000
1613.00000 863.00000
1582.00000 876.00000
1563.00000 912.00000
IMAGE=134905LL.tif
ID=1 
LM=21
1292.00000 709.00000
1327.00000 772.00000
1353.00000 696.00000
1398.00000 762.00000
1417.00000 699.00000
1466.00000 760.00000
1488.00000 694.00000
1521.00000 749.00000
1554.00000 717.00000
1515.00000 804.00000
1493.00000 761.00000
1464.00000 785.00000
1452.00000 813.00000
1426.00000 781.00000
1434.00000 760.00000
1401.00000 775.00000
1392.00000 817.00000
1362.00000 782.00000
1370.00000 760.00000
1338.00000 777.00000
1322.00000 824.00000
IMAGE=134906L.tif
ID=1 
LM=21
1729.00000 1161.00000
1761.00000 1232.00000
1788.00000 1155.00000
1831.00000 1223.00000
1856.00000 1151.00000
1902.00000 1220.00000
1925.00000 1159.00000
1960.00000 1217.00000
1986.00000 1170.00000
1940.00000 1267.00000
1941.00000 1229.00000
1908.00000 1240.00000
1881.00000 1281.00000
1867.00000 1247.00000
1867.00000 1223.00000
1840.00000 1244.00000
1818.00000 1284.00000
1802.00000 1248.00000
1795.00000 1224.00000
1769.00000 1244.00000
1752.00000 1287.00000
IMAGE=134910L.tif
ID=1 
LM=21
1399.00000 1155.00000
1424.00000 1225.00000
1453.00000 1143.00000
1486.00000 1208.00000
1509.00000 1142.00000
1556.00000 1208.00000
1574.00000 1139.00000
1599.00000 1201.00000
1629.00000 1151.00000
1601.00000 1247.00000
1588.00000 1211.00000
1558.00000 1225.00000
1543.00000 1259.00000
1518.00000 1233.00000
1518.00000 1203.00000
1492.00000 1222.00000
1481.00000 1259.00000
1462.00000 1229.00000
1462.00000 1208.00000
1431.00000 1237.00000
1425.00000 1272.00000
IMAGE=134915L.tif
ID=1 
LM=21
1699.00000 1186.00000
1726.00000 1250.00000
1758.00000 1181.00000
1793.00000 1243.00000
1824.00000 1177.00000
1859.00000 1243.00000
1890.00000 1179.00000
1928.00000 1227.00000
1958.00000 1190.00000
1904.00000 1284.00000
1904.00000 1238.00000
1871.00000 1249.00000
1846.00000 1293.00000
1823.00000 1265.00000
1830.00000 1242.00000
1799.00000 1256.00000
1781.00000 1294.00000
1761.00000 1263.00000
1764.00000 1243.00000
1731.00000 1264.00000
1718.00000 1301.00000
IMAGE=134918L.tif
ID=1 
LM=21
1365.00000 1020.00000
1403.00000 1079.00000
1429.00000 1016.00000
1463.00000 1079.00000
1487.00000 1022.00000
1521.00000 1081.00000
1548.00000 1031.00000
1575.00000 1081.00000
1602.00000 1046.00000
1566.00000 1124.00000
1551.00000 1096.00000
1525.00000 1106.00000
1507.00000 1130.00000
1492.00000 1104.00000
1495.00000 1086.00000
1476.00000 1090.00000
1451.00000 1123.00000
1436.00000 1095.00000
1430.00000 1080.00000
1412.00000 1088.00000
1391.00000 1124.00000
IMAGE=179087L.tif
ID=1 
LM=21
1576.00000 960.00000
1596.00000 1027.00000
1631.00000 951.00000
1661.00000 1016.00000
1690.00000 955.00000
1735.00000 1018.00000
1762.00000 959.00000
1784.00000 1009.00000
1829.00000 977.00000
1777.00000 1050.00000
1776.00000 1018.00000
1742.00000 1029.00000
1716.00000 1065.00000
1699.00000 1036.00000
1703.00000 1013.00000
1671.00000 1027.00000
1656.00000 1070.00000
1631.00000 1044.00000
1637.00000 1021.00000
1602.00000 1042.00000
1593.00000 1079.00000
IMAGE=179088L.tif
ID=1 
LM=21
1753.00000 1143.00000
1786.00000 1203.00000
1812.00000 1126.00000
1859.00000 1194.00000
1885.00000 1122.00000
1930.00000 1187.00000
1955.00000 1128.00000
2001.00000 1185.00000
2026.00000 1137.00000
1976.00000 1238.00000
1969.00000 1190.00000
1937.00000 1205.00000
1910.00000 1248.00000
1895.00000 1216.00000
1903.00000 1190.00000
1866.00000 1205.00000
1849.00000 1252.00000
1825.00000 1218.00000
1831.00000 1195.00000
1796.00000 1214.00000
1784.00000 1258.00000
IMAGE=190202L.tif
ID=1 
LM=21
1565.00000 1162.00000
1602.00000 1235.00000
1624.00000 1151.00000
1669.00000 1223.00000
1688.00000 1144.00000
1737.00000 1213.00000
1753.00000 1141.00000
1793.00000 1198.00000
1816.00000 1145.00000
1785.00000 1250.00000
1770.00000 1205.00000
1743.00000 1231.00000
1725.00000 1272.00000
1702.00000 1236.00000
1707.00000 1212.00000
1678.00000 1225.00000
1664.00000 1274.00000
1641.00000 1243.00000
1639.00000 1219.00000
1612.00000 1246.00000
1597.00000 1286.00000
IMAGE=190203L.tif
ID=1 
LM=21
1501.00000 736.00000
1526.00000 802.00000
1560.00000 735.00000
1589.00000 800.00000
1620.00000 738.00000
1649.00000 803.00000
1680.00000 746.00000
1708.00000 801.00000
1742.00000 772.00000
1699.00000 846.00000
1694.00000 806.00000
1663.00000 815.00000
1643.00000 850.00000
1622.00000 820.00000
1629.00000 797.00000
1599.00000 810.00000
1583.00000 849.00000
1564.00000 820.00000
1559.00000 796.00000
1536.00000 813.00000
1523.00000 849.00000
IMAGE=216761L.tif
ID=1 
LM=21
1433.00000 889.00000
1465.00000 968.00000
1501.00000 885.00000
1535.00000 970.00000
1577.00000 890.00000
1624.00000 979.00000
1657.00000 904.00000
1684.00000 980.00000
1736.00000 934.00000
1676.00000 1031.00000
1667.00000 987.00000
1634.00000 992.00000
1607.00000 1037.00000
1583.00000 1006.00000
1581.00000 969.00000
1544.00000 986.00000
1528.00000 1029.00000
1504.00000 996.00000
1505.00000 963.00000
1470.00000 980.00000
1447.00000 1031.00000
IMAGE=2947LL.tif
ID=1 
LM=21
1023.00000 969.00000
1046.00000 1051.00000
1092.00000 964.00000
1121.00000 1048.00000
1166.00000 964.00000
1207.00000 1053.00000
1248.00000 972.00000
1264.00000 1044.00000
1326.00000 1004.00000
1267.00000 1102.00000
1252.00000 1051.00000
1215.00000 1066.00000
1194.00000 1112.00000
1158.00000 1074.00000
1171.00000 1044.00000
1133.00000 1056.00000
1111.00000 1107.00000
1089.00000 1071.00000
1092.00000 1042.00000
1050.00000 1063.00000
1039.00000 1109.00000
IMAGE=8991LL.tif
ID=1 
LM=21
1504.00000 928.00000
1542.00000 988.00000
1571.00000 916.00000
1614.00000 987.00000
1643.00000 914.00000
1701.00000 984.00000
1729.00000 917.00000
1774.00000 973.00000
1807.00000 943.00000
1765.00000 1033.00000
1745.00000 981.00000
1711.00000 996.00000
1691.00000 1039.00000
1663.00000 1008.00000
1662.00000 979.00000
1628.00000 997.00000
1617.00000 1042.00000
1585.00000 1007.00000
1578.00000 983.00000
1551.00000 1003.00000
1535.00000 1042.00000
IMAGE=11586LL.tif
ID=1 
LM=21
1742.00000 1305.00000
1766.00000 1381.00000
1803.00000 1304.00000
1837.00000 1387.00000
1874.00000 1305.00000
1918.00000 1389.00000
1950.00000 1313.00000
2000.00000 1388.00000
2013.00000 1318.00000
1954.00000 1435.00000
1964.00000 1387.00000
1928.00000 1401.00000
1898.00000 1439.00000
1881.00000 1406.00000
1885.00000 1385.00000
1850.00000 1397.00000
1830.00000 1433.00000
1805.00000 1401.00000
1804.00000 1378.00000
1776.00000 1392.00000
1756.00000 1429.00000
IMAGE=15775LL.tif
ID=1 
LM=21
1664.00000 1166.00000
1697.00000 1235.00000
1728.00000 1159.00000
1768.00000 1238.00000
1797.00000 1161.00000
1841.00000 1238.00000
1876.00000 1174.00000
1912.00000 1235.00000
1950.00000 1191.00000
1902.00000 1296.00000
1891.00000 1243.00000
1856.00000 1254.00000
1831.00000 1305.00000
1805.00000 1272.00000
1810.00000 1236.00000
1772.00000 1257.00000
1751.00000 1301.00000
1735.00000 1261.00000
1734.00000 1233.00000
1701.00000 1251.00000
1685.00000 1292.00000
IMAGE=18671LL.tif
ID=1 
LM=21
1629.00000 856.00000
1672.00000 936.00000
1697.00000 846.00000
1757.00000 931.00000
1782.00000 844.00000
1853.00000 931.00000
1867.00000 842.00000
1929.00000 915.00000
1956.00000 858.00000
1927.00000 976.00000
1900.00000 924.00000
1857.00000 946.00000
1837.00000 988.00000
1805.00000 957.00000
1808.00000 917.00000
1765.00000 942.00000
1746.00000 989.00000
1718.00000 955.00000
1723.00000 926.00000
1679.00000 954.00000
1660.00000 991.00000
IMAGE=26383L.tif
ID=1 
LM=21
1646.00000 919.00000
1686.00000 1003.00000
1716.00000 907.00000
1768.00000 1003.00000
1808.00000 904.00000
1860.00000 1001.00000
1882.00000 917.00000
1938.00000 985.00000
1979.00000 928.00000
1930.00000 1055.00000
1904.00000 987.00000
1872.00000 1012.00000
1857.00000 1067.00000
1815.00000 1022.00000
1818.00000 985.00000
1777.00000 1013.00000
1763.00000 1064.00000
1726.00000 1021.00000
1731.00000 986.00000
1694.00000 1014.00000
1679.00000 1067.00000
IMAGE=28269L.tif
ID=1 
LM=21
1751.00000 764.00000
1794.00000 839.00000
1831.00000 750.00000
1890.00000 834.00000
1924.00000 742.00000
1988.00000 833.00000
2012.00000 743.00000
2063.00000 826.00000
2107.00000 766.00000
2059.00000 892.00000
2046.00000 836.00000
1996.00000 850.00000
1974.00000 910.00000
1943.00000 866.00000
1945.00000 828.00000
1899.00000 849.00000
1878.00000 911.00000
1843.00000 863.00000
1852.00000 830.00000
1802.00000 856.00000
1778.00000 912.00000
IMAGE=28270LL.tif
ID=1 
LM=21
1621.00000 956.00000
1645.00000 1039.00000
1686.00000 963.00000
1730.00000 1041.00000
1762.00000 953.00000
1811.00000 1041.00000
1842.00000 954.00000
1880.00000 1029.00000
1926.00000 983.00000
1856.00000 1094.00000
1855.00000 1038.00000
1826.00000 1047.00000
1795.00000 1097.00000
1770.00000 1065.00000
1780.00000 1036.00000
1737.00000 1055.00000
1713.00000 1096.00000
1688.00000 1063.00000
1690.00000 1031.00000
1653.00000 1050.00000
1637.00000 1098.00000
IMAGE=28922LL.tif
ID=1 
LM=21
1505.00000 960.00000
1530.00000 1038.00000
1582.00000 958.00000
1614.00000 1049.00000
1663.00000 969.00000
1703.00000 1059.00000
1743.00000 981.00000
1770.00000 1052.00000
1820.00000 1014.00000
1766.00000 1121.00000
1752.00000 1060.00000
1711.00000 1075.00000
1682.00000 1117.00000
1659.00000 1075.00000
1667.00000 1041.00000
1621.00000 1062.00000
1599.00000 1100.00000
1574.00000 1059.00000
1579.00000 1024.00000
1543.00000 1048.00000
1518.00000 1086.00000
IMAGE=28923LL.tif
ID=1 
LM=21
1401.00000 892.00000
1421.00000 971.00000
1459.00000 894.00000
1489.00000 968.00000
1534.00000 890.00000
1577.00000 965.00000
1606.00000 891.00000
1639.00000 959.00000
1672.00000 910.00000
1627.00000 1011.00000
1622.00000 960.00000
1587.00000 975.00000
1565.00000 1019.00000
1538.00000 987.00000
1543.00000 957.00000
1502.00000 977.00000
1492.00000 1025.00000
1457.00000 990.00000
1464.00000 957.00000
1427.00000 984.00000
1415.00000 1026.00000
IMAGE=28933LL.tif
ID=1 
LM=21
1697.00000 1214.00000
1734.00000 1290.00000
1754.00000 1205.00000
1803.00000 1284.00000
1834.00000 1197.00000
1889.00000 1275.00000
1909.00000 1195.00000
1951.00000 1262.00000
1999.00000 1217.00000
1951.00000 1317.00000
1936.00000 1270.00000
1895.00000 1287.00000
1885.00000 1330.00000
1853.00000 1312.00000
1851.00000 1271.00000
1814.00000 1288.00000
1802.00000 1339.00000
1774.00000 1315.00000
1774.00000 1277.00000
1744.00000 1298.00000
1730.00000 1343.00000
IMAGE=29336L.tif
ID=1 
LM=21
1663.00000 987.00000
1698.00000 1074.00000
1720.00000 983.00000
1775.00000 1057.00000
1808.00000 971.00000
1871.00000 1056.00000
1893.00000 968.00000
1934.00000 1044.00000
1978.00000 990.00000
1941.00000 1106.00000
1914.00000 1053.00000
1879.00000 1072.00000
1863.00000 1126.00000
1831.00000 1087.00000
1824.00000 1047.00000
1794.00000 1063.00000
1782.00000 1126.00000
1749.00000 1089.00000
1745.00000 1055.00000
1714.00000 1081.00000
1696.00000 1140.00000
IMAGE=35863L.tif
ID=1 
LM=21
1601.00000 1006.00000
1622.00000 1084.00000
1671.00000 1005.00000
1704.00000 1086.00000
1751.00000 1011.00000
1778.00000 1098.00000
1823.00000 1023.00000
1847.00000 1092.00000
1898.00000 1049.00000
1831.00000 1156.00000
1830.00000 1101.00000
1788.00000 1111.00000
1763.00000 1161.00000
1740.00000 1124.00000
1750.00000 1085.00000
1707.00000 1100.00000
1686.00000 1150.00000
1665.00000 1117.00000
1672.00000 1077.00000
1640.00000 1083.00000
1606.00000 1144.00000
IMAGE=35884LL.tif
ID=1 
LM=21
2107.00000 885.00000
2131.00000 961.00000
2180.00000 891.00000
2207.00000 966.00000
2256.00000 897.00000
2286.00000 972.00000
2326.00000 910.00000
2365.00000 975.00000
2400.00000 932.00000
2339.00000 1022.00000
2327.00000 976.00000
2291.00000 984.00000
2270.00000 1028.00000
2249.00000 997.00000
2250.00000 965.00000
2216.00000 976.00000
2189.00000 1018.00000
2172.00000 980.00000
2180.00000 955.00000
2142.00000 966.00000
2114.00000 1011.00000
IMAGE=36137LL.tif
ID=1 
LM=21
1392.00000 847.00000
1421.00000 937.00000
1465.00000 837.00000
1504.00000 935.00000
1550.00000 843.00000
1590.00000 941.00000
1638.00000 856.00000
1676.00000 940.00000
1721.00000 880.00000
1652.00000 1010.00000
1637.00000 938.00000
1596.00000 961.00000
1571.00000 1018.00000
1545.00000 970.00000
1551.00000 929.00000
1515.00000 950.00000
1496.00000 1012.00000
1461.00000 964.00000
1472.00000 924.00000
1431.00000 946.00000
1412.00000 1007.00000
IMAGE=36320LL.tif
ID=1 
LM=21
1517.00000 972.00000
1554.00000 1061.00000
1595.00000 966.00000
1644.00000 1058.00000
1679.00000 974.00000
1740.00000 1063.00000
1767.00000 980.00000
1812.00000 1060.00000
1856.00000 1000.00000
1811.00000 1123.00000
1786.00000 1069.00000
1748.00000 1075.00000
1717.00000 1136.00000
1693.00000 1091.00000
1693.00000 1057.00000
1652.00000 1072.00000
1631.00000 1128.00000
1603.00000 1086.00000
1607.00000 1051.00000
1563.00000 1076.00000
1547.00000 1122.00000
IMAGE=44510L.tif
ID=1 
LM=21
1450.00000 1207.00000
1496.00000 1267.00000
1522.00000 1186.00000
1574.00000 1257.00000
1597.00000 1182.00000
1654.00000 1253.00000
1672.00000 1180.00000
1713.00000 1242.00000
1747.00000 1195.00000
1723.00000 1296.00000
1697.00000 1249.00000
1663.00000 1270.00000
1647.00000 1310.00000
1621.00000 1283.00000
1613.00000 1249.00000
1584.00000 1269.00000
1569.00000 1315.00000
1543.00000 1285.00000
1537.00000 1253.00000
1505.00000 1276.00000
1492.00000 1321.00000
IMAGE=59095L.tif
ID=1 
LM=21
1484.00000 1178.00000
1517.00000 1250.00000
1541.00000 1173.00000
1579.00000 1249.00000
1609.00000 1179.00000
1651.00000 1252.00000
1674.00000 1186.00000
1715.00000 1246.00000
1747.00000 1200.00000
1720.00000 1306.00000
1695.00000 1254.00000
1666.00000 1264.00000
1644.00000 1316.00000
1622.00000 1280.00000
1614.00000 1249.00000
1594.00000 1258.00000
1572.00000 1312.00000
1553.00000 1272.00000
1552.00000 1244.00000
1522.00000 1261.00000
1497.00000 1314.00000
IMAGE=65428L.tif
ID=1 
LM=21
1633.00000 887.00000
1663.00000 960.00000
1696.00000 885.00000
1727.00000 961.00000
1758.00000 879.00000
1807.00000 963.00000
1830.00000 884.00000
1859.00000 954.00000
1899.00000 912.00000
1858.00000 1001.00000
1849.00000 963.00000
1814.00000 975.00000
1791.00000 1016.00000
1772.00000 985.00000
1773.00000 954.00000
1741.00000 966.00000
1722.00000 1013.00000
1703.00000 985.00000
1698.00000 957.00000
1671.00000 977.00000
1659.00000 1024.00000
IMAGE=66806L.tif
ID=1 
LM=21
1420.00000 1174.00000
1456.00000 1248.00000
1488.00000 1165.00000
1525.00000 1245.00000
1561.00000 1166.00000
1605.00000 1252.00000
1634.00000 1176.00000
1670.00000 1245.00000
1710.00000 1195.00000
1661.00000 1307.00000
1650.00000 1251.00000
1615.00000 1267.00000
1589.00000 1310.00000
1568.00000 1272.00000
1567.00000 1243.00000
1529.00000 1268.00000
1521.00000 1303.00000
1495.00000 1270.00000
1496.00000 1243.00000
1464.00000 1261.00000
1442.00000 1302.00000
IMAGE=69510L.tif
ID=1 
LM=21
1403.00000 1264.00000
1437.00000 1319.00000
1456.00000 1249.00000
1497.00000 1316.00000
1519.00000 1248.00000
1567.00000 1310.00000
1591.00000 1242.00000
1626.00000 1297.00000
1660.00000 1257.00000
1619.00000 1356.00000
1608.00000 1303.00000
1572.00000 1325.00000
1561.00000 1363.00000
1535.00000 1334.00000
1534.00000 1310.00000
1508.00000 1323.00000
1492.00000 1363.00000
1472.00000 1334.00000
1471.00000 1314.00000
1443.00000 1333.00000
1434.00000 1369.00000
IMAGE=69522L.tif
ID=1 
LM=21
1933.00000 1097.00000
1972.00000 1174.00000
2002.00000 1086.00000
2047.00000 1175.00000
2079.00000 1086.00000
2126.00000 1177.00000
2158.00000 1092.00000
2183.00000 1175.00000
2226.00000 1121.00000
2180.00000 1232.00000
2178.00000 1191.00000
2143.00000 1195.00000
2106.00000 1232.00000
2093.00000 1196.00000
2091.00000 1170.00000
2071.00000 1182.00000
2037.00000 1231.00000
2016.00000 1200.00000
2018.00000 1167.00000
1984.00000 1179.00000
1960.00000 1230.00000
IMAGE=70129L.tif
ID=1 
LM=21
1273.00000 763.00000
1313.00000 835.00000
1335.00000 747.00000
1394.00000 832.00000
1411.00000 749.00000
1465.00000 824.00000
1488.00000 742.00000
1527.00000 817.00000
1560.00000 758.00000
1531.00000 870.00000
1521.00000 831.00000
1485.00000 842.00000
1460.00000 881.00000
1430.00000 843.00000
1431.00000 823.00000
1405.00000 845.00000
1381.00000 891.00000
1358.00000 856.00000
1351.00000 828.00000
1319.00000 851.00000
1307.00000 895.00000
IMAGE=70130L.tif
ID=1 
LM=21
1644.00000 907.00000
1682.00000 983.00000
1706.00000 893.00000
1758.00000 966.00000
1783.00000 882.00000
1839.00000 956.00000
1865.00000 880.00000
1925.00000 953.00000
1944.00000 889.00000
1917.00000 1014.00000
1878.00000 960.00000
1847.00000 974.00000
1831.00000 1030.00000
1805.00000 987.00000
1800.00000 959.00000
1773.00000 974.00000
1749.00000 1030.00000
1726.00000 988.00000
1726.00000 967.00000
1696.00000 988.00000
1677.00000 1043.00000
IMAGE=73074L.tif
ID=1 
LM=21
1462.00000 1138.00000
1496.00000 1228.00000
1530.00000 1129.00000
1581.00000 1218.00000
1618.00000 1120.00000
1673.00000 1214.00000
1701.00000 1121.00000
1741.00000 1190.00000
1779.00000 1139.00000
1743.00000 1263.00000
1732.00000 1197.00000
1679.00000 1230.00000
1666.00000 1280.00000
1625.00000 1244.00000
1632.00000 1201.00000
1596.00000 1220.00000
1580.00000 1286.00000
1544.00000 1239.00000
1543.00000 1205.00000
1506.00000 1241.00000
1504.00000 1294.00000
IMAGE=74697L.tif
ID=1 
LM=21
1625.00000 1161.00000
1660.00000 1239.00000
1693.00000 1158.00000
1732.00000 1240.00000
1767.00000 1152.00000
1813.00000 1241.00000
1850.00000 1157.00000
1877.00000 1225.00000
1926.00000 1183.00000
1886.00000 1280.00000
1870.00000 1238.00000
1826.00000 1250.00000
1810.00000 1301.00000
1778.00000 1264.00000
1778.00000 1231.00000
1741.00000 1255.00000
1730.00000 1303.00000
1699.00000 1264.00000
1700.00000 1232.00000
1668.00000 1252.00000
1651.00000 1298.00000
IMAGE=84924L.tif
ID=1 
LM=21
1484.00000 1245.00000
1516.00000 1313.00000
1547.00000 1228.00000
1598.00000 1305.00000
1626.00000 1224.00000
1676.00000 1295.00000
1693.00000 1228.00000
1746.00000 1280.00000
1766.00000 1238.00000
1737.00000 1355.00000
1724.00000 1306.00000
1692.00000 1321.00000
1669.00000 1367.00000
1647.00000 1349.00000
1645.00000 1299.00000
1612.00000 1311.00000
1588.00000 1365.00000
1560.00000 1334.00000
1563.00000 1301.00000
1526.00000 1322.00000
1511.00000 1373.00000
IMAGE=89453L.tif
ID=1 
LM=21
1700.00000 879.00000
1739.00000 958.00000
1770.00000 864.00000
1812.00000 953.00000
1848.00000 855.00000
1902.00000 950.00000
1932.00000 862.00000
1979.00000 932.00000
2024.00000 876.00000
1968.00000 1000.00000
1952.00000 942.00000
1914.00000 962.00000
1897.00000 1020.00000
1869.00000 988.00000
1864.00000 948.00000
1824.00000 965.00000
1809.00000 1022.00000
1783.00000 980.00000
1780.00000 949.00000
1745.00000 967.00000
1733.00000 1023.00000
IMAGE=89904L.tif
ID=1 
LM=21
1452.00000 571.00000
1480.00000 644.00000
1527.00000 558.00000
1562.00000 649.00000
1607.00000 560.00000
1659.00000 658.00000
1696.00000 565.00000
1739.00000 648.00000
1786.00000 596.00000
1722.00000 717.00000
1714.00000 651.00000
1672.00000 669.00000
1648.00000 729.00000
1610.00000 690.00000
1614.00000 641.00000
1577.00000 663.00000
1553.00000 722.00000
1522.00000 679.00000
1527.00000 634.00000
1492.00000 655.00000
1469.00000 707.00000
IMAGE=90271LL.tif
ID=1 
LM=21
1596.00000 1227.00000
1624.00000 1303.00000
1657.00000 1213.00000
1704.00000 1290.00000
1727.00000 1207.00000
1789.00000 1281.00000
1805.00000 1202.00000
1861.00000 1263.00000
1888.00000 1212.00000
1846.00000 1324.00000
1840.00000 1272.00000
1800.00000 1295.00000
1777.00000 1337.00000
1753.00000 1306.00000
1754.00000 1280.00000
1718.00000 1299.00000
1700.00000 1345.00000
1676.00000 1312.00000
1675.00000 1284.00000
1646.00000 1304.00000
1636.00000 1359.00000
IMAGE=96275L.tif
ID=1 
LM=21
1504.00000 1181.00000
1535.00000 1252.00000
1557.00000 1174.00000
1609.00000 1243.00000
1635.00000 1168.00000
1688.00000 1239.00000
1710.00000 1169.00000
1765.00000 1227.00000
1785.00000 1185.00000
1741.00000 1291.00000
1737.00000 1232.00000
1701.00000 1249.00000
1681.00000 1297.00000
1649.00000 1268.00000
1652.00000 1232.00000
1621.00000 1253.00000
1607.00000 1302.00000
1573.00000 1268.00000
1577.00000 1243.00000
1545.00000 1262.00000
1534.00000 1308.00000
IMAGE=99652L.tif
ID=1 
LM=21
1500.00000 1227.00000
1519.00000 1307.00000
1562.00000 1223.00000
1595.00000 1308.00000
1634.00000 1222.00000
1684.00000 1301.00000
1713.00000 1229.00000
1765.00000 1298.00000
1787.00000 1243.00000
1726.00000 1370.00000
1738.00000 1303.00000
1686.00000 1318.00000
1668.00000 1371.00000
1644.00000 1329.00000
1651.00000 1296.00000
1606.00000 1318.00000
1585.00000 1367.00000
1567.00000 1332.00000
1568.00000 1298.00000
1528.00000 1327.00000
1513.00000 1357.00000
IMAGE=101859L.tif
ID=1 
LM=21
1523.00000 1211.00000
1559.00000 1284.00000
1592.00000 1195.00000
1642.00000 1278.00000
1667.00000 1189.00000
1725.00000 1274.00000
1753.00000 1195.00000
1805.00000 1274.00000
1829.00000 1208.00000
1785.00000 1330.00000
1764.00000 1267.00000
1732.00000 1286.00000
1712.00000 1340.00000
1687.00000 1303.00000
1686.00000 1266.00000
1645.00000 1297.00000
1630.00000 1339.00000
1605.00000 1296.00000
1608.00000 1270.00000
1570.00000 1291.00000
1557.00000 1348.00000
IMAGE=102696L.tif
ID=1 
LM=21
1316.00000 1086.00000
1343.00000 1165.00000
1377.00000 1082.00000
1415.00000 1166.00000
1455.00000 1083.00000
1497.00000 1173.00000
1527.00000 1091.00000
1564.00000 1159.00000
1602.00000 1117.00000
1554.00000 1225.00000
1543.00000 1168.00000
1505.00000 1189.00000
1486.00000 1230.00000
1455.00000 1200.00000
1458.00000 1160.00000
1427.00000 1180.00000
1405.00000 1229.00000
1380.00000 1195.00000
1385.00000 1156.00000
1353.00000 1177.00000
1334.00000 1225.00000
IMAGE=103904L.tif
ID=1 
LM=21
1538.00000 1032.00000
1571.00000 1109.00000
1603.00000 1017.00000
1650.00000 1096.00000
1676.00000 1013.00000
1734.00000 1092.00000
1756.00000 1011.00000
1798.00000 1072.00000
1836.00000 1020.00000
1799.00000 1139.00000
1779.00000 1082.00000
1747.00000 1098.00000
1725.00000 1146.00000
1693.00000 1115.00000
1694.00000 1087.00000
1660.00000 1112.00000
1647.00000 1162.00000
1619.00000 1128.00000
1615.00000 1097.00000
1584.00000 1122.00000
1576.00000 1168.00000
IMAGE=108784L.tif
ID=1 
LM=21
1323.00000 1103.00000
1350.00000 1181.00000
1388.00000 1103.00000
1430.00000 1184.00000
1465.00000 1103.00000
1510.00000 1194.00000
1550.00000 1114.00000
1585.00000 1189.00000
1615.00000 1145.00000
1567.00000 1258.00000
1560.00000 1195.00000
1521.00000 1206.00000
1505.00000 1252.00000
1471.00000 1203.00000
1474.00000 1185.00000
1439.00000 1195.00000
1419.00000 1243.00000
1387.00000 1198.00000
1390.00000 1172.00000
1356.00000 1193.00000
1346.00000 1240.00000
IMAGE=108816L.tif
ID=1 
LM=21
1487.00000 879.00000
1517.00000 954.00000
1549.00000 874.00000
1591.00000 958.00000
1621.00000 878.00000
1667.00000 957.00000
1693.00000 884.00000
1745.00000 954.00000
1764.00000 895.00000
1721.00000 1011.00000
1707.00000 955.00000
1678.00000 967.00000
1652.00000 1010.00000
1628.00000 973.00000
1632.00000 949.00000
1601.00000 965.00000
1582.00000 1009.00000
1556.00000 972.00000
1554.00000 943.00000
1527.00000 967.00000
1511.00000 1006.00000
IMAGE=121605L.tif
ID=1 
LM=21
1421.00000 1161.00000
1460.00000 1247.00000
1493.00000 1149.00000
1534.00000 1241.00000
1571.00000 1144.00000
1615.00000 1237.00000
1656.00000 1154.00000
1699.00000 1230.00000
1736.00000 1175.00000
1679.00000 1291.00000
1671.00000 1233.00000
1627.00000 1251.00000
1609.00000 1302.00000
1584.00000 1257.00000
1583.00000 1228.00000
1543.00000 1254.00000
1528.00000 1300.00000
1507.00000 1265.00000
1505.00000 1234.00000
1470.00000 1257.00000
1456.00000 1308.00000
IMAGE=129075L.tif
ID=1 
LM=21
1601.00000 1139.00000
1628.00000 1217.00000
1662.00000 1127.00000
1701.00000 1209.00000
1736.00000 1122.00000
1788.00000 1205.00000
1814.00000 1126.00000
1843.00000 1195.00000
1889.00000 1146.00000
1850.00000 1254.00000
1839.00000 1205.00000
1799.00000 1218.00000
1778.00000 1262.00000
1753.00000 1224.00000
1754.00000 1199.00000
1714.00000 1215.00000
1703.00000 1267.00000
1673.00000 1231.00000
1670.00000 1204.00000
1639.00000 1227.00000
1627.00000 1277.00000
IMAGE=132724L.tif
ID=1 
LM=21
1360.00000 1192.00000
1403.00000 1267.00000
1422.00000 1173.00000
1469.00000 1250.00000
1500.00000 1164.00000
1552.00000 1241.00000
1584.00000 1162.00000
1634.00000 1237.00000
1663.00000 1178.00000
1614.00000 1287.00000
1595.00000 1234.00000
1562.00000 1256.00000
1546.00000 1303.00000
1519.00000 1275.00000
1518.00000 1238.00000
1480.00000 1257.00000
1476.00000 1313.00000
1439.00000 1273.00000
1444.00000 1248.00000
1412.00000 1275.00000
1406.00000 1324.00000
IMAGE=132727L.tif
ID=1 
LM=21
1327.00000 1211.00000
1361.00000 1285.00000
1392.00000 1201.00000
1438.00000 1290.00000
1467.00000 1201.00000
1511.00000 1275.00000
1545.00000 1205.00000
1578.00000 1270.00000
1623.00000 1226.00000
1581.00000 1333.00000
1566.00000 1279.00000
1527.00000 1300.00000
1510.00000 1343.00000
1476.00000 1300.00000
1479.00000 1276.00000
1446.00000 1303.00000
1427.00000 1342.00000
1400.00000 1310.00000
1397.00000 1284.00000
1369.00000 1299.00000
1349.00000 1339.00000
IMAGE=148489L.tif
ID=1 
LM=21
1341.00000 1146.00000
1364.00000 1230.00000
1402.00000 1145.00000
1448.00000 1232.00000
1493.00000 1150.00000
1533.00000 1239.00000
1575.00000 1163.00000
1626.00000 1244.00000
1654.00000 1192.00000
1591.00000 1298.00000
1584.00000 1237.00000
1546.00000 1252.00000
1517.00000 1304.00000
1490.00000 1263.00000
1497.00000 1231.00000
1456.00000 1249.00000
1433.00000 1293.00000
1411.00000 1254.00000
1417.00000 1223.00000
1368.00000 1247.00000
1360.00000 1287.00000
IMAGE=149766L.tif
ID=1 
LM=21
1436.00000 1131.00000
1467.00000 1198.00000
1491.00000 1121.00000
1538.00000 1193.00000
1558.00000 1113.00000
1618.00000 1188.00000
1632.00000 1113.00000
1666.00000 1173.00000
1694.00000 1124.00000
1678.00000 1232.00000
1658.00000 1187.00000
1627.00000 1203.00000
1609.00000 1242.00000
1582.00000 1215.00000
1579.00000 1184.00000
1554.00000 1203.00000
1532.00000 1252.00000
1508.00000 1215.00000
1509.00000 1190.00000
1472.00000 1224.00000
1467.00000 1255.00000
IMAGE=154399L.tif
ID=1 
LM=21
1426.00000 742.00000
1457.00000 817.00000
1493.00000 728.00000
1542.00000 819.00000
1576.00000 726.00000
1630.00000 822.00000
1661.00000 742.00000
1693.00000 817.00000
1741.00000 767.00000
1686.00000 878.00000
1676.00000 827.00000
1638.00000 842.00000
1616.00000 887.00000
1592.00000 847.00000
1597.00000 816.00000
1552.00000 832.00000
1530.00000 888.00000
1507.00000 847.00000
1509.00000 815.00000
1466.00000 837.00000
1448.00000 886.00000
IMAGE=182146LL.tif
ID=1 
LM=21
1715.00000 1132.00000
1736.00000 1210.00000
1774.00000 1130.00000
1821.00000 1213.00000
1852.00000 1130.00000
1910.00000 1219.00000
1939.00000 1146.00000
1985.00000 1208.00000
2014.00000 1156.00000
1969.00000 1275.00000
1965.00000 1214.00000
1917.00000 1234.00000
1895.00000 1285.00000
1865.00000 1243.00000
1871.00000 1203.00000
1834.00000 1221.00000
1815.00000 1279.00000
1780.00000 1233.00000
1789.00000 1199.00000
1745.00000 1227.00000
1729.00000 1272.00000
IMAGE=200047LL.tif
ID=1 
LM=21
1515.00000 1262.00000
1550.00000 1331.00000
1585.00000 1246.00000
1638.00000 1330.00000
1662.00000 1236.00000
1729.00000 1324.00000
1747.00000 1228.00000
1817.00000 1309.00000
1830.00000 1235.00000
1786.00000 1374.00000
1774.00000 1311.00000
1742.00000 1326.00000
1708.00000 1393.00000
1683.00000 1350.00000
1685.00000 1313.00000
1650.00000 1340.00000
1632.00000 1390.00000
1604.00000 1356.00000
1604.00000 1322.00000
1565.00000 1344.00000
1551.00000 1395.00000
IMAGE=200053L.tif
ID=1 
LM=21
1441.00000 1024.00000
1477.00000 1105.00000
1512.00000 1020.00000
1558.00000 1100.00000
1591.00000 1016.00000
1649.00000 1091.00000
1674.00000 1017.00000
1715.00000 1080.00000
1756.00000 1027.00000
1719.00000 1145.00000
1701.00000 1093.00000
1664.00000 1107.00000
1645.00000 1168.00000
1613.00000 1126.00000
1616.00000 1095.00000
1571.00000 1109.00000
1552.00000 1165.00000
1530.00000 1122.00000
1528.00000 1097.00000
1488.00000 1114.00000
1468.00000 1169.00000
IMAGE=200876L.tif
ID=1 
LM=21
1468.00000 1127.00000
1500.00000 1196.00000
1532.00000 1116.00000
1571.00000 1193.00000
1599.00000 1116.00000
1652.00000 1188.00000
1672.00000 1110.00000
1709.00000 1178.00000
1745.00000 1125.00000
1698.00000 1239.00000
1687.00000 1186.00000
1663.00000 1193.00000
1644.00000 1243.00000
1614.00000 1205.00000
1620.00000 1181.00000
1583.00000 1199.00000
1567.00000 1243.00000
1544.00000 1205.00000
1541.00000 1183.00000
1506.00000 1211.00000
1495.00000 1253.00000
IMAGE=206897L.tif
ID=1 
LM=21
415.00000 191.00000
449.00000 302.00000
509.00000 185.00000
558.00000 299.00000
624.00000 185.00000
688.00000 309.00000
740.00000 199.00000
813.00000 314.00000
850.00000 237.00000
763.00000 379.00000
759.00000 307.00000
693.00000 332.00000
648.00000 407.00000
615.00000 339.00000
630.00000 287.00000
570.00000 315.00000
532.00000 395.00000
504.00000 335.00000
513.00000 282.00000
459.00000 320.00000
439.00000 401.00000
IMAGE=P23-04397.jpg
ID=0 
LM=21
393.00000 278.00000
435.00000 380.00000
482.00000 267.00000
540.00000 380.00000
590.00000 262.00000
657.00000 376.00000
703.00000 265.00000
760.00000 364.00000
816.00000 297.00000
744.00000 448.00000
722.00000 376.00000
666.00000 398.00000
647.00000 458.00000
602.00000 408.00000
599.00000 368.00000
546.00000 403.00000
528.00000 457.00000
488.00000 404.00000
491.00000 369.00000
444.00000 400.00000
435.00000 465.00000
IMAGE=P23-05105.jpg
ID=1 
LM=21
387.00000 532.00000
422.00000 638.00000
476.00000 525.00000
524.00000 630.00000
577.00000 523.00000
634.00000 630.00000
681.00000 531.00000
721.00000 619.00000
779.00000 557.00000
707.00000 704.00000
699.00000 636.00000
647.00000 658.00000
624.00000 717.00000
583.00000 669.00000
585.00000 626.00000
531.00000 658.00000
517.00000 713.00000
490.00000 663.00000
485.00000 626.00000
436.00000 653.00000
418.00000 726.00000
IMAGE=P23-06214.jpg
ID=2 
LM=21
365.00000 613.00000
407.00000 705.00000
452.00000 607.00000
497.00000 705.00000
550.00000 601.00000
611.00000 705.00000
658.00000 607.00000
704.00000 691.00000
755.00000 630.00000
684.00000 785.00000
668.00000 709.00000
620.00000 729.00000
589.00000 793.00000
559.00000 744.00000
561.00000 704.00000
509.00000 730.00000
486.00000 793.00000
453.00000 740.00000
459.00000 701.00000
412.00000 732.00000
396.00000 792.00000
IMAGE=P23-09006.jpg
ID=3 
LM=21
440.00000 228.00000
480.00000 349.00000
522.00000 210.00000
586.00000 329.00000
619.00000 204.00000
707.00000 320.00000
739.00000 205.00000
803.00000 297.00000
850.00000 225.00000
803.00000 384.00000
765.00000 307.00000
715.00000 344.00000
703.00000 402.00000
648.00000 359.00000
646.00000 310.00000
601.00000 350.00000
592.00000 408.00000
544.00000 362.00000
540.00000 322.00000
495.00000 369.00000
491.00000 434.00000
IMAGE=P23-09372.jpg
ID=4 
LM=21
438.00000 247.00000
484.00000 342.00000
524.00000 234.00000
577.00000 322.00000
619.00000 221.00000
695.00000 322.00000
726.00000 226.00000
799.00000 313.00000
834.00000 251.00000
748.00000 392.00000
769.00000 329.00000
699.00000 349.00000
658.00000 410.00000
632.00000 363.00000
642.00000 319.00000
583.00000 359.00000
566.00000 411.00000
540.00000 363.00000
540.00000 329.00000
493.00000 365.00000
468.00000 423.00000
IMAGE=P23-09913.jpg
ID=5 
LM=21
421.00000 515.00000
464.00000 621.00000
516.00000 507.00000
570.00000 626.00000
629.00000 510.00000
699.00000 635.00000
745.00000 523.00000
763.00000 632.00000
817.00000 541.00000
765.00000 697.00000
752.00000 638.00000
703.00000 663.00000
672.00000 729.00000
637.00000 678.00000
638.00000 618.00000
575.00000 658.00000
553.00000 719.00000
518.00000 659.00000
522.00000 610.00000
470.00000 643.00000
439.00000 717.00000
IMAGE=P23-10586.jpg
ID=6 
LM=21
446.00000 578.00000
490.00000 666.00000
526.00000 566.00000
583.00000 665.00000
617.00000 564.00000
683.00000 665.00000
730.00000 564.00000
760.00000 652.00000
829.00000 605.00000
750.00000 738.00000
734.00000 669.00000
695.00000 686.00000
651.00000 750.00000
633.00000 691.00000
635.00000 656.00000
592.00000 679.00000
558.00000 739.00000
536.00000 695.00000
541.00000 658.00000
502.00000 681.00000
483.00000 741.00000
IMAGE=P23-13663.jpg
ID=7 
LM=21
429.00000 577.00000
468.00000 670.00000
511.00000 573.00000
555.00000 666.00000
598.00000 561.00000
668.00000 667.00000
698.00000 565.00000
749.00000 649.00000
787.00000 589.00000
743.00000 721.00000
719.00000 657.00000
676.00000 684.00000
660.00000 737.00000
615.00000 699.00000
608.00000 653.00000
570.00000 681.00000
554.00000 740.00000
525.00000 702.00000
517.00000 657.00000
479.00000 691.00000
453.00000 749.00000
IMAGE=P23-18239.jpg
ID=8 
LM=21
468.00000 586.00000
514.00000 697.00000
562.00000 586.00000
609.00000 683.00000
666.00000 583.00000
721.00000 687.00000
764.00000 590.00000
804.00000 675.00000
857.00000 612.00000
796.00000 753.00000
775.00000 688.00000
720.00000 713.00000
705.00000 767.00000
662.00000 722.00000
672.00000 678.00000
616.00000 710.00000
599.00000 758.00000
567.00000 718.00000
568.00000 687.00000
522.00000 708.00000
509.00000 773.00000
IMAGE=P23-18804.jpg
ID=9 
LM=21
367.00000 290.00000
410.00000 401.00000
449.00000 297.00000
504.00000 390.00000
543.00000 287.00000
601.00000 385.00000
643.00000 294.00000
692.00000 379.00000
739.00000 312.00000
697.00000 466.00000
667.00000 388.00000
620.00000 422.00000
605.00000 483.00000
560.00000 428.00000
556.00000 382.00000
519.00000 408.00000
497.00000 477.00000
465.00000 432.00000
451.00000 388.00000
421.00000 411.00000
401.00000 491.00000
IMAGE=P23-21551.jpg
ID=10 
LM=21
371.00000 562.00000
417.00000 686.00000
463.00000 558.00000
528.00000 680.00000
576.00000 560.00000
647.00000 685.00000
688.00000 563.00000
726.00000 672.00000
792.00000 590.00000
731.00000 763.00000
707.00000 686.00000
659.00000 709.00000
630.00000 785.00000
592.00000 718.00000
591.00000 673.00000
541.00000 702.00000
516.00000 777.00000
480.00000 715.00000
480.00000 673.00000
427.00000 707.00000
419.00000 789.00000
IMAGE=P23-22460.jpg
ID=11 
LM=21
426.00000 576.00000
474.00000 658.00000
510.00000 569.00000
571.00000 663.00000
609.00000 561.00000
675.00000 662.00000
721.00000 567.00000
756.00000 654.00000
816.00000 601.00000
749.00000 729.00000
729.00000 665.00000
685.00000 685.00000
651.00000 744.00000
623.00000 702.00000
628.00000 654.00000
579.00000 686.00000
557.00000 733.00000
525.00000 693.00000
521.00000 653.00000
477.00000 685.00000
464.00000 749.00000
IMAGE=P23-22501.jpg
ID=12 
LM=21
382.00000 480.00000
430.00000 577.00000
466.00000 467.00000
538.00000 574.00000
575.00000 457.00000
662.00000 571.00000
687.00000 460.00000
760.00000 562.00000
796.00000 479.00000
744.00000 647.00000
716.00000 571.00000
665.00000 610.00000
642.00000 662.00000
612.00000 611.00000
600.00000 561.00000
550.00000 594.00000
527.00000 662.00000
487.00000 610.00000
480.00000 566.00000
440.00000 599.00000
415.00000 664.00000
IMAGE=P23-23118.jpg
ID=13 
LM=21
393.00000 552.00000
443.00000 643.00000
483.00000 540.00000
543.00000 638.00000
586.00000 534.00000
658.00000 636.00000
686.00000 539.00000
734.00000 622.00000
797.00000 565.00000
739.00000 706.00000
710.00000 637.00000
674.00000 654.00000
646.00000 725.00000
606.00000 684.00000
600.00000 632.00000
554.00000 659.00000
534.00000 724.00000
497.00000 670.00000
492.00000 638.00000
453.00000 661.00000
437.00000 726.00000
IMAGE=P23-23435.jpg
ID=14 
LM=21
454.00000 508.00000
488.00000 604.00000
518.00000 497.00000
589.00000 601.00000
631.00000 496.00000
697.00000 602.00000
730.00000 505.00000
782.00000 592.00000
821.00000 527.00000
767.00000 678.00000
754.00000 605.00000
704.00000 632.00000
681.00000 687.00000
653.00000 643.00000
639.00000 593.00000
598.00000 622.00000
579.00000 685.00000
545.00000 643.00000
534.00000 592.00000
497.00000 621.00000
480.00000 689.00000
IMAGE=P23-26491.jpg
ID=16 
LM=21
483.00000 569.00000
510.00000 675.00000
566.00000 563.00000
612.00000 670.00000
669.00000 564.00000
729.00000 673.00000
769.00000 569.00000
810.00000 658.00000
854.00000 601.00000
795.00000 737.00000
784.00000 669.00000
738.00000 698.00000
714.00000 752.00000
672.00000 703.00000
676.00000 662.00000
625.00000 697.00000
604.00000 755.00000
573.00000 707.00000
568.00000 663.00000
508.00000 717.00000
484.00000 750.00000
IMAGE=P23-28157.jpg
ID=17 
LM=21
405.00000 466.00000
440.00000 566.00000
494.00000 467.00000
539.00000 567.00000
593.00000 469.00000
646.00000 569.00000
700.00000 484.00000
731.00000 559.00000
795.00000 513.00000
721.00000 645.00000
711.00000 570.00000
655.00000 600.00000
632.00000 652.00000
598.00000 596.00000
598.00000 561.00000
548.00000 589.00000
527.00000 644.00000
493.00000 596.00000
492.00000 555.00000
450.00000 580.00000
429.00000 646.00000
IMAGE=P23-28158.jpg
ID=18 
LM=21
406.00000 551.00000
445.00000 647.00000
491.00000 540.00000
543.00000 649.00000
590.00000 537.00000
640.00000 647.00000
686.00000 541.00000
736.00000 633.00000
781.00000 562.00000
721.00000 713.00000
701.00000 641.00000
652.00000 673.00000
631.00000 730.00000
591.00000 672.00000
595.00000 638.00000
546.00000 679.00000
526.00000 725.00000
494.00000 669.00000
499.00000 632.00000
445.00000 680.00000
427.00000 725.00000
IMAGE=P23-28159.jpg
ID=19 
LM=21
486.00000 231.00000
523.00000 323.00000
567.00000 230.00000
616.00000 323.00000
651.00000 225.00000
710.00000 318.00000
737.00000 226.00000
781.00000 312.00000
826.00000 246.00000
769.00000 381.00000
753.00000 321.00000
710.00000 341.00000
684.00000 389.00000
664.00000 345.00000
659.00000 308.00000
618.00000 343.00000
600.00000 386.00000
577.00000 346.00000
567.00000 305.00000
527.00000 344.00000
517.00000 387.00000
IMAGE=P23-28160.jpg
ID=20 
LM=21
437.00000 549.00000
480.00000 640.00000
521.00000 541.00000
576.00000 640.00000
621.00000 537.00000
685.00000 643.00000
727.00000 549.00000
764.00000 634.00000
825.00000 578.00000
758.00000 707.00000
736.00000 647.00000
693.00000 665.00000
663.00000 725.00000
630.00000 679.00000
622.00000 639.00000
581.00000 667.00000
563.00000 719.00000
523.00000 679.00000
529.00000 637.00000
485.00000 668.00000
459.00000 722.00000
IMAGE=P23-28225.jpg
ID=21 
LM=21
436.00000 575.00000
469.00000 669.00000
513.00000 563.00000
563.00000 675.00000
610.00000 561.00000
674.00000 682.00000
714.00000 574.00000
746.00000 669.00000
809.00000 601.00000
741.00000 760.00000
716.00000 693.00000
682.00000 711.00000
651.00000 771.00000
625.00000 718.00000
616.00000 677.00000
575.00000 705.00000
550.00000 765.00000
520.00000 704.00000
520.00000 667.00000
479.00000 693.00000
457.00000 757.00000
IMAGE=P23-28268.jpg
ID=22 
LM=21
442.00000 285.00000
484.00000 399.00000
524.00000 279.00000
574.00000 388.00000
615.00000 277.00000
671.00000 392.00000
703.00000 287.00000
765.00000 385.00000
797.00000 299.00000
739.00000 463.00000
732.00000 395.00000
681.00000 418.00000
652.00000 473.00000
624.00000 427.00000
625.00000 387.00000
585.00000 411.00000
566.00000 464.00000
542.00000 419.00000
535.00000 382.00000
502.00000 400.00000
486.00000 476.00000
IMAGE=P23-28269.jpg
ID=23 
LM=21
410.00000 621.00000
452.00000 733.00000
497.00000 617.00000
554.00000 724.00000
597.00000 613.00000
659.00000 731.00000
702.00000 623.00000
733.00000 721.00000
794.00000 660.00000
738.00000 809.00000
709.00000 731.00000
664.00000 757.00000
641.00000 816.00000
609.00000 767.00000
604.00000 715.00000
564.00000 747.00000
539.00000 807.00000
507.00000 765.00000
506.00000 715.00000
464.00000 744.00000
445.00000 815.00000
IMAGE=P23-28270.jpg
ID=24 
LM=21
427.00000 574.00000
466.00000 684.00000
513.00000 572.00000
562.00000 677.00000
620.00000 566.00000
682.00000 689.00000
727.00000 580.00000
774.00000 680.00000
830.00000 615.00000
770.00000 766.00000
722.00000 697.00000
688.00000 728.00000
666.00000 774.00000
623.00000 720.00000
628.00000 674.00000
575.00000 711.00000
562.00000 763.00000
520.00000 715.00000
515.00000 670.00000
471.00000 710.00000
463.00000 760.00000
IMAGE=P23-28325.jpg
ID=25 
LM=21
418.00000 581.00000
446.00000 689.00000
500.00000 577.00000
543.00000 689.00000
595.00000 576.00000
649.00000 687.00000
697.00000 582.00000
748.00000 678.00000
791.00000 605.00000
720.00000 757.00000
699.00000 683.00000
657.00000 711.00000
634.00000 771.00000
599.00000 717.00000
605.00000 675.00000
552.00000 710.00000
531.00000 762.00000
496.00000 719.00000
499.00000 675.00000
459.00000 702.00000
442.00000 774.00000
IMAGE=P23-28326.jpg
ID=26 
LM=21
461.00000 571.00000
492.00000 674.00000
536.00000 562.00000
596.00000 673.00000
659.00000 562.00000
726.00000 679.00000
769.00000 574.00000
814.00000 673.00000
871.00000 606.00000
793.00000 753.00000
778.00000 681.00000
720.00000 708.00000
695.00000 772.00000
655.00000 715.00000
664.00000 667.00000
608.00000 698.00000
584.00000 762.00000
538.00000 707.00000
541.00000 670.00000
499.00000 702.00000
488.00000 760.00000
IMAGE=P23-28327.jpg
ID=27 
LM=21
448.00000 185.00000
487.00000 272.00000
536.00000 175.00000
586.00000 268.00000
625.00000 173.00000
688.00000 268.00000
716.00000 177.00000
772.00000 263.00000
813.00000 195.00000
754.00000 334.00000
749.00000 272.00000
698.00000 287.00000
669.00000 340.00000
635.00000 293.00000
630.00000 260.00000
592.00000 283.00000
576.00000 336.00000
544.00000 299.00000
541.00000 260.00000
495.00000 298.00000
493.00000 345.00000
IMAGE=P23-28328.jpg
ID=28 
LM=21
437.00000 616.00000
479.00000 724.00000
513.00000 610.00000
572.00000 713.00000
612.00000 602.00000
682.00000 713.00000
714.00000 607.00000
777.00000 714.00000
808.00000 620.00000
735.00000 780.00000
735.00000 710.00000
679.00000 742.00000
657.00000 795.00000
622.00000 743.00000
628.00000 701.00000
578.00000 742.00000
564.00000 792.00000
522.00000 738.00000
524.00000 703.00000
488.00000 736.00000
483.00000 799.00000
IMAGE=P23-28607.jpg
ID=29 
LM=21
365.00000 178.00000
411.00000 272.00000
441.00000 169.00000
509.00000 274.00000
549.00000 161.00000
615.00000 269.00000
662.00000 170.00000
696.00000 257.00000
759.00000 192.00000
701.00000 341.00000
670.00000 268.00000
629.00000 288.00000
601.00000 352.00000
572.00000 305.00000
560.00000 260.00000
520.00000 291.00000
499.00000 342.00000
463.00000 297.00000
456.00000 263.00000
420.00000 293.00000
410.00000 356.00000
IMAGE=P23-28840.jpg
ID=31 
LM=21
465.00000 662.00000
517.00000 757.00000
560.00000 640.00000
620.00000 753.00000
670.00000 638.00000
733.00000 755.00000
789.00000 655.00000
831.00000 752.00000
894.00000 706.00000
808.00000 839.00000
788.00000 760.00000
740.00000 778.00000
696.00000 833.00000
679.00000 783.00000
677.00000 749.00000
630.00000 775.00000
608.00000 839.00000
574.00000 795.00000
569.00000 749.00000
523.00000 793.00000
525.00000 845.00000
IMAGE=P23-28841.jpg
ID=32 
