# Supplementary material for: Are geometric morphometric analyses replicable? Evaluating landmark measurement error and its impact on extant and fossil Microtus classification
Source: Ecol Evol. 2020 Mar 13;10(7):3260–75. doi: 10.1002/ece3.6063 (PMC7140992; doi:10.1002/ece3.6063)
Supplement: Supplementary file 1 [file ECE3-10-3260-s001.zip › LDA/Output/Dinolite_NoTilt_EO_T1.csv]

	species	coords.1.X	coords.1.Y	coords.2.X	coords.2.Y	coords.3.X	coords.3.Y	coords.4.X	coords.4.Y	coords.5.X	coords.5.Y	coords.6.X	coords.6.Y	coords.7.X	coords.7.Y	coords.8.X	coords.8.Y	coords.9.X	coords.9.Y	coords.10.X	coords.10.Y	coords.11.X	coords.11.Y	coords.12.X	coords.12.Y	coords.13.X	coords.13.Y	coords.14.X	coords.14.Y	coords.15.X	coords.15.Y	coords.16.X	coords.16.Y	coords.17.X	coords.17.Y	coords.18.X	coords.18.Y	coords.19.X	coords.19.Y	coords.20.X	coords.20.Y	coords.21.X	coords.21.Y	Csize
MC101859L	Mc	-0.293709961821052	-0.167615454760331	-0.253134667971488	-0.000439215832706426	-0.152258577467641	-0.171847236912736	-0.0744155732574425	0.00676959143421755	0.0140968909267721	-0.167769853443654	0.125997090405167	0.00635575196379884	0.195126465739392	-0.156649124396337	0.308963214562845	-0.0110170914244141	0.364406144802172	-0.112264859901704	0.219522137192955	0.149335595020253	0.238920570907805	0.000163688596638291	0.138427622707063	0.0378660467548083	0.0734204159413304	0.145842015236457	0.0371628144705058	0.0654655293827436	0.0373353639747701	-0.0155230391298783	-0.05938268061617	0.0461638713197792	-0.106178179592767	0.126542796306959	-0.14013510446709	0.0500353056136485	-0.149143846062284	-0.0181427317228995	-0.239243579033762	0.0511647757295918	-0.285776561341081	0.135563640165765	496.210304877546
MC102696L	Mc	-0.30085834290133	-0.179580246976832	-0.251203628473446	-0.000526942369691989	-0.160289495379536	-0.174467469198625	-0.0654586100416946	0.00250380983893124	0.00732790612982679	-0.175714023610982	0.122607030684169	0.00927971571386062	0.188267225362273	-0.160403537910788	0.309039557454199	0.0201159892535062	0.354585428760338	-0.110230816563802	0.239035646247581	0.140868669549206	0.214443793677774	-0.000933544889366483	0.135215454858479	0.0397297708819336	0.0874133434813368	0.144642685721957	0.04300390757519	0.0677309802916484	0.0358005534468712	-0.012510512504563	-0.0480579149678572	0.0423710886199286	-0.100638391897675	0.137859219880546	-0.142720840559613	0.0429996200555651	-0.146745651044533	-0.0237222637161342	-0.23453429631321	0.0532022715998747	-0.286232676099145	0.136785536333828	509.490501804078
MC103904L	Mc	-0.299950450491784	-0.183726757691013	-0.23920413391803	0.000730096843963773	-0.163421339252528	-0.182769651571753	-0.0705748741553715	0.00317261178640187	0.00979130203053351	-0.176461058543122	0.12452040174158	0.0161077440907553	0.186410795085184	-0.155526753746014	0.287908109991847	-0.0171973024990606	0.358871635400314	-0.108635948895235	0.259144708523664	0.142989864414461	0.226447806928503	0.011548916621607	0.138220996841665	0.0511663434170758	0.0866696375222569	0.145159054381036	0.024431839698109	0.0908294269072596	0.0218035190311212	-0.0133447623949574	-0.0486022055657908	0.0353799706827003	-0.0980293721963597	0.129187477204385	-0.149705707761148	0.0739396938793999	-0.150045781499979	-0.0282917261813738	-0.225689453516442	0.0336720030617374	-0.278997434437345	0.132070758231745	471.583250237709
MC108784L	Mc	-0.312296586470034	-0.179359393698728	-0.240246943564039	-0.00565340146363174	-0.165228720646807	-0.181003012667634	-0.0659781027117324	-0.0104720263329269	0.0137261571290617	-0.173406191721864	0.128418238653567	0.0154115634042807	0.197216651350397	-0.1575757311819	0.265956255501183	-0.0152531361311315	0.371712946735184	-0.103555286010239	0.251034791902578	0.138746453691041	0.221017843011372	0.0180348142013434	0.144610903084123	0.0526043279845501	0.0851607496464997	0.14324761783641	0.0337280560973046	0.0654202259900924	0.0269542527516849	0.000524274998366225	-0.0475191366979193	0.0308246044512366	-0.10218504009426	0.13597249924185	-0.143221593813079	0.0556300661995595	-0.152347075206992	-0.0154608580188428	-0.237979717297105	0.0509844698510107	-0.272533929360985	0.134338119377157	476.693872017511
MC108816L	Mc	-0.313623364526062	-0.177580876561791	-0.243214704849094	0.00208369400763157	-0.169712760534275	-0.177235705309149	-0.0704838033553887	-0.000829149587592581	0.00165370111938274	-0.173742813817108	0.115994568048198	0.00720350088074034	0.194983269091069	-0.160228457562244	0.270633694159449	-0.00824720218723885	0.374272416790469	-0.0867808448001468	0.250603554843051	0.146180154337694	0.227648241047179	0.0174510649262204	0.143991212226447	0.0519697422775814	0.100725145987099	0.148606772838533	0.033734624635988	0.0540763035356853	0.0265083097312202	-0.00974891864806912	-0.0431812636629821	0.0377647771290517	-0.085311738901645	0.125946497632393	-0.151604620686476	0.037577168441004	-0.161783463929537	-0.0154921559933377	-0.236236799718866	0.0450668576981955	-0.265596217515227	0.135959590761947	483.53657467416
MC11586LL	Mc	-0.322520011484415	-0.151621371544813	-0.24696571783784	-0.00818929856317648	-0.168909455905182	-0.167117692324926	-0.0756972195414263	0.00480499862056254	0.00821707241583753	-0.164683775598534	0.12664510638143	0.0147182270559297	0.200441919639085	-0.146098134741684	0.273473501337684	-0.0192587988943489	0.380047971126584	-0.0688393609882853	0.265679610049569	0.124676144295544	0.236763001362982	0.00690858258295806	0.140528753959118	0.0559104088099316	0.0969985245302938	0.126174513219222	0.0382875658087392	0.0510497907096887	0.0217008028889195	-0.0109182498453929	-0.0536465680646457	0.041558537446646	-0.0844322664413162	0.119697876927413	-0.142801220272274	0.0549345760102088	-0.16790655279984	-0.0129486461495365	-0.228733903761316	0.0390766049223838	-0.297170913391987	0.110165068050207	481.963642177449
MC121605L	Mc	-0.318002011732175	-0.179443179702872	-0.251964347979745	0.0118059653846854	-0.160964468114091	-0.159567894519566	-0.0669368067854488	0.0138600447676651	0.0121977030081715	-0.165629453541182	0.12242108432708	0.013358800787869	0.184465006201278	-0.153593670061814	0.298141985485635	0.0115811321479961	0.35853888817692	-0.116869620425179	0.258297302810191	0.143050658045552	0.21694945694452	0.010862915495331	0.144922170538405	0.0432717930229911	0.0870480059140886	0.144501194739434	0.0374594496606668	0.0535042086384295	0.0241903195777338	-0.00415624136011613	-0.0404514885609233	0.036717976386087	-0.0906865757709101	0.119373260852646	-0.135880266583915	0.0573062374606724	-0.157533463975266	-0.022225165566052	-0.220100694704	0.0162613222563849	-0.302111248438214	0.126029715191038	445.517141992902
MC129075L	Mc	-0.303861074670501	-0.182037282709682	-0.236242996317412	0.00804687499282455	-0.160579863458473	-0.183048953045349	-0.0797673132489796	-0.000299334086173228	0.0126546853301992	-0.183194275347121	0.107875773125379	0.0040260374970828	0.201930126788179	-0.163117422006596	0.292290443238078	-0.00327272284088002	0.381729626825754	-0.100240350010366	0.23951537112832	0.139622490825499	0.220031043999096	0.0102387005936539	0.131266976372612	0.0374373868836596	0.0747709484931502	0.144872325681731	0.0269449807428704	0.0682133541903151	0.0309507050577254	-0.007871239141059	-0.0508804217619232	0.0285558016054712	-0.100112702802986	0.129265632659872	-0.13924935815198	0.0596526162900602	-0.143444936171135	0.000344760303099172	-0.227156790162595	0.0568686206363958	-0.278665224355379	0.135936977027562	505.538939200156
MC132724L	Mc	-0.306384603619157	-0.174157474384478	-0.248722195467099	0.00859670896643938	-0.162851161258074	-0.174234885924093	-0.0756777629509916	0.00597198832438666	0.00801319511747447	-0.181031068623967	0.1227252956682	0.00719218736505343	0.196287125840682	-0.152253230035518	0.255602874720042	-0.00326990415099739	0.389295609317471	-0.087663831188338	0.257454157807956	0.123344404705913	0.217987446984546	0.02470765106075	0.142353915820054	0.0491020764245325	0.0908411012343423	0.132217607891487	0.0475056685961351	0.0589935096497039	0.03809075067538	-0.0063049997715468	-0.0478746990045229	0.0308966022102792	-0.0970746867535254	0.126613980351074	-0.149028485395937	0.0408771849258392	-0.162537042501991	-0.0159161235484045	-0.239755789740921	0.0422369062220218	-0.276250715090065	0.144080709529862	474.754773791792
MC132727L	Mc	-0.307681187196339	-0.168081449610025	-0.244027102486889	0.0138309558456927	-0.165245372639381	-0.179771883931487	-0.0812009862440426	0.00163928519032806	0.0120667775919904	-0.182139130346778	0.114597985820103	0.00492559190230301	0.212530814088676	-0.154526636152622	0.298357588239874	0.0166233474180656	0.379000696440588	-0.101582334888041	0.233852574191682	0.126318000162702	0.216579900760435	0.00646139576363585	0.131711018071254	0.0371316423120351	0.0811615529968092	0.136243033297269	0.0348095252952644	0.0762046277001753	0.0305976919684355	-0.0113343367944266	-0.0539618431931868	0.0315508208016027	-0.096311146883589	0.132491701563051	-0.145611073267758	0.0358815712104404	-0.148715934003727	-0.00688711942800502	-0.223000252469816	0.0398282904728472	-0.279511227080385	0.145192627511236	491.393741844368
MC148489L	Mc	-0.30890259204678	-0.186162077580978	-0.24345272298157	-0.00461996433623988	-0.159072394927725	-0.18155337974137	-0.0710358873332806	0.00993278308094605	0.00730168955386678	-0.181130492950794	0.1037382205053	-0.00771296017945088	0.193348459619206	-0.159742703903151	0.265119754274172	-0.0130778418605048	0.364215574273574	-0.0895609976584617	0.265678479253222	0.144567925872012	0.231753638535774	0.0102748276279995	0.142052800660662	0.0599067025267823	0.0974796782636447	0.146537898190255	0.0352598728854731	0.0584319063560914	0.0354800078037298	-0.00770237996313455	-0.0573511848673308	0.050846543914961	-0.0937928818100241	0.134326899039066	-0.146581576454989	0.053543923045537	-0.158414281322009	-0.00680413151447867	-0.23553609353398	0.0412768119695929	-0.267288560350937	0.128420708065321	473.600092503208
MC149766L	Mc	-0.302687893601478	-0.166934742851546	-0.252858553812795	0.00755589326378048	-0.175921801953411	-0.180850194701854	-0.069825387669388	0.000845242522865045	0.011067508366504	-0.168876240202233	0.112997709505594	0.00946387610822378	0.196597487675577	-0.152896075458923	0.317408162553926	0.00611799871124556	0.366318440960626	-0.0892491440950031	0.23936714289985	0.131485848217608	0.221014610338138	-0.000480338187777193	0.139216737435275	0.0391398248762716	0.0876019897872009	0.144339135751108	0.0362207455731232	0.0600225938796657	0.0268599357820459	-0.00786918114429318	-0.0488517400009018	0.0349139550974828	-0.0975076295661332	0.132141779124617	-0.146566682657193	0.0341872713010296	-0.151348072616288	-0.00934776829379715	-0.233573801504983	0.0437233750082092	-0.275528907495288	0.132566891073321	526.351955399029
MC154399L	Mc	-0.305066926094986	-0.192547001264855	-0.240352672997937	0.000381007100880594	-0.164997163405046	-0.190767129448352	-0.064006944666566	0.0104755707850993	0.00440584947612952	-0.189533603042934	0.134881133044227	0.0201566186092396	0.183187498113445	-0.170428178789084	0.254302517802493	-0.000201976991670191	0.349087161667426	-0.117190175378158	0.270641642697254	0.15071919823117	0.205258863890161	0.0345595811508996	0.146972431423955	0.060567425090686	0.0966152360415242	0.14286944498645	0.0499274725558928	0.0647379018781549	0.0327718009396591	-0.0071899008924754	-0.0475796866846139	0.041782119198406	-0.0932385039786006	0.132997409624593	-0.140235175706851	0.0391018514614807	-0.150257209304937	-0.0126724765816887	-0.243718903777563	0.0568487007189447	-0.278598421035067	0.125333613553212	444.127180412269
MC15775LL	Mc	-0.310327269221172	-0.185632657819031	-0.248551546771705	0.00984622609140455	-0.160594025435175	-0.181919626585039	-0.0734943160558137	0.0179166673518417	0.0119997295545351	-0.175863155178453	0.122676793342582	0.0104271407240519	0.194423122678977	-0.161686483173269	0.308900392856744	0.0174012831785217	0.35977885324723	-0.136762933531549	0.227812208013941	0.138376512484782	0.220843012440959	0.0190913940808287	0.139579159512466	0.0450265891976653	0.0809192497176855	0.141183294437205	0.0392985443064656	0.0614399063800745	0.0319042867882708	0.00779670158869876	-0.0478482861806055	0.0494095725700791	-0.0992594939531783	0.126799117788867	-0.143550161994948	0.0427902463181293	-0.159047028183975	-0.00102341161853576	-0.226013320574404	0.032605116498936	-0.269449904088877	0.12277849921479	444.766284265172
MC182146LL	Mc	-0.316726540566345	-0.168826610787412	-0.247929766778158	-0.00462254751620797	-0.178626561913485	-0.196737708123781	-0.0606287632854921	-0.00329697320741721	0.00986472602435505	-0.183467438980206	0.133855825355511	0.00938035513524199	0.193598235154236	-0.157639965793674	0.265621522678663	-0.00182581890315614	0.369170965877759	-0.0927554111771716	0.248503019786903	0.128699361310536	0.219173381136681	0.0169112544242323	0.130915401299143	0.0599790330172655	0.0846988094965886	0.141114855682738	0.0440131126822564	0.0767446224877164	0.0396070232237468	-0.00732649781968774	-0.0450658211525284	0.0313708588676903	-0.0966337495021767	0.139168612420894	-0.140515787129833	0.0429609022764803	-0.143923701073366	-0.0110527838654886	-0.236945546142486	0.0445743572086641	-0.272025785171973	0.136647543342744	500.089611017485
MC18671LL	Mc	-0.306010010571661	-0.181057415882538	-0.23997640189225	-0.0120570002030642	-0.161862374722816	-0.180818138659885	-0.0679345602971209	0.0022982170737566	0.00699423122526006	-0.174792764587544	0.129142805894387	0.00714267028743754	0.195880966195425	-0.147159572823841	0.271108555010668	-0.0294171746409876	0.366339932231449	-0.0911050099905935	0.255915966827774	0.136085962179126	0.220609783559468	0.00495592436079223	0.145918648720715	0.0379067437905138	0.0898900196383378	0.153730561455692	0.0359476819081271	0.0859189119635944	0.0270590785941691	-0.00686658180815917	-0.0558022761984243	0.0488655333262548	-0.104153392868782	0.137618049994983	-0.142352815107656	0.0374095905806882	-0.148265032871721	-0.0121279185852601	-0.234908188250578	0.0484328028548885	-0.283542617024767	0.135036609314145	462.100071619207
MC200047LL	Mc	-0.302944726573527	-0.180863372273443	-0.250364041512544	-0.00372795842183268	-0.169667332364267	-0.162768002023034	-0.0716831956421674	0.00368287192553578	-0.00190342403662778	-0.170700431452969	0.137377217708095	0.0173040266957083	0.186290382277318	-0.137830505822935	0.294103706942683	-0.00799442718165629	0.358289564672524	-0.107943714579136	0.250280209160288	0.130775088218102	0.233418084023927	0.015614654383416	0.149376928752741	0.0506475961710669	0.0890909743064495	0.148343580057879	0.0300137267959193	0.0637405705310295	0.0272783917787548	-0.0161918419575455	-0.0518264052438425	0.0345542408991804	-0.0919377049793243	0.135051095995776	-0.150780072313696	0.0544302481406123	-0.149537470651228	-0.0257254086013407	-0.230514840572408	0.0271459578164536	-0.284359972529068	0.132455731479132	500.961171387659
MC200053L	Mc	-0.306646220134387	-0.166085828548923	-0.242286534184003	-0.00502815415133872	-0.16057199690151	-0.173355587737823	-0.0639192120004348	0.00643033022133853	0.00394780725224169	-0.166608787715733	0.119775725275911	0.0117264003310131	0.188957745033875	-0.169095640592105	0.315800975144764	0.00256197700923339	0.365815688823861	-0.126604616314989	0.234208300684585	0.1457363443893	0.23527642246126	0.00871421301282824	0.127579932929532	0.0631978189047619	0.070863396446181	0.154340178102263	0.0238538689755211	0.0691923178005606	0.0351001657665674	-0.0107481916139246	-0.0479969916050229	0.0380215915520297	-0.102783534482365	0.129015027902523	-0.144928208775604	0.0319402079579376	-0.152267160739034	-0.013836659649608	-0.229035671059617	0.0421716329537771	-0.270744498912323	0.128315426186877	520.912843454824
MC200876L	Mc	-0.309671022464739	-0.178154620873863	-0.253979726040958	-0.00717474930444656	-0.163182095102869	-0.162462546014637	-0.0648979278099134	0.00770573843899588	0.0134493991069381	-0.160319078269976	0.133094975531273	0.0104117364896665	0.185437483339961	-0.140425304211527	0.273266118204833	-0.0122162908230952	0.358402912296964	-0.105038542512465	0.260730367932738	0.124346328486332	0.235714044149148	0.00765215227815564	0.145263592984592	0.0484180352224773	0.0913870281260463	0.144996299404669	0.0433914765501804	0.0627714639553347	0.0356678027118159	0.0031244284554924	-0.04613563332225	0.0278543154553636	-0.107459178778271	0.128784660011837	-0.140838805668422	0.0630322933303358	-0.149570251312671	-0.0120205409407282	-0.232924700000153	0.0186355804983181	-0.307145860434242	0.130078640923761	517.644205810829
MC206897L	Mc	-0.305472716357924	-0.179872014456852	-0.252549379122721	-0.000140545962404014	-0.152818268719986	-0.178741839720589	-0.0650293357409687	0.000945941804618352	0.0127433464532771	-0.180596501017808	0.129704210891824	0.012467748251687	0.197320572731986	-0.157529433246267	0.265971790163192	-0.00494993200958813	0.361453217485532	-0.113507815856097	0.237935455936328	0.136329631644167	0.215374031259241	0.0222349069404708	0.147121894805812	0.0462410902550788	0.0985256261337108	0.138719945626627	0.0496049099587417	0.089482116719998	0.0329505149173934	-0.000971375925330047	-0.0412431928093104	0.0321288565489588	-0.0931019838477897	0.107405820690994	-0.144330270774387	0.0561357309947911	-0.160023142139245	-0.0191321168664754	-0.236193813722691	0.0511046552872831	-0.297943467502017	0.142245130296737	460.47563401749
MC26383L	Mc	-0.3101500493599	-0.176894365627146	-0.238270235909386	0.00511002575504402	-0.174693716689821	-0.180843239501154	-0.07172324670356	-0.000155114298505565	-0.000391809163627275	-0.175460441294709	0.136164207550168	0.0202585758617247	0.172962077508973	-0.149895401446612	0.307691303569383	0.00378602472825314	0.344276499981601	-0.0857676244801635	0.276176440773296	0.12425323681614	0.231215127964898	0.0143833955370322	0.143158858534124	0.0547868176186215	0.0839459918527485	0.126990156595285	0.0357210949191475	0.0703641192848076	0.0376140451515502	-0.0139754145497847	-0.0553636156950198	0.0394481983738503	-0.103609842034796	0.111180851888308	-0.140576418559924	0.0613821109328662	-0.14727361552851	-0.00977408116930211	-0.232949058237944	0.0433596818138071	-0.293924039923399	0.117462487161638	547.490987096939
MC28269LL	Mc	-0.308354527004229	-0.172954485911863	-0.245442516449373	0.00615577505620809	-0.172792704124199	-0.184665734107969	-0.0685412375471297	0.0146196379626986	0.0168761714128507	-0.179346816846828	0.123188304687518	0.0216102339970684	0.186196277989796	-0.153264506632664	0.295626602627816	0.0230238477630827	0.355691567718732	-0.106575979373597	0.248949055932383	0.136355227279027	0.208688235008319	-0.00378183706233178	0.14432888912858	0.0457312218366062	0.103913649960764	0.147158023804906	0.0321631178469131	0.0663375990048966	0.0308419057845022	-0.0215300095763703	-0.0473962169998653	0.0387343095698037	-0.0889146615039509	0.129049782748035	-0.151037575537444	0.0510008961303175	-0.149214307232022	-0.0240791058794312	-0.224118999868403	0.0321244055130314	-0.290651031831559	0.134297514725375	537.395128196678
MC28270LL	Mc	-0.319195706015094	-0.16488989502522	-0.243666329975077	-0.00439315392941628	-0.161187452183268	-0.174554435834027	-0.0602304758482478	-0.000912592753267908	0.0111770923075832	-0.178654022376666	0.130864161580741	0.0104868536640663	0.184415044008882	-0.15521310157427	0.285314943779498	-0.000575882915365032	0.364595221935887	-0.0944221950005168	0.239283504019486	0.116055587801308	0.236179256751052	0.028203665230603	0.144362993051525	0.0437762497091205	0.078470564472395	0.132895367750303	0.0379350308812827	0.0693135214910981	0.0445436858603098	-0.00731122388340526	-0.0451782385118902	0.030500179635678	-0.101384720169039	0.130784496484582	-0.14176085428863	0.0689100483682813	-0.148254732918148	-0.0185488864163686	-0.237756126070784	0.0399572209920631	-0.298526862668465	0.128592198581422	582.185946404133
MC28922LL	Mc	-0.295215757518204	-0.1771860138575	-0.24653991557636	0.00515956275015248	-0.159728096680757	-0.156797478088633	-0.0661746366476607	0.00789493812382402	0.0169106646413372	-0.16788767615996	0.140366653485641	0.00749027890898834	0.20026894082094	-0.157304967916811	0.291392663040182	-0.0127882512804082	0.372680937350764	-0.118779312180468	0.221106733349479	0.132752603425888	0.217786610495587	0.00428380676317388	0.144057820403132	0.0377588839960342	0.0784282081633079	0.137742126076916	0.035116007413644	0.0672604597100202	0.041172634235625	-0.000995106771541854	-0.0479094773868461	0.0404732865962113	-0.106203932600116	0.133445911869653	-0.143484403917315	0.0622295514783051	-0.142987760216064	-0.00125205203299275	-0.224750652069905	0.0332328518910626	-0.326293240786413	0.123266596698086	493.564778399138
MC28923LL	Mc	-0.324695560950221	-0.158122930716464	-0.249500061727551	0.013252857994471	-0.169671336707221	-0.16586072983189	-0.0731266821233351	0.00256480140586572	0.0193134023196823	-0.156616312704824	0.127772130172331	0.0121393082463963	0.197530937653898	-0.13991958665833	0.276558782544532	-0.0124796481241979	0.376425199795888	-0.0897155503655051	0.270164020535853	0.126704414491203	0.228271046045643	0.0100149085588085	0.140936208150431	0.0498374082080561	0.0916133350363137	0.135766579103186	0.0392589362766883	0.0718721212356568	0.0356916565845517	-0.0105988433341313	-0.0596848326836077	0.0421837344009505	-0.0978755720636652	0.108826429337936	-0.147981046896499	0.0327887674402803	-0.166538961675779	-0.0298370959529298	-0.233013212793519	0.0465387681741736	-0.281448387494411	0.110660599091287	512.339545149317
MC28933LL	Mc	-0.286230321133107	-0.179865585008208	-0.251296573722577	0.00708039512666347	-0.152778563008359	-0.160996804660707	-0.0698468036682483	0.00344662199138772	0.0161349337774361	-0.158938767565937	0.116401567061838	0.00370223051969141	0.198948294525351	-0.149560895468748	0.292598947155796	-0.0081512604192973	0.366570529146161	-0.0969793566997749	0.246796002323124	0.119326674633563	0.228042043479616	0.00298200820214245	0.142136948096839	0.0404483708349346	0.0902887183780489	0.131312513122713	0.042540724937513	0.0727378145558564	0.0361092624835947	-0.00981821586393414	-0.0577640364697798	0.0350524653713541	-0.0985562023806911	0.126946231821697	-0.150278927766845	0.0512880749306582	-0.155361811964368	-0.0182729956672791	-0.238091679175332	0.049505453161348	-0.316363052076011	0.138755027081875	459.761635964509
MC29336L	Mc	-0.306492665969305	-0.179876681692962	-0.24638627063375	-0.000803055945245362	-0.167729254454146	-0.183726729779752	-0.0760188400874664	0.00388986545804858	0.00918323000843351	-0.17319084223017	0.119377954240369	0.0112947879158487	0.190831256063827	-0.152552225657818	0.280043261535972	-0.0083271463589181	0.382867060838583	-0.0951772348306762	0.254818080426637	0.130013180240618	0.225167883202599	0.0114191629252294	0.140125268558218	0.0474385860411419	0.0868834803979799	0.131412417190588	0.0319897862709681	0.0785419224785419	0.0268726654424614	-0.0103325641120386	-0.0628127931529547	0.0528931273487926	-0.100240811691653	0.123524181181236	-0.140045628193589	0.0449213297392291	-0.147632083367109	-0.0147971210035895	-0.231002597637258	0.0501480656256607	-0.269798981798819	0.133286975466235	483.505552240736
MC2947LL	Mc	-0.32174659849312	-0.181828394828278	-0.239121463693795	-0.00302075337949939	-0.165495202303664	-0.184188494505752	-0.07613101121601	-0.00211253164678038	0.00855507296103482	-0.178517245745882	0.132083875778442	0.00936791313251456	0.195624762956385	-0.153739269837952	0.264456469450823	-0.000191369195715056	0.379199258559635	-0.092996127243492	0.254414398317858	0.126430915952096	0.217447948692437	0.0228526116510492	0.141744893608452	0.0498154229088071	0.0828629485446342	0.139211035902307	0.0433261083676156	0.0631346668357089	0.0251641310798573	-0.00956075476622394	-0.0577224785331672	0.0413148716904075	-0.0940737208245351	0.127660774995454	-0.139753765460271	0.0524125492836082	-0.150672882599208	-0.0129124626178828	-0.231233421465656	0.0397471231832092	-0.268929323727752	0.147119518232295	484.051256632621
MC35863L	Mc	-0.3043399755097	-0.18029057091536	-0.250244100715795	0.00271004982126126	-0.169716957628058	-0.189244226743264	-0.0759596238882997	-0.0107731770465415	0.00569005276987627	-0.185693598030515	0.127476211507962	0.0137212154591953	0.197256344098156	-0.167988913507367	0.254194153285625	-0.000419085534446826	0.371770645345196	-0.09207100218342	0.259530563983989	0.138195802661571	0.213702860787696	0.0212931425190592	0.141005332156765	0.0452070824867815	0.0890484632407066	0.151456554531572	0.0425415353152791	0.0821797012857336	0.0248946946680344	-0.011796753332276	-0.0524621331699444	0.0276394726643694	-0.0910354878408808	0.134895482087901	-0.136912891872629	0.0465726021060462	-0.148771569437487	-0.0173720321116736	-0.232432154696775	0.0415042879041853	-0.265235962399716	0.150273965877188	527.497777020818
MC35884LL	Mc	-0.311700807818849	-0.180872386493787	-0.25048884695647	0.0107486510454083	-0.157886744345858	-0.177200578468215	-0.069207244682299	0.00908051111769458	0.0238790832051229	-0.174604920209194	0.117343228494401	0.0154434574488225	0.196267671658551	-0.160106392801619	0.263721817672597	-0.00805576212885175	0.373731796645482	-0.120251287694346	0.245715989260976	0.134439790489091	0.225154696865761	0.0136919641440507	0.136233746315165	0.0478259813364112	0.0801881697734663	0.160174608473056	0.0322811326178367	0.064249472163215	0.0323676187270171	-0.00921270231629272	-0.0510532365164739	0.035072614017937	-0.102187650772556	0.133913065305421	-0.142127058130555	0.0693925387263807	-0.141410525364988	-0.017060315267261	-0.20816325497902	0.00374631898907898	-0.292659581669307	0.149585372122999	466.995156495735
MC36137LL	Mc	-0.318500839373758	-0.166345326391384	-0.253242816239749	0.00465546200877105	-0.153357380358266	-0.16089835393785	-0.0730940364007753	0.00462786355310259	0.0269411967190128	-0.158736089657497	0.111758148074009	0.00865923686890111	0.19949228303634	-0.142821812402098	0.296245803732179	0.00829082895283151	0.373780549312077	-0.102844017277279	0.26209346854949	0.111905595579069	0.215106335729014	0.00986784199005187	0.133660000626767	0.037830601251954	0.0936664690436151	0.122065099869437	0.0370703568405106	0.0690449564662433	0.0364765841790296	0.000975510864658314	-0.0511861772563653	0.0337906756095724	-0.101430126340924	0.127545832436742	-0.147340823379079	0.0408472666109989	-0.151026860611265	-0.0094374147606742	-0.236026520795507	0.0297793651414778	-0.301085615086354	0.131196877222972	457.278700054802
MC36320LL	Mc	-0.30239297819453	-0.185191469979296	-0.239684874512992	0.0134970300521402	-0.160942913393661	-0.196766915591626	-0.0743353870975611	0.00331433073457228	0.0136839159070853	-0.185936543540208	0.114955072133866	0.0145884905091979	0.192800416889625	-0.166384802723044	0.288289752176803	-0.00731784918891801	0.370073182991182	-0.108287581493862	0.237038867518593	0.145516769110026	0.212593200496891	0.00352175946990682	0.126256409381107	0.0373063075267197	0.0687778134710673	0.163299232910175	0.0288663830087258	0.0702627003452405	0.0357829779881933	-0.0107797275721286	-0.0495181417223037	0.0338606602641256	-0.0877849828009071	0.150734565232356	-0.142158422581418	0.0590656580748619	-0.125528119993947	-0.0155868821587292	-0.221328841247948	0.0337161217589965	-0.28544333041787	0.147568146259495	550.779015404113
MC44510LL	Mc	-0.314606096843736	-0.185084840472897	-0.248874398493089	-0.00386583115408537	-0.164623916814284	-0.184331846187377	-0.0678655953159024	-0.00376800767124455	0.00832698740360689	-0.170803128886811	0.121580440717	0.0102709879171154	0.188837982241329	-0.154207177003291	0.281455068060146	-0.00255698719200073	0.368760139911975	-0.0991723055798718	0.264672477463886	0.130420533227127	0.217224626427028	0.0172113697359802	0.140115505294858	0.0362300973786115	0.0760653889599893	0.149209326470676	0.0414361589938483	0.0824916291947928	0.0288638405922333	-0.00605765268306526	-0.0502658201439918	0.0332115065240302	-0.0991448641029447	0.130368987056996	-0.139362345784517	0.0622708949753	-0.15136038563559	-0.019009485896111	-0.242377341311957	0.0540856849765069	-0.258857851619888	0.123086245269618	549.601587299295
MC59095LL	Mc	-0.32960228925355	-0.147651273967251	-0.255672617383261	-0.00658634625408605	-0.175262389738347	-0.170147215439903	-0.065236893039423	-0.0073039651449188	0.00921525246497551	-0.165649845530584	0.132721921725314	0.0153195201899202	0.198634342122463	-0.157341072793334	0.27494396215401	0.00103308737646153	0.365055861642268	-0.088454683678572	0.278687782942312	0.13125715708253	0.226812103391461	0.0228486620589341	0.135296950142279	0.0681270536489247	0.0865619752973292	0.118985545180993	0.0448057267703792	0.0712123398745464	0.0277078218365039	-0.00849064488497052	-0.0485957945523841	0.0348015327528642	-0.098790333281855	0.107943868887646	-0.14472382728419	0.0452493249739672	-0.149261742236034	-0.0228284995002877	-0.235275389924807	0.0306087918687475	-0.278022423795445	0.127066663298372	456.544891653864
MC65428LL	Mc	-0.31573681428139	-0.191024939570492	-0.233548649316707	-0.00969413491103661	-0.167464844655797	-0.196277307134028	-0.0783636893220099	-0.0159272722641652	0.00435905714416885	-0.167774831221754	0.113640723807155	0.0073398609528631	0.178443391794679	-0.155804818495102	0.260977104301045	-0.00475540658733895	0.364931828720744	-0.106063083676601	0.279746426316668	0.141471634776399	0.217627075416529	0.0178045517733562	0.14076603914287	0.0499550004167819	0.0914799624812552	0.159524807485208	0.0411133754665904	0.0853327720043257	0.0223967627152171	0.00426119839049716	-0.0437476292686308	0.0302294251752673	-0.10177282226728	0.143390119705458	-0.13630941905673	0.0343897236661203	-0.142602356668316	-0.008998866682738	-0.227220232746777	0.0336138172720486	-0.268715289723281	0.149007748924931	435.298146320974
MC66806LL	Mc	-0.306133185551693	-0.193615578326514	-0.241266336973964	-0.006161642914923	-0.168913220323006	-0.167814549867711	-0.0732542929879343	0.00186421599775964	0.00640052146131155	-0.177095003645205	0.122832218132125	0.00888323373614103	0.189141444551083	-0.163759990075961	0.262579673219546	-0.00319785171115435	0.370758442500092	-0.100913352669541	0.256422910927891	0.122222877466372	0.228208362093345	0.0244204638892277	0.153332711135045	0.047560872981384	0.086490295465678	0.156720155337897	0.0416662447319156	0.0774190197621809	0.0244323278503399	-0.00752170297009371	-0.0484897907007629	0.031831390653025	-0.0984696448538613	0.124875079111325	-0.146256031250435	0.0600140056349258	-0.163032336867016	-0.00148595497142347	-0.21188204924509	0.0232524196722785	-0.284568263314606	0.14250189291001	428.950768625913
MC69510L	Mc	-0.30490115138845	-0.17991103640194	-0.248746707121319	0.00101766034078241	-0.156394793032862	-0.189655203408015	-0.0717244107350155	-0.00493459472004402	0.0245890763860898	-0.176520824174608	0.115716818300679	0.00759772337656529	0.195690157507961	-0.153775733701197	0.283944369352327	0.000295883192936525	0.365237734852526	-0.124331140091132	0.256178514655554	0.141507893059626	0.222917615014323	0.0190645772442339	0.12572391132972	0.0672508187584713	0.0818318199306179	0.129939937531408	0.0431033679611486	0.0642871314515963	0.0231381631399827	-0.00960908986289712	-0.061101981273364	0.06113747605058	-0.0927351726882914	0.116177536476807	-0.133607923210457	0.0507240630743421	-0.157257323101037	-0.0163224280425726	-0.236194414112991	0.0647472759973261	-0.275407671767141	0.13131207384773	464.685864193169
MC69522L	Mc	-0.313672211768082	-0.17619266482463	-0.244490416397128	0.00280753293778615	-0.165580147078014	-0.173439991825678	-0.0739437355854239	0.000738756374841641	0.00824701826068966	-0.168202589080145	0.115531746319323	0.00948088054768887	0.197198887191834	-0.164484204641533	0.279485533309488	-0.00720266429017024	0.385501859507545	-0.0919385658981731	0.253751369804131	0.140649904187718	0.225009597212677	0.00852985000835151	0.139809105809108	0.047784954518123	0.0879983833040243	0.139706645846338	0.0351562032571409	0.0711682533358281	0.0168770959026461	-0.00850630842093767	-0.0501747794562305	0.0339991549464321	-0.103000143660593	0.115844004311133	-0.144486988929028	0.058870396822508	-0.156197232194116	-0.00619235513705651	-0.225766029245689	0.0365831754718595	-0.267255115564301	0.129995834809714	394.990656911805
MC70129L	Mc	-0.332819604481008	-0.171213737909046	-0.251275200867373	-0.00231321319327935	-0.174758824503913	-0.187319465810834	-0.0626540483457953	0.00321062038780611	0.00418577335279555	-0.174146617956226	0.124174548770195	0.0111240744608265	0.186533280236539	-0.167759820718575	0.264246380812342	0.00371526517569381	0.359934728540065	-0.0983594685602051	0.247398783220132	0.138275483707069	0.243528712097404	0.0426020546565355	0.152202214089118	0.0629917293395512	0.0797490835259077	0.130085965962911	0.042846222999303	0.0430404113899923	0.0293312358902788	0.0041213862120204	-0.0244838408309845	0.0345915887414544	-0.0952235708865207	0.131276723095604	-0.137129928436724	0.0384822551258974	-0.156200236211871	-0.0103441086862063	-0.225686979296401	0.030695180597921	-0.273898729673491	0.137243693981089	473.484449385113
MC70130L	Mc	-0.318569391983332	-0.173315851068124	-0.244175241489164	-0.00304015042639116	-0.167468488260268	-0.186717970299717	-0.0537832330453584	0.0165329472879152	0.00725543046883603	-0.171293876971416	0.122128756441522	0.0103117858020171	0.188888426190064	-0.167577919516681	0.253470518848014	0.00837566066594254	0.351115364672228	-0.10503986071696	0.269638363947494	0.120307600409551	0.235040442192209	0.0454600318560439	0.159322859192	0.0587433277741869	0.0905011707059589	0.133525173160193	0.0473749422530396	0.044990303882312	0.0226021222037103	0.00754990104227221	-0.030479806451749	0.0433384799383625	-0.0989249177668846	0.13525783038466	-0.143897159329374	0.0340902893609152	-0.163293453773353	-0.0105574622720251	-0.230794972316869	0.0295150061617269	-0.295951732698723	0.129544753545216	470.221123262136
MC73074LL	Mc	-0.315062713089888	-0.175683161370311	-0.242951857221181	0.0126932812600107	-0.169287436490907	-0.180351537698363	-0.0671008561587671	0.00218712686648473	0.013569489553147	-0.175074632097251	0.119824209134476	0.00723109205912162	0.19135987331244	-0.1532712781684	0.312993407362422	0.0159059979216966	0.374488876397831	-0.10944451911735	0.265584723942047	0.138437481782402	0.21294297934723	0.00369401761821431	0.116828791632853	0.0581000130449091	0.0642206321653851	0.128234441501968	0.0281040242814148	0.0674765132568421	0.0276718458058261	-0.0075423566070947	-0.0491105942608253	0.0315490161633396	-0.111183742051691	0.112368910903552	-0.135321477060315	0.0488651887340667	-0.142865827930341	-0.00951666954414673	-0.220696716606264	0.0458511531137832	-0.274007632064892	0.138289920376524	494.908457143724
MC74697L	Mc	-0.305782209294298	-0.183446798484334	-0.251847696518861	0.00739398236748528	-0.165793420173922	-0.182992781789933	-0.0755416685816967	0.00598735361112323	0.0262633753242994	-0.175634249494354	0.122761544827239	0.0226014550799439	0.195924003135011	-0.157529184481042	0.28019839930245	-0.0103865422385774	0.365326279210655	-0.106812509931674	0.252854277883897	0.129033422606538	0.227233492575923	0.0038371617589198	0.127256491030074	0.0721976672034368	0.0907105111336936	0.145045529345375	0.0277224545836196	0.075424089018391	0.0268244686996827	-0.0165136954715677	-0.0584669988442848	0.0396190317253503	-0.0961217019487977	0.12783135056799	-0.149470348921236	0.0596234748922491	-0.150082345357227	-0.0265727906916174	-0.229842300831622	0.025465092666111	-0.2601266072346	0.145828941740186	523.250372556917
MC84924L	Mc	-0.309009568538715	-0.186774267280879	-0.239260127230864	0.0035529440916015	-0.164321049710532	-0.185719844382253	-0.0716059975286639	0.00169344707174519	0.00339937752274338	-0.185481447362184	0.121825131530827	0.0177521174690365	0.194953792052425	-0.163060971791081	0.265337899583511	-0.0146439143980666	0.375911676329654	-0.0857858351660743	0.267864754458793	0.115229582902326	0.217990190062952	0.0101007514948813	0.129786148750134	0.0635717671631875	0.0866540219243244	0.146899211322894	0.0361619587764958	0.0837119860178607	0.0287380688178165	-0.00612634638754417	-0.0536431407914355	0.0345889042131975	-0.0960824407083734	0.136722366279901	-0.147180114713891	0.0568127006978769	-0.153706956390578	-0.00793207745056882	-0.215338493416647	0.0278655823408903	-0.278475130779973	0.137023343153252	478.192828210944
MC89453L	Mc	-0.31012237632988	-0.168051188924171	-0.246718574507514	-0.00784623262441313	-0.163637491376741	-0.171297065017486	-0.0614547143391242	-0.0100283444191173	0.0146316025805735	-0.158696687936998	0.132705683361132	-0.00271476478410468	0.176290942129791	-0.150863267886796	0.282022125011278	-0.022456489627388	0.345103881471562	-0.102839390083451	0.25766397777503	0.136276301256372	0.226723403455244	0.0265773664411639	0.153158068278669	0.0506798627714436	0.0850168353206041	0.143612651570645	0.04178695567527	0.0857820399438408	0.0570962361976536	-0.00502839068178742	-0.0338560630670294	0.0306044590406803	-0.0996421114098679	0.127416629196196	-0.148015343920358	0.0557531114471908	-0.157410594504871	-0.0127885033502879	-0.235609567262435	0.0300078976154154	-0.315732874538989	0.125900006053052	493.501869538602
MC89904L	Mc	-0.306263133000758	-0.176258164277134	-0.237754988301959	0.00337613121811429	-0.159238261437728	-0.182404315007892	-0.0765419583133049	0.00595919276803501	0.0131531965989658	-0.186395972664038	0.118140071410209	0.0159594458863077	0.187525561880578	-0.16143381932392	0.285482780563761	-0.00514690479113827	0.371844680128038	-0.104166692387932	0.251954194369515	0.129058149812167	0.222416509673293	0.00885283354342722	0.135564243221166	0.0438805018187902	0.0807500517120932	0.150429887330247	0.0395761345933037	0.0872648659165834	0.0237434785185722	-0.00282147375260663	-0.0515287911426578	0.0314208564082523	-0.102609500304639	0.135776346158646	-0.143170721035593	0.0531826103306599	-0.147516978410596	-0.010541268725046	-0.224191418932922	0.0315582826777726	-0.281335151789336	0.132449507060704	517.054754399976
MC8991LL	Mc	-0.292736019608759	-0.174826396057197	-0.252549453249357	0.0119876024955859	-0.152871707229568	-0.185916717569057	-0.0807776234866127	0.00324653639086468	0.017851195578298	-0.186103960222444	0.114572676910468	0.0147293808628867	0.197904073411663	-0.162178934236742	0.267682575096572	-0.00854080808560561	0.383615493659086	-0.0926045988852373	0.260574503527014	0.120920572999119	0.217576179295718	0.0124377801872893	0.135827185432273	0.0500302097216334	0.0895876826429616	0.152734861055723	0.0271164551342679	0.0740991476061318	0.0227478667277482	-0.011752527599635	-0.0504493633742561	0.0268894125954289	-0.102631348695133	0.132437554076177	-0.148014206439479	0.0558760031547344	-0.159130031869579	-0.0164959076597697	-0.230775893702473	0.0345946149128965	-0.265120239760853	0.148436174257216	478.979172427202
MC90271LL	Mc	-0.310521123532265	-0.16007396446662	-0.254281217357173	-0.0076991110208845	-0.168962279039412	-0.169252187096129	-0.0699386769054267	0.0021245079241682	0.00467561943711942	-0.166986796750003	0.126006582180386	0.0137385582981504	0.186623809629541	-0.149200207189982	0.291912525781869	-0.00713801015505237	0.368392662627488	-0.0993631918932441	0.257453208740825	0.132450885575552	0.231848656549691	0.00503448628685136	0.143253039328933	0.0484551200127035	0.0955071356824483	0.154532842765804	0.0274419699860138	0.0758106261412375	0.0258331584705798	-0.0105113378503041	-0.0490343438755859	0.0362074066367271	-0.10109581258168	0.127986023837065	-0.150849910278265	0.0574010549339544	-0.158833472592247	-0.0221751714737241	-0.216375723583948	0.0159531667186545	-0.279055808668894	0.122705298765076	539.728150266851
MC96275L	Mc	-0.306795769183987	-0.166989562298863	-0.249726367676653	0.012798423609877	-0.164286404124397	-0.175161093063402	-0.0696108688975173	0.00759991122725511	0.0064251410678748	-0.1691765950267	0.12769033511255	0.00921828495494819	0.186801544601629	-0.147427144542387	0.298493012555244	-0.00762672801663989	0.365896636930347	-0.0923550810748622	0.239173627336148	0.122035822925324	0.246164939968525	0.0114178612800412	0.143439150312746	0.0472919838333734	0.0820574255501236	0.129408631988572	0.029512516299313	0.0737369925787479	0.0392095149865027	-0.00596079515585582	-0.0483977050481357	0.0369042374974165	-0.102885361601696	0.126714915638828	-0.145222660392301	0.0452831890336206	-0.157095993392489	-0.0201009177737349	-0.225472564366666	0.0294041509173559	-0.295370150037161	0.132983511467085	484.227612752909
MC99652L	Mc	-0.305645106825828	-0.164560059649336	-0.247573462187182	0.000699087769319155	-0.171001968150585	-0.167210259059281	-0.0716399570024447	-0.00125303623205422	0.00708984324421034	-0.169232699264053	0.117543510721918	0.00284286643729948	0.194715379575466	-0.147711364487618	0.31079076562605	0.000252887098955735	0.361665780559555	-0.097189150055149	0.242035515059435	0.141757628707104	0.232770626611336	0.00523089379421247	0.142878052010388	0.0432173316162045	0.0918824636679422	0.136300687179296	0.0330686060162468	0.0710291462158274	0.0171220246606095	-0.0109493337771072	-0.0424328067217874	0.0259597425760691	-0.0952724077126655	0.127784695372401	-0.1454215726018	0.0621995043598997	-0.152632008922847	-0.0179087937160044	-0.226963076973338	0.0303914614602946	-0.292980200654679	0.12834876365372	461.259972146686
ML103440L	Ml	-0.302943101933665	-0.163554880728716	-0.237597567714784	-0.00453503812540425	-0.156290602522525	-0.184079226852883	-0.0715219148444	0.00240109288008238	0.00125608721629293	-0.179184477801001	0.12657473628321	0.021799935437244	0.195033427334051	-0.166114584487052	0.281687799081072	-0.00518963829188314	0.365876379634111	-0.103890734801472	0.255262325790302	0.127004250624162	0.226513453767743	0.0123516330492546	0.143880499261689	0.0514400156360502	0.0872698820101072	0.141360953983593	0.0333911659914808	0.0695061526631228	0.0348547332902022	-0.00073871289284852	-0.0562388148760974	0.0426871849729797	-0.100066132753629	0.134612213622162	-0.160343923796246	0.060689733430643	-0.156718726420293	-0.00531505902788752	-0.22237943047857	0.0293746119618509	-0.287500274320049	0.119374574748003	470.344757041248
ML105523L	Ml	-0.306526677675405	-0.174177961343977	-0.246903786756406	0.0111777051418383	-0.16673206791712	-0.164662490925608	-0.0647710135533456	0.000497172446111816	0.00582509430886159	-0.16153263858043	0.133298057068246	0.0110834576751598	0.18982670608298	-0.14653005161423	0.282937579596886	-0.00718855391188546	0.373265419563377	-0.101204908154637	0.254910221466554	0.122927711029286	0.224255563370678	0.0127305460945173	0.144331142381746	0.0462776022946497	0.0821042479913117	0.133794044620317	0.0436765055044475	0.0654398234193673	0.037999654595492	-0.00697263755047715	-0.0514896165900082	0.0403859762117091	-0.0996066187011873	0.121167169437368	-0.144938011480081	0.04802577617313	-0.143887487281006	-0.0102754928631678	-0.235830867980406	0.0440395410886222	-0.311744043995618	0.114998209312336	429.308857628276
ML109060L	Ml	-0.29505329019085	-0.175534588637275	-0.225884305629469	-0.00235465230290374	-0.152077667407556	-0.188001362709425	-0.0708725481627482	-0.00373422196436954	0.0168449178326047	-0.187602352047123	0.114847360129592	0.0121852445686198	0.197491465498555	-0.183011183171486	0.2880092261032	0.00315196086522112	0.366517012450867	-0.120171475698012	0.251086453897484	0.124909334357721	0.212157646491705	0.0153473440404123	0.130057085084611	0.0463116614729388	0.0718066509159146	0.154965006490444	0.0275268100717527	0.0872497322702366	0.0288316972920625	0.00162323660155334	-0.0575148477565767	0.0419993084706193	-0.108922504775028	0.14807607818557	-0.140355450414404	0.0544609817271824	-0.144814892540733	-0.000909229438390368	-0.215557517206099	0.0250287413000026	-0.294123301684883	0.146010435618463	433.442477097459
ML109327L	Ml	-0.305055752716438	-0.169322494467873	-0.239930607968214	-0.00610545737434193	-0.167943412479443	-0.180340350361364	-0.0876417951733927	0.0021675748961936	0.00286211250538318	-0.173353319020848	0.113613731739093	0.001592592469669	0.182139795365787	-0.152027071480686	0.26675014816489	-0.00626558872451297	0.358881620084384	-0.0845953294264089	0.282394127635292	0.128746599407763	0.224052050648967	0.0122119856596227	0.154485143357487	0.0569871450221561	0.100640392157779	0.153511769010095	0.0406152619612861	0.0669835681728616	0.0332515742884477	-0.00974213424554331	-0.0455087853080474	0.0345454229944674	-0.0834809478724501	0.136545123184241	-0.150661133639437	0.0542366246706797	-0.158538681946752	-0.013264759898611	-0.218139183245509	0.018246563756356	-0.302785657559114	0.129241535756084	434.032915144199
ML118673L	Ml	-0.310996234299006	-0.173615382782712	-0.241078805733409	0.00746813728986289	-0.154847605045019	-0.184900212405704	-0.0591523918496919	0.00518563449804802	0.020200256820344	-0.177769799547644	0.125231850882969	0.0122029252806841	0.197645215206711	-0.165995257293775	0.283698641743936	-0.0014483642170628	0.366109724596877	-0.126105652273132	0.238698949771337	0.129751112467546	0.213937081426506	0.0157517328867656	0.142086633671032	0.0539793595849983	0.0663358535773909	0.150571192180972	0.0327596634522632	0.0786698999443979	0.0363382971596321	-0.00767417801499207	-0.0471013236846171	0.0353653738859858	-0.106562611683247	0.129420837481018	-0.144741685855593	0.062236456417533	-0.138720505362923	-0.0148077283528079	-0.224284376156713	0.0445815801174616	-0.295556628638781	0.127132332852558	429.113926486617
ML119354L	Ml	-0.299729796083095	-0.16970224954334	-0.241457620406285	0.0174991241328011	-0.154123855566127	-0.178687928508947	-0.0753524804923352	0.0113098177490398	0.0164972077854446	-0.177048092514632	0.107164523251684	0.00818119440940638	0.183859084790782	-0.163021727337488	0.323619739080536	0.0312297525337815	0.359480509400656	-0.112967493847778	0.259925901119516	0.148879205975639	0.222145492695918	-0.00295511619259697	0.125340134868661	0.0395593361901927	0.0797549389909217	0.123595475303278	0.023450873204624	0.0661197970354035	0.0330800165874568	-0.00754657931193619	-0.0556501038621558	0.0344854011635675	-0.0993212402738961	0.116376373778081	-0.151720402477484	0.0566290739876882	-0.146013419557164	-0.014746303426574	-0.21885898610243	0.0222838639424402	-0.292090516955229	0.150527074481972	495.018710565089
ML122003L	Ml	-0.292088715360005	-0.201844799560973	-0.238560316357741	0.0112446632794508	-0.153388973032294	-0.193782318703602	-0.0680451252329359	0.0127731805256202	0.0146259161531432	-0.189868664155791	0.117180116693896	0.00981560297798174	0.214161050511456	-0.182748792364682	0.261075002155363	0.00583331826636583	0.364219453017338	-0.137809370473037	0.223874513570423	0.13893591603749	0.209680150141916	0.014391036776164	0.138174000666206	0.0492815350117258	0.0674967005038558	0.157205288913597	0.0355111852670745	0.063940907307531	0.0417803237935022	0.00315138045047061	-0.0443882066072835	0.0425741758082076	-0.0906029963343841	0.143778233670833	-0.144828669059463	0.0669855910606657	-0.138462410055528	0.00137106523980439	-0.224513832013087	0.0359714522389238	-0.292899168421456	0.148800597693253	411.957579878132
ML126147L	Ml	-0.315494240216043	-0.149415072746139	-0.24972890586136	-0.0000133172574086297	-0.17475301460257	-0.170334770697697	-0.069340942062362	0.000623738299543434	0.00128561826499639	-0.171385963477419	0.121821635547759	0.00450826791121623	0.193907969614358	-0.150881801767943	0.255809165612636	0.000896481181227166	0.382094788857949	-0.085970035686867	0.276079798359116	0.112357501462087	0.228246136105925	0.0221929531546159	0.145143673768098	0.0778019111333456	0.0915391731182034	0.135130458384775	0.046825137012682	0.0573471940054915	0.0322267143168842	-0.0126426785673144	-0.0461273896157974	0.0258380159688153	-0.0922217636284286	0.12011708570609	-0.144306469487733	0.0534373945990334	-0.15062573182349	-0.0172665532991369	-0.226345857097204	0.0272799913521125	-0.306035496183617	0.120379200341572	480.319139937684
ML13469LL	Ml	-0.285037041794389	-0.182370141317337	-0.244472498702953	-0.00164236601058719	-0.146496261403286	-0.186153399583063	-0.0865266724615978	0.0113746875549986	0.0113898343253752	-0.177384053179828	0.116071757808475	0.0196186503434095	0.190569280933756	-0.168844669230742	0.258696595593011	-0.00125053363177394	0.368083241264058	-0.119786755971956	0.270820752729933	0.128643008152742	0.218386767831357	0.0184016733129632	0.142041732644532	0.0534276911777648	0.0899661779166458	0.156356865063093	0.0335443487994175	0.0717680548932048	0.032505896571819	-0.015596047111189	-0.0478605355487926	0.03864053258435	-0.0914622104416234	0.137210128408451	-0.156422437825058	0.0505913025023394	-0.152884131937359	-0.00914680425571987	-0.237504047121107	0.0451570251627804	-0.283410549182212	0.130985151136099	469.933227273022
ML136903LL	Ml	-0.319434797235902	-0.172440835132303	-0.2414910385525	-0.00165280959692287	-0.162977699704348	-0.184728960031797	-0.0658638248030375	-0.00360771496280623	0.0201342861036514	-0.177916393855547	0.114669568021901	-0.00124609933099862	0.202275259708793	-0.150235990710176	0.280934926365953	-0.00492515367150839	0.350920031558398	-0.104211011140671	0.256909653745858	0.126104310640463	0.221931758863217	0.0127084321009087	0.131721750750007	0.0485304264861241	0.0898086125667908	0.152941548931618	0.0386054743240404	0.0752713541306012	0.0340549640595623	0.00387500284227173	-0.0449409546452243	0.0343665792260675	-0.0964904907115118	0.132460924791964	-0.142946099298962	0.0567959389075624	-0.140011532126754	-0.00582887054000837	-0.223167548289007	0.0318682079214957	-0.304642300700927	0.131871112993659	433.737137863366
ML190188L	Ml	-0.308328636513968	-0.17549080835092	-0.234276219841037	0.0129570777065362	-0.156458342060736	-0.170287148641946	-0.0758982594540908	0.00603179561293285	0.0140419233147322	-0.170802035250997	0.113113931750524	0.00387350432365536	0.184361374377632	-0.161038975243989	0.334159773956586	0.030959317948454	0.374231431379628	-0.109800491154975	0.242106042220649	0.121598708000843	0.234519748855808	-0.00995637362402591	0.107889911409693	0.0612032358050486	0.0653557550570822	0.128190044209234	0.0195888403677804	0.0573680333658758	0.0476799466055033	-0.0139286618039304	-0.05809883297614	0.0392746643748503	-0.104908315698919	0.116395856493612	-0.14701792034043	0.0661032354626276	-0.141313604098943	-0.0117673442601644	-0.216367356536043	0.0400709356142703	-0.294381191775312	0.139045429413008	488.851813168464
ML196704L	Ml	-0.291457986317793	-0.193766761896295	-0.239135271433045	0.0104016098221109	-0.137961167944506	-0.195208873972668	-0.080734939087341	0.0135613067743415	0.0180127726952555	-0.194333718498831	0.113072094359166	0.0182244632659042	0.193137856792946	-0.182115974561449	0.266324551766681	0.00499009373113135	0.357567252037411	-0.124771883580955	0.262197006254714	0.127941309273228	0.217004166657223	0.0180165624454669	0.137479641330533	0.0507093267958545	0.0878032488274423	0.144061758881449	0.0318309202647554	0.0769136885737681	0.0207250098127025	0.00867662443611001	-0.054139447168062	0.0389125796104101	-0.0963824854978139	0.146214315642517	-0.140817285886247	0.0693510569039175	-0.154290531871382	0.00119494854079714	-0.212727560497191	0.0286933507131765	-0.297507845095451	0.132334217100017	424.563865855864
ML202858L	Ml	-0.29491271539698	-0.180184803332436	-0.235035169119002	0.00863066525010325	-0.155210292683775	-0.188340609729516	-0.0743411580758279	0.0136849121246135	0.0167443434702965	-0.190438963852445	0.113774388440013	0.0157597237683186	0.207606610686103	-0.17009970535285	0.280907991893105	0.00460218618069471	0.38348641019051	-0.108101510636595	0.242472700183828	0.115694783437783	0.212392600755041	0.0155302090203709	0.128409740865443	0.0497940370385197	0.0848411561892036	0.140354258780347	0.0233924668006676	0.068528948904544	0.0306741452458916	-0.00504384758310577	-0.0507808890167672	0.0383239641031528	-0.0897613054659656	0.128765015680392	-0.151035749432931	0.0638029356580682	-0.164125070329415	-0.0000757185095233703	-0.22721009720077	0.0451255992422186	-0.282290107998667	0.133687919807345	436.783372263316
ML206525L	Ml	-0.320534451995829	-0.16565389001998	-0.244769956685894	-0.00151041115894096	-0.16427509868618	-0.176432840572836	-0.068151508248	-0.000200908531061151	0.00220678861873686	-0.173049529139006	0.122681850180269	0.00308759651942946	0.189067372519214	-0.147427911407395	0.293196181285322	0.00238288202226778	0.371959680470645	-0.0974168079810579	0.26326928638553	0.132424130884025	0.218148785937108	0.0148673487331142	0.13907978175755	0.0415919797442677	0.0765781946190233	0.145365077360701	0.035681666609234	0.0744736136887571	0.0353688838357763	-0.00265957290618115	-0.0517916532603268	0.0281594837643964	-0.100147821325388	0.117678067186905	-0.141045411660007	0.0467844645432042	-0.147364406812416	-0.0100360570796633	-0.226370852468829	0.030899253767798	-0.282787311075538	0.136674030581256	493.117584741157
ML21099L	Ml	-0.305142261869738	-0.178528501774684	-0.244222669535515	0.00640313988342141	-0.150453223427817	-0.176253688007861	-0.0708327450590337	0.00209734753587294	0.0188285661961868	-0.172933983405851	0.123266776491007	0.0127227341050466	0.207914214726266	-0.164235083786522	0.260122559490033	0.00462122185766798	0.372149617467204	-0.11216060879878	0.251346919213211	0.116500766131095	0.210994951047527	0.0213231098245339	0.145564357762858	0.0444177550336826	0.0869421123732956	0.139261905184853	0.0371001030415758	0.0715450486501365	0.0394356114692621	-0.00590858434120909	-0.0511466395479631	0.0316232513314101	-0.104529087702269	0.130793174414618	-0.150496262434155	0.0530643222382208	-0.146360870597763	-0.00526268777531676	-0.229547394096368	0.033993044013806	-0.300934635007807	0.146916317685858	416.64247548822
ML21190LL	Ml	-0.290204529762647	-0.177054703967856	-0.245769879517692	-0.00091257766971854	-0.148765526429182	-0.174597751350077	-0.0688153796166107	0.0142952211328838	0.0103858186750352	-0.170166121598776	0.121145439621967	0.0116913263179329	0.19822064181553	-0.166108478354775	0.291160847895286	0.00491977515892165	0.366889301747378	-0.110994881355265	0.242054857214005	0.127117952028699	0.224778652752847	-0.00297058210158404	0.132656402176473	0.0446817920619884	0.0985293540974162	0.135734212832848	0.0270595915065159	0.0770395838682153	0.0413420140714064	-0.00708968161086317	-0.052888824108989	0.0472178827095171	-0.096038070509027	0.122952212396022	-0.171889756825904	0.066520476176274	-0.146527455472291	-0.0133363710528698	-0.240634655005119	0.0498076819622493	-0.292688844326394	0.121253032416233	453.399119876475
ML22388L	Ml	-0.29575945815509	-0.18906002781926	-0.235113930935753	0.00110306139613269	-0.157641485155307	-0.183577407206413	-0.0554040709136465	0.00408357367833137	0.00237711013766691	-0.180434932291872	0.126515074442467	0.00706462746628332	0.182280890947213	-0.153363390676638	0.268907344368284	-0.00499553987332247	0.351211276370897	-0.128318065081546	0.243731326219105	0.141981728515265	0.233977942998822	0.0193537352078888	0.148876406119106	0.0660169615509645	0.0750411034254377	0.147690944041071	0.0349190888323286	0.062554769489539	0.0387339156040354	-0.00978656040583816	-0.0354438066751366	0.0346162437993317	-0.0872263610977499	0.137985049692496	-0.147048170290457	0.0508106061711412	-0.140988630111964	-0.0127829828032036	-0.230301400316528	0.0536253974471046	-0.321644165813729	0.135432207702544	457.286510167261
ML23173L	Ml	-0.303768458480746	-0.167416798302977	-0.237241504656977	-0.00262493399475422	-0.155644594473129	-0.180919195716754	-0.0614547211695984	0.00910222002449724	0.0158607774483462	-0.177622492407323	0.120700054429299	0.0229189919964945	0.189571595391433	-0.159519482175624	0.287771985830818	-0.00972772263079373	0.354926893957295	-0.120181811066029	0.252523208860405	0.125951883040312	0.230720992624687	0.0117442427335091	0.137810583081781	0.054590498084834	0.0938025088469504	0.13952343089146	0.0320756684967436	0.0763314531355538	0.0317062596111692	0.0085822811888352	-0.0548909564572286	0.0450559808550616	-0.109429087808314	0.136389119760718	-0.141690505494815	0.0476568473805009	-0.1462484468968	-0.0116007506539752	-0.228568682359571	0.0333191443112905	-0.30853357078175	0.118447093545165	472.88003109618
ML25014L	Ml	-0.299544007733464	-0.166920912259946	-0.233250869644831	-0.00161835134301444	-0.157924932433278	-0.177460471992918	-0.0723282523154011	0.000729312271605023	0.0179915305559716	-0.172945673720885	0.122877389481074	0.0181319726692866	0.200335777869943	-0.159835695272686	0.277390843921976	-0.00525782614931942	0.363333285140618	-0.110277336487864	0.260049369280674	0.119159389538147	0.2344364305651	0.0139880690317793	0.142140564998371	0.0524886459079742	0.0669614626530734	0.13821655352484	0.0284181222435047	0.0716469983759808	0.0370927039165348	-0.00771409597903755	-0.0466350919023601	0.0372327066555288	-0.113244410612306	0.131542635056983	-0.153926524037481	0.0606818298349634	-0.14954614541561	-0.0165323587970882	-0.226848655592268	0.0327190294098537	-0.297778590939838	0.142025579725818	466.601798212607
ML25593L	Ml	-0.317354467489153	-0.158472189084685	-0.24450769350746	0.00244401761407756	-0.170250533299227	-0.17175395901719	-0.0731613017504613	-0.00578842248103247	0.00836883081227372	-0.167391301620859	0.117091583856385	0.0109054204503135	0.194808902047783	-0.141764479271181	0.303434865864404	-0.000428448984244491	0.366874666293846	-0.102176578258653	0.241770440215846	0.129480696213131	0.231537667276199	-0.00255985581389613	0.134107383642253	0.0403379626541955	0.0800139813272212	0.152354299080014	0.0380228792588019	0.0700829696941755	0.0397782950758066	-0.00831822441816142	-0.0447953868182166	0.0316347141269738	-0.106026363005519	0.133224507523918	-0.135036188280209	0.0501604835681025	-0.137089540007938	-0.0193089250415478	-0.225199459516239	0.0339046342267168	-0.302388561996395	0.123432678839831	461.295484271767
ML26409L	Ml	-0.29604236278068	-0.173110560344981	-0.242205307365342	0.00594454543015901	-0.156215551925133	-0.177391375599362	-0.0690471243645133	0.0050899068097012	-0.000612594135942113	-0.178916821691833	0.114492774984014	0.013214860535222	0.187630562953314	-0.159456961784359	0.29537979336032	0.011791594128927	0.364563145150143	-0.108034357550715	0.259957703995	0.140860969113365	0.217247024383789	0.00772861285904738	0.138167226832147	0.044593510360491	0.0920502016252435	0.133568079937138	0.0311486421170421	0.0717913700372729	0.0291376093786212	-0.00979698820328112	-0.0492393540223934	0.036745100942103	-0.0987993657899631	0.131802239472209	-0.140381749844815	0.041399784224837	-0.150109260294592	-0.0123976521316644	-0.226550681354121	0.0340119768746798	-0.300571332902139	0.140562166581043	515.563399639287
ML26422L	Ml	-0.303060742890225	-0.183767456564819	-0.237121400897106	-0.000802708226835954	-0.162268982213566	-0.182470153467419	-0.0707379279564748	0.00112177949661742	0.00623991020999501	-0.18048938845483	0.118829330282055	0.0142778171637474	0.193669796344962	-0.167376405331856	0.268419192810895	0.00512469903477725	0.363214858083709	-0.12055949568134	0.258771356721033	0.137168565216437	0.210373780912681	0.0229044914278829	0.143629583001888	0.0468932459288319	0.0920842699532621	0.148038659822874	0.038574444536044	0.0677922709408383	0.0338479394782045	-0.000600393036734172	-0.0481170689642053	0.0358113843000734	-0.0975248574206633	0.137007419135477	-0.13820185375103	0.0549407307311745	-0.145323217716637	-0.00284421249190326	-0.223286435256121	0.0443320119987757	-0.302011975268697	0.12349713805823	469.277357322126
ML30816L	Ml	-0.297278107168373	-0.168943812818152	-0.23802809122437	0.00150345627321754	-0.155168256300097	-0.182433284476822	-0.0602646585418863	0.000414281404699055	0.0156994239296979	-0.18086587810727	0.115712178696381	0.0111016414626114	0.200994863213417	-0.170592434219002	0.276712142695849	0.00141618353812126	0.367203926990859	-0.117341494633461	0.259625472513409	0.140220760398714	0.207102823423115	0.013949105681223	0.138529264968518	0.0498350516950437	0.0850557232124818	0.159875571881641	0.028800991566679	0.0548517264698005	0.0145892270888626	-0.000669573684987509	-0.0471970400579107	0.0302400798973939	-0.100767610859897	0.137946888577501	-0.141968297036832	0.0556016554933612	-0.142832589625455	-0.0145388625945792	-0.226873033575334	0.040765415567043	-0.299648353909116	0.137663522193904	428.382783878869
ML30907L	Ml	-0.299116780144186	-0.172063166104137	-0.246803628993306	0.00770707205193264	-0.150938803813558	-0.176966219274314	-0.0633998984411546	0.000804477019495699	0.0169243630103682	-0.177683092496242	0.12165464765965	0.0040571816547019	0.190555375708971	-0.157882405483621	0.282482979557457	-0.00228030909269029	0.355029822156418	-0.118803811306372	0.248239523814195	0.135037226856992	0.213452423115768	0.0143698072924357	0.146029594246996	0.0411993313116122	0.0892557837793918	0.149039446165772	0.0353108445380504	0.0768158969310993	0.0420830053871286	-0.00273656610837609	-0.0487422320498353	0.0346114524224547	-0.0951503293322751	0.138329746810748	-0.141223777654905	0.0617719804607323	-0.149991784612805	-0.0115894836463901	-0.22364469118797	0.0297350070817427	-0.322006436744401	0.126526427452423	401.252443991964
ML35063L	Ml	-0.311356054605761	-0.183220776407182	-0.247058198807561	0.00359413672242049	-0.143054901829657	-0.174364548957254	-0.0664559148384823	-0.000335099928460026	0.0201748287965244	-0.170392120379295	0.124400200761184	0.00554852735925936	0.196103378342085	-0.159156104193242	0.274716734674523	-0.00776112863702938	0.372666048047349	-0.117805926625911	0.237318370076488	0.118538779468247	0.215000431328286	0.0161037470126918	0.142777464572494	0.0427960126346646	0.0795394535105963	0.134521031845224	0.0359033843935854	0.0902365679958019	0.0465142561897327	0.00219955193540448	-0.0456237280462332	0.0343459563356437	-0.101281652385991	0.12840844908698	-0.142579469559924	0.076554168525964	-0.146836764787196	-0.00362807666942301	-0.228739031869548	0.0383328362726356	-0.312128833962495	0.125484016602859	399.296285744713
ML35224LL	Ml	-0.288021654713913	-0.19302301624869	-0.240518785744878	0.00441522688046255	-0.143652518338009	-0.178080517690785	-0.0760592083971307	0.0000227772065524903	0.0189601343871797	-0.17081535328309	0.109879235490965	0.0109725019701072	0.195547906869157	-0.161785336940614	0.27847193548515	-0.00518113569883284	0.371129578416408	-0.120247857284366	0.260310162307723	0.118451413491824	0.211823390294763	0.00913012890972834	0.125472175454616	0.0520673661782407	0.0920906659755101	0.143854368305521	0.0382439525123895	0.0741660668670408	0.0331958979399116	0.00712785413786095	-0.0513109232899727	0.0384222654368117	-0.0937375382917752	0.135207335767702	-0.145463278883502	0.0607989588145178	-0.1526410060529	-0.00150940964945329	-0.238796499542679	0.046072522021584	-0.304923621879016	0.129933840807878	432.296084601636
ML46339L	Ml	-0.298975560011079	-0.163816715920651	-0.243824096014061	0.00520477374536021	-0.144149534333741	-0.185385905673679	-0.0777502967532707	0.0131943161816947	0.025812366970301	-0.189284270010706	0.127763555452155	0.0186653273591947	0.199592056865228	-0.170122675512933	0.28103649736941	0.00883184572360776	0.36369604028406	-0.120021600292152	0.241750035690173	0.123287942929604	0.2163186124664	0.0176502911803869	0.137272060808863	0.0576939192463099	0.0777700624693234	0.147783931507706	0.0342054568044339	0.0503424794657696	0.037295663255215	-0.010491015533892	-0.0550666777937678	0.0397288447346931	-0.0958568396268854	0.13094604575514	-0.149530952595936	0.057437859841432	-0.15370191353494	-0.00757692052045239	-0.225785067347091	0.0320389333140566	-0.297871470424788	0.143892592479508	430.29934209748
ML50909LL	Ml	-0.316077882875287	-0.169574825746581	-0.254007927311119	-0.00119158856739786	-0.168072118156802	-0.15892786812757	-0.0666471850974536	-0.000421510826097251	0.00311228583652019	-0.163322828381286	0.114977477002965	0.00462618394479884	0.20703551838569	-0.149405714986034	0.271674827956487	-0.0110233732111786	0.369619075892972	-0.085651180919016	0.270286464853635	0.124550725225072	0.22906418020915	0.014952097116265	0.130654198229941	0.0397393777338213	0.0914643656712406	0.135323760098859	0.0462917545503927	0.0677641793592042	0.040999308709955	0.000255525198828323	-0.0567224346837281	0.0389434892044054	-0.0904309567308556	0.124311695461949	-0.137979222671348	0.0489082981916243	-0.146957841029514	-0.0124356147589768	-0.236642790281146	0.0278661325627106	-0.301641098461696	0.1247130414266	503.362408494828
ML51713L	Ml	-0.303691215036436	-0.174292104511397	-0.246273709844785	0.00106554159634087	-0.154067984895507	-0.179179402173549	-0.0805421749297674	0.00157517935953284	0.0161030022930637	-0.173799539889138	0.103503063817804	0.00991941648383556	0.195169856561507	-0.158675275252786	0.276734440047734	-0.000901694988843897	0.370210688577987	-0.106382575732515	0.261377317914841	0.131461174854621	0.217750825375027	0.012763119064499	0.141609668685257	0.044334180913457	0.0975590642098406	0.140379340832607	0.0421764254855465	0.0748277248898028	0.0245005403720225	0.00166042041981559	-0.0519541489440198	0.0402190319932804	-0.0884875944351175	0.124941704455879	-0.141226984223377	0.0525110963725466	-0.154779746023072	-0.0087996085226518	-0.226683760537023	0.0323060632202688	-0.298987574471525	0.134066206614395	429.193485061281
ML54419L	Ml	-0.306286901179801	-0.175254198559943	-0.237881561719735	-0.000674139383903605	-0.164557866920372	-0.185187219106448	-0.0711609039223612	-0.0089850479741762	0.0149128191469162	-0.183989444922993	0.101162127668563	-0.0000671977355002733	0.207168305043009	-0.173260528916119	0.278133142068647	0.00117932038397354	0.375956951385967	-0.121840806412513	0.245582005061745	0.139370969445078	0.204006942276626	0.0187150134081558	0.140016525467273	0.043420908336129	0.0767482459537224	0.157734766050733	0.0372947566427696	0.0992520780723837	0.026803850093181	0.0124294664047275	-0.0448009157252859	0.0324438607308935	-0.0935866726110806	0.133817218614828	-0.143757440420123	0.05332990263195	-0.153477907620907	-0.0111237268438243	-0.219504873781705	0.0261216573833241	-0.272770626907049	0.142567148393244	402.487385191257
ML54423L	Ml	-0.302632312642274	-0.176840238402588	-0.242802779165565	-0.00249009436665727	-0.155770874013868	-0.174693853470992	-0.0913197758859456	-0.00492564559509517	0.00716765824743515	-0.170259719367868	0.117483720419313	0.0155101809983482	0.18846021467507	-0.154366719098898	0.275808267678804	-0.00298667181772339	0.365184317678123	-0.106337048905325	0.257539228468797	0.116365404970727	0.220742794647335	0.0154126556922269	0.151911369229043	0.0499042654904821	0.103799463018364	0.141735895033769	0.0372246206888205	0.0821116686229804	0.04401923687317	-0.0027765498432898	-0.0454202692129003	0.0409077778849154	-0.0958145245566478	0.130448151227777	-0.153232135995008	0.0639383021430805	-0.153312010603301	-0.0140568398967696	-0.228999710232287	0.0319195786217659	-0.30003649931648	0.121479500079132	436.431525202381
ML54924L	Ml	-0.2942878393974	-0.16991495422037	-0.247056509437624	0.0119708459436482	-0.157453971868395	-0.174621733153826	-0.0674533090244506	0.0121401009976275	0.00789965494719706	-0.176069592848358	0.128883014054502	0.016177255319611	0.193187814323464	-0.157290158466017	0.303883895803429	0.0189276127041749	0.365433993545767	-0.1165465609083	0.250227295684677	0.123350550847564	0.209170019155784	0.014395570790972	0.14225651224703	0.0462201747901172	0.0801721612828872	0.125067798244977	0.0390420254260024	0.0610057373348878	0.0331624906667449	-0.00722431910421796	-0.0493685401788755	0.0419334438445927	-0.100039628146773	0.113110619275794	-0.143524668669993	0.0491671735822482	-0.148924748072748	-0.00963665766461412	-0.228614105992964	0.0488268499738558	-0.316595556348264	0.129010242715634	424.348800825341
ML61270L	Ml	-0.304648606462672	-0.188069700232765	-0.242504226678156	0.0046933954562799	-0.153346040759345	-0.190115819765056	-0.0642568699545911	0.0109398753900584	0.0103981113629128	-0.181797824583397	0.11399772873818	0.0151203113610237	0.194860273815828	-0.167253500462511	0.273599203939318	0.000642951089245615	0.36687888678282	-0.107118214260254	0.254912037510774	0.125001544575599	0.217631603605948	0.00892530662484731	0.130574242055501	0.0441468980244969	0.0787358133330576	0.149834442867328	0.0414347650845113	0.0752098911905195	0.0331626465713398	0.004737610971556	-0.0456086037015653	0.0482496222698662	-0.0912232001056946	0.127009555838235	-0.147167249523592	0.0523802778094974	-0.149229026751588	-0.0139427159802	-0.230073181206716	0.0420030372342737	-0.288128307656271	0.139403054581356	482.771463235231
ML64499L	Ml	-0.301809927074868	-0.18008617102915	-0.243847176331752	0.00423248836553269	-0.147915983387085	-0.173433696622531	-0.0877958286526719	0.0128581668460131	0.0120657957455521	-0.16903805710527	0.11088130624015	0.0117533607545163	0.205125874280261	-0.155602947754042	0.290764726722238	0.00107854357221422	0.372653623712998	-0.112541087869945	0.260537645437598	0.127161252478511	0.22347576062219	0.00968867050909687	0.138588163299296	0.0414841464300491	0.0848863183293788	0.141777026600327	0.0289319926071931	0.0680129428441335	0.0264679874213351	0.00048909552666898	-0.060234287941952	0.038496501370392	-0.104157511358037	0.126154018445927	-0.152388036299676	0.0398284386155856	-0.156154881803264	-0.00717591513284627	-0.230446172416946	0.0344825462067821	-0.269629389151938	0.140380676948035	489.070644424806
ML65221L	Ml	-0.288337115283111	-0.1748352779841	-0.235970274475105	-0.0067469417834255	-0.143013081247768	-0.181324587024947	-0.0711351197493285	0.00682863583673748	0.0152618732109198	-0.1700344585526	0.0939741321658451	0.00507288624777239	0.195601093573815	-0.16493976354148	0.274723240065523	-0.0184283983368472	0.38196835141379	-0.126734573212171	0.259306943636189	0.117718653034425	0.227997563096988	0.0115828081515813	0.136919660016618	0.0672970614505149	0.0829715485118939	0.139103635004471	0.0309923216267199	0.0876017134290027	0.0278596356794169	0.00836744493984796	-0.0496992912396104	0.0423698438293606	-0.108326622934554	0.133844990128757	-0.144710080595714	0.0672258904367467	-0.154645692636086	0.00107267235788287	-0.221233357252009	0.0352752277749609	-0.310505727584437	0.11968253781351	455.81930421521
ML65540L	Ml	-0.307218132223623	-0.171114188641785	-0.249979975002709	-0.00313419818590751	-0.157199918629141	-0.175192090127566	-0.0719988543226312	0.00793176384300257	0.0140837748485572	-0.172091668262781	0.112114234816568	0.0165853871861391	0.19506132100918	-0.144495075200827	0.295403544673194	0.0106710385873275	0.368628683382054	-0.0997766239950381	0.259173815248824	0.110769149784891	0.217870524846269	0.0045209031405965	0.136822391959121	0.0486210376975823	0.0931935576333866	0.128241633696301	0.0374142146729706	0.0624355878316269	0.0340999606388414	0.00209196493852158	-0.0493658099815069	0.0400772025853732	-0.0949507238400469	0.121888890451443	-0.148995766858367	0.0497315327005912	-0.150465366086497	-0.0148739942166449	-0.237400601690402	0.0358193668940371	-0.29629087509404	0.141292379293118	480.439481348167
ML69538L	Ml	-0.281741506776743	-0.190986507411877	-0.238850206225583	0.0098227816502699	-0.141072997805672	-0.186090590450229	-0.0794511907564561	0.0121094600701519	0.0183487854963383	-0.181456268836252	0.108051350309407	0.0163325168574589	0.198893119019058	-0.1724317588428	0.292881972429349	0.00184986913549478	0.368147644756795	-0.135101364052444	0.243246435624994	0.126779730138802	0.213279694963612	0.00306996119056678	0.127278873751298	0.0488609594975147	0.0772437698331548	0.150335771349253	0.0272128502140764	0.0948030739950399	0.0327516989459858	-0.0036186197624733	-0.0556128141119636	0.0398836459407038	-0.103292863788245	0.141319920655723	-0.144504997460024	0.0505893054888791	-0.150030573819743	-0.00557311592553987	-0.219767563386627	0.0329974214510827	-0.293011481213013	0.146503807860676	427.879266460373
ML69558L	Ml	-0.319420128401326	-0.153186973715167	-0.237765533502508	-0.00794126390215626	-0.172145356518626	-0.168538866924062	-0.0704727076508608	-0.000408227013802273	0.00561056382486934	-0.167740945866111	0.133342616787197	0.0123968576224529	0.196397385366545	-0.160917363413605	0.278516630926057	-0.00290140293969158	0.367028560180573	-0.114912461775316	0.254682628229874	0.124201031612166	0.227963040888614	0.0243667225306649	0.145405232478881	0.0548377466453802	0.0758133053238096	0.155533386857601	0.034580727131719	0.071193956436398	0.0408226445098616	-0.0018096519551767	-0.0396609773016672	0.0264690487863145	-0.109441156063084	0.120756310610128	-0.137391002437975	0.0509533592889307	-0.145563590812163	-0.00447844768874155	-0.221503871214641	0.0322239472176171	-0.306799011745149	0.109903237586174	468.10641850718
ML71127L	Ml	-0.312821779980017	-0.168176189287966	-0.245632819119886	0.00170361251209714	-0.153453920651157	-0.174601982845023	-0.0771292953718964	0.00638991006036438	0.019505327559659	-0.172210052924813	0.11617255910243	0.0197581671334356	0.206070000287567	-0.15875213934968	0.291124621503823	0.00191728953090047	0.375003265510788	-0.118121492189491	0.247721216858895	0.125969864300724	0.221546465918473	0.0050154244473953	0.127841449704793	0.0555528912645987	0.0727939183498092	0.146056707219471	0.0268722226972321	0.0635220657267897	0.0350297334556571	-0.00395551952869489	-0.0498340843265035	0.0352592765871197	-0.0981988055464727	0.121192829737846	-0.143876083364744	0.0588492623874288	-0.149266256154318	-0.0151884896238842	-0.227289103184594	0.0329270356078406	-0.282178633249539	0.136891529233541	445.670388558737
ML72400L	Ml	-0.302930211023596	-0.172405794741943	-0.242773745287107	0.0027895138608147	-0.151195520403998	-0.177899331778932	-0.0743730658305908	0.00668987923216325	0.0124736436676932	-0.17160090030383	0.10823892223045	0.00816500907165807	0.192753581199378	-0.160628822534409	0.271851056747482	0.00496946003565823	0.36843395034393	-0.118796753363083	0.269982105926735	0.116458097523435	0.217368946251876	0.0194634163406448	0.141695444732221	0.0648851607083288	0.101735718026982	0.140990886258694	0.0350373153615354	0.0749060467931214	0.0393978729168168	-0.000991898621357956	-0.0622919262342697	0.0493027658520321	-0.0951956481982038	0.113532421529709	-0.147665750828504	0.0521094304122708	-0.145621529267559	-0.0119250102807154	-0.230735383215669	0.0383017482511836	-0.306185777115604	0.121684675754558	422.340643376433
ML74260L	Ml	-0.310423556476522	-0.163950009588649	-0.238241853039253	0.00173564281621799	-0.155804292452389	-0.177821965516378	-0.0678572465006876	0.0102180178789089	0.016802741421717	-0.173820828982234	0.120453162025489	0.0186580001571912	0.193934008015939	-0.156383211931498	0.290758558506934	0.00249633948919136	0.368903410813544	-0.107553456378169	0.257428517549794	0.107960248019809	0.230261385682142	0.0116333090877847	0.134018168916646	0.0589662074966562	0.0849122236929939	0.135328130929873	0.0242090420964953	0.0660034979730921	0.0374528854572303	-0.00352140144404446	-0.0565602680061113	0.0393310904700106	-0.107855199943635	0.131374491676684	-0.155153527660024	0.0508130134180959	-0.144128489977732	-0.00973993485464685	-0.226943047388898	0.0330897018232754	-0.296166622733675	0.125183117458828	446.526061736069
ML77535L	Ml	-0.303002372390499	-0.183464677976362	-0.240161394869967	0.00683843331305759	-0.151181764493793	-0.184004268074898	-0.0707635064341503	0.00379110565133964	0.0161305032797236	-0.180415740891417	0.11642072431315	0.0114226742555857	0.196832652994154	-0.166061733665878	0.285523789962176	-0.00701625108897288	0.373916212115556	-0.107642894671661	0.241559778895728	0.117011378224517	0.215339261120409	0.00524955564437737	0.138886727374834	0.0374440579127742	0.0682966061103223	0.148712491471947	0.0318928273321597	0.0833335348196894	0.0369403548126502	-0.00255516532017522	-0.0502519663735983	0.043024284642696	-0.0991822301500857	0.136323104066999	-0.142097878522773	0.0754526368157267	-0.139056379186707	0.000599032996815135	-0.217579621181576	0.0394451611344164	-0.308462324707712	0.122513280739425	455.200845258233
ML79507L	Ml	-0.323068404825611	-0.169574307639257	-0.251437562100701	0.006664242663722	-0.166167118553994	-0.17224918605955	-0.0714291561370983	0.00197720827811228	0.0160215737866998	-0.167688548029317	0.11991269144948	0.0135673067707474	0.198025329977537	-0.146985056762466	0.290661273016303	0.0110512657888805	0.363605218150729	-0.103390158508359	0.25929675491794	0.121433966669784	0.216863659700469	0.0101585418919755	0.142543427046766	0.0484611215530124	0.106852424095816	0.133394252900938	0.0339052452280409	0.0655685316502189	0.0255211727768578	-0.00144797744728832	-0.05351310299137	0.0460183423786042	-0.0912377616442136	0.110194423991824	-0.143631531816829	0.0564391550738823	-0.154383604784987	-0.00598556107419694	-0.217039019723157	0.0209699312431871	-0.301301507568678	0.121422504665546	434.201291919729
ML83922L	Ml	-0.297870386973427	-0.169858530007032	-0.238197126262257	0.0122613619557229	-0.158204383319237	-0.172953901585305	-0.073826271619095	-0.00447841315265491	0.00628202748785535	-0.169438636771184	0.115483740594752	0.00789254735015586	0.200082630779382	-0.157083046901551	0.302447704206547	0.00900342323013991	0.371668221127514	-0.0950473590430386	0.249110219417345	0.12648430192733	0.219040927026732	-0.00398045862138511	0.131458272344059	0.0415952488919007	0.0892230909967115	0.138713867023318	0.0280217849747891	0.0737353136311832	0.0342438616979706	-0.0141407958199937	-0.0578343799809762	0.0314688012931491	-0.0955602108180286	0.128558514446133	-0.143358043796352	0.0477465300637308	-0.145992663008825	-0.0153153133174127	-0.226697745236507	0.050487692814347	-0.309521269638956	0.134348852592445	444.449150768733
ML86576L	Ml	-0.320036229701365	-0.159126666941517	-0.246499810512449	0.0101926433410647	-0.16770890554138	-0.163838386510685	-0.0662753456952531	0.00761731400847418	0.00572304578705953	-0.169257699586537	0.12093023206956	0.00559066922430936	0.198632297217306	-0.154493438117056	0.299889937240506	0.0192356106808273	0.376725318511878	-0.0987850866506413	0.242937122588482	0.122474281209994	0.218923479851864	0.00840513703104975	0.132398938379139	0.0392106750557692	0.0809350166419447	0.131135230502853	0.03958910751537	0.0601563558874367	0.0375997659053821	-0.00547240227712983	-0.0374953375495389	0.0285510047416195	-0.0914423851857919	0.12261540508946	-0.137785382093046	0.0559177889324084	-0.144246568393444	-0.0123696174004471	-0.224866966069911	0.0329171113797145	-0.317927330966311	0.119324070399033	429.763833263052
ML88687LL	Ml	-0.296775437282777	-0.178430599514928	-0.24761120037526	-0.00122863720347647	-0.153722006478929	-0.182138745036698	-0.0651195755405479	0.0170763477591968	0.0101176880580749	-0.177423359638054	0.125604335482019	0.0121541229506407	0.179550694845707	-0.165592998684172	0.280966467135503	0.00495763951834112	0.354797019996558	-0.111480958496353	0.262882685496533	0.127092537445756	0.217167866917887	0.0250500081791135	0.148341629839881	0.0455799313896833	0.102132895613628	0.12969580907847	0.0326663158104257	0.0772834154465334	0.0386665419266774	-0.00615328811379048	-0.0552454477580051	0.0464860226863926	-0.0922461736856397	0.119833958950274	-0.144444753051274	0.0635492392262453	-0.154348352540374	0.00146160983312059	-0.22986731681293	0.0325852760263477	-0.313513877597159	0.119642668197357	399.545932754862
ML96035L	Ml	-0.312760966656326	-0.160549918616663	-0.248553486406878	-0.00420909257872304	-0.1636676873665	-0.16353424310073	-0.074560678482914	-0.00163997005493434	0.00846365968229736	-0.153309268396159	0.120473411566746	0.00460844117871414	0.197746597768467	-0.148915122511726	0.307811739590949	0.00706624782207028	0.370107593955189	-0.106166251277338	0.24753977052184	0.127949909545036	0.231337953562455	0.00381331751739531	0.134148751000592	0.0446556371604178	0.0775145219313858	0.144461845962567	0.036741131877212	0.058737533308365	0.0362621862016208	-0.00817591184780831	-0.0570768280616063	0.0364646412035621	-0.096574728203569	0.128509721217499	-0.14878937739627	0.0447736165813459	-0.143521094723849	-0.0183507130910071	-0.232985687213895	0.033911623349414	-0.289656783146947	0.129897956628702	523.844033495249
ML96036L	Ml	-0.310839218504868	-0.176410204008296	-0.239373067356488	0.00255841091620528	-0.167101459225637	-0.171738517484098	-0.0617336679074171	0.00493236519919478	0.0145012551548867	-0.171389449614169	0.131991659221401	0.0211245115925416	0.190259654056847	-0.157017749024726	0.289448763222548	-0.00224639141333036	0.35625651103197	-0.11859514890373	0.25860343770105	0.117784734273451	0.223725987749461	0.0123175808832709	0.134438268240834	0.0689901166185105	0.0713140960794152	0.149404014395975	0.0384986306206644	0.0539270254353801	0.0400036665085148	0.0000113656276131222	-0.0474137703914196	0.0427174988011246	-0.104477123432767	0.131049271339525	-0.141135640964934	0.0515538143441292	-0.147700035156986	-0.0122474217777674	-0.225130884851298	0.0323715640079902	-0.304137061795777	0.120902608791206	501.625548069664
ML96983L	Ml	-0.309990631718213	-0.182966210630354	-0.234336707533825	-0.000892218676900291	-0.155099721942837	-0.194821712643179	-0.0628196769673436	-0.00713110055574023	0.0154894402490124	-0.181831117322108	0.124609895511614	0.00667081590481125	0.198219277217177	-0.170651342189387	0.264873711171247	-0.00107864789041312	0.352313707120178	-0.115037469361094	0.25082506439451	0.140506243249961	0.22062292131424	0.0160853777755729	0.136975014558697	0.0506629525382525	0.0766851476560971	0.151452063993039	0.0345417777891009	0.0746770603745646	0.0333081039755217	-0.000131298062573225	-0.040608433858601	0.0325106510590116	-0.0988318062529039	0.140622265717907	-0.138688611092714	0.0663630052463283	-0.144734096743989	-0.00866541151343786	-0.226895111381713	0.0452692819557837	-0.296459263465253	0.138386811029955	415.667564057534
MM112287L	Mm	-0.299024415389828	-0.187446800394224	-0.245812163170024	0.00823441966527246	-0.153216316475772	-0.192308277189001	-0.0809585146874143	0.000813518858967458	0.0121404757596246	-0.183289377936955	0.101112722900242	0.00701675979921606	0.193429088977033	-0.170139439216844	0.268773763287799	-0.0047847801384368	0.362368666755295	-0.109177688297844	0.263564680200489	0.125842922473824	0.21963438396972	0.01550904655916	0.138362754953617	0.0509881201451251	0.0848558665395064	0.152795955630563	0.0334440782243528	0.0674254910193142	0.0491167637577153	0.0105767247674271	-0.0467861240687582	0.0514537039326747	-0.0923171135306916	0.123732733105814	-0.146301803290946	0.0614675404771453	-0.13525807308732	0.00411752350466977	-0.22859115064591	0.042955001660141	-0.29853757097873	0.124216901573993	430.088916609666
MM116451LL	Mm	-0.314897135994969	-0.187571305827122	-0.24283293887503	0.00754157241999129	-0.161264521478338	-0.183748747488631	-0.0750011473229392	0.0178333979459198	0.0107907369037943	-0.185221918073004	0.115551932916699	0.0133817112200255	0.190725497681973	-0.161402818031144	0.280473638961759	0.00750137286348758	0.350755700915992	-0.108957415916835	0.249847327909914	0.127214502925579	0.22040866558065	0.0189442904999318	0.142583989510668	0.0542807786667241	0.0922158769295337	0.142132279614413	0.0474226925525824	0.0600039797582116	0.0428702615495398	-0.00263708787141701	-0.0483797137952822	0.0471248260566866	-0.0851472111060359	0.125195995329162	-0.134334778551889	0.0501934120962593	-0.150164578176728	-0.002743506814371	-0.227819701345093	0.0372478850021172	-0.303804594766801	0.123686795624014	430.623357692632
MM116608L	Mm	-0.328638762993491	-0.158854061949974	-0.247036420285961	0.0202508355351472	-0.164462963125739	-0.17515818188995	-0.0672572806972541	0.00325288141574345	0.00712805983933298	-0.176208409508378	0.115668166347876	0.00614966261238696	0.193158262712952	-0.153414922152888	0.314680346655456	0.0216186966388765	0.364929764684731	-0.100982870647613	0.248086597466613	0.124991945003035	0.225357707990189	0.0167754469907629	0.132947894322014	0.0432677610588778	0.068026603165134	0.135361641126914	0.039594521388905	0.049728501054185	0.0440495837409018	0.00043922201047006	-0.0483524837594424	0.0269438080870432	-0.104578984742687	0.11419448778225	-0.129891842537977	0.0484321832839494	-0.138865034440284	-0.00245580113795468	-0.224305112914255	0.0304279298084664	-0.300238622817011	0.125239244878647	450.088456914437
MM122072L	Mm	-0.325567583393373	-0.158411703614569	-0.242607084186574	0.00168648375162786	-0.169356811120771	-0.179655639477699	-0.0595143313226987	0.0111295271076848	0.0075486922625081	-0.174284315087403	0.119443392197008	0.0103379221293106	0.188630821297277	-0.156588770380377	0.302489075197316	0.0136030933083356	0.367844724874505	-0.0936477157927329	0.245425235601065	0.122903786747009	0.226400014412641	0.0119106397009601	0.131949819190196	0.045254868207153	0.0768226877906755	0.136005927144413	0.0311888179252506	0.0518914246850704	0.0432885648627913	0.00243745390674124	-0.0326750602675564	0.0357074239118869	-0.0837013074756761	0.122330743744072	-0.151887672094819	0.0465282891526431	-0.150081536061851	-0.00697211707448164	-0.2178201698404	0.0283298027030503	-0.307820289847515	0.129502875227305	486.983817077363
MM125219L	Mm	-0.292622632102958	-0.19666508870659	-0.251427652944472	0.0318077465658497	-0.159667467354455	-0.190882716163607	-0.0599579957889434	0.0200627183359528	-0.00325651516254459	-0.187024198802824	0.125718135247779	0.0239273957232382	0.17655535041796	-0.167546460548016	0.322993244431743	0.0432896795453605	0.344653979356498	-0.114826325634068	0.23721554290812	0.106106774221463	0.217609345077008	0.00442953609231545	0.135526218724983	0.0454894408634584	0.0827809809199883	0.150988686282118	0.0319473243377797	0.0572577834083052	0.0377693081427862	-0.00920901321264281	-0.0481913028171343	0.0416074507228613	-0.0892291434230886	0.137363002993685	-0.140064256994778	0.0514117166739646	-0.13815457991634	-0.0150206819181842	-0.224108035429501	0.0436194907647338	-0.306089847630428	0.123813062792625	513.640878806343
MM120809L	Mm	-0.309119240342096	-0.196277206018568	-0.239574498099599	-0.00247747697175638	-0.158032893584176	-0.194968970172219	-0.0594872786734347	0.00112598945404261	0.0139477273463021	-0.189345341091909	0.111719815583707	0.0172717323986876	0.182709218295183	-0.176001051413846	0.268953044999748	0.0084616344104647	0.348110826982835	-0.120495185303248	0.259904610697446	0.121870631895262	0.212113745487795	0.0225321752363857	0.135767767114635	0.0483811076939468	0.0937421811382795	0.143202708696261	0.0421421234875619	0.0912864486260964	0.0295671156555877	0.016029699222656	-0.0314199746718787	0.0483971168831969	-0.0877278189144593	0.123579355106775	-0.130620276264977	0.0617705651837468	-0.128488147393933	0.00092450363626999	-0.228739512124144	0.061943060344275	-0.325468536720383	0.11278850218348	379.481475801113
MM132861L	Mm	-0.308057397371511	-0.167273422019213	-0.239818219215702	0.00755271935906383	-0.157251315360239	-0.185485774899687	-0.0726846691258668	0.0205878146712921	0.011973867811467	-0.181476111862695	0.105429095850877	0.0154610467874089	0.19722313408274	-0.161944633653425	0.287734772257588	-0.00553026576104318	0.371968321390404	-0.0949027650777475	0.258174945213108	0.119004234212774	0.222388995762064	-0.00219220796548472	0.126228717166531	0.0467149358747955	0.0982866287931843	0.135135907739422	0.0320203103086316	0.0797816876068893	0.0397016370900136	-0.00151361430665166	-0.0609137463016289	0.049728761650497	-0.0890952304961567	0.122398378238161	-0.144078563661843	0.0691060567874183	-0.143010717121761	-0.00306100731194058	-0.223522350232928	0.0388738617752625	-0.312698216838971	0.0990343981549029	444.438865044344
MM134880L	Mm	-0.289743675785925	-0.183165241850093	-0.239931615805906	0.00025283798477887	-0.149892275919734	-0.184800671232874	-0.0725410164040495	0.00537037416772882	0.0102192533724053	-0.185183128201421	0.117908009940037	0.00684714359998275	0.179527332355434	-0.169766743284937	0.297583649219681	0.0177569735698081	0.350099090700983	-0.133904150000163	0.244499868361708	0.139020126500536	0.208905636085951	0.0149185608760666	0.135530859578203	0.0510991408343306	0.0812567416046066	0.149393306066455	0.0404652161802931	0.0681567201312857	0.05220083921884	0.00027156381042039	-0.0415165833150149	0.0377582028868083	-0.0930924308826906	0.133678056892834	-0.1387818639285	0.0496033473578556	-0.135094884846233	-0.011147826512736	-0.244359954221022	0.0735614475268352	-0.313242195509067	0.120279958876496	395.355174856374
MM147617L	Mm	-0.311336962058312	-0.190073256582164	-0.249284950679097	0.0049250806967052	-0.151881083253822	-0.186777256013646	-0.0696423488805307	0.0245748173718581	0.0142462590808941	-0.174228662261753	0.117359775339845	0.0193547365300498	0.191713471425368	-0.159149795488375	0.272857846093795	-0.00475276876893792	0.356941070717164	-0.103305248232166	0.265756965517067	0.11590709494544	0.217886830083113	0.00778108357646687	0.132743197213303	0.0470401256434737	0.0920083297515959	0.141916118284395	0.0431645384349506	0.0793441679785346	0.0401252121309922	0.0063509731644872	-0.0450606018535225	0.0478928090161552	-0.0853598654317924	0.122292734093691	-0.145249362210262	0.0435577217228289	-0.158008495137164	-0.0000381045502779523	-0.224710418556459	0.0282454938934161	-0.304269407727127	0.129142134979819	439.488122164649
MM154040L	Mm	-0.302566532296524	-0.166377460088073	-0.242076311667553	-0.00627433018716369	-0.157450838633815	-0.172572388764266	-0.0660870736735263	0.00309663074483513	0.0135441651245276	-0.174763106231787	0.117118415587061	0.0193078855682127	0.189724493904408	-0.158352888406172	0.296774877858831	-0.00887395810842191	0.359992806020207	-0.0996157866452185	0.281188369015577	0.111052004721999	0.224759962300739	0.0141124230037726	0.134317965942042	0.0493244251295817	0.0735293515429212	0.142321283764024	0.0248956684290689	0.0756465021608371	0.0299862314967642	0.00287536263416757	-0.0486970901518341	0.0401225046289275	-0.104860830295533	0.130654810671293	-0.146791274410665	0.0520989719809516	-0.146197640054748	-0.0135211792528572	-0.233798109885318	0.0403557872346194	-0.297306606152628	0.119382505440737	427.493803909428
MM15570L	Mm	-0.302245463611437	-0.197581441163043	-0.232677439115262	0.00810764413023934	-0.15298118539957	-0.190913362501825	-0.0724229593562957	0.0107902107804651	0.00942276358890852	-0.188156204243806	0.103431134189191	-0.00117086016643912	0.18637430591219	-0.165474715549378	0.26143646790351	0.00358449223825299	0.347398784092592	-0.117258181914222	0.253183581150434	0.131144640458267	0.241151036035294	0.0267772778252929	0.151441636319359	0.0565703658412395	0.0837837148955535	0.14550648733753	0.0427796926741624	0.0684451156818323	0.0448102087216054	0.00134600020271887	-0.0365145606813206	0.0400514615872447	-0.100033706732421	0.13559520807994	-0.145228641757387	0.0540789799902984	-0.158785267402255	0.00165828672974733	-0.223024927444806	0.047386142486708	-0.301299173982049	0.129512452168938	462.776712588572
MM183846L	Mm	-0.306509791290584	-0.183569647654172	-0.24240311865759	0.0107365882239521	-0.162090470938839	-0.190464366213154	-0.0647477133297213	0.0110228097521782	0.00244456157937136	-0.189547019720663	0.117812879030431	0.0220383435416865	0.181147673615902	-0.167383661738091	0.28775006995579	-0.00141757802833452	0.34620874140762	-0.109477502442912	0.256713671662158	0.129455030692306	0.231688127859213	0.0187954826585336	0.136988174524794	0.0562172943196796	0.0822973089507917	0.150936822234148	0.0407028960676651	0.0608256505312092	0.0383023858922145	0.0104774905919953	-0.0433833814252364	0.0450927960194122	-0.0942165981552571	0.128672861624537	-0.135498892019383	0.045117010899676	-0.146543391991025	-0.00261865557063209	-0.228019083110001	0.0363782016200303	-0.298644049628318	0.118712048658613	456.971292210749
MM206537L	Mm	-0.308732330386134	-0.187816421080951	-0.229429730455744	0.0126785790266611	-0.161240684461942	-0.182254329600815	-0.0630049925174254	0.0100365401874623	-0.00208948179455855	-0.178361617170024	0.117107519015218	0.0104460800187791	0.188764233018906	-0.16352952057185	0.292335998081854	0.0151718452988759	0.354277364990192	-0.106189084029746	0.251402556225972	0.133079145236498	0.225444342127672	0.013925865751758	0.145666804621231	0.0373979851915922	0.0779754069820299	0.137675198004402	0.0406956740424443	0.0571743907161149	0.0483672482207602	-0.000169281932836202	-0.0557410738606273	0.0473664346148631	-0.0943618061498178	0.121534709811679	-0.136363271578374	0.0430827465860539	-0.145404418958548	-0.00361351713116848	-0.23707207529166	0.0699600536969298	-0.308597281871448	0.11240419737572	434.451597391689
MM206940L	Mm	-0.303567854869146	-0.165858552705483	-0.244360600501643	0.0132031957064902	-0.163692599142007	-0.175792786021029	-0.0695336823329254	0.00335886039888016	0.0131500124294148	-0.173305207575055	0.123725221686545	0.0202658639965671	0.185854174355	-0.152327125309724	0.310859498135875	0.00838195083652102	0.342055001189155	-0.106692957993805	0.26740206896474	0.125511002415434	0.228636047992396	0.0061465992280365	0.135996881573105	0.0511548404082907	0.0925635027105842	0.145642406241009	0.0331179434773508	0.0735138651624711	0.0374099878044482	-0.00255678971948863	-0.055204057009489	0.0342462542456051	-0.0965377177056692	0.114363145029136	-0.151863166814532	0.0360813923550008	-0.15380824518454	-0.0112442172369715	-0.234130229284304	0.0379230772920688	-0.298072187474361	0.117985183246045	487.00669791033
MM24002L	Mm	-0.314301479940894	-0.173471383929492	-0.243377277623027	-0.00120381870829365	-0.172652323180965	-0.189361939917566	-0.0579021814866098	-0.00712445177977733	0.00470248529090161	-0.193620918767568	0.122525805621712	0.0108604132985172	0.18485044459321	-0.169600606893217	0.31024685483847	-0.00101003243764739	0.345162433209162	-0.106191271346158	0.235903288790319	0.134622248374014	0.212095841914752	0.0348852217620723	0.139021509281064	0.0478312725298811	0.0717111244262561	0.15958954182848	0.0318180088377274	0.0592262485562662	0.0484159998923719	0.00154323154372418	-0.0318145734634775	0.0403055518702263	-0.0922107717994332	0.132271878538841	-0.134993817124079	0.0518698063460087	-0.140464827965408	-0.00676615778027927	-0.221310614341367	0.0460531190234972	-0.297425929770686	0.12929204788847	498.178778389942
MM33722L	Mm	-0.311483593467561	-0.174364668602321	-0.254207792695397	-0.0000675296203297253	-0.157112839201779	-0.180828247121381	-0.0627292405825453	0.00536450622658764	0.010649198503922	-0.17457839196953	0.107870660356525	0.0047066867897284	0.185334125980299	-0.165493892922843	0.284892877431888	0.0139112366009692	0.362093610009715	-0.116011312739616	0.256243191450608	0.125744044353662	0.218398245533479	0.0166708919198797	0.137783602812047	0.0540258261417292	0.0800298456932313	0.140253166568394	0.0492676655255761	0.0671777844656669	0.0437039523109947	0.00758593523865046	-0.039107863809242	0.0424374625465076	-0.0962352464362522	0.11924065515165	-0.136729708416585	0.0502567372898921	-0.135541025622319	-0.00415060708807949	-0.23622947861845	0.0508324119664322	-0.306890186758157	0.117287304804351	423.611457194758
MM36824L	Mm	-0.28338986423395	-0.203131890792666	-0.245001790466695	0.0109848316843087	-0.141193157418463	-0.198789570599027	-0.0724092810146393	0.0211027724289114	0.013760570624188	-0.18510396075105	0.128932038673356	0.023852790052345	0.175179459910373	-0.168886627277805	0.273008843985775	-0.0110226865218328	0.333070424614892	-0.124321288125319	0.266535926657324	0.126641586996865	0.228314480781274	0.00660606371033852	0.144306369387422	0.0705312106455876	0.0985990117389429	0.158244661590393	0.0239525624814443	0.0694106221196011	0.0158846463808466	0.00766909933181231	-0.0402743436367081	0.0358102446340777	-0.0977426764111265	0.14260986428169	-0.137859928584746	0.0619081158018877	-0.150200656719118	-0.00217770022183178	-0.215164130835273	0.0277754892843173	-0.318308505915118	0.130286371727398	458.820433804109
MM39748LL	Mm	-0.296719645213475	-0.193754378259646	-0.242730840677703	0.0122545111639715	-0.164452874785105	-0.19273184741491	-0.064675111490534	0.0062094100098017	0.0124278689053505	-0.181127525400182	0.129504624829308	0.0124201893951998	0.189849672228884	-0.16072866150585	0.258093798122543	-0.0127113172437471	0.349986375448867	-0.0974802307001846	0.256951360023501	0.119495302465289	0.224561327706657	0.0178308424680663	0.147063248686036	0.0488410200282887	0.0910220782373527	0.144633679834069	0.0321778453398363	0.0797739665841721	0.0382334871031338	-0.00424302366993197	-0.0369370870913432	0.0288435174894235	-0.0884496490485619	0.126562869968404	-0.135840584140689	0.0698071827015803	-0.131473524193111	-0.00530128179778764	-0.241527351476248	0.0693916318163296	-0.327065018514698	0.112014142067643	456.172168834364
MM40829L	Mm	-0.317636640711628	-0.174145971144416	-0.249094999458353	0.0179197985080672	-0.14609810181264	-0.180542918394152	-0.0641587716347276	0.0177955330086358	0.0214203799647383	-0.173639838509948	0.116407618342904	0.0177960894007443	0.195544697119322	-0.166870728368686	0.276786980921862	0.00286888304452069	0.368525449863534	-0.11605157763204	0.233500738041983	0.122844219268545	0.219777401719523	0.0130739300916415	0.139156134814128	0.0480825967385107	0.0775074944287239	0.137669541218496	0.0509417897589636	0.043672959491901	0.0433873856298931	0.00416172209781802	-0.0414040551338896	0.0480732125982943	-0.0943067310819151	0.13524616173383	-0.138281832047664	0.0482635822783035	-0.139634064823808	-0.00676385273876842	-0.228600180347973	0.0460585392632134	-0.323740693552976	0.114488118045491	455.222603840823
MM42048L	Mm	-0.315936949317217	-0.171986829443756	-0.239841150000818	0.0177245598735017	-0.170189136062256	-0.177618106664365	-0.0639701270732786	0.00502828051489572	0.00713102648425511	-0.172342642338164	0.12121330866804	0.014525569544534	0.19592743786893	-0.150775908429031	0.306896532210847	0.00608889948469469	0.365735923130063	-0.0938764166297883	0.245536424121739	0.125920131162444	0.227282713341213	0.00174753699051154	0.130298229853278	0.0447216194277584	0.073657309519493	0.138754427953984	0.0261576848747634	0.0595690313832879	0.0421579358770215	-0.00975357054511604	-0.0448145720762056	0.0315349602794465	-0.0953573334055743	0.121764202023302	-0.140809687237391	0.0406454596567562	-0.137168275799725	-0.0150929798012145	-0.231232723724342	0.0638331108554934	-0.302674571252834	0.119588664700825	502.403461468209
MM45404L	Mm	-0.307073591894635	-0.173693639661913	-0.243819291236674	0.0184855468068798	-0.160444871641525	-0.169566228981885	-0.0693222496841481	0.00602863930553124	0.011774865830924	-0.17143696160506	0.113331171309311	0.0191609263865232	0.188049823715741	-0.158373894372081	0.298295078590525	0.0153144018283097	0.370346021950589	-0.121816805733088	0.241525290137034	0.127233846684975	0.226165334286416	0.00585900579607446	0.140533531044698	0.0493147717563486	0.0777687381606746	0.131377692362337	0.0341489102950052	0.0563679311512298	0.0518212698306639	0.00555227076448043	-0.046473330179505	0.0446008711699541	-0.0962618621255312	0.109865614916682	-0.140029654418824	0.0454583964866094	-0.137215915974758	-0.00554475905726079	-0.235800066564195	0.0547353668118749	-0.317319201431785	0.111077007183478	471.36125060449
MM45416L	Mm	-0.311585658596001	-0.146476073228643	-0.244503948752916	0.0130358592478702	-0.161193832738178	-0.158865805454089	-0.0772574048525023	0.00229563949193422	0.0167751897453156	-0.157372561587333	0.113281499060692	0.00347144713207806	0.205533054174138	-0.143602989811729	0.331114976188998	0.0163177846382737	0.380673583329691	-0.0917859951097894	0.237360138104189	0.100712938209718	0.244720364737974	-0.00839278733567144	0.128949947723281	0.0407428033446392	0.0664406659809972	0.128286577268164	0.0287934860760174	0.0539151174295894	0.0437692487213546	-0.0093349666304943	-0.0615181629698528	0.041628191810609	-0.103563075903407	0.114029209390561	-0.149318971247757	0.0482006550093687	-0.150742363008126	-0.00414854489256227	-0.23103900932471	0.046186312741875	-0.306689726449199	0.11115718833563	480.11536312095
MM45816L	Mm	-0.306691478092035	-0.17433179205022	-0.248974967283658	0.0181033537263996	-0.156900548826764	-0.178743026391624	-0.0731359482088982	0.0211122847677762	0.0188304557486065	-0.177853713961857	0.126565464281033	0.0316493034427607	0.193106958920066	-0.161905008063537	0.276034131066545	0.018687241776875	0.364486425932979	-0.113676313460887	0.250090882540478	0.112056818094513	0.218090805527643	0.0169744542425395	0.147020999430954	0.058643638084234	0.109517048242731	0.133183626786919	0.0308220071614363	0.0466626294695426	0.0327560769592053	-0.00703887202695527	-0.0484999445957255	0.0457750354063575	-0.0845027936986445	0.105289941785826	-0.155496865776344	0.0483383791128453	-0.14115473765271	-0.0144283444129676	-0.240480225113724	0.0648425511137582	-0.311483746563175	0.106657812557703	468.480624186417
MM46590L	Mm	-0.299137284731592	-0.183154079897255	-0.250636389342155	0.00728454529644257	-0.154732603286673	-0.180560625507604	-0.0654863915669241	0.00161863157047382	0.00994814941566709	-0.175329677793122	0.119367079841713	0.0139772182029835	0.181280493951052	-0.163190394262277	0.306410672714199	0.0263257020430836	0.347350575954094	-0.110530607007769	0.243892901739676	0.117823944132035	0.223190121155269	0.0135990962852359	0.141101605017185	0.0594919200723796	0.0901881334680575	0.128595634433924	0.0396482138249325	0.0531974143033801	0.0452084570573855	-0.00541401302844515	-0.0458719445280944	0.0403304142340357	-0.0945964676072473	0.113971488404042	-0.143255123781033	0.0588606842495698	-0.135091136989008	-0.0199393874986138	-0.245146967448475	0.0795101851778056	-0.313632094858028	0.123531906589695	444.323991614013
MM50902LL	Mm	-0.304362890694884	-0.171868569844265	-0.254774771263124	0.0100384220059212	-0.153135464338214	-0.172860916481161	-0.0710026854219878	0.0116614287998084	0.0143443730196399	-0.169053000046218	0.110458134114888	0.0132735372720696	0.191046600595594	-0.155852871562654	0.287328051263697	0.00552800576547102	0.369751677048708	-0.107734987413938	0.256073103765822	0.119266218299642	0.222173329436172	0.00728914698590003	0.140459785633571	0.0391454639119174	0.088391841137304	0.138715584433456	0.0376887872112406	0.0847309319473084	0.0291347047204106	0.000915788371879789	-0.0409975781122439	0.0375284350029972	-0.090589335009613	0.120851597122833	-0.138702630653047	0.036677103517175	-0.15219734773526	-0.0146376196928349	-0.229484342573043	0.0428372937504903	-0.311603342145632	0.123549007854199	430.331876357683
MM54789L	Mm	-0.313738487273224	-0.195389157078077	-0.2443086010888	0.0117727968673253	-0.16120676135394	-0.185271596282671	-0.0648767981445466	0.0142552944417193	0.0101235679029246	-0.177546092306132	0.114508331383018	0.0221021169903821	0.181290216671917	-0.156429547354945	0.278178465002698	0.0029635282668496	0.344192247785176	-0.119303022577314	0.271190366731677	0.115410784488068	0.213647028732206	0.0208027166770463	0.14353033686589	0.0519937267651436	0.0940441453610047	0.142385337965982	0.0547413100308014	0.0775202117257691	0.034260945340045	0.0129313948996024	-0.0358842317657939	0.0468075078913111	-0.0932546110794745	0.12906980576636	-0.140389060085385	0.0507308469455964	-0.145000923854074	-0.00292793064562356	-0.22315750667971	0.0308605134867741	-0.317889980482409	0.107260763066835	374.287640852912
MM59615L	Mm	-0.294580172188833	-0.172956669447586	-0.244790382271457	0.0181490300338178	-0.164607150747742	-0.178247520282777	-0.0667234726062663	0.00880988787011079	0.00734412216305227	-0.183138625388457	0.113963809997418	0.0119551787800962	0.192802888415754	-0.165499996552611	0.307260196823069	0.0166537696199945	0.361114439453221	-0.105182967311048	0.259319633999253	0.127800253873176	0.218501424516341	0.00141479123988666	0.131925521952268	0.0406303473782633	0.0708012861205182	0.13758526977475	0.0309283128843649	0.0866848665086003	0.0376431096351903	-0.00593056256147198	-0.0509353865203283	0.0354710630844525	-0.104273700339496	0.117432888761793	-0.143078157368152	0.0413298837055527	-0.136673317256083	-0.00723756081295334	-0.222986693563416	0.0382783495880686	-0.302956313098676	0.135998322138341	477.418853738268
MM61280L	Mm	-0.300738254759956	-0.177969539770049	-0.248766015791207	0.00765301476430281	-0.155973977104792	-0.173161158965099	-0.0839734757274076	0.0102949498304108	0.0113426401089642	-0.172964237965061	0.115771597526691	0.0110191104991895	0.198372903409442	-0.157470112942739	0.295659809574224	0.00391396685668879	0.372081688398026	-0.0897740016892173	0.261478193421272	0.110778422861923	0.218291045980626	0.00269131194747841	0.130194257651716	0.0462177288816337	0.0864498906924306	0.12544558347971	0.0373626492734462	0.0721761658566852	0.0361127208909269	-0.00524595976630338	-0.0496061144560725	0.04580682076626	-0.0857004275592136	0.115182605159274	-0.147291705941189	0.0642020175656253	-0.153654626563237	-0.00580864648958147	-0.232014225172781	0.052857124797187	-0.305398573851908	0.114154834321684	401.158085452368
MM64478L	Mm	-0.298062260207705	-0.186210910821719	-0.25777578440041	0.00879472142040646	-0.148998021903176	-0.183482046266351	-0.0664041287319114	0.0107132317896632	0.0200865342809942	-0.180076100418896	0.113806497722538	0.0144947830509852	0.199842679126154	-0.1629575661064	0.261267491823832	-0.000625342220286963	0.372033637244149	-0.119360947089649	0.252855893704298	0.117100631059882	0.216100508554898	0.0178971047168935	0.132707280172757	0.0485250563939095	0.0828150758833482	0.142587980374064	0.0383325955339507	0.0743064053922429	0.0384057580970468	0.00529313181556756	-0.0452783778579408	0.0448112113628174	-0.087758296330312	0.116888199521319	-0.134536788792445	0.0507502662156729	-0.146165145353425	-0.00085579715945521	-0.232289990619986	0.0452635979990269	-0.310985157946653	0.136142388970306	450.084330722482
MM64711L	Mm	-0.298380919842294	-0.187933528465576	-0.246865017927554	0.00439033806129755	-0.162406263212336	-0.186222814426698	-0.0693843079003292	0.0116804351091678	0.0106267558239982	-0.176864044658077	0.117055604039299	0.0126645612541761	0.192238357562023	-0.160669524330197	0.266943017565766	-0.0115272574320415	0.361252717662601	-0.0878239977740981	0.267627261708619	0.11572986166063	0.228832089956385	0.0158767734120444	0.142340281229485	0.0484954446770475	0.0892751423160839	0.139106150759715	0.0278694052468019	0.0627515217536949	0.0361386763361396	0.00374553069830243	-0.0460334174689412	0.0386859116291054	-0.0947109435429375	0.129420881136841	-0.147297611144492	0.0511264289372602	-0.139285969655902	0.000887919333716439	-0.232466229220604	0.0377138157825573	-0.303368629531813	0.138765592881132	456.573156919072
MM64716L	Mm	-0.302583814001447	-0.17153300918503	-0.246390259154597	0.00243885335532529	-0.154242785568861	-0.163810281588599	-0.0622562017186195	0.0127394528316726	0.0222301994733489	-0.166264270580581	0.116802916039649	0.0128476995387962	0.191059355709393	-0.155932181455401	0.288161096437663	0.00270149723218858	0.364959376583841	-0.127651881709426	0.244642355090001	0.112699463750543	0.22676712305678	0.0154559337515697	0.139789203165565	0.0537784726483632	0.0834769960551743	0.140721712674649	0.0425807220136857	0.0563119710079908	0.0400560515491497	0.00511388235513326	-0.0469169492474642	0.0485525666044207	-0.0955522576917394	0.12784021858883	-0.13645077808857	0.0434259539264768	-0.149195774386783	-0.00520631411928603	-0.233617906052236	0.0459106472973968	-0.333318669263937	0.109859613074966	391.832447184593
MM64922L	Mm	-0.302941160800208	-0.183933457366317	-0.248782052809631	0.00767390785965678	-0.157633171759495	-0.174476048063574	-0.0650506461421708	-0.00125842026487521	0.00691554699667666	-0.174194786212256	0.11365349417029	0.00877200498067428	0.180767131876214	-0.159459322823657	0.275920661504215	0.00183904162390118	0.351710050359008	-0.113753805584827	0.280912345548641	0.128304135110597	0.227853092856482	0.0224969447330292	0.131952496371497	0.0567304534370004	0.0899621303217256	0.144292006172062	0.0389869288909089	0.0529002016219669	0.0302490887987469	0.00500001926826715	-0.0347437581302636	0.0397485665912322	-0.0885948724987815	0.12711397769613	-0.125619684221019	0.0549599076976571	-0.139087141251375	0.00463227151152786	-0.237618972696887	0.0555092106496449	-0.328811507384576	0.0971031913621593	420.692399786465
MM67671L	Mm	-0.300544390124464	-0.190704848671932	-0.245778662589493	0.0109931743573568	-0.16623196060152	-0.178598183090315	-0.0581918605258448	0.0117678580424797	0.0074649549803151	-0.175560716202802	0.117847251595821	0.0148225054481135	0.178837741388348	-0.165572173584691	0.28001117146313	0.00853632914403372	0.352309780969694	-0.109269067475558	0.254046046058471	0.121948187705441	0.212823324087808	0.0152154312924273	0.143165825575576	0.04967787399031	0.0964617369113016	0.137505816325379	0.0481016007456958	0.070117556252712	0.0506732642472335	0.00757626351547323	-0.035169708863783	0.0442936703371374	-0.0864542406259769	0.125164417713075	-0.146365569301624	0.0554125833402986	-0.143774271794366	-0.0140477124792113	-0.232003370491693	0.0411720353035824	-0.327228663104626	0.11954899873669	432.565657003706
MM68750L	Mm	-0.305825419775188	-0.186263128045391	-0.243102023848639	0.00553813946804114	-0.150378412901267	-0.197444159256111	-0.073054761302145	-0.000846283277033754	0.0138775662641675	-0.19605757564416	0.117107179292957	0.0198134350962956	0.182116625817675	-0.167560337688866	0.264836242612258	0.00283609911251646	0.339431661867051	-0.118941702360895	0.265852233921736	0.136661301758969	0.215098368970647	0.0262540043969809	0.144061675600094	0.0620653151530685	0.0852034689711678	0.149241817795072	0.0435361765795501	0.0698581394335982	0.0435935434654961	-0.00868361825687757	-0.0431760383902427	0.0455781763275472	-0.0862202550592177	0.130439819592886	-0.131137155043649	0.0446117576945327	-0.136485267087967	-0.00776649526228608	-0.234149684490621	0.0665513943955739	-0.311185725463864	0.124113899566539	438.482773729075
MM68981L	Mm	-0.311463276805482	-0.180630612722887	-0.24069315538536	0.0126938966598726	-0.156322770380169	-0.196126818698898	-0.0626475442323093	0.00149784061140302	0.0173399565454634	-0.191301286671969	0.127083413152128	0.0129844260774033	0.186696841442696	-0.16587858289513	0.280054360756798	0.00434256533096915	0.34951350425322	-0.112951361331067	0.245028323973497	0.134953185188022	0.211703512812253	0.0188407538433348	0.141272693074406	0.053933621554409	0.0784781052380499	0.152879736572246	0.0341690925753036	0.0757287138974152	0.0446132145841336	-0.00660920406751091	-0.0349054351377556	0.0308795227791423	-0.0954865970863221	0.12295628428147	-0.144410744912561	0.0412947105675059	-0.133655823671133	-0.0136672392303837	-0.235361583080885	0.076545724335274	-0.301006087715974	0.127634123919378	438.549665971609
MM71110L	Mm	-0.327541942571967	-0.159198772593638	-0.239220975778922	0.00363477271598901	-0.17009876962689	-0.173910596343554	-0.0583291558891829	0.0116809206156714	0.00655857899793566	-0.167892502842905	0.122506372915576	0.0134601097796383	0.187629428665302	-0.147221257412661	0.275746548672091	-0.00540678621512111	0.36082359557221	-0.0865092310416048	0.275285163958877	0.122833669000004	0.229717957864518	0.0141132850529832	0.143996766037215	0.0489171768238468	0.0883817460009274	0.133774985155577	0.045196419916361	0.0502840369036639	0.0361615665394623	0.0019964242215559	-0.0431765941294467	0.0430187737055307	-0.0946356267464921	0.123623428837531	-0.139948318005266	0.0380590093623538	-0.144746355980762	-0.00606991923917789	-0.232466923856954	0.035090165899204	-0.321839482554595	0.105722307615113	476.965906738077
MM72358L	Mm	-0.301321413544476	-0.181484181153166	-0.237728077296819	0.00410920788217208	-0.15722263221748	-0.193661539496279	-0.0723990948115164	0.00514891128635784	0.0151232633013762	-0.187404327665276	0.119226011336729	0.014811330314953	0.191958877976013	-0.173617816815795	0.263591844218421	-0.00222047647135495	0.37409328798626	-0.120656049994195	0.247381020185749	0.125851370820434	0.213838340552173	0.0195765492149567	0.136063180159207	0.0667131264299043	0.0855644190790786	0.151721840827134	0.0338151837054331	0.068867192329465	0.0346923409343818	0.00324475964122685	-0.0448901329853403	0.0381530429385618	-0.0982905582060143	0.132728165103476	-0.135505451412154	0.050603992120416	-0.144935794490246	-0.00338313844722147	-0.225860741778828	0.0581858287988717	-0.297193872691946	0.122712212335357	412.254313558535
MM77464L	Mm	-0.309539869507942	-0.186663476302632	-0.237448010446351	0.00922250755353118	-0.154757072944947	-0.185611351303293	-0.0618108581104003	0.0117957098302906	0.0207871994204672	-0.185337263747072	0.113750639514968	0.0120740987729325	0.187736758626783	-0.168571745073982	0.293283971458293	-0.00397033553084711	0.361379739845678	-0.0966472553155339	0.24062951952264	0.129674708017844	0.21975365427477	0.00575023082730989	0.13129500672342	0.0483668345284707	0.0795244658632022	0.145022969807971	0.0347688039944747	0.0612680449230339	0.034626463366856	-0.00340477822651864	-0.0444380096129514	0.0434759384804083	-0.0964626011421143	0.133218737538921	-0.136873668790146	0.0423750333154178	-0.13888814510699	-0.0106815174164881	-0.235159293668551	0.069163421161036	-0.30215869328116	0.129479488159199	433.728903699952
MM77738L	Mm	-0.312929351434338	-0.173900459639937	-0.242183302762812	0.0136385366786095	-0.161609741983314	-0.179479943037546	-0.0779645505582183	-0.00284690729285218	0.0157275011713422	-0.176626126138173	0.108100328588084	0.00858007629172737	0.197536703308739	-0.15651349092134	0.283181588411119	0.000636454887763763	0.36448263504849	-0.103837157402748	0.26697879760858	0.134834969138111	0.22277959061573	0.0184313720006779	0.13650494172432	0.0451076445654531	0.0875383687558928	0.138496365285536	0.0328593470708293	0.0632635417341627	0.0302155267197365	0.00488894183151622	-0.0473609904228873	0.0379793702050055	-0.0942858301372451	0.116226725268292	-0.142502808528251	0.0387779282626972	-0.147132044366337	0.00203216316529701	-0.21819068406063	0.0393980036678509	-0.301746024768829	0.130911991449897	462.88217157491
MM78051L	Mm	-0.323148823814316	-0.166124938419713	-0.249199288198567	0.00402354812168478	-0.16728993535831	-0.164974571521246	-0.068224941722525	0.00839344259481002	0.00225091412870363	-0.1610145815075	0.121913524469229	0.0131218512582591	0.187549652236541	-0.149578642037282	0.285090891413475	0.00308615670504961	0.373166821179251	-0.0854309626928637	0.258285841448557	0.107633968487105	0.234093381818634	0.0172503124032064	0.138797979422227	0.0527238044846416	0.0947639914701404	0.12681306807671	0.044888447872226	0.0493050078968469	0.0420068556442382	0.00327654178557359	-0.0443119561702436	0.043668977243473	-0.0906108999155284	0.11767034725128	-0.135668048777278	0.0334732604027114	-0.154803335532055	-0.00627088060721263	-0.234519505685043	0.0412503810311875	-0.315031565929356	0.111703909043278	437.509727783008
MM78053L	Mm	-0.305795090997445	-0.182236802597318	-0.250793214147231	0.00879719218834101	-0.152033748000768	-0.165722257383769	-0.0682448519271074	0.00510850339293224	0.00396572413973255	-0.155862582220438	0.116609482758884	0.00808725130563634	0.179953618854361	-0.148344515262607	0.325746579426949	0.00193255157061908	0.356177288206582	-0.107416814800822	0.253310539908136	0.118341589347896	0.2345038320186	-0.00174076585050526	0.13467165539931	0.0391396827402667	0.0775555317334772	0.135336630834512	0.0281609022433456	0.0844412723442395	0.0497020246668178	0.00191203372063193	-0.050155835956222	0.0383682674733774	-0.105226262520742	0.110122080815313	-0.145815060167198	0.0502687685553759	-0.137340428770696	0.00117354753297717	-0.2327008849873	0.0442819380730793	-0.312251801881483	0.114012428220262	450.417161138004
MM81522L	Mm	-0.303148879598059	-0.188062726844372	-0.240892288398009	0.0121110914584228	-0.153049149576596	-0.182170177089266	-0.0575074727578142	0.00393748963653044	0.0215743209821355	-0.181222238186237	0.121798445991997	0.0137346705263233	0.191978094922521	-0.168990392752776	0.266975837399102	-0.00485778501208222	0.347813285706731	-0.102775542384769	0.271570346074631	0.115947182926641	0.211471025991362	0.0186245865680075	0.131807919551753	0.0649923798196882	0.086243916059536	0.137592150087769	0.0490117868770202	0.0689293224974093	0.0432370529077364	0.00411403532680504	-0.0388769598732177	0.0393760927826559	-0.0975936629512315	0.123407026433565	-0.139519398070285	0.0436667386581094	-0.144988604914721	-0.0055005793532565	-0.248748258699277	0.0637243698499076	-0.319157357625312	0.123422305050924	447.80810090718
MM83900L	Mm	-0.304261828981575	-0.167611047419069	-0.236847770416902	0.00738434013216146	-0.152224728312277	-0.166686974834932	-0.057463264758174	0.00525186508444648	0.00417941282904252	-0.163781482779845	0.111457354434978	0.00352351022740302	0.181848579785914	-0.155268196651358	0.337614663306405	0.0165201276626302	0.369146713758427	-0.111200045556813	0.234061323133548	0.125839000977597	0.23346881369152	-0.00709946131695356	0.125393878887054	0.0389369214591532	0.0613101904876105	0.136201649174722	0.0311377146395838	0.0612496648239872	0.0478882887930318	-0.000609682293385888	-0.049892690888348	0.0387716644604391	-0.105991352854545	0.123127477171801	-0.136093147058064	0.0502687624994023	-0.138268896366803	-0.0108881306236057	-0.243406258144823	0.0582392062527441	-0.313056995965607	0.117830831549475	475.680064549192
MM88120L	Mm	-0.310020098580548	-0.1721017938084	-0.245891228669664	0.0122042635092824	-0.159754426277972	-0.179235590851543	-0.0682950196627001	0.00729298357425705	0.0155762325873993	-0.177313201677059	0.125254512709485	0.0114568790604583	0.190932695684232	-0.166279157048158	0.28463091095248	0.00202340208225184	0.355015333401247	-0.100588925969956	0.253004375435172	0.127325126603465	0.216348908094758	0.013547136998623	0.139002868379859	0.0524134444422471	0.0868187148172086	0.14587512761184	0.0410916132623491	0.0548991406640333	0.0409766078516452	-0.00203739484483819	-0.0386416184776068	0.0368381217436348	-0.0908193635377462	0.130298586756515	-0.145643038111334	0.0416144271517011	-0.14800484731342	0.000615371801132934	-0.225342342952675	0.0417692916431034	-0.31624078959217	0.119382760557408	439.543594457446
MM89964L	Mm	-0.306914132517561	-0.165623597161695	-0.253604660658747	0.00863249177473924	-0.156382799071844	-0.175775545969478	-0.0733231259084682	0.0056330837259153	0.0198981268880827	-0.178918870125295	0.122317649747538	0.0192264897068833	0.191205108188836	-0.156262029631419	0.275273953695273	-0.000835818479488584	0.353036964069066	-0.0959384658379715	0.268700721640577	0.115051756371759	0.218436465623569	0.0189572423788881	0.150953482920605	0.0543821234413094	0.0997850139707	0.134501042611159	0.0657891457775241	0.0810730613961812	0.0113729586341758	-0.00908308665022445	-0.0463639462533123	0.0327245312524335	-0.0877761422807509	0.119209335793385	-0.151219956825687	0.0526500957880515	-0.152739137807345	-0.0114649227185831	-0.236860140630127	0.0413227062000166	-0.311585549202104	0.110538376133433	501.12178920802
MM93558L	Mm	-0.30781420208167	-0.179805221159307	-0.248043678444106	0.00823398092241771	-0.160208860656163	-0.18156313435289	-0.0736184581316549	0.013266041716138	0.0142057195178508	-0.176521738277414	0.11865398979285	0.0273011222418922	0.177428527080776	-0.155867068651898	0.297620651868956	0.00108167692185943	0.34497488975941	-0.0994139378314798	0.279314179784856	0.117336425446388	0.223815511836464	0.00979107117437659	0.143121940196088	0.0631695759082749	0.100377930067677	0.132403018364428	0.0313582119405121	0.0516746900873445	0.0314984101851033	0.00912600795267918	-0.0491441835500651	0.0491254908685166	-0.0941041668565671	0.118348630272403	-0.145301528969523	0.0466013738513329	-0.149612827662345	-0.00263918920655507	-0.228021183614085	0.0373871135965782	-0.306500872064366	0.110964070154914	448.083431857017
MM96372L	Mm	-0.293154215201798	-0.178840683351722	-0.237968622539892	0.0142282159191207	-0.148546795261778	-0.178924394043838	-0.0705486148376923	0.0175138993010202	0.00950920513943416	-0.171489128529976	0.115063442046425	0.0239684848549589	0.18129122020015	-0.16336954530904	0.307006211179683	-0.00823658316810074	0.352634827365412	-0.0979485681262924	0.273907925772883	0.109581569694632	0.228972116169003	-0.00729494196759744	0.134373886335239	0.0524510303421326	0.0839173070402351	0.148752703226986	0.0164332987438208	0.0721225121117474	0.0357552497616158	0.00188395859934591	-0.0440560666222673	0.0394562212901329	-0.103086734809772	0.12390582449837	-0.14338690094402	0.0531279046990831	-0.145383572511154	-0.00206967744891744	-0.228120488862563	0.0491231275637666	-0.324612678162965	0.102058069844186	437.438866477091
MM96726L	Mm	-0.288697946355822	-0.182912720536257	-0.23730413195091	0.00144666801248282	-0.156650199627738	-0.192053299035983	-0.0641605837572726	0.013252642079716	0.00482894579524489	-0.193261396617138	0.115395728244999	0.0158924047125092	0.178136957516383	-0.176950182155113	0.294594488014092	0.00955217927642318	0.354845816170537	-0.127107305957614	0.247757964710682	0.143538679455159	0.216212876680968	0.0123378714875068	0.136817334189463	0.0510320567664299	0.0754203984563123	0.154119411367663	0.0297636410272973	0.0682667070682334	0.0386551065810512	0.00289257553883741	-0.0429703649941377	0.041675705440007	-0.0956455221880439	0.13773581766995	-0.143698348653986	0.0474859047167813	-0.145364846075703	0.00041222071905756	-0.211571579167211	0.0319510091874039	-0.306365734616206	0.140693050803945	446.906083667528
MO101862L	Mo	-0.317224401453885	-0.173396939096132	-0.253546312212564	0.00377447114121962	-0.157628690045504	-0.169519701306189	-0.0721505378414072	0.00544027446347214	0.0236940509228036	-0.160601240475265	0.121315074934764	0.00964345548279133	0.202611851623443	-0.151688366494938	0.288246591619221	0.00633131019300238	0.364361655449674	-0.116312764094988	0.243587331870962	0.129289458711038	0.227643641089816	0.0202840969753636	0.140351039431763	0.0436891208511866	0.0911685161470335	0.1303226763853	0.0435061960268613	0.0524804244615136	0.0319396527652732	-0.0032789649256293	-0.0555709301572983	0.0442897148931653	-0.0973636235229277	0.116494001615989	-0.137957926502817	0.0580413970385555	-0.159104321513315	-0.00745895696594602	-0.236950629328297	0.0402102834854864	-0.290928229303601	0.121966247661004	413.942600115615
MO113249L	Mo	-0.30569294181897	-0.17301812045564	-0.255480948609863	0.010502658022656	-0.163030557564564	-0.178523135109682	-0.0561450655526661	-0.00184625311233474	0.00168801680959737	-0.167487349322011	0.126871308178423	0.0104209581328508	0.200191241770531	-0.156369954483756	0.288477819924999	-0.019892226384519	0.365813736541257	-0.0985745615690004	0.250597803942245	0.133786858907255	0.211224994691456	0.0248795232052869	0.138329522430391	0.0589713686676676	0.0772979137947905	0.146799107861452	0.0322791805468446	0.0669419221018375	0.0344056357208203	-0.0086470696073756	-0.0303482431033493	0.0300368096270081	-0.0804553853053726	0.12483564600031	-0.147108625150354	0.0336120321591638	-0.16629653481638	-0.0143899400531584	-0.229885217481623	0.039805195663474	-0.292733654948212	0.138156529748516	386.06981850684
MO113251L	Mo	-0.319853014814881	-0.177467818285816	-0.250633592705911	0.0139183174550151	-0.159145557254924	-0.182847640646284	-0.0585148930058539	0.00542922069189492	0.0162242047606688	-0.173829136520054	0.136752547645327	0.00192094505978391	0.198132071760877	-0.152240054682767	0.299320891133503	-0.0115709993057871	0.359611454542787	-0.0968937083964441	0.234083155842066	0.129714772624682	0.216340463268455	0.0309925496548893	0.138834416766073	0.0492895979554598	0.0704725475561488	0.132754241602591	0.0304709694257869	0.0494932603596719	0.0378330927575144	-0.00941480794516533	-0.0472698398505915	0.0386831377904627	-0.0902774069913458	0.138108824444908	-0.144388997365008	0.0456860657795147	-0.14774965415118	-0.0147857766742675	-0.232331830605285	0.0385537629928755	-0.287911028714229	0.144505246044836	380.669460418403
MO120608L	Mo	-0.288299408232594	-0.174529860071863	-0.263817357287739	0.00330303670504533	-0.158520538348172	-0.186359030423503	-0.0649011785995733	-0.00326987044988379	0.00679078538472492	-0.172055368731324	0.131242685459012	0.00635523269856372	0.185342862739309	-0.157113695350631	0.28594199784352	-0.0145252055610375	0.368561317741872	-0.111303517345791	0.233526892851277	0.124981082571512	0.231086759834507	0.0227128547476958	0.143435234897538	0.0518486340342526	0.0659871867941086	0.147818611917502	0.0389538253388137	0.0913758970754197	0.0369526517062349	-0.00824653735128882	-0.0439969777471288	0.030385950863959	-0.0949804236889345	0.127582920670154	-0.132449941790503	0.05433865227277	-0.151872202399435	-0.0216087247222424	-0.238402398079095	0.0494065408742702	-0.290581774417742	0.138902395576421	385.122367690112
MO120609L	Mo	-0.315105780258355	-0.184627713977237	-0.243229140082228	0.000642887402394302	-0.162221634280864	-0.182694918589502	-0.0681811504857529	-0.00823163502841452	0.0132740173834745	-0.179071684046338	0.137954589347537	0.0117921475560423	0.189238059376263	-0.162937304086192	0.28772973834524	-0.00368225183879484	0.341387479613091	-0.113360266407284	0.242813306495586	0.138229613402109	0.228863272599318	0.0309973344145439	0.152111025185317	0.0563627342189377	0.0780445147820275	0.154254600816048	0.0343581467627043	0.0556679689918879	0.0223626661909376	0.000966071018394321	-0.0442094851084988	0.0309717367254617	-0.100321831398783	0.140714915613677	-0.134016940758771	0.0417608926155927	-0.153423186787306	-0.0101566303154866	-0.22666844499976	0.042620178744413	-0.280759221921177	0.139781322769747	400.022618408129
MO120610L	Mo	-0.31375937159582	-0.161914147109974	-0.269834899439801	-0.00139599452237141	-0.165094973122756	-0.159428548112015	-0.075779569599075	-0.0113637777445763	0.0106361985571928	-0.155235845373515	0.132461388678437	-0.00299422018290011	0.200746216112438	-0.127312606923237	0.294124974088641	-0.0144775945337583	0.37250908767722	-0.0851031802140425	0.255645143957433	0.111240602430312	0.217271123802371	0.023430413437836	0.140126881946827	0.0560706000206485	0.0782518413158584	0.134089527486421	0.0506465896051639	0.0487126428479395	0.0404650970948828	-0.00768679042448711	-0.0447270713666378	0.0252777578646132	-0.0952177825531101	0.119009281917867	-0.136464606588106	0.0287556048910304	-0.151129304307279	-0.00322436093429716	-0.233629657477234	0.0296756777024263	-0.307247306786646	0.153874957476081	371.88720768278
MO120612L	Mo	-0.306641422214049	-0.159200810819683	-0.26019292283961	0.0134816536845023	-0.165757729008944	-0.173722973837183	-0.0594317557318716	-0.010832525849248	0.0104762252177981	-0.169634228785969	0.13740919272917	0.0161878383328127	0.203581554667596	-0.152311488918606	0.264283549391086	-0.00935475669638699	0.374275171073642	-0.0889853588997861	0.253750037937106	0.114183951955659	0.224003272870019	0.0158754023586951	0.142914386435867	0.0613573898532605	0.0808663755645865	0.137687146905717	0.0381748207906007	0.0588153154036191	0.0343729277742069	-0.0145813754358483	-0.0498958179963254	0.0465498704823276	-0.0934812478993181	0.128264654350479	-0.143008484959259	0.034965957430637	-0.154713054236814	-0.0196621718224587	-0.227973443606013	0.0274429368901793	-0.303011635959477	0.143473573417282	396.281525710003
MO134901L	Mo	-0.312609888643284	-0.163837594982904	-0.253129646897978	0.00758706765028001	-0.171178435493666	-0.187175708934043	-0.0670867742277211	-0.00451398558946887	0.012132947264146	-0.173412285772053	0.124333619461605	0.0136265643288908	0.203778454964228	-0.152720078378787	0.268092936869575	-0.0124955595687423	0.368237910584847	-0.0936108705125387	0.26735180877108	0.118332848785348	0.220526354287002	0.0277691056881665	0.141522176563665	0.0607399362938606	0.0769493641855304	0.138539240759898	0.0416623674252352	0.0623200018615193	0.025390127090632	-0.00284339008635849	-0.0427483454491389	0.0368099668514771	-0.098282586843651	0.12913397590264	-0.135218148377768	0.0351405304840598	-0.149849843309246	-0.012239650150155	-0.229739254320912	0.0387582296828364	-0.290135143904181	0.134091655686073	392.210706247596
MO134902LL	Mo	-0.312156062176716	-0.176497614074667	-0.251748239012572	0.00815105496727483	-0.1538971366313	-0.171262812612028	-0.0681827143592076	-0.00555965600556111	0.0199024884299046	-0.166524961847857	0.111138063406549	0.00936220759471185	0.196211787942674	-0.164448323161631	0.286682221046274	-0.0118663886151171	0.361336703559154	-0.107595549337279	0.249954058650377	0.134447840814361	0.230557163147677	0.0158568370618162	0.135859497882024	0.0526181754225276	0.071317882961837	0.140239230845985	0.0326329272461376	0.0663284205555087	0.0408874468146498	0.00126301263665701	-0.0411232522970054	0.0298478796322823	-0.0974789415021946	0.130152364078974	-0.138919373584395	0.0511495101924103	-0.143436613787021	-0.00831638708345856	-0.22744710875073	0.0384692510892639	-0.302090798986114	0.134185907845827	386.320863433247
MO134905LL	Mo	-0.306946374799525	-0.198455102121854	-0.236892555754024	-0.000703417398915561	-0.150827582457148	-0.201082744741389	-0.0627352973083719	-0.00542222437625191	0.0177207447844765	-0.18693288608687	0.126979195404539	0.0114682419582824	0.183728264175811	-0.172445323901766	0.262955482947123	-0.0304206984507202	0.35993688116717	-0.114847979179751	0.249018079126094	0.140569258345005	0.20782065765077	0.0332463260278648	0.137259966193821	0.0545836947002148	0.06899075131447	0.161616630823883	0.0423613491797369	0.0682923022840988	0.0325953949692519	0.0068325010738631	-0.0364551419117193	0.0410106173345053	-0.100473201348432	0.139743982238522	-0.130735138285399	0.0598396113935257	-0.143079707780697	-0.00129591068177467	-0.227981802901986	0.0529650530616425	-0.293239964365964	0.141438067697884	387.206724656284
MO134906L	Mo	-0.310353460321206	-0.169280337342751	-0.236463821681461	0.0111170056347419	-0.161458479211026	-0.179196733890384	-0.0585196499616235	-0.00366012002795825	0.0154622940052562	-0.176720749374702	0.121662082999524	0.00835815327940934	0.20070933811032	-0.162662727633276	0.287216236088364	-0.00785274445707533	0.377817787537972	-0.0988523398786336	0.242305144177972	0.130864668249885	0.203137352567458	0.0138543124775956	0.144399504552934	0.0457404639746591	0.074110439640458	0.144845577193115	0.0328853454747229	0.06237121365713	0.0274207454742793	-0.00344892391560803	-0.0495805266392141	0.0446730130835758	-0.0892168652897776	0.128969429566993	-0.13815332448137	0.042229909702768	-0.150321014751944	-0.0156688331471657	-0.225904158182782	0.0495087124939972	-0.307154970108855	0.134811050353683	409.237735075254
MO134910L	Mo	-0.309535268113095	-0.179530262281389	-0.240208404731856	0.00706654736878274	-0.161105432980358	-0.184871900220367	-0.0570011157071225	-0.00769721365998831	0.0139787615543211	-0.180216174036088	0.122805224817422	-0.00335273389439006	0.194886193285776	-0.159427114528708	0.289882145451146	-0.0123274026317663	0.358750185576127	-0.111484195771728	0.231152757946607	0.130977964761945	0.223941658209633	0.0251648634458354	0.149965475393628	0.0491018386336543	0.0600135906898271	0.149663276684757	0.0315257211667262	0.0783662790773785	0.0286209514470554	0.000636460540560932	-0.0306313469423236	0.0330154135599427	-0.100839940961391	0.146382046662984	-0.140786296264888	0.0452089832778038	-0.146642382774364	-0.00637184670350867	-0.217149288799344	0.0338601550534496	-0.301623188263526	0.145835014660837	425.125415668858
MO134915L	Mo	-0.290514134346113	-0.189442993528171	-0.24406002896707	0.0141441545838203	-0.149255016580844	-0.193406639347161	-0.0637296571116196	-0.00584742161446475	0.0156258730407136	-0.18974570858691	0.140640843831953	0.0287733576288971	0.19370214985232	-0.173127801500746	0.263442732106618	0.00147471608172112	0.35378019269472	-0.12493000478943	0.251508309870923	0.127177583365437	0.216567470639419	0.0280516427962483	0.138417329738303	0.0654290985368194	0.0790035054248396	0.144513779386636	0.0311890489435588	0.0690910391587128	0.0278085041374798	-0.0119607807032796	-0.0554303330258147	0.0385302498249314	-0.0964304343505633	0.130489314261303	-0.141686571401495	0.0498164143080948	-0.137122241751982	-0.0182392302463628	-0.238332234766504	0.0637711079570556	-0.295125307978844	0.145438122426846	383.071670529034
MO134918L	Mo	-0.300912264831637	-0.175096139951502	-0.24903721714655	0.00770599654663845	-0.148721514976805	-0.179119236521966	-0.0643807386127171	0.00319592807890828	0.0246846201284581	-0.170096535532119	0.113998164408952	0.0117665802114118	0.205988901456127	-0.156789067980716	0.276768732905971	-0.0132240474723379	0.380796459971755	-0.105368169455299	0.23726464891375	0.127962359410449	0.223340575981665	0.00419800286671421	0.141758194652609	0.0417314879272831	0.0760546640831901	0.142818960583704	0.0213984449596948	0.0653210116433145	0.0296413263884305	-0.00796832807678519	-0.0462977766139787	0.0365463609425929	-0.102312118305488	0.134241718786079	-0.149766175724788	0.0535792647511176	-0.145798271669003	-0.011811979540176	-0.233437116623505	0.0412866391359699	-0.291031539346133	0.14911919364672	401.975597458827
MO179087L	Mo	-0.340464407345531	-0.189141785723504	-0.246255130149621	0.00660732348995518	-0.169425916968561	-0.184721981209132	-0.0613522578025208	0.0113986697846448	0.0126356284954025	-0.177234952696313	0.113098912373425	-0.0033061602665419	0.202621687429261	-0.155733551098067	0.273212167124367	0.000798336118956344	0.367033757984215	-0.104487436522384	0.253356457661364	0.124592689865682	0.200267009362036	0.045719675112363	0.16129408253292	0.0503720968695253	0.0763069635136173	0.136564916103114	0.0449128458094897	0.0666673671056226	0.0271023737514569	0.0109002669755715	-0.0176413468555296	0.0264280545328388	-0.0943504879991793	0.1128297569826	-0.131461725246123	0.0510283092508889	-0.174463402455435	0.0111468042699952	-0.216453073134248	0.0267839258786773	-0.279974138080804	0.132787675175507	363.623562545244
MO179088L	Mo	-0.301592647546966	-0.172663292049174	-0.254281954880735	0.0133699687523369	-0.158046142732184	-0.180863393825291	-0.0736300527338068	0.00314364396066423	0.0124927996752598	-0.171454872984153	0.12910888618093	0.00553396180985567	0.205142936831705	-0.151887166618185	0.282649974510918	-0.00996839955487403	0.379830508781924	-0.0756891665227804	0.244230256352698	0.10337508230816	0.235315976887327	0.0166496545880174	0.138494612498427	0.0501486638970243	0.073409379778728	0.118680525740583	0.0370180562913932	0.0563939427440678	0.0328078702148461	-0.00550231962753837	-0.0517549063979394	0.0355557636024432	-0.094818052796863	0.121618810075713	-0.148485124847936	0.0591252564626939	-0.157669634769195	-0.000343270758476231	-0.237381416724119	0.0481953103852543	-0.292841324574415	0.136581297613656	405.214464086318
MO190202L	Mo	-0.31474175314287	-0.164220805228872	-0.241251895997814	0.00560056660815222	-0.161026448602146	-0.17783867423005	-0.071234746171069	-0.00762748568996443	0.0151720507019679	-0.177909045802354	0.120042650565423	0.00209199511347971	0.198121150053383	-0.160240638836206	0.301877145830931	0.0105773581072213	0.380553724536471	-0.107729696609066	0.233765437614954	0.13924831285783	0.22026201105356	0.00640179367168808	0.136910836480675	0.0464492636575963	0.0555633432076611	0.141906593366862	0.0274499493317833	0.0617783497608052	0.0378402605585469	-0.00670353772533364	-0.0477861711472731	0.0336257156410318	-0.105214880934165	0.135495409489826	-0.140718477125111	0.0516130942856483	-0.153156591844961	-0.0141396013157073	-0.22454672450281	0.0291442256722911	-0.267880870467139	0.152476807205121	435.166197041566
MO190203L	Mo	-0.298076787117604	-0.193316048312494	-0.246358366425895	0.00846293530048831	-0.146721822450551	-0.193044717764774	-0.0615776074237503	-0.00310475435273489	0.025004670972145	-0.179411003535958	0.12246370205965	0.0122015895437788	0.19431452155414	-0.165607176779673	0.287346418245457	-0.00544747167659624	0.35845564873121	-0.117302436088054	0.23966893485203	0.129347100618232	0.220186039656752	0.0133985896678543	0.139491350885279	0.050191917490613	0.0673453999518378	0.145028203842489	0.0309962792484288	0.0716287607158253	0.0241552976270218	0.00126837417855594	-0.0463653371255487	0.0447448599527831	-0.0969515234208942	0.133353036657411	-0.141347646016359	0.0482663014597332	-0.149862327196535	-0.0097892543442091	-0.237676424623219	0.068912467731389	-0.284490421983594	0.140218725695339	411.0172050622
MO20105LL	Mo	-0.317481288027055	-0.181324576445829	-0.248732007832616	0.00256994133712628	-0.159460776035199	-0.176385217903916	-0.0609954258307474	0.00304488785868355	0.0157807194212846	-0.166231189844667	0.114266770551346	0.0132040852262945	0.193422645702647	-0.151087748860454	0.307192742344622	-0.00352429788038857	0.363069414942927	-0.0990122627832332	0.243388831474173	0.128874441102885	0.240317476192696	0.00777864226995417	0.131052831108855	0.0455924795465487	0.0728918703251743	0.131154511476431	0.0319411747689993	0.0637956092221606	0.0231205077477772	-0.00305135286609787	-0.0516830503567785	0.0402449865616744	-0.10497824456777	0.130816046817508	-0.140725776553947	0.0462648750413777	-0.147124639475841	-0.0180655557262306	-0.229520397524695	0.0374603341147621	-0.275743378375849	0.147881361735408	405.346295218815
MO20127LL	Mo	-0.289421864740982	-0.180468354341205	-0.242474638989467	0.00696407621006226	-0.154082929519894	-0.182596778070467	-0.0774201414104663	0.00286469941944883	0.0167444688272088	-0.168734674257051	0.122950189373311	0.0124744418633587	0.193976106419495	-0.16215499439588	0.300768518609494	-0.0062473565273277	0.372556847239856	-0.100590929348817	0.238171562176568	0.121906207741068	0.234789388037468	0.00274337516683074	0.129821778139808	0.046464959895353	0.07434666830842	0.144284797691842	0.016458780286293	0.0677813587499522	0.0388311067522058	-0.0094677368207988	-0.0474165869035852	0.0398930386916349	-0.0995315194703464	0.119148027969233	-0.147683614763068	0.0511626592628168	-0.156359145873076	-0.0102510158429009	-0.238194420601752	0.0709247401234467	-0.286830551897493	0.133899456819401	437.181012962867
MO20133LL	Mo	-0.313525914437726	-0.178627714870877	-0.249919596566928	0.0131959890505734	-0.160154986245154	-0.182309019624491	-0.0546527993574029	0.00489706074619476	0.0156213314784649	-0.175210745103518	0.137419038803116	0.0154994222119741	0.200990697370039	-0.153265026854816	0.269324184927567	-0.0149454306633545	0.36597894141896	-0.0998935547868621	0.235477872122542	0.110762515289934	0.225040906332516	0.0164300866717109	0.149623867405631	0.0539252257093819	0.0695607209945743	0.144966668965433	0.0338024076512018	0.0614234268164812	0.0472201057715624	-0.00899881843109484	-0.0523300750461234	0.0497045645629046	-0.0989527468261316	0.131756484271989	-0.145176444537464	0.0493660203715183	-0.141651477133078	-0.0146570181221326	-0.233352014146764	0.0431923946780156	-0.300344019979405	0.132787469111034	379.953129941551
MO20135LL	Mo	-0.298733689898046	-0.170703642640767	-0.257556185678783	0.0142219561318584	-0.165291020842158	-0.188388590918449	-0.0644433169959958	0.0100956506930852	0.00353365775749881	-0.172216135151226	0.121342575032454	0.00862054052793577	0.201806993180638	-0.16652122135	0.294454552101116	-0.00499030752466481	0.361856702307597	-0.0981380251967048	0.230427176220599	0.125205063864651	0.242687293967504	0.00849950864613191	0.130384619092926	0.0826583447044009	0.082163336406328	0.145703791038766	0.0206456640047452	0.0479764157822189	0.0316213149662809	-0.0166900098701517	-0.0415263829762188	0.0393491747426893	-0.0763211153759213	0.151521272692987	-0.160333604513847	0.0419155259611158	-0.159196971169687	-0.0200465539612023	-0.222673931938122	0.0259273518764993	-0.274847665648907	0.135999889950825	404.807420410061
MO20148LL	Mo	-0.291077901031264	-0.189400478121811	-0.255988800317517	0.00377181019822045	-0.147491188992515	-0.17924169060283	-0.0713300784212361	0.00783794828010081	0.0179347412343654	-0.169732832324091	0.118266451166366	0.0141940708716532	0.195558045016106	-0.15814627824645	0.289908777809917	-0.0104468826459866	0.359592886745452	-0.114567582767464	0.242097510586759	0.0930478111866902	0.234910520195677	0.017910116183673	0.131959027448434	0.0647477384706478	0.0856427402933937	0.139042640363346	0.0277892764693059	0.0727961148087401	0.0403966612506432	0.0092615830795665	-0.0508110944112677	0.0436334388924741	-0.0942478591520732	0.132379660636096	-0.147556296342445	0.0562959619020056	-0.146991008393921	-0.00443096507437252	-0.228511059820558	0.0296634151481814	-0.310051351333622	0.14138439976161	412.802500915274
MO216761L	Mo	-0.31529927880629	-0.180076156951222	-0.25021845611818	0.014425081150321	-0.163768128268125	-0.186528058044294	-0.06497681447854	-0.00332727878773815	0.00371984108326068	-0.182924191097953	0.123813559719048	0.015418026819566	0.184801447962931	-0.158748362560729	0.282866047636185	-0.00429527010795933	0.372482465876588	-0.0798335511311724	0.2496474769278	0.129929778252482	0.220597525935662	0.0155817647714123	0.140358234336177	0.0490061487260621	0.0745947956756496	0.136987605085374	0.0438377707685504	0.0593016341278015	0.0289972595101403	-0.0109409448741781	-0.0404634486955327	0.0352799043048373	-0.0851319566600292	0.130563832914918	-0.134233592031246	0.050727630061626	-0.159325007868637	-0.0114080452419047	-0.223297737323418	0.045134725418054	-0.289002005181994	0.135725727164695	382.864267879686
MO44275L	Mo	-0.323613835738204	-0.166447074775897	-0.254733439068036	0.00841381099497026	-0.167370399441756	-0.176360244434784	-0.0693284313273732	-0.0117253621922804	0.0134706339965411	-0.176908631100926	0.126582558766496	0.0118665392420407	0.197135594052042	-0.155527395521828	0.292620981797284	0.00177279098339471	0.369476168770732	-0.0802286560313537	0.236019393817128	0.122499211661338	0.236605183563459	0.014919726641004	0.144255015114027	0.0458053168871035	0.0652202077083942	0.139992865486967	0.02988142016315	0.0745541260633454	0.0356567490372755	-0.018365546230691	-0.0419394750739794	0.0196030327088746	-0.0938208343374461	0.132839840139245	-0.141874849336716	0.035913554154753	-0.152646703301119	-0.0250159241912047	-0.236620660129282	0.0691557398064903	-0.264975279032619	0.13324227970944	410.237213607653
MO46450LL	Mo	-0.302871222777303	-0.164336984590029	-0.243218278460001	0.00387517654239124	-0.159569775015276	-0.181058526150712	-0.0684771152734144	-0.00206993139221014	0.00405172838862453	-0.171505807380398	0.123603466252407	0.0141936352444183	0.190221110105797	-0.163352264482443	0.31716390154459	-0.00171197533758222	0.374067479419822	-0.113754822941928	0.244099562897151	0.122167283717543	0.229482074335002	0.00590375843789125	0.112437234600025	0.0844252932089561	0.0615856012673322	0.149916405641403	0.0232418174840523	0.055860963811643	0.0307523495025183	-0.00929007206100801	-0.0478284448503057	0.0401502709507813	-0.0972528912132516	0.141824489828279	-0.144072389227434	0.037778409831516	-0.151356702966098	-0.0203633992106004	-0.216273054643963	0.029127362756022	-0.279786451370276	0.142220733576068	445.254020596269
MO46452L	Mo	-0.298225402031473	-0.195304843452781	-0.234979119178249	0.0199911064210084	-0.152139193751484	-0.197830714586033	-0.0568108633819362	-0.00466216424884459	0.0157832532368575	-0.189916424273941	0.113855948111028	0.00321731737373321	0.189172267398052	-0.179358706524041	0.273573954062821	0.00583226718324965	0.363506548091457	-0.112049030265629	0.243384388934389	0.138932872689765	0.219724155132824	0.0229808397965056	0.149903256531699	0.0566727030139828	0.0758449703750119	0.152649739045413	0.0199886675400371	0.0508561225280369	0.0325928303878282	-0.000832010087860946	-0.0370784068549899	0.0409677772097429	-0.0951166095145499	0.125871901946627	-0.134372854958709	0.0480691428981597	-0.175450518482796	0.013521274236489	-0.22321354990951	0.0738576076099451	-0.289943721738308	0.126533221486474	370.678785344888
MO54439L	Mo	-0.296987611157576	-0.195827721984923	-0.255398515685561	-0.000688423985161214	-0.148161315304779	-0.184286333588501	-0.0631966937229985	0.00901501318438298	0.0236436435209316	-0.173707411201611	0.124035556041039	0.0214986075876317	0.192806627529291	-0.165545333833768	0.273597232599524	-0.0104054690812406	0.348286467275846	-0.118441307426043	0.260903444413232	0.112901838223904	0.216067063426488	0.0201424979087142	0.138651976349353	0.0643479607792729	0.0902978775698749	0.130387394575168	0.0368585734113148	0.0763563382849434	0.0388112265415782	0.00211115271789076	-0.048575001528659	0.0518568601406058	-0.0964821259527146	0.128087796225413	-0.15024858874184	0.0664076787139385	-0.148195807608878	-0.00527409749193076	-0.230591397435225	0.0417224479327032	-0.306122631540243	0.129340512318611	392.032918928767
MO54442L	Mo	-0.300183200260028	-0.17657826729061	-0.247150117906355	-0.000188728473949206	-0.151330823198593	-0.18110186745464	-0.0728040463173658	0.00898449603777455	0.0180571695556578	-0.171691157082278	0.116062247237454	0.0100363969677703	0.190046607378264	-0.15990769778979	0.304673751242976	0.00611685969596249	0.358471587466221	-0.118136804012099	0.242902807224928	0.11835661998156	0.225479862321735	0.0123356759393848	0.132570827610452	0.0440461284769861	0.0725575231777978	0.141275363897197	0.0392944944486675	0.0683032657805294	0.0435765957840159	0.00101826790004699	-0.0465027669288949	0.0400470853091532	-0.0969522626656796	0.129378732265439	-0.140122668398208	0.0568710887452156	-0.147645137154354	0.00256031143587878	-0.235246742709406	0.0414814673732	-0.305755707909284	0.126792762297268	403.332428176867
MO57038LL	Mo	-0.303090616221159	-0.18170672670647	-0.253862028908858	0.0138655266877596	-0.155292149840925	-0.186046449684733	-0.0584911311937807	0.00724558286839641	0.017461624151147	-0.170254169278337	0.126870988990921	0.00559518088014237	0.202778193785301	-0.164387557969272	0.277254579897507	-0.0112484686535607	0.355272654719177	-0.0935901542317001	0.236552923701088	0.128813080175476	0.219548577627327	0.00851519826069283	0.139220770663641	0.0457250657104879	0.073649407021097	0.148105178205372	0.0388692796680351	0.0803050092463535	0.0468144713582642	-0.0173017438045737	-0.0410670349509223	0.0323865823370754	-0.0966347236206492	0.137310562606465	-0.14628528337557	0.039429640192474	-0.145985934715002	-0.0281881053107856	-0.239014419166434	0.054002572762908	-0.294570149590208	0.151424195705828	399.868311656058
MO60372L	Mo	-0.285038866273196	-0.184816746016142	-0.244487938477071	0.0140583951640428	-0.138281049654945	-0.188275032612459	-0.0699722855316483	0.00486930666986832	0.0233909465383205	-0.169047480315046	0.121647738259528	0.0159550894387862	0.181760278334095	-0.175221948345832	0.304498207201269	-0.0168433026160571	0.365780586093253	-0.119531719109285	0.224370352072785	0.135473410316955	0.251751734951452	0.00618648519065379	0.130310117746245	0.0575759025989801	0.0638075657023441	0.144152693202849	0.0119005884527263	0.0692494862131249	0.025404431260814	-0.00123371874242587	-0.0499696691840397	0.0390561113790264	-0.0973312231097691	0.138823409158335	-0.156845541794871	0.047940508468153	-0.147815143459475	-0.0176919083866345	-0.231097264025924	0.0578094355894581	-0.283783565101892	0.141511622753649	430.480683710221
MO87782L	Mo	-0.305940367748059	-0.18426290829273	-0.245978578092284	0.0109115955865553	-0.150652579293218	-0.190560330246361	-0.0672272603830758	0.0041131407904615	0.0284695234165771	-0.179795480651936	0.120513068133593	0.00591815966146192	0.207608502629108	-0.169004516407878	0.275708559601646	-0.00624486996028994	0.37572103809649	-0.125704665973118	0.231620641273734	0.12375168027469	0.194300621080988	0.0248119675649779	0.130276114444294	0.0496897772554124	0.0708217197611671	0.1477500347805	0.0368947618388144	0.0722282987176914	0.0441501565090345	0.00168261137036706	-0.0458821742545576	0.0417709435994169	-0.0966079834096619	0.136712248957414	-0.130727320743787	0.0524092292559916	-0.146633518399804	-0.00590894370405405	-0.224706605137379	0.04564688068362	-0.30172831932362	0.144085146737809	341.711518542706
MO87783L	Mo	-0.293520476365607	-0.187587733145129	-0.250700923538147	0.00465457124275902	-0.152820345872187	-0.183156965587555	-0.0681216373056149	0.00920702781675608	0.0127166711011186	-0.175184172379225	0.121693109926626	0.0109037729222273	0.193121442605728	-0.165566828478811	0.300431519144638	-0.00895260630663791	0.358675374650214	-0.113237521908461	0.248241884203418	0.114708110027786	0.230310261465725	0.014672134157388	0.126777044107492	0.0574257209372183	0.0670466611358557	0.134705072323741	0.032074371311721	0.0824274113707234	0.0425362887898523	0.00546652407242979	-0.0513167949459736	0.0452234376425529	-0.103266056431111	0.129449114928424	-0.141929445228892	0.0552259539801659	-0.150001087140209	-0.000998708775029094	-0.234039205259068	0.03821951523693	-0.287908656355581	0.132396169921748	406.961680657786
MO87788L	Mo	-0.306625593766917	-0.181134049614577	-0.253205852987192	0.0122572965668123	-0.162557459049971	-0.17726346762175	-0.0615941593803386	0.000419501581120635	0.0109469659865941	-0.170708189206752	0.109508452142494	0.00715993957534598	0.199526374047733	-0.157958394386878	0.307030466553057	0.00947222616665761	0.375735145749713	-0.115035909470323	0.237833053136342	0.126742284311162	0.226717848149765	0.0106000923771996	0.124699656384911	0.0474526512880633	0.0676558226298312	0.132130301817245	0.0314399572842686	0.0714516055230721	0.0308676085087817	-0.00160872439019645	-0.0484590288728775	0.0457287798375267	-0.0941130326759519	0.119820072739626	-0.140553818672549	0.0525991427392715	-0.14507056705938	-0.00798730656643123	-0.22457626119824	0.0369405846444415	-0.285205576910076	0.138921562089364	411.981275580058
MO88901L	Mo	-0.309859471409757	-0.1807039692343	-0.245318625263509	-0.00643336696523697	-0.165468548327992	-0.173611405400218	-0.0567966062100364	-0.000311700849524718	0.0120829086704095	-0.166552118793295	0.117579402626938	0.00150672275070228	0.195363181434292	-0.157192627089066	0.30538287595725	-0.000612030206645257	0.365434252140253	-0.108007497147233	0.242018608337878	0.131947930637002	0.215303715479417	0.0125568489729614	0.135030188703473	0.04426089170349	0.0583440420195964	0.150281133935898	0.029130963183033	0.0670494949748684	0.0425055896662033	-0.00321328541135535	-0.0220169409806741	0.0188858082373815	-0.103705061886166	0.130848664374993	-0.137703570519732	0.0562987935517398	-0.156524221763026	-0.00293920809556848	-0.235859862084529	0.0397532040595507	-0.28492281977332	0.146187715993857	363.620419563876
MO94423L	Mo	-0.302670369595853	-0.176277102308624	-0.250420914864454	0.00934498833606727	-0.164322970730302	-0.185727442519765	-0.0612213246844121	0.00667409338985485	0.0132233377260621	-0.176411784558287	0.116662912268208	0.0185827076306131	0.199845074840798	-0.157700960438467	0.287066543592987	-0.00804473744548346	0.372552816807882	-0.10302044709571	0.237887762674132	0.124484491379268	0.231017232023165	0.00687990680253843	0.134173101063241	0.0532457703845674	0.0639175472205153	0.143669955755363	0.0327663843110723	0.0633359143014166	0.0372697434045711	-0.00567736763845584	-0.0414437993172601	0.038419108392315	-0.100684776281418	0.132722171250771	-0.14802454395824	0.0491560609140996	-0.151294163493856	-0.0188757145536555	-0.225792882104961	0.0378520120936477	-0.280506710901878	0.147368375927926	383.145005498043
MO94425L	Mo	-0.30653936693844	-0.184804891534075	-0.247370437019845	0.0106020966873319	-0.156571065197871	-0.180216306057925	-0.0636761538583583	0.00097568486149279	0.0133644239612791	-0.178046098406266	0.127131112696975	0.00820956475262819	0.195401060972073	-0.15961893404559	0.29056095721415	-0.00149423328796733	0.361108992523662	-0.108819075923106	0.23742027514554	0.123979669852457	0.219704811667149	0.0197626705753275	0.137576853638436	0.0525233544184803	0.0730081986120515	0.146460285376339	0.0355570755250016	0.0674357825492758	0.0386457473592302	-0.0114402825693456	-0.0416643729731069	0.0362902293211856	-0.0962514264128453	0.129015633469669	-0.141186731125267	0.0508984160930221	-0.153140396365938	-0.00589820204411626	-0.228158105711092	0.0437255069177285	-0.294921453712782	0.140459128993453	397.949625909995
MO94445L	Mo	-0.307162915206147	-0.174157540224228	-0.244521240223391	0.0108301399373924	-0.153475576802861	-0.178025711737909	-0.0631165615328016	0.0062689027639518	0.0179827454131269	-0.177295003777951	0.110749197421987	0.00190680192330504	0.194927489886719	-0.159058416170751	0.297428445114355	0.0072750199274444	0.367270016821537	-0.123037527766894	0.247766669714196	0.137102573026748	0.226952259141291	0.011577672398647	0.134496538878332	0.0441653990507343	0.0689516061720258	0.144131721713771	0.0117551596017876	0.0749698377373764	0.0349611786698505	-0.00376240359803937	-0.04465308481862	0.0385819874104577	-0.10031236741321	0.130742751925851	-0.145178835461062	0.0511944228992147	-0.149410365983642	-0.016764315832501	-0.213668655676089	0.0352776521137696	-0.291741703717383	0.138076036279609	397.190610352739
MO94447L	Mo	-0.30313023275302	-0.182930771438048	-0.249284792829026	-0.00587884450771049	-0.158758948599579	-0.189087231272848	-0.0638896930286253	0.000664782815625561	0.0152181517669904	-0.179162055307096	0.122011855258405	0.0187538718166369	0.194727720431864	-0.175232490010151	0.259778162035222	-0.00735105416765253	0.356375164992745	-0.115605617598258	0.251342370514645	0.134725986656919	0.223317187658137	0.0202153905292921	0.15246962395306	0.0550610586738206	0.0787232558910301	0.156543610900908	0.0315930419698701	0.0688970518211598	0.0261268825304545	0.00837271793865348	-0.0419556321272024	0.0402189126297672	-0.089985926038356	0.134825253381184	-0.142884629591187	0.0474220318768754	-0.14823408662074	-0.010207427871849	-0.224473653252265	0.0335544461947008	-0.289085822162422	0.146200376938071	346.476687871053
MO94450L	Mo	-0.30138750032196	-0.174089362105701	-0.258720053234803	0.00898287179750443	-0.141718275584906	-0.178204233775145	-0.0692784238141795	0.00410789600833147	0.0263766807345485	-0.171706377107188	0.122953349117755	0.00187969891193517	0.208275052353993	-0.154725804485269	0.288126254724287	0.000315467766009167	0.371797366037219	-0.115579358412614	0.237298349846155	0.128919282662784	0.201764098291083	0.0106689291490998	0.145504243017122	0.0365149536568985	0.0695576432958383	0.135961915147585	0.0328181465308672	0.0772918060453099	0.0386278096569294	-0.0122037872836503	-0.04402033281414	0.0386662228433704	-0.0987553687816279	0.121341362482545	-0.141109593949691	0.0547008317702977	-0.150963453460484	-0.0127459717480679	-0.23845669310099	0.059895648969106	-0.298689298543016	0.140008007706856	369.964219634175
MO94451L	Mo	-0.31176039083866	-0.16646889749027	-0.248125959622543	0.0137235624048641	-0.159824612552351	-0.179507076885419	-0.0691154766591077	-0.00591475837913332	0.0186579041856411	-0.179614356930183	0.123570664485163	0.0114598083559848	0.201442613337044	-0.157610114930807	0.289973167701224	0.00612889286529619	0.358827812226082	-0.0996101138525244	0.240294956338496	0.1270560034059	0.233510329131591	0.0144006212595966	0.142134404575149	0.0486339147796587	0.0614240011834546	0.141826198211661	0.0393201117067034	0.0532258046209469	0.0313219514122808	-0.013008438277861	-0.0431608761516304	0.0290102184906646	-0.0997822564738014	0.135058627830723	-0.136793463094076	0.0558273130731403	-0.15192286330689	-0.017916748719894	-0.2267965714276	0.0387562552423738	-0.293195446156173	0.14454328492528	409.552601424205
MO94455L	Mo	-0.301097156471751	-0.173825973298612	-0.24678643405155	0.0105774572241587	-0.155690521643105	-0.181436223705388	-0.0598556376082601	0.00561439950239721	0.0208424270354001	-0.170846816554718	0.116696420748188	0.0162085786048078	0.199978930417316	-0.160238370106372	0.303635102783476	-0.00691998856205874	0.360893374488108	-0.102929250870773	0.238606111147883	0.122816453372956	0.236133104533481	-0.00439413957881623	0.132236129063845	0.0499858445651326	0.0646333541306017	0.143370614614986	0.0283578315021559	0.0706240280424359	0.0232561896521304	0.000516033961346787	-0.039116430715999	0.03161295085022	-0.104129397277791	0.135372183516682	-0.145573965201264	0.0470573290252655	-0.148091181531976	-0.0204440467361098	-0.231255223707363	0.0495380738944235	-0.293673027293526	0.137740862238037	385.614043411531
MO94494L	Mo	-0.302110281841498	-0.186817745338051	-0.245381875745543	0.0167999039879612	-0.157995890560578	-0.192526345550706	-0.0641587857611981	0.00525362836860342	0.0126599411684235	-0.191676008775215	0.118682593196634	0.0138008827959976	0.188256770073711	-0.165216166169134	0.297934262309536	0.0139416770490529	0.360387328472395	-0.109556011529719	0.240367170945107	0.125538224389653	0.225665312495038	0.0139416538873263	0.144632574812854	0.0493223238526865	0.057204004322077	0.148808378099876	0.0325973887398058	0.0582666492534919	0.0306624078853455	-0.00231131406895728	-0.0410727879074824	0.0409972236645919	-0.103815910577196	0.124078748304788	-0.138297140103494	0.0545295344523606	-0.149989367682104	-0.0196920999972917	-0.232862871802883	0.0649357755161516	-0.273364842438952	0.137581087806533	347.49333669528
MO94496L	Mo	-0.323552331147912	-0.180487080110276	-0.243874142138823	-0.00773383075205343	-0.163297975473562	-0.200001503870225	-0.056164395362179	-0.0169356033968962	0.0165845824563366	-0.192751952803209	0.0963970780128487	-0.0226792814503084	0.20795066054969	-0.1558400999304	0.276197547457411	-0.0182039788961256	0.364733908118698	-0.0828158119432096	0.230366064726914	0.137859359022474	0.211521843987023	0.0156938626664572	0.13601586730899	0.0553467754796477	0.0752844172490355	0.149171517268406	0.0356478537652144	0.0764097603708541	0.0394316568918031	-0.00533410480400251	-0.0307467123504293	0.0288090445641959	-0.0826558087043333	0.155000669057925	-0.133197008917274	0.0797378355356513	-0.145975296013033	-0.0151990647140715	-0.223571512709696	0.0543956640126695	-0.287096297706723	0.145557824692494	368.735548546522
MO96020L	Mo	-0.29181134714596	-0.18209178866222	-0.244983997335501	0.000509598984002423	-0.139759407983883	-0.187688551677242	-0.07108229322979	0.00744626001957937	0.0288071973928049	-0.180546219787808	0.124335479009812	0.0189410045674228	0.200348475008492	-0.165487065365515	0.285995331620111	-0.0163461525839416	0.364860274760873	-0.123434450997362	0.245468912161063	0.116033759207135	0.217628656234792	0.012847892082088	0.126333217498168	0.0722654290694533	0.0753263586259315	0.138310531576421	0.0225856459753375	0.0841049645194878	0.0275342198287139	0.00113621860019487	-0.0355494306018793	0.0302041908480852	-0.106758333127906	0.126313282076001	-0.148950966084584	0.06904911465487	-0.154759010558865	-0.0161711707873201	-0.237764214907829	0.0509701703574801	-0.2878047671399	0.143632983299188	375.392493011679
MO96022L	Mo	-0.310147606208554	-0.164714013020163	-0.257496758860503	0.00234377894641243	-0.166063151872512	-0.177562342651984	-0.0590864194667876	0.00512759138896606	0.0115780430355122	-0.174394124894141	0.132057648979802	0.011571154123201	0.19907582784325	-0.157007050447908	0.284902600678173	-0.0129493085420072	0.364013644141733	-0.0790866668056657	0.248143765553584	0.112197752686997	0.224721229037125	0.0034976513793704	0.132118891378384	0.0662648769428067	0.0825471495855557	0.138551801186796	0.0376361614041926	0.0798240607730308	0.0423108233559802	-0.0146217904952329	-0.0470170410874158	0.0346743672846138	-0.0921986039949675	0.119340548978085	-0.148772544068846	0.0518755389350652	-0.151009718845242	-0.0181488434625907	-0.229406150693822	0.0347965175677662	-0.297907789894643	0.138418500126582	388.261816427057
MO96027L	Mo	-0.318382122235316	-0.158527136626935	-0.25640545895096	0.0104149347776521	-0.163879850948224	-0.168405266856909	-0.0818683524057815	0.0130872465386871	0.0154492308267466	-0.170026531604017	0.108812607091607	0.0143911889941175	0.209158537801998	-0.141051818181208	0.288238742727835	0.0104234683528955	0.366841743296209	-0.0818553693263944	0.252289131317372	0.121140884543711	0.216864685929296	0.0134340699737127	0.167959871392918	0.0223776090665869	0.0841334470057216	0.128028428572823	0.0386167654916854	0.0359576725257493	0.0361857004797922	-0.00338227085381389	-0.0227080611005815	0.0210551184563746	-0.0895281631795603	0.10932327850148	-0.138708880885884	0.0422168658882132	-0.157257535849067	0.00431853921996565	-0.235777486533128	0.0528923628569168	-0.320034551272679	0.124186725180393	437.615508561264
MO96028L	Mo	-0.287978118643023	-0.177403312780258	-0.254796619082077	0.0113052476110859	-0.157660692263	-0.178286363378456	-0.0607800785650368	0.00174510851729219	0.0201530197496016	-0.173242819861845	0.114754696103425	0.00921809088526508	0.190947734176992	-0.165636754369212	0.292086374690689	-0.00467496544535151	0.360656608393425	-0.105904027047271	0.243144007663573	0.122119710259795	0.237966685786977	0.0108826464681353	0.141670590765894	0.0440931032376517	0.0680536899938264	0.131230342471573	0.026609385270346	0.0848266855596954	0.0410374972785142	-0.000803986052732623	-0.0410101345428246	0.0344258128298769	-0.0957027353838589	0.121089402680571	-0.154109071636259	0.0585468149476173	-0.136912399888412	-0.0105807874635775	-0.239350326507842	0.060654456709247	-0.308780113360928	0.126395594220895	422.88116083656
MO97516L	Mo	-0.308860077919147	-0.169710664239785	-0.250548179506585	0.0127141530940341	-0.159529105167792	-0.184068552536981	-0.0794628703390108	0.000433868358947248	0.0141424144774499	-0.18433985682716	0.120832088231074	0.00698219634816789	0.197869148343366	-0.158252995918127	0.2991597035807	-0.00301893059847588	0.352945492381946	-0.114805735359758	0.233773486544209	0.133064670548129	0.246312826807411	0.0122665788668658	0.121866362557322	0.0720549987170823	0.0745920160900167	0.135548304387803	0.0326134415093398	0.0734570039641232	0.0338289219187762	-0.00374203801217198	-0.0427910472284811	0.0336385854491319	-0.0847902587926105	0.125949063822174	-0.13421770517325	0.0495193756894763	-0.14471337445948	-0.00580909421325148	-0.218737131903172	0.043588239990748	-0.304286151952084	0.124530828469029	415.260904790734
MO97518L	Mo	-0.303743281170899	-0.172363525358248	-0.259028006514944	0.0268386406753457	-0.156448731526612	-0.180874132392737	-0.0786249147230725	0.00143136383685132	0.0100317026759603	-0.172949795391967	0.116455535629599	0.0209497591731422	0.197958493373013	-0.15570906891207	0.311205627645849	0.0119717010637447	0.374406476371274	-0.0955898179494104	0.241141543095966	0.133877690824071	0.225613697520461	0.00332742718791468	0.128712798549413	0.0588691692889164	0.0958699220586127	0.111578389820096	0.0313365218700526	0.0693068524723554	0.0162876599631669	-0.0184535564446042	-0.0522267584344062	0.029723200152409	-0.0871954813574252	0.10615449609028	-0.139902248859554	0.061395052188788	-0.162008125067731	-0.0191636744205802	-0.232732876185311	0.0456535552342911	-0.277109554913412	0.134026272861412	421.857908824873
MT101609L	Mt	-0.317443614780394	-0.18259331337235	-0.251531050077656	0.0158927427696357	-0.159594412388445	-0.18045642680332	-0.0542947635476985	0.0120002155743942	0.011438422359082	-0.176568282673271	0.122463028519803	0.0233422704178493	0.192075755785869	-0.152116887588075	0.283855286345151	0.00291171405550436	0.359928133914683	-0.0918318556870578	0.25296695178191	0.106601106057824	0.229398423922237	0.00723450155324152	0.139699380198759	0.0551176300006568	0.089828970532408	0.140191174413978	0.0288750296607072	0.0581422825551208	0.0320151550486095	-0.00203061791411468	-0.0483155074468691	0.0438858719748072	-0.0887937072224262	0.128861859311326	-0.142280171798515	0.0429804118597737	-0.146729177756118	-0.0246131107790607	-0.239907884118796	0.0495994347231092	-0.2936542489323	0.123449279550027	532.808372592588
MT12348LL	Mt	-0.297189920263894	-0.19124121787099	-0.232240556863066	0.0110430110716584	-0.163240132134935	-0.194768673889748	-0.0689459771628446	0.0113866627235726	0.0167000931767477	-0.198768606016815	0.113209914512291	0.0157252991293232	0.184335142386866	-0.183812029076998	0.307950147493805	0.0303231584319308	0.356789555947626	-0.10617734904242	0.246259276247252	0.127337567641616	0.217778968033647	0.00834503435400427	0.124137346589734	0.0574629931703468	0.0685049370556095	0.139709312354798	0.0257176552567124	0.0543709009015071	0.0396637885460569	-0.00858859138508218	-0.0518818083640074	0.040520022764565	-0.0949244536728037	0.126804514375927	-0.143754279200874	0.062406420808414	-0.140281127681434	-0.00250858682636579	-0.225470996422528	0.0549068005561193	-0.28311757347996	0.145523355824635	478.940298496388
MT12428LL	Mt	-0.310958393170079	-0.183627217614331	-0.246730707410011	0.0167228355048039	-0.16476639524513	-0.175399311338899	-0.0738792722346655	0.00959836778057841	0.0121803874103026	-0.184721183876065	0.105652402377621	0.0168674981885245	0.192129070066273	-0.162875216829018	0.295198794522402	0.0113260159082948	0.362632983400543	-0.107389869362678	0.26544980055788	0.135213647288944	0.218257173838444	0.0177485644032367	0.129776889103561	0.0578606865986371	0.0800619284377179	0.140636694242892	0.0354738903495962	0.0418821925186692	0.0320570581112225	-0.00391556184644779	-0.0479742545722115	0.0401214136768337	-0.0870939419908185	0.128834766269251	-0.143986313735002	0.0366852292711309	-0.147287007374774	-0.00494109533559577	-0.221074235255818	0.0389240961447089	-0.285119857187054	0.130447448406527	480.354333502141
MT12435LL	Mt	-0.289147173011	-0.187173300727652	-0.248493803251437	0.0159513496270661	-0.156834230058947	-0.185361262762222	-0.0645458686350614	0.0184802462102114	0.00850648430587372	-0.181016914517775	0.115380335949559	0.0147776036296037	0.184036977710059	-0.16619002154589	0.305724656762432	0.000866424882847727	0.344592977589538	-0.114357153986244	0.250083351126722	0.140658280704944	0.22720831038503	-0.000193459167278559	0.133554533422462	0.0460521891407042	0.0722272275535976	0.146491790507648	0.029693624630967	0.0817950996881598	0.0412621279107122	-0.0089733038967887	-0.0421543550863231	0.0436140675690155	-0.0993415347633336	0.14410795540547	-0.149504674491283	0.0339014175448301	-0.138371222442798	-0.0259022043873319	-0.230408299686782	0.053411037835776	-0.293469445919988	0.129060158244906	484.616097447002
MT134933L	Mt	-0.292579014400059	-0.189723158356938	-0.242376735758657	0.0130326723331021	-0.154177596405243	-0.190480512084914	-0.0637225791118448	0.0210334857837372	0.00792334371318628	-0.183040167282366	0.109382795762856	0.0307032656092135	0.182783892008689	-0.171444955720889	0.308921611626161	0.0191602318185411	0.34360760518851	-0.12712005908629	0.255080475525766	0.137226671820512	0.230054793470847	0.00726777751637978	0.139589245641142	0.063125719127821	0.0886777428134746	0.148083022257698	0.0163831060253195	0.0533901952330431	0.0258967775812654	-0.00902089140250685	-0.0481470280707321	0.0510985659002035	-0.0876310179849704	0.1254068035105	-0.160182507539124	0.0380598282042149	-0.152963881699862	-0.0115282077376384	-0.232454364726284	0.04658691763538	-0.274066663660439	0.128182794921196	543.808352096144
MT134942L	Mt	-0.307881275001669	-0.175076927379345	-0.237070610383638	0.0148297579877105	-0.157519542101478	-0.193254506031887	-0.0631138620872933	0.0144318118982527	0.0124735776189413	-0.188203805415896	0.112490867478344	0.0197142260496745	0.187539498373832	-0.169854446144854	0.29085096686616	0.0026691939205954	0.358906380400041	-0.106775690249777	0.238484740222469	0.140798492271396	0.225501611430678	0.0000214242957006679	0.135618555720716	0.0487201598196667	0.0849041391647111	0.145775658679834	0.0278233234416904	0.0779814380020515	0.0331076569139074	-0.00595395594086739	-0.0399832716273492	0.0434336134225503	-0.0902346893099819	0.12929516394409	-0.14842228407282	0.0427687270853604	-0.138457800867975	-0.0185454210555128	-0.225289238179722	0.0471082267757087	-0.299728743999564	0.130116858065549	535.625757764647
MT134952L	Mt	-0.301547320154639	-0.170276201259316	-0.25128792587446	0.00504837119150956	-0.151484985808688	-0.18175903450207	-0.07714512911251	0.00534183070071935	0.013178983082225	-0.176070018689594	0.119128682131125	0.0192464538616165	0.188546698972208	-0.147681536577829	0.291769539566983	0.00266574450830636	0.353729933350373	-0.0839482754944941	0.271897984746009	0.1314065806902	0.233700219416308	0.00321371908841855	0.141056316124371	0.0422587073728269	0.0958624111431458	0.132965254635689	0.0287836843639432	0.0396877136926547	0.0282174517559372	-0.0165307677680322	-0.0558612259608597	0.0563596146648799	-0.0912678429750882	0.12860349870023	-0.158565377502222	0.0446598612037821	-0.155189651647645	-0.020792239935991	-0.239352481027395	0.0558529207725878	-0.28416996458912	0.129747803143905	535.292265518389
MT183858L	Mt	-0.319113556241981	-0.170570384567913	-0.240120578008605	0.0106617017409116	-0.164877446993679	-0.185039346751061	-0.0591026613999215	0.00085529291503953	0.0121777233414897	-0.191119643638201	0.121300176196269	0.0121427870646436	0.190233223359307	-0.166456319747077	0.307326886524807	0.0254680040781917	0.351348737971875	-0.0904420753874934	0.229296534609052	0.128885464816039	0.232742758811618	0.0136330015240568	0.129458339568625	0.0604318046990692	0.0831336954930228	0.128293763496659	0.0356629976475611	0.0461015484909197	0.0488602494964302	-0.00929209288734495	-0.0485507473631007	0.0338672186595914	-0.0954999584517675	0.122795095500774	-0.1407644955849	0.0310785488553156	-0.146852735960247	-0.0210471352900284	-0.23830129728641	0.0779215664163593	-0.288357845729442	0.141831200011548	521.824911340229
MT183859L	Mt	-0.315934859046846	-0.159183278294538	-0.255711890642526	0.00593843454536123	-0.171192354666945	-0.162231818406325	-0.073845951316369	-0.0058633595976923	0.00793695521343587	-0.163414558322006	0.119087132544843	0.0173480677950628	0.198583215610195	-0.138138045606795	0.317479994029709	0.0171385523749194	0.353403639932097	-0.086691080126691	0.25519699096988	0.134673579792849	0.229708498698751	0.00605123962346197	0.138866900337753	0.0507947416893485	0.0946040762294529	0.111124525956845	0.0355888368452424	0.0453445626411646	0.0298854432860806	-0.00896926415181066	-0.0347650950306434	0.0285986155474764	-0.0845464594232765	0.112269145115309	-0.155048924972401	0.0200740693684923	-0.152771504928472	-0.0230312382326803	-0.23685703647211	0.0565206814255032	-0.29966760719785	0.141646426862745	465.914972827405
MT190214L	Mt	-0.297482199816917	-0.186095882098931	-0.255514276321476	0.0133736704902276	-0.16207597755031	-0.193903013265883	-0.0538063470645389	0.010660754772166	0.00430959180939651	-0.190999584760697	0.116488754603088	0.0186984469988695	0.189298543613257	-0.174874867336431	0.294122196999284	0.0315921530553635	0.345708906821531	-0.128481627443599	0.225181023293184	0.135732251688442	0.221159723740116	0.00554576422322941	0.138125790969564	0.0532041688065875	0.0986897703119916	0.14483371237909	0.0283300392300201	0.0702601599087425	0.0506583196664062	-0.00607387319619465	-0.0449284959512875	0.0708311032948596	-0.0794944597368985	0.122983474617146	-0.153203444391492	0.0521596558540665	-0.141543748418517	-0.0235318828783924	-0.233473049612639	0.0549732087635915	-0.290550662193764	0.119112206127747	562.264130441337
MT216762L	Mt	-0.308943199341094	-0.18694983332135	-0.244433482726941	0.0269440496020764	-0.158364110041523	-0.187105633544915	-0.0648080280126286	0.0145545138745245	0.0130906548105883	-0.184571797494702	0.112239393376956	0.0211066075099172	0.183931951219477	-0.1649146833299	0.310129727622802	0.0283897061431667	0.342088266048912	-0.111410741887033	0.250967294838404	0.134891956947727	0.23127571634905	-0.00302644417809446	0.126136893879456	0.0578409720288251	0.0754407690498952	0.139854095305508	0.0331247278443213	0.0468312502358334	0.039032856341335	-0.0101620873266315	-0.0487234491328877	0.0437523473461085	-0.09370499111052	0.125973125308313	-0.132505702032081	0.040683614465181	-0.136104749315671	-0.0166422075442667	-0.230048263825446	0.0503772755171665	-0.299822275842403	0.133583914342546	526.142656736835
MT216763L	Mt	-0.314041782162055	-0.173909314294007	-0.24623507005612	0.0222730742909253	-0.157087968571233	-0.189973339763908	-0.0660826283248235	0.0168982698971527	0.0159341451845129	-0.182871128038475	0.121211218570106	0.020440497472488	0.196096142641228	-0.157938389154628	0.294220676256253	0.00258302416629469	0.351311102733719	-0.0884180402844066	0.251441417286485	0.127455238350182	0.224663183690563	-0.00273499738318995	0.139052737692125	0.0489908485494443	0.0766443521317637	0.131065142617851	0.0355965378008401	0.0543703598726939	0.0355871210077967	-0.0080710399377606	-0.0464548482504071	0.0507869885485703	-0.0856956766710338	0.127511323173558	-0.149904285567669	0.045473375539402	-0.141013388470442	-0.0205211612460132	-0.231958301025755	0.0543833971372461	-0.303284685895854	0.12220587048658	561.346764911129
MT216764L	Mt	-0.313157658589934	-0.192927639408394	-0.235657044529648	0.0113663095585026	-0.159190916121306	-0.196444624211804	-0.0507927670786394	0.0171667468239663	0.0132506202373037	-0.188274024950659	0.120060768561818	0.0289976572974787	0.180519301080027	-0.176259624022609	0.28784910540193	0.0140978858416167	0.342683637679827	-0.119217905719327	0.243314442282933	0.136250826280498	0.217698751366494	0.00840612255348742	0.139097637461252	0.0532421366925529	0.0805458133121479	0.143769367482339	0.0407991573885784	0.0595823470739295	0.0362992888253201	0.00061934370413045	-0.0435860493166052	0.0562583616654528	-0.0864694951529071	0.137117107790603	-0.135389946528857	0.0479825961737089	-0.140064117372579	-0.0145330050496464	-0.233650560517417	0.0542781170429251	-0.304159968389741	0.118521897381248	559.641041416813
MT216766L	Mt	-0.313592047097487	-0.179735686198439	-0.237114665537665	0.00887226730819234	-0.157798599915282	-0.194878025771286	-0.0569720073840109	0.0188407851369145	0.0117482334230531	-0.185074279973343	0.123271955704974	0.0235272572325586	0.189931459005123	-0.16275542846311	0.279404751100423	-0.0110376610193863	0.346265594271326	-0.10013710436299	0.247185246722061	0.122780215547999	0.229702862379752	0.000532984510441207	0.13140717912769	0.0678442257806325	0.0859251862376569	0.146674994285373	0.0342551294206334	0.0627654384131307	0.0477221431736981	-0.00596076094084835	-0.0414880749090223	0.0456182119624764	-0.0943320853082408	0.143744990628231	-0.147597140334384	0.0492154666397774	-0.141338692886927	-0.0107887972803492	-0.226960604792259	0.0373312154604541	-0.309625822401112	0.122619691103571	566.57937703043
MT31069L	Mt	-0.321142440142389	-0.170872432727757	-0.243719736629693	0.00356746583465047	-0.175100677768653	-0.17971834661915	-0.0600970960910465	0.0216181905566105	0.00745861804822871	-0.181066941396504	0.11811230974236	0.0316982292127883	0.192493486080875	-0.151283951980568	0.25964307772074	-0.00448571986546391	0.351052158098828	-0.0935614986186621	0.272774629202807	0.130083896347401	0.233377510985802	0.0156537853624946	0.157238467576451	0.0665111615878746	0.0919811648601045	0.135435374581787	0.0357426149509085	0.0493916116237532	0.0367268110372658	-0.0146602312714312	-0.042041664326064	0.0515827407330226	-0.0804015939956799	0.12560422957219	-0.161498573616942	0.0326094208539633	-0.15499571618722	-0.0253563980246019	-0.221636735902717	0.0298485968059971	-0.295966613643968	0.127400817431604	516.964491734477
MT46453LL	Mt	-0.305532924113203	-0.178611302303757	-0.244210375924153	0.00786755312365552	-0.147904821602302	-0.174464462855771	-0.0725940711030785	0.0122095018896692	0.0218214018997793	-0.178118823075114	0.116976419568604	0.0168069839184097	0.187351877813353	-0.165864381134049	0.296772041080237	0.00529788979647486	0.356337833095375	-0.11563648963641	0.237062464087751	0.140209992032202	0.221111181795991	-0.00768830448039373	0.130541076982359	0.0469452154957846	0.087248317514775	0.146151405140562	0.03825704914099	0.0795945498828226	0.0434740954315285	-0.0101394563201626	-0.046982844778155	0.0365261312866638	-0.0862252990816465	0.131798266236091	-0.148953869764712	0.0490996427891246	-0.146145585513554	-0.0107490030941546	-0.232723363194751	0.0439560034969505	-0.305680603335189	0.1248090878114	501.576751948531
MT54432L	Mt	-0.321102832030038	-0.168293190477022	-0.242875524319882	0.00638472162969597	-0.162778396519639	-0.170528537452821	-0.059910563622187	0.00894632033439999	0.0135787514425834	-0.177750306257695	0.133823856822329	0.0231252823139359	0.193782027392158	-0.150676347152505	0.272493592723121	-0.00647701748571144	0.347142858812018	-0.093734114206559	0.252944885251473	0.124563427650823	0.238743831135397	0.00950737690565233	0.144071875405573	0.0632163715836904	0.0967099230766018	0.128733416732696	0.0336170059965877	0.0487631800221963	0.0428801956547964	-0.00660580633504668	-0.0477409756678665	0.0469007439334312	-0.091896824764668	0.134552573229785	-0.1434966650833	0.0418074645820412	-0.148823039324568	-0.0208896367882516	-0.235184924622233	0.0364662745522457	-0.315979057758254	0.121987802685017	493.836873008544
MT54433L	Mt	-0.300412065032325	-0.192456792596914	-0.237972509807563	0.0100291943437276	-0.166369791595412	-0.196413898670229	-0.060642623281763	0.0151878711210836	0.0050330148808403	-0.192833200544976	0.119108458401797	0.0279908400959108	0.181460688426625	-0.170111258956459	0.247308012202002	-0.0105456992662273	0.350340252010161	-0.109987670184915	0.279659187677777	0.146967605333117	0.217655904806621	0.0164229300132209	0.143137244326811	0.0732502671371849	0.0991725904706817	0.153673535374533	0.025158698467427	0.0511014350824169	0.0296084814136703	-0.00562132607558522	-0.0397808214311299	0.0392905484313174	-0.0863403091923487	0.141190927565401	-0.141608775941236	0.0607814833765491	-0.144329786211361	-0.0187611962905086	-0.217013929434497	0.0360696929044982	-0.303171921156777	0.124774711806854	516.626511496412
MT54434L	Mt	-0.30968432811071	-0.180733285144871	-0.251145116815009	0.00846763675280933	-0.159740091110698	-0.176913399818742	-0.0587508715050844	0.020900249807231	0.0084253409366296	-0.170842559357979	0.119529022153472	0.0291211509163497	0.188698726790495	-0.160563823047131	0.282003030206236	0.00270894856439275	0.362474257546587	-0.115902918354211	0.256190361490406	0.126045683365789	0.223129894257775	0.0101136124727243	0.137500553134947	0.0516484720131989	0.0857847832844053	0.13818999438191	0.021725946066266	0.0725480842163746	0.0428978336738298	-0.00421497287025555	-0.0407521797231648	0.0413987679843091	-0.0844104958791845	0.132085681241482	-0.152228042403482	0.0420962672290908	-0.145355441056651	-0.0247051821217803	-0.22915018784377	0.0330658252757629	-0.297142995093296	0.125485766493546	493.853458118133
MT54435LL	Mt	-0.318496303633258	-0.179323697540648	-0.248164908451008	-0.00118186763178407	-0.170429580497637	-0.173793878615329	-0.069676382104749	0.00543613528247016	0.00565432981264477	-0.179229326684539	0.125496027027257	0.0277330778096988	0.188565376028347	-0.160582349189588	0.286861523890539	0.0045242516406504	0.356856534701691	-0.0908572279636965	0.261891225788956	0.114728976374046	0.224679751260111	0.0246682234431659	0.146357119617034	0.047379660000378	0.0983749938089097	0.133963824166287	0.0411724023678665	0.0526767588747809	0.0176957964363792	0.0128330102816515	-0.0421853454173477	0.0430731635426216	-0.0880714228867258	0.131612935552805	-0.153420732298052	0.0485519584795978	-0.153283727858541	-0.0122338076204689	-0.223140743186552	0.0223762831281176	-0.286735934405865	0.127643896669782	494.663714533612
MT54436L	Mt	-0.338020159097535	-0.161514425037676	-0.250762629056754	0.00919724820901425	-0.180934513142082	-0.18477482513126	-0.064572820243047	0.0110821913442178	0.001372059261042	-0.182875612761608	0.12745346045681	0.0207270072744414	0.193381271746321	-0.153862631136767	0.28266198494844	0.0148520924007745	0.344754686408956	-0.0783136071247551	0.263245982489245	0.12547337838476	0.237997820617361	0.0265014346272161	0.150722086120743	0.055648680853292	0.0925558879626238	0.129426303298183	0.0421073148850365	0.0441133555629694	0.0343588488742133	-0.0121799590221474	-0.0490323322481344	0.042124908213071	-0.0897677832762516	0.123630049280142	-0.146022481474244	0.0344443923092798	-0.144113512666473	-0.0160237628506119	-0.231371136264469	0.0305736933903183	-0.276014036301802	0.121750087917147	517.051807296495
MT63495L	Mt	-0.317280631549829	-0.178166218347669	-0.24436651616483	0.0181755956259437	-0.164454797462855	-0.191246709451187	-0.0668253919646361	0.00765925029079937	0.0108747091432705	-0.19039249693598	0.115878459777398	0.0182338075886753	0.185555093611803	-0.164788712975038	0.3045712510015	0.0175241414561731	0.35350381519183	-0.101244071713583	0.248120570080973	0.134207722952638	0.226595819441429	0.0116552890820172	0.132211252139014	0.0491729467167089	0.076448466522163	0.13918119642378	0.0327576449745396	0.0617777338671719	0.0308252525938405	-0.00879727183825774	-0.0465827574794839	0.0348896708260794	-0.0873687529488533	0.134815161603888	-0.142274782531661	0.0494948903082625	-0.146519695702132	-0.00589984384107183	-0.218116954300143	0.034142923879425	-0.283552054373338	0.129604994481225	525.36454463725
MT68823L	Mt	-0.313906918929923	-0.177471528152713	-0.247189047820715	-0.00203050021425924	-0.156961181027986	-0.171684256484339	-0.0554116504839437	0.0198460997362326	0.0140141560686259	-0.166997695520375	0.119924511175574	0.0188471278353249	0.185997975135777	-0.146322188902899	0.29806231862934	0.00407533424863404	0.344228588099507	-0.0966178364129659	0.263360950249061	0.113467730386703	0.226787499129664	-0.00232850605422593	0.138028725285473	0.0478755024288454	0.0904167348419438	0.140495320270294	0.0336377900847152	0.0612811280592998	0.0437774909656332	-0.00580193194117401	-0.0353216682746821	0.0489897801187959	-0.0879950472042883	0.127376258216836	-0.148242033418076	0.0399911182073492	-0.160756068439031	-0.0145738494343699	-0.235769404102462	0.0385025247166857	-0.316683719964205	0.123080368892321	504.064999587874
MT68824L	Mt	-0.304290560419805	-0.186451055235404	-0.241657559744048	0.0121023516054158	-0.148012138582816	-0.183956840869965	-0.0565214482952566	0.0207723789168888	0.0217426405771206	-0.178439524304726	0.11760184749187	0.0207805832676673	0.192691187938054	-0.163042112521943	0.282480841693368	-0.0112108313601813	0.359085280926716	-0.114739840058684	0.243959092095015	0.130489335560059	0.219810355468583	-0.0102498819128293	0.124132975620354	0.062366743045125	0.0798374239949469	0.152783088242479	0.0303377578532735	0.0608915915257877	0.047932026783423	-0.0140046870915001	-0.0522303580215414	0.0660790641155625	-0.0888595250322199	0.133663798585142	-0.14703864430881	0.0528015697514633	-0.139308598725963	-0.0209010230199092	-0.232274049407571	0.0421928128287842	-0.309418547904693	0.128072478930768	513.73218889297
MT68825L	Mt	-0.310808397997098	-0.195660412610757	-0.240648345028884	0.0151956593146812	-0.15826884980062	-0.187614068453333	-0.0604586673066823	0.0131096820161967	0.020188075062577	-0.193649257121761	0.121677948281321	0.0111406738249858	0.193479782430165	-0.174805884120829	0.283581017788516	0.0254667867029259	0.358624457968503	-0.111868599964257	0.223939461918062	0.128854766188692	0.208804426404965	0.0118731059975799	0.137120023313763	0.0487511038445895	0.0820114225988979	0.138786131098495	0.0394362430374578	0.0648822458611668	0.0434132426523601	-0.0104183560838943	-0.0427777775601076	0.0450316026459687	-0.0881330485106306	0.133646216535457	-0.145519159192646	0.0473575258893855	-0.142468174179283	-0.0105794681542911	-0.22693334198576	0.0488442214156477	-0.296260339894877	0.151656325173352	518.055705774692
MT70435L	Mt	-0.302070202173748	-0.205482558934567	-0.243717445898596	0.0181191880784733	-0.154415604752521	-0.193843009910783	-0.0726658668249948	0.00885659727282915	0.00128329981329267	-0.192834047563713	0.114204811615435	0.0152562318368264	0.189574377100998	-0.178935640376201	0.297219242081455	0.0232382234905437	0.363290289825646	-0.101035842422914	0.224907190447079	0.128754679339019	0.233435834451423	0.00320734546856969	0.126707861979292	0.0585502501888622	0.0719085159239646	0.14642522516613	0.0318225984729105	0.0645693153872215	0.0344643093330095	-0.0186592854306029	-0.0487006415933843	0.045365065699091	-0.0906790817330422	0.135775032550192	-0.143664698718633	0.0532153779525587	-0.14880607526465	-0.023014898736735	-0.229079285380021	0.0559772703851135	-0.255019428704916	0.156495480560086	541.99332274924
MT70436L	Mt	-0.314415643736196	-0.186289433400637	-0.231082722572594	0.00935011034149771	-0.167322827641476	-0.191564667495235	-0.0653489019358123	0.00226135107811495	0.00393852270741206	-0.180048738483586	0.1170801842155	0.0193832559982069	0.186370090494049	-0.170344302135149	0.301347229553745	0.0271827044427683	0.363093722373148	-0.106689916579978	0.252750137566141	0.129523742595266	0.221368275655083	0.00473336396203312	0.12633715197611	0.0510658461854624	0.0758768474368302	0.13847130078159	0.0294929878699531	0.060180694428319	0.0240431996261761	0.000572617611960364	-0.0375365423218055	0.0507017981365757	-0.0823884723052913	0.128823858951017	-0.139901809604521	0.0393552087876511	-0.150947301229527	-0.014673829095818	-0.223742151860781	0.0670431827283477	-0.289011976266141	0.120961851161594	538.06514032977
MT70437L	Mt	-0.304895255085571	-0.181311480328575	-0.244587416839519	0.0163596876203307	-0.161826719857061	-0.187644214448187	-0.0635013261341376	0.00666352673324773	0.00108645594494263	-0.181191424530118	0.119338262705242	0.00964036816098918	0.178398928900398	-0.163779256210788	0.320075552535718	0.0289346628525985	0.358975855941758	-0.0956909690405587	0.23994209561672	0.122651483162385	0.22795152951821	0.00851884435007256	0.131828305123616	0.0405154471432959	0.0733239808436341	0.132472605167245	0.0339443112105474	0.0579925500308829	0.0398305916041533	-0.0161856558541181	-0.0456890189658562	0.0538135554359583	-0.0859914396016232	0.126017971689959	-0.139773991762523	0.0442185577268048	-0.150265511134337	-0.0119831903552749	-0.228650323089153	0.0725311955697746	-0.299514867475158	0.117455735124076	553.778621747682
MT70445LL	Mt	-0.323641468083884	-0.179908512635856	-0.235639867076371	0.0162820461909692	-0.159408178070686	-0.186198940326408	-0.0657792631760132	0.0117544195384332	0.00330552272413176	-0.175863443337108	0.118989489258916	0.0162239334379643	0.188056062199346	-0.171370902549201	0.30004790961786	0.0225466918602879	0.364532572828833	-0.105858672420944	0.237186686069484	0.130711448800266	0.235165161799232	0.00701848958747121	0.117861127316695	0.0587126410639393	0.0690728285105055	0.12787510394152	0.0347209428106099	0.0600599141383319	0.042648541871088	-0.0213033296730788	-0.0445928434843626	0.0667759011155151	-0.0806440894384357	0.124679072633576	-0.139293575805994	0.0351349584889751	-0.143862867147434	-0.0202159874837983	-0.214757316772759	0.0528883524041874	-0.30396737595076	0.130056815224957	542.842079991524
MT83429L	Mt	-0.311083651640996	-0.167308234389991	-0.23638043457545	0.0157895882751984	-0.168987201605275	-0.190042103698808	-0.0665999124387254	0.00709409792225609	0.00255343792393655	-0.200570182644808	0.107110183069165	0.0110944757784501	0.192941273706934	-0.178659270996234	0.330364250339409	0.0431583094408255	0.35694706440339	-0.106969890166763	0.21768251675342	0.151379239148427	0.231067435263089	0.0014548162501538	0.127780123745997	0.0417956092248873	0.0602160678392436	0.136255989419638	0.0276281194247631	0.0601372705455318	0.0425668437546047	-0.0150382272644113	-0.0441676687044794	0.0341045088688937	-0.0898797634474752	0.128140610717028	-0.138974814516391	0.0450533396087128	-0.141960752167887	-0.0151899365180893	-0.222713165738747	0.0611629456384956	-0.276109951388526	0.137157044840608	549.913153316482
MT83430L	Mt	-0.320795132055164	-0.16008322437407	-0.254058805519893	0.00556188000557236	-0.177315433866078	-0.182450299915605	-0.0804152504079856	-0.0145981840620757	-0.00224100358123219	-0.174565216787071	0.120050876853758	0.0126047029634126	0.19269729810172	-0.145183274642361	0.283126824781112	0.00608016548687021	0.363656485860013	-0.0713836773799995	0.264616450332832	0.121630655229596	0.22523759542036	0.012825892596764	0.144730642939288	0.0545264238087076	0.090704485855278	0.136214529836021	0.045052392326131	0.0521801035413791	0.0362730537951229	-0.00936949850831711	-0.0327235760376867	0.0373734019218237	-0.0906626582297001	0.115512574692619	-0.133871055276795	0.0425911769589587	-0.148076061230599	-0.0149121464486137	-0.227899129419705	0.039905331287549	-0.298088000640775	0.135538683788839	534.341784681998
MT83431L	Mt	-0.321442190091432	-0.181291889217328	-0.268439565148432	0.00727861708036247	-0.178374629779266	-0.18371911614035	-0.0600762393606062	0.00155029509606483	-0.00269646761457239	-0.181667758040579	0.117599427681626	0.0117825578741404	0.191049671276988	-0.154926726891129	0.264729892406124	0.0154846231727451	0.361889524691606	-0.087601615254306	0.255160341148007	0.127804349440488	0.219486979877757	0.0353611984280615	0.153711843766683	0.0632399245151127	0.103758327913084	0.140350746497789	0.047749192952889	0.0396634852808053	0.0361055758046127	-0.00958461207484673	-0.0420380495066364	0.0324213923773334	-0.0820467610759895	0.132039137681868	-0.140047861050086	0.0272493938509553	-0.153744180237888	-0.0219921174789209	-0.242417903843133	0.0504649896093045	-0.259916929811335	0.136093124192429	491.180986912932
MT88894L	Mt	-0.318080246131972	-0.159732749158769	-0.242313087137184	0.00817888101344143	-0.168144881299793	-0.177007344245199	-0.0590683747693525	0.0066334695617991	0.00661124354059503	-0.173672792199555	0.124080350967606	0.0118150522695063	0.192865807524651	-0.156671075185621	0.325594341887425	0.0172924795602914	0.364693075131656	-0.0878756256852158	0.23451467307311	0.129906596161638	0.235380359240215	-0.00785787906685541	0.133640903350824	0.0406042059935584	0.0661198318007102	0.145183114924665	0.0257529985710136	0.0570309427492998	0.0371824224293374	-0.0150310403699195	-0.0563290550050305	0.0419844316433288	-0.101598345399948	0.123516738847908	-0.150409882951305	0.0385499121493172	-0.144148981838419	-0.0268806548153584	-0.239747956741465	0.0519124881959134	-0.266595196242673	0.132120847655825	596.70587793477
MT94503L	Mt	-0.310882068783984	-0.19238240791565	-0.246582186627765	0.0121943007215775	-0.166262792081122	-0.197856373854716	-0.0582246834595639	0.0114848437472044	0.00352435412423073	-0.186253525791975	0.120623750671835	0.0269749639655389	0.178662811717165	-0.169011248930707	0.289173663031085	0.0147917978826865	0.343780288810779	-0.117270588494809	0.254673389707467	0.149231984728538	0.223571955101347	0.00585886102064989	0.132641340201225	0.058385762919754	0.0751757387196603	0.161143911239902	0.0304307151167387	0.0503574172899112	0.0426679467069052	-0.000581917594411616	-0.04059097370789	0.0375540622498748	-0.0887832164795765	0.135069631248735	-0.144841549979697	0.0385891618310266	-0.137900735713525	-0.0197635547567751	-0.234522646954967	0.0417755644112965	-0.266335100120345	0.139707354082348	548.215720488273
MT94509L	Mt	-0.332435995470359	-0.169939774380291	-0.244198272591856	0.0112982629907428	-0.176115948149117	-0.175529137630594	-0.0536882122609842	0.00749269567084715	-0.00166947966625724	-0.166482864284899	0.120995256120092	0.0131459073688174	0.180709413697963	-0.145015857557526	0.314338355995634	0.0197018311867432	0.347112770603601	-0.0798159997927907	0.266758997135738	0.144146871094535	0.236430434674195	0.0020389904536309	0.13812152288531	0.0466407299044513	0.0838060407435358	0.134724515296119	0.0273303378774114	0.0341211754576	0.0315161536948637	-0.0137645895874784	-0.0431895307899573	0.037209135426422	-0.0872527201706113	0.125818871223985	-0.146786037571342	0.0182147206814754	-0.144942037848777	-0.0177994492205471	-0.235422043339485	0.0409323398559512	-0.281419005569596	0.132861625842805	586.060536447347
MT94510L	Mt	-0.30310733384514	-0.189826000545842	-0.250342863477467	0.0138363678923326	-0.161641003529544	-0.182930812931957	-0.0654757329991529	0.0137872393059628	0.0132363165846311	-0.17532612133001	0.121159891631845	0.0236074857095421	0.185910722720436	-0.15596579984829	0.279139476976381	-0.00648890580520673	0.351980748628042	-0.103305905532795	0.260339158479049	0.138638053922032	0.229566586329476	0.0121299708305111	0.138439805002998	0.0436568671587213	0.0890631452109336	0.14684514411078	0.0359651417177763	0.0533083435122197	0.0430956671695701	-0.00555570600241445	-0.0483578665054153	0.041687987391673	-0.0894172901140246	0.123436759002994	-0.140758746291742	0.0397587909393171	-0.163504579671272	-0.0000765047627040803	-0.235152587366578	0.0397335793947999	-0.290138656650801	0.129049167588334	509.072546051009
MT94511L	Mt	-0.297630620120423	-0.188895744245635	-0.232823609012107	0.0127691554843854	-0.148546316064101	-0.186849449346056	-0.0599826279594928	0.0230860405161406	0.0144204674566982	-0.180627214175527	0.113237973642496	0.00763410840623013	0.197159656322814	-0.168151514248958	0.2883389907932	-0.00386408180375999	0.361529524477913	-0.120138882749638	0.250504096915014	0.144685051703127	0.198751671240153	0.00881251588466486	0.126804081352358	0.0336957346927529	0.0713473310481389	0.162085159398482	0.0370469658273071	0.0523287641775167	0.0457774449483483	-0.00523656292566604	-0.0403769697454527	0.0432697810648198	-0.0953242837865895	0.135951081866047	-0.141857352626826	0.0498292396323541	-0.147104655475757	-0.00195868677330337	-0.227360442773318	0.0506171441562946	-0.313911326460374	0.130958359285727	504.082287311261
MT94516L	Mt	-0.307279999794101	-0.17646874552868	-0.237424561344237	0.0017535208865133	-0.165574952394455	-0.184576770619986	-0.0558319083461074	0.0143985097700719	0.00156865297908553	-0.177025677916977	0.123881673722393	0.0217142439564483	0.183339139505637	-0.155392404748412	0.28491422840529	-0.0082908689988246	0.34596481204765	-0.102856046326589	0.264321729451046	0.135728479089525	0.238463338546117	0.00516891934750627	0.135144285529961	0.0466573368554728	0.0743331617178017	0.151951886610713	0.033037662069753	0.0593981787684193	0.0463070961149234	0.00345648605594353	-0.0391880022511681	0.0392315381785323	-0.100160083514311	0.135562783014606	-0.145283037145342	0.0305293726556226	-0.13894835267324	-0.0127157040633275	-0.240054214195955	0.050267405519759	-0.30153066843074	0.121507557493662	557.862843699912
MT94518L	Mt	-0.306205110736073	-0.173980894281302	-0.245928329463578	0.00174550815792982	-0.155778725629979	-0.179644164922314	-0.0567675698560846	0.014108469017939	0.00707109235095318	-0.18694142567987	0.125385860514906	0.0228909929076097	0.174969746132896	-0.165914089471351	0.286622646937635	-0.00210805055124404	0.342300284299975	-0.0865515883512607	0.26227728714784	0.139170424295032	0.236998509271999	0.00451319152947507	0.14457613076511	0.0513982948346579	0.0817462892879737	0.149868604941307	0.0403050158614541	0.0398562597528126	0.0371725023480418	-0.00268866315686708	-0.0393202478042568	0.0408251118604214	-0.0914591590911019	0.130564263306463	-0.154221215020665	0.0344734081772368	-0.1520170086019	-0.0133013940412894	-0.241130916553011	0.0583635160497102	-0.296597082162135	0.123352225624905	566.378217902389
MT94532L	Mt	-0.31277054997368	-0.177178211324955	-0.252413287330893	-0.00173574078748234	-0.163613365457172	-0.178000524990298	-0.0594911625951532	0.0130641807047078	0.00345813844147561	-0.172147254378954	0.119804748522801	0.0153276134227128	0.192296502973056	-0.155449464903878	0.285137729018437	0.0130475340462044	0.342019732373622	-0.113906060550389	0.264636519193559	0.137283211619923	0.214349834347737	0.0206482684752099	0.152515907061578	0.0587889951335406	0.0952091767593785	0.141436438486904	0.043902376304585	0.0529982424237578	0.0379786695716614	-0.00768470645686858	-0.0384800412256716	0.0460480823525618	-0.0857266810557165	0.129045412772951	-0.156989674353946	0.0358802896893311	-0.165001234820013	-0.022849498082118	-0.23162159639718	0.037279500583834	-0.285201741358468	0.128103691763304	497.320343249222
MT94534L	Mt	-0.306790560203904	-0.160316581674676	-0.238081298681085	0.00880779429655658	-0.168403210084168	-0.18135867788253	-0.0609830419798532	0.0102342403662455	0.00347763825556527	-0.181430954620013	0.131968729277229	0.0213303951692975	0.183126484480449	-0.159485386187908	0.310277543094704	0.0106772817481426	0.347079810034595	-0.100808617424279	0.249549844278539	0.123164188786384	0.229374010380848	0.00709864385545197	0.138729571932551	0.0605904298333841	0.0751486983147819	0.145677006199187	0.0336371431251047	0.0545592731559774	0.0464251238625856	-0.0112819565229888	-0.0459276023096573	0.0422873319319071	-0.100721818992238	0.132165512723775	-0.151010139515131	0.0362508968801487	-0.149877016286525	-0.0205248501561134	-0.225093366339093	0.0323654372960766	-0.301906542645296	0.129998592225974	583.139369113014
MT94538L	Mt	-0.289292227294377	-0.182199857818193	-0.241985060741892	0.0025480148978805	-0.142589280701205	-0.178345392895706	-0.0780422992743416	0.0126468053662597	0.017643260392489	-0.174122526863741	0.114876743881413	0.0215942156875159	0.189198859019248	-0.159937287018912	0.293205418370967	-0.00265790033498615	0.348462269443034	-0.119016933946004	0.260735651445219	0.129760981698258	0.227479035406485	-0.000512444455298904	0.143101273819092	0.049399504643304	0.0882345760135703	0.152242771820726	0.0326785671116871	0.0619437804329765	0.0187862406746577	0.00360826906644888	-0.0365257688376933	0.0485094910128712	-0.0949297838671167	0.139685698807733	-0.163723725517979	0.0393918114603855	-0.160431545978126	-0.0126909981436997	-0.22933351990834	0.0357241087833973	-0.297548683456789	0.132427887798782	518.710672634333
MT94540L	Mt	-0.316806491966271	-0.170804896186927	-0.242989742597596	0.00784547457091294	-0.165933426705069	-0.182044465157584	-0.0711878843371458	-0.00111604126212195	0.005809188690261	-0.184725555905181	0.125473573264347	0.0194400176811733	0.194004060156087	-0.153773691740592	0.286786164463981	0.0124701690328341	0.377877086181491	-0.108181714471996	0.241850615926236	0.123080774170007	0.22182010430858	0.0181893884436424	0.13987762416699	0.0488919000794634	0.0720203529129567	0.146717390738146	0.032977760425188	0.0605240599826831	0.0336185955535508	-0.0127628000360376	-0.052596842135121	0.0283687405457341	-0.0974151684764696	0.124302043749142	-0.136641575119164	0.0590289618061463	-0.140189236811863	-0.0142871584650849	-0.22449438511831	0.0477926704768193	-0.283860372782659	0.131044731948821	477.947496618415
MT94541L	Mt	-0.325564728970251	-0.17102122612815	-0.254071120273363	0.00510941108333953	-0.175843094714075	-0.175235849875767	-0.0649714766429891	0.00622916654092017	-0.00337404390067665	-0.164053540808521	0.125396173839282	0.0200054107508151	0.18502328800104	-0.146745380572525	0.305971905680225	0.00994101384736328	0.353401209120508	-0.0834981108225101	0.263237935147775	0.121605269305786	0.243035289694794	0.00720408325463176	0.149208702737043	0.0517022555533596	0.0773525977726996	0.129645762686476	0.0375014023141117	0.0522196742610555	0.0362859477141217	-0.00192646896153385	-0.048484344473464	0.0411866000865772	-0.102147021008371	0.11453543352475	-0.147540034434127	0.0404546408667347	-0.145022001431161	-0.0170994349880097	-0.239390103873158	0.0399919812170684	-0.270006482299965	0.119749309178139	556.953105660397
MT94542L	Mt	-0.306230279490595	-0.1810672832844	-0.229439546575588	0.00781361007499519	-0.161169286089789	-0.196003994225245	-0.0623350923892065	0.012013482930448	0.00579735927488933	-0.197676292768856	0.128567824684044	0.0274759140561611	0.185182823172186	-0.170179049666803	0.27915634542702	-0.00524362064916593	0.34192567839718	-0.100938072206934	0.250770207725151	0.134843006449618	0.240225284211729	0.0132747710304617	0.141259439882756	0.0684526809907964	0.076140954696103	0.14455980007352	0.0229062686809548	0.0455655926722914	0.0413955257106012	-0.00595450629338088	-0.0459317242607471	0.0430960481035242	-0.0968016736761268	0.142422385002201	-0.149909785069485	0.0493048030158746	-0.143318548677121	-0.00782305389466088	-0.220885745738239	0.0390704705139255	-0.297306029895718	0.136993308075629	510.048737167062
MT94543L	Mt	-0.312390065161202	-0.176014473810148	-0.247268943839261	0.00317129752250382	-0.165177205238892	-0.180681792872354	-0.0565505612256703	0.00403348760727247	0.00556720361628644	-0.176559465982726	0.122281558749522	0.0044778594062533	0.189347370168884	-0.148135297134801	0.287426407705405	-0.00154034296042447	0.354350391859895	-0.0945400899334814	0.254598409089145	0.138358110692287	0.22760299054585	0.00427272062039853	0.138936093333594	0.0388587836571677	0.0776253719351428	0.141970436370766	0.038852435707946	0.0591171581286982	0.0389987498496858	-0.000500898247246006	-0.0400351063389479	0.0423758658231362	-0.0948939689829906	0.131819898303428	-0.13550868675625	0.044928299100279	-0.141315028641937	-0.014894633367147	-0.237131965150115	0.0531987668770488	-0.305315451226091	0.126284310199088	504.031650555702
MT96040L	Mt	-0.314037084303911	-0.172426654685722	-0.24166926121438	0.00627960526393022	-0.156657690008291	-0.179779639235271	-0.0592323465358115	0.0154275020615747	0.0161696612212832	-0.176096062230648	0.132307407560008	0.00731861001606103	0.19697355580888	-0.155512721144534	0.287772408256403	-0.0018958496969904	0.353901508461231	-0.100216569259952	0.22836851756555	0.139904397124938	0.227184116158733	0.00517540893230341	0.144342263671859	0.0355350953020049	0.0840544013278202	0.139391043512928	0.0349055476699142	0.0645676128606856	0.0445608623367551	-0.0115758706371713	-0.047107762786888	0.047427992064912	-0.0888229722774158	0.133799763357785	-0.161139998957861	0.040539523497311	-0.152914339982134	-0.0147064544557499	-0.225847209682861	0.0344068499498972	-0.303111584288885	0.142436417401708	527.611689823202
MT96041L	Mt	-0.313408195836309	-0.185302877330785	-0.237680254089484	0.0129800713835228	-0.165519573103662	-0.18890125113343	-0.0602939510082631	0.0137849204687888	0.00386324309268633	-0.180340064741412	0.126853932522761	0.0206579798672736	0.186912799283764	-0.163675925080155	0.286817948468462	0.00148676300519394	0.367398361101296	-0.109601259811148	0.243313125815111	0.136805171391866	0.211729003165076	0.0141077330071988	0.136189338649379	0.054317249664435	0.0795628243140202	0.146072245626625	0.0357775024430947	0.0468500454133862	0.0345489230695796	-0.000495283308111324	-0.0450182576762295	0.0455640489010345	-0.0877631495708497	0.131626731264696	-0.135641397437029	0.0421859531395366	-0.142688448203987	-0.0111514753419448	-0.22828480190214	0.0426991575215624	-0.296668973097276	0.130330066091868	507.819334203096
MT96042L	Mt	-0.29834634638117	-0.176481333123634	-0.233315083144945	0.00396758420928787	-0.151908001152821	-0.187844315642775	-0.0554285193649791	0.0122548019573684	0.0168533955336861	-0.177581237892417	0.122424973049489	0.0169023217910692	0.185853566802126	-0.152663101607293	0.281366946521816	-0.0166106960408191	0.35519081514343	-0.103900018436902	0.250567700411709	0.128595277657802	0.232092736373292	-0.00121301022511302	0.139386623431864	0.0478164489023603	0.0712575451898827	0.145961690321691	0.0296891574111083	0.0641319230683327	0.0487530205115817	-0.00579739026453298	-0.0439737916749479	0.0414145977892516	-0.104828851849274	0.135789344281504	-0.1519677185647	0.0485528994290095	-0.131057491493102	-0.0195581018440824	-0.245087681120973	0.070059891544342	-0.317522995633076	0.126202424125551	546.838619878366
MT96045L	Mt	-0.313670876956162	-0.17852358941207	-0.248386664659509	0.00334493738199944	-0.151166339561299	-0.177175050242298	-0.0584212070517616	0.0163264246213875	0.0191859276236039	-0.179750449543387	0.125671124850954	0.021526260243028	0.187671185999454	-0.162748325716703	0.256839608616804	-0.00243297432402586	0.354333509967764	-0.10462583705594	0.253314878762739	0.118996333631405	0.225511692576665	0.0133399847873762	0.145371138488921	0.054752385126033	0.0967236714603873	0.141099626686722	0.0416122840885131	0.0610237145480982	0.0413826206004158	-0.00165049472210418	-0.0387445870688626	0.0417262563581745	-0.0814785232591118	0.137822441644594	-0.150295801002125	0.0519294300134192	-0.150526875161881	-0.00877472255858077	-0.232613751307972	0.0326714326490567	-0.322313017007538	0.121122215883814	511.601779661077
MT96046L	Mt	-0.314777387918818	-0.176345977996932	-0.252290080085938	0.00931599607718887	-0.159314510873944	-0.179227981575247	-0.0694386463902819	0.00962503539205557	0.0193478750838198	-0.173208322162285	0.117257091609634	0.0120784100908721	0.199190566623466	-0.149443324501291	0.28894749628586	-0.00187245198147416	0.35195833942605	-0.0914923823228987	0.261562114612489	0.126682148657497	0.229457262373191	0.00923276841658306	0.13931007547827	0.0464972340171858	0.0782812354004606	0.136188934145182	0.0387840387608617	0.0518434518695922	0.0433747097435759	-0.0069537010523761	-0.0493430656361882	0.0439518438557054	-0.0900583845034382	0.118834880902957	-0.145503306237321	0.0396675089040534	-0.157477744015487	-0.000217524646317005	-0.242089470171648	0.045166681120749	-0.287178209564613	0.1296767727892	509.573397675985
