# Supplementary material for: Are geometric morphometric analyses replicable? Evaluating landmark measurement error and its impact on extant and fossil Microtus classification
Source: Ecol Evol. 2020 Mar 13;10(7):3260–75. doi: 10.1002/ece3.6063 (PMC7140992; doi:10.1002/ece3.6063)
Supplement: Supplementary file 1 [file ECE3-10-3260-s001.zip › LDA/Output/Dinolite_NoTilt_EO_T1_Dep1.csv]

	species	coords.1.X	coords.1.Y	coords.2.X	coords.2.Y	coords.3.X	coords.3.Y	coords.4.X	coords.4.Y	coords.5.X	coords.5.Y	coords.6.X	coords.6.Y	coords.7.X	coords.7.Y	coords.8.X	coords.8.Y	coords.9.X	coords.9.Y	coords.10.X	coords.10.Y	coords.11.X	coords.11.Y	coords.12.X	coords.12.Y	coords.13.X	coords.13.Y	coords.14.X	coords.14.Y	coords.15.X	coords.15.Y	coords.16.X	coords.16.Y	coords.17.X	coords.17.Y	coords.18.X	coords.18.Y	coords.19.X	coords.19.Y	coords.20.X	coords.20.Y	coords.21.X	coords.21.Y	Csize
P23-04397	Deposit 1	-0.29907907278941	-0.163636367733089	-0.244025627682253	0.00574763369258806	-0.155071463792653	-0.175257465859175	-0.0769139287950187	-0.00166598401756335	0.0212684540675925	-0.178226393185825	0.12266398021129	0.0102714153507205	0.199530273848844	-0.159780207109877	0.314391164727276	0.0146298955512932	0.369206652351688	-0.104373254347309	0.239547350492203	0.115704902124948	0.231470859613588	0.0053741694110404	0.130962602748733	0.0454260064175674	0.0639464484207542	0.1615243298253	0.0115850615909918	0.0581954033032019	0.0331603871891597	-0.021904882606607	-0.0580892820135481	0.0225949538305913	-0.114252121566294	0.146147156948471	-0.158769166155825	0.0549060916577871	-0.146405499803348	-0.0265361124095841	-0.228222912503908	0.0331225458414478	-0.25690416015986	0.157736163314072	654.311488367371
P23-05105	Deposit 1	-0.305020862859067	-0.168969297850521	-0.244787280720419	0.000276539059843742	-0.15939511140399	-0.179798277174388	-0.0740020360823515	0.00857692759357963	0.0166464976198862	-0.179369807577804	0.116601011864657	0.0113477687167455	0.200188700547782	-0.165533865929336	0.285066722728185	-0.00001095901759404	0.381417901599361	-0.104550372027772	0.252386092274882	0.135326895880737	0.222312748290344	0.0164870369928817	0.129504432835243	0.0478463488866504	0.0938138935676535	0.143918115184356	0.024623666890856	0.0590465143386957	0.0229170054261653	-0.006257563140704	-0.0660425125534506	0.0464538649895464	-0.0996213688119063	0.13286128842569	-0.160458951277092	0.0435108660151698	-0.152828943040932	-0.0131857921489233	-0.231729207134814	0.0335233134147545	-0.251592399760992	0.138500455368393	615.238010467339
P23-06214	Deposit 1	-0.306399425352036	-0.182326886165634	-0.252964606635355	0.00362904080458395	-0.151795843697539	-0.18840171468545	-0.0757642394468926	-0.00328637821088547	0.0232591897891979	-0.185004784035659	0.114743718540813	0.00418563673035515	0.202838959340362	-0.164092681053018	0.266196161931767	-0.00895315995385011	0.370805572419011	-0.112401231006421	0.236165772938874	0.137274133445953	0.226893513973607	0.0189633510730247	0.135350849345495	0.0535424941737856	0.0914861742086212	0.154146599987046	0.0237752044204675	0.0682456476364324	0.0301484872201728	-0.00608450433566479	-0.0655224695767641	0.045655243993367	-0.0935441362886551	0.139952412475859	-0.136921762410627	0.0515393698779646	-0.143064537112747	-0.0128770999681931	-0.229751391115513	0.0305772332047477	-0.265935192492263	0.155717276011658	578.073565923099
P23-09006	Deposit 1	-0.30379991949659	-0.172252246739894	-0.236321120976428	-0.00928491995884902	-0.151827786063692	-0.177315367589447	-0.0794406758703459	-0.00372147845533583	0.0193245846000664	-0.181681561413478	0.119198250020109	0.00334399669437807	0.207142975470365	-0.164533410438965	0.282136479057797	-0.0152751869642226	0.374758163773988	-0.118425070841982	0.241470663084497	0.147220484683975	0.218288741594015	0.0138244972849766	0.133401711932769	0.0457179404766845	0.0754192387032391	0.155288010134301	0.0261783476557381	0.0680604018649505	0.0321309765847229	-0.00152365560321796	-0.0600756905228702	0.0405677609466916	-0.104068519796011	0.148890483792159	-0.15828114990059	0.0545171331904046	-0.145444663494461	-0.0130623866172276	-0.229263077498622	0.038052938345188	-0.260927528857696	0.141591637208909	574.689647093273
P23-09372	Deposit 1	-0.289601673444617	-0.190438114915922	-0.25206540137238	0.0128799074547971	-0.153772974649941	-0.201180346323176	-0.0772372337523072	0.00424580982565219	0.00351480021794373	-0.189343569306939	0.119238744333538	0.0165885789277591	0.196158000427495	-0.161163435079777	0.278666149618148	0.000906738364231019	0.370140905767034	-0.104416487610704	0.259343673689923	0.14072561794578	0.215368319433151	0.00856742856148149	0.126802315116094	0.0569373374607086	0.0946004265674251	0.14751170083603	0.0157958031146982	0.0662095976016612	0.0234253468885494	-0.0129781709659022	-0.0577778488858696	0.0413212304532071	-0.0851506740719522	0.132555491865538	-0.152069312290433	0.0479855536875342	-0.149648705995705	-0.0171914161127247	-0.232396852746782	0.0483557609102532	-0.253333807964013	0.151920786420511	617.75808179177
P23-09913	Deposit 1	-0.304786765231298	-0.163558419723598	-0.237672592412762	0.00636710850442846	-0.154704445732059	-0.174876010319193	-0.0745477870312648	-0.0160758094729374	0.0109415869843515	-0.185008601266116	0.129035947974173	-0.000883416377409954	0.194940575869473	-0.162598239632604	0.309620651880677	-0.00303528575984397	0.378049339952871	-0.105535523398729	0.211643247434107	0.126714545303125	0.255753287863913	0.0206639196573779	0.132506703784184	0.0461989065852636	0.0539656794257158	0.146151870274284	0.0151241263167693	0.0617132890996529	0.0379769531206607	-0.0129160764569592	-0.0689120583572642	0.0484439706574191	-0.10499893957624	0.135999727788168	-0.143715644189607	0.0498341686540278	-0.139361194222517	-0.0088534830856226	-0.225096624970416	0.0472040236001801	-0.275762048883467	0.144049335369087	579.914197265834
P23-10586	Deposit 1	-0.309451802932484	-0.180484563263761	-0.240693445227482	-0.0085995596820743	-0.155700641562949	-0.192686212013776	-0.0691891916968714	0.000240232250553309	0.0270744914491163	-0.186997379806175	0.139389081487002	0.0157321263136428	0.214646088247803	-0.165117032116738	0.243233784011849	0.0113248599093031	0.331242238157311	-0.135349335995934	0.245822775163661	0.116612246716553	0.225198437735496	0.0209594038283584	0.145700476760526	0.0610412740696015	0.0950264382968634	0.167539469263881	0.0388080512825404	0.0847789619323969	0.0408675586272668	-0.0121858143196555	-0.06128324023218	0.0519827579832271	-0.0973871053989328	0.150485824267264	-0.153543044331224	0.0532160582963721	-0.146752508790832	-0.0259666444759569	-0.231123377960377	0.0270459987151215	-0.281885063086105	0.146427328127797	620.666155183667
P23-13663	Deposit 1	-0.315648986535137	-0.163459885157173	-0.237524630896105	0.00178801717767319	-0.166609475801446	-0.182483763189144	-0.0647629986375147	0.00364952048676908	0.00247281189806775	-0.182536152221506	0.120950845243857	0.00767187302294446	0.212214084798394	-0.177960466895952	0.264543815263078	-0.0133484339333125	0.394372929069938	-0.09794651107028	0.242478405871021	0.145843026186747	0.215529854679027	0.0171104056930883	0.142379168996297	0.0471492419644327	0.058207215169623	0.164144273965403	0.0270832938065431	0.053975620225149	0.0321842195092298	-0.010961854314655	-0.0485950267204959	0.0300389496347117	-0.114076300577545	0.140026822883919	-0.153204422340264	0.0574459804664822	-0.142490090012502	-0.0110410532465975	-0.215863574510951	0.0301536473737306	-0.253641138273118	0.140740740947567	540.31613321233
P23-18239	Deposit 1	-0.301695624311342	-0.181086959208648	-0.243506460019413	-0.00350778714090189	-0.149655501779544	-0.176276680934043	-0.082207463156276	0.00205011101443889	0.0128270953045418	-0.185471567202411	0.12632491233147	0.0207084475001658	0.196922559640553	-0.163201028307446	0.278623340717779	-0.000465302477141467	0.357738263644073	-0.105627268541724	0.256805983743591	0.131616705268061	0.222016669227755	0.00984510160091887	0.138575584204838	0.0533052864478189	0.101111930981771	0.148806776945785	0.0236914095304141	0.0719221159353305	0.017619507674294	-0.0140617144210803	-0.0567423873514012	0.0319932431751452	-0.0950892980683628	0.138561616671873	-0.142994779569277	0.0640538892885968	-0.151065881477453	-0.0202236489291135	-0.2263186003886	0.0369110706853993	-0.282981260879411	0.140147592628975	540.321421096034
P23-18804	Deposit 1	-0.318012356483097	-0.187859795352226	-0.244394421620009	0.0123485460412392	-0.151274051961477	-0.181130952472749	-0.0748198888707345	-0.005630943266907	0.0334358586167107	-0.178980179446043	0.123586340341206	0.00949533628164058	0.206824169126247	-0.159526037090481	0.271746589301208	-0.00582572608062408	0.370261458599335	-0.113794900218968	0.251917835073495	0.131969453133618	0.219338413226817	0.0151365086308156	0.119988849724469	0.0555389821761803	0.0894438610086654	0.150263944407371	0.0164358028433001	0.067346031695583	0.0372960917780673	-0.00998837417928877	-0.0643185011771388	0.0427474878391228	-0.0979584578865535	0.126702957402793	-0.151851384890449	0.0534217334922641	-0.147867710514339	-0.001522883522258	-0.230986125938628	0.0324739046092749	-0.258792370297094	0.146814905919643	564.344794978254
P23-21551	Deposit 1	-0.300736274620876	-0.201771820460563	-0.238221407120585	0.00103349353225519	-0.155735687525204	-0.179089776427773	-0.069585295580853	-0.00667269584392976	0.0127565102097487	-0.185007220125114	0.103655079498634	-0.0033364101909244	0.189782167207027	-0.159989902587436	0.266303921311399	-0.0025944981874575	0.35829760730437	-0.115843849764993	0.264124464635293	0.152704001657196	0.220636341443187	0.0102629174877552	0.132753724346872	0.0647723967634673	0.0983121612814036	0.171344801859581	0.0252749490716101	0.0679298222381982	0.0239588669405064	-0.0143634516505176	-0.0451819045931889	0.0272397669697285	-0.0930080001240869	0.147109207190425	-0.144260252442605	0.0630437262736245	-0.163570315382058	-0.0169281880690396	-0.219922293244139	0.0202694653529434	-0.265634362616454	0.159888213982573	562.744380776244
P23-22460	Deposit 1	-0.307412134937187	-0.200908172440026	-0.244220291731776	-0.000553196274753216	-0.161087804418947	-0.200001416949286	-0.067587639314229	-0.00129781091329479	0.0180558578403858	-0.187924854151559	0.120867886287977	0.0160094468165583	0.195574382180434	-0.174293171715545	0.247422133997472	0.0016370421401604	0.358512993352669	-0.123208194473637	0.24801953021003	0.146381485466906	0.216038588033011	0.0223161464416594	0.138015156010418	0.0550460406920491	0.0859686882907547	0.173258555620785	0.0309877155813936	0.0640512299710006	0.0329538463746174	-0.00743936978899761	-0.0486900310967545	0.0346388888221716	-0.0943047497925077	0.151580016064023	-0.14652214679014	0.050425682704295	-0.143230686387747	-0.0162097974735566	-0.230005743950745	0.0335730781866219	-0.249355549739129	0.162918371254426	631.836627467515
P23-22501	Deposit 1	-0.3196046929353	-0.165238517527431	-0.238718276508419	-0.0146918254085838	-0.168201454901492	-0.1723445684782	-0.064720732603754	0.000577356275920125	0.0102183020720278	-0.18025462052887	0.122243243341874	0.00555553180753458	0.21106270834128	-0.162183067409584	0.268364306652592	-0.00355289502648992	0.379574423607699	-0.0949230456081019	0.250869033500422	0.130760228718922	0.219101720701681	0.0144451045501008	0.138718721991437	0.0475337340665988	0.0737950845609702	0.151325097521239	0.0262094904751522	0.0740247441551024	0.0382977040354314	-0.0118808478320312	-0.051826793053263	0.0424173462088544	-0.0944322340628663	0.125461550230752	-0.149324414112074	0.0514847292545321	-0.153908215661254	-0.0206398032654489	-0.235062031208523	0.0340011649642299	-0.262655894233622	0.148122603330954	557.149804596488
P23-23118	Deposit 1	-0.304912152815289	-0.16863002134004	-0.23991567085156	-0.00787888375137847	-0.169153215111096	-0.179278368535763	-0.0670346077441409	0.000311647823493976	0.00615641431084707	-0.182126173263271	0.131382780847734	0.0104371634752331	0.184701799348824	-0.163858640668865	0.289017405373332	0.00784041184011808	0.356523455853248	-0.120377276661849	0.253232649749264	0.141681011490233	0.217663884122807	0.0169255661671699	0.131507306796363	0.0730602160733644	0.0884926940298195	0.153371279731343	0.0466995766064277	0.0683077155373725	0.0335680606655482	-0.0129882438822739	-0.0502675394504674	0.0337044529479319	-0.0951934860090446	0.13953362343095	-0.152818091898603	0.0516704721582593	-0.158702542741638	-0.0194419698474241	-0.226586217030119	0.0284660823747167	-0.274362504052256	0.12926993490068	625.18233530783
P23-23435	Deposit 1	-0.3180038687132	-0.170543407471029	-0.243305454149581	-0.00778189821594547	-0.161733931851265	-0.180020860438701	-0.0706734465865898	-0.00400170551657213	0.0161591966231735	-0.177576130800174	0.127355642995818	0.00680047495497839	0.187562667519348	-0.156593969535409	0.259884359091751	-0.00785625798704023	0.375224412479716	-0.098129454028632	0.258003599582091	0.137207470062945	0.216702616479361	0.0149456573632661	0.152628613487201	0.0397566661170867	0.0956738419937729	0.158349816923176	0.0319867136923799	0.082868405889208	0.0281193980629858	-0.00727366134306651	-0.0543459512129665	0.0334755499882619	-0.0968121830901201	0.142757039871418	-0.153745577831323	0.0453306491079538	-0.158379874584123	-0.0103436788508565	-0.228334222221721	0.0244266131884496	-0.263966551766709	0.134202680720682	581.15738381432
P23-26491	Deposit 1	-0.295828625913362	-0.178645003060724	-0.243678993920274	-0.00616824861339429	-0.181749222271836	-0.192757690819195	-0.0649626245661815	-0.00311116703197692	0.0179455875455194	-0.185172436417202	0.125789311476606	0.00759607463923647	0.192152396672595	-0.161083561473658	0.276849577324333	-0.00303472786209768	0.351155425450254	-0.114652030253305	0.243216009034322	0.147635521810362	0.226267670438674	0.0175961776597879	0.135690797498824	0.0611536460581266	0.09046857080437	0.156427094100175	0.0446307866745232	0.0763637074165077	0.0240832388869419	-0.0131049064817372	-0.050784280779642	0.034734940286341	-0.0895982719313941	0.144439400088005	-0.14618153882964	0.0674012703451011	-0.161368691370474	-0.0235623921143327	-0.229181521799152	0.0246298372591096	-0.26491560042501	0.14331449446487	566.602825535456
P23-28157	Deposit 1	-0.28940711600185	-0.183002386259997	-0.24926626962441	0.00132458464681635	-0.145983872448013	-0.188295074210227	-0.0731646975375388	-0.00108829386281275	0.0314614248955987	-0.180319835130464	0.12826966943536	0.0111843868103198	0.203525655157285	-0.165617472512561	0.268840926253431	-0.00972193201621913	0.348134114108139	-0.105312911810312	0.238175826988557	0.125504086483101	0.223322266096968	0.00764226247523657	0.142269188438954	0.0548078874952692	0.0975977168912694	0.146416792847565	0.0282390080663368	0.0594350432232081	0.0376051970176172	-0.0109852117213608	-0.0524013918537428	0.0462067805637061	-0.0921393780311657	0.144872333531052	-0.142646518843411	0.0602724880035348	-0.148585105870483	-0.0158321947912945	-0.255216831271174	0.0735063583905223	-0.29862981186773	0.12900230784492	581.200235964951
P23-28158	Deposit 1	-0.312952193311774	-0.174005401105854	-0.249040881531892	0.00216663513023781	-0.155542284559647	-0.174035876539475	-0.0739217890038753	0.00194185738238963	0.0195870603788169	-0.172486766814879	0.115360490657229	0.00333798186986771	0.209116220887272	-0.14812426237961	0.265522505216663	-0.0160438791697296	0.377722308544271	-0.0987364811182477	0.249530247653531	0.136213335897096	0.230318768389383	0.00379768788154988	0.131903826555007	0.0579547338152468	0.0922412600055977	0.150385054275779	0.031005424782457	0.0520656324888582	0.0303035975218725	-0.00985347285763544	-0.0575533855893071	0.0406629516697306	-0.093610624624369	0.138346112201467	-0.154687731060324	0.0541448151951432	-0.157284577180238	-0.0183292295321481	-0.231077412168837	0.0267487564524469	-0.266940831561838	0.143849815257765	566.452284377237
P23-28159	Deposit 1	-0.298742886143433	-0.175245331273624	-0.237098971229396	-0.00179169862756538	-0.147045660182328	-0.188048267317957	-0.0633402957525876	0.00945472388763928	0.0288658031679153	-0.185567123372046	0.10898602814449	0.0135580638717634	0.198933409708252	-0.170897574917252	0.280435951351836	-0.00370779056106844	0.365869418470581	-0.126124060501195	0.247507686158515	0.137048397940768	0.217695506114267	0.0077306787618922	0.128228057975061	0.0606253886055221	0.0864398490369404	0.160104301626157	0.0200668534587164	0.0540882860234134	0.0298248950506376	-0.00595534987688046	-0.0603428521855774	0.0628878218567124	-0.0994788003765343	0.142964104678298	-0.15184538240989	0.0411142018244799	-0.140091158932614	-0.0241442754008186	-0.239660434300179	0.0567213157836218	-0.275207017124675	0.135184186988139	564.179724826018
P23-28160	Deposit 1	-0.312174905480621	-0.183857610820646	-0.245630424030861	0.00426527381752572	-0.149255090457766	-0.178980479245105	-0.0586583796641291	0.0121765270589443	0.0200693434917595	-0.181862581215033	0.130765503421017	0.0101523251706958	0.192912773669841	-0.172508236319218	0.274070964557923	0.00413033978906658	0.370141523522082	-0.124698687898053	0.244053350046605	0.141824142593097	0.216996360694614	0.0198322318892766	0.128839239777318	0.05638428360216	0.0724729795979441	0.150674061036819	0.0359896979438051	0.060523774807514	0.0291032815702899	-0.0142887517677918	-0.0563098080022073	0.0525496740864799	-0.096180414933342	0.137482019095975	-0.139027155235423	0.0551012935165572	-0.155617281990761	-0.0281498890838508	-0.239361447587309	0.0468186246224852	-0.26320011091078	0.1324316652631	497.781937340897
P23-28225	Deposit 1	-0.307910051099271	-0.171405025026584	-0.235949340148249	-0.00821972088945607	-0.158763356681173	-0.181701087910458	-0.0659040907972694	-0.00380982828401939	0.0185333626653943	-0.184175967486832	0.127012107516498	0.00651552147209851	0.205719427744296	-0.158056767772228	0.267386129939375	-0.00578917254790033	0.377959092806456	-0.102185129943775	0.25337044195825	0.123230688614465	0.217177017618631	0.01593378716627	0.140175454707792	0.0458495739398323	0.0842791826319691	0.150722591955418	0.0279574027604335	0.0677367701392276	0.0156464146278885	-0.00347864363964587	-0.0582723632705018	0.0442238898535489	-0.0925657293347558	0.135496479788346	-0.161545685721531	0.0627984582788572	-0.149009447628744	-0.0112990145712151	-0.2283705250274	0.0415850565276336	-0.276925445268086	0.136027540336419	565.189390929313
P23-28268	Deposit 1	-0.296917286812572	-0.179552473572674	-0.238508364450754	-0.012258778402259	-0.159933028227052	-0.200585426629976	-0.0713547691535013	-0.00136227957732924	0.0125325899213097	-0.203822260393931	0.125937622103236	0.0113919740108811	0.19738318751602	-0.180426395000722	0.254151249661977	-0.0114575922742664	0.366212071242099	-0.132113331196981	0.244877861936165	0.150173787770345	0.200701364490419	0.030989088260877	0.140089360109621	0.0629218261366695	0.0847930876983554	0.169441598995332	0.0387144084920527	0.0752060237302336	0.0229065193823529	0.00229271599633113	-0.0501117724204821	0.0519307216174165	-0.0947535594387731	0.158461978841963	-0.147893925886513	0.0500437157432159	-0.147802608631488	-0.0157243964292288	-0.220809671336745	0.0304141664591675	-0.260214336195724	0.144035335914937	564.897209360125
P23-28269	Deposit 1	-0.310373725818269	-0.203455224481015	-0.240838534880195	0.0139356519180393	-0.155876662356297	-0.208019079608453	-0.0708182610774569	0.000705901330365827	0.0152484760566165	-0.204334144786412	0.111120322616782	0.0161069702895808	0.179848289013572	-0.178403888128228	0.288214202604153	0.0106075936762273	0.355423182016213	-0.148029261188686	0.233111392722358	0.154915516358523	0.225402723926817	0.0266678294096157	0.127785207665151	0.0657054286038431	0.0688273608122784	0.166602629580047	0.0199907079544888	0.0779631875994668	0.0251133547078191	0.00292552943989103	-0.0520237769701956	0.0447573980313513	-0.0920996754526485	0.142724058514981	-0.133554325881405	0.0562647152170095	-0.143643502934464	-0.0137691979170667	-0.207214027538241	0.0174841702136616	-0.243642727187075	0.158644215927258	535.007432080109
P23-28270	Deposit 1	-0.312638753832193	-0.189995899423452	-0.242879353576751	0.00851353642985731	-0.159466872614603	-0.193848958407247	-0.0631282276729807	-0.0035498183545765	0.016578513404257	-0.197202981109796	0.121334175105877	0.0125813889864262	0.200908320239313	-0.175781554265539	0.251982768545345	-0.00229053846533861	0.361420931733285	-0.107371017127747	0.257430994441797	0.152610291297669	0.209335981731122	0.014405999934978	0.129207838917059	0.0584799592661811	0.0865484611800918	0.16139055188463	0.0320696758270217	0.0740534643817691	0.0252008062499496	-0.0175385784809452	-0.0463672994692819	0.037256708099218	-0.0925468646105559	0.141843490352542	-0.147284267703077	0.0667756117141638	-0.14722648003548	-0.0211363071726205	-0.222188650835627	0.0283542943965302	-0.25829169702457	0.152450356063295	570.11235317093
P23-28325	Deposit 1	-0.306573313519042	-0.182351488350947	-0.241470395427918	0.00259514691886322	-0.162068698576518	-0.18539525033509	-0.0801024754382813	-0.00877133708166203	0.017695436169866	-0.195031091920442	0.121416388241312	0.0117927470052182	0.197415114520672	-0.171134331716895	0.276054090565489	-0.00297389578703665	0.370321555204602	-0.111964973914403	0.268917138699841	0.141440835251778	0.188711780729363	0.0253359714944521	0.131377293583816	0.0772472656111586	0.0941810786962196	0.154498086435304	0.0222203154974824	0.0636597766036754	0.0307648803487949	-0.0135827494744718	-0.058392252123971	0.0483226247292121	-0.0805157315227641	0.135647847274197	-0.150827968193177	0.0548521088207	-0.159046932971017	-0.0207235727361111	-0.233142105174559	0.0462705316040556	-0.246935199310208	0.130265749568445	597.254432501641
P23-28326	Deposit 1	-0.291491416247528	-0.186959524144916	-0.246758741673397	0.00611990817165023	-0.145672929831653	-0.190236994023575	-0.0744789488876014	0.0106342055108905	0.0230970160256476	-0.187573894171103	0.113863285565879	0.0120500420738558	0.203962001473136	-0.172150369764788	0.290070496681191	0.0006890169331288	0.369836800094779	-0.126889158760685	0.236707285506753	0.139648813103767	0.202886149424674	0.00729464189099631	0.126962498068951	0.0550347596090572	0.0832804865534072	0.160477488909864	0.0236764522770969	0.0629996961778551	0.0362592102740803	-0.011299268040066	-0.0594604670318773	0.0483404261064882	-0.0992065664769773	0.139704995162231	-0.159325698044606	0.0617011941458408	-0.151976240560379	-0.0162546803905622	-0.224298300398443	0.0298499426021864	-0.257932372793135	0.156818758897883	564.490583666033
P23-28327	Deposit 1	-0.29325407492989	-0.170057833460415	-0.243864147041625	-0.00254067983917237	-0.171366719940714	-0.183943594451627	-0.0750206339850409	-0.00319422109030266	0.0282207624639157	-0.182790095234777	0.135885188140973	0.00774976428345024	0.206667504939138	-0.162293682472446	0.278838447321229	-0.00117499524217661	0.371947119879889	-0.109396504956111	0.244004170209735	0.128481403785084	0.220318357692867	0.0114721548597166	0.125942381057335	0.0547473718058106	0.0847301764646424	0.158370177188298	0.0203726981672284	0.065511871041355	0.0353940985691479	-0.0123009151347022	-0.055772194617879	0.0374832193824779	-0.095346575620655	0.141111798879629	-0.169440689867134	0.051431134181683	-0.164248950653461	-0.00860458328724841	-0.232752017196206	0.0429520734031941	-0.251254901053493	0.136986136358281	617.558171541836
P23-28328	Deposit 1	-0.318751028574996	-0.170497067596578	-0.254100100971247	-0.00222165262277303	-0.151647713852759	-0.180296248523349	-0.0668305350063881	0.000419303131689083	0.016568594692552	-0.174906403416178	0.125702119143075	0.0109214426971715	0.187953834805131	-0.157980444825597	0.284794436279968	0.0101140934001464	0.369178506404474	-0.113988080460788	0.243515137655725	0.142274758900958	0.240412441833953	0.0247270883868695	0.142622538830878	0.0478217310657946	0.0824300624990512	0.1448688372869	0.0231147029219003	0.0526772113415505	0.0170900747265476	-0.0101475309586863	-0.0570271549341955	0.0293644698138331	-0.0927157266307959	0.127744930701891	-0.149293912926481	0.0545913117210817	-0.150944602726069	-0.0193116054964733	-0.241670690326607	0.0476530980734913	-0.250400983843717	0.136170757379047	530.087593839789
P23-28607	Deposit 1	-0.301804435117106	-0.186606288896759	-0.23748338391004	0.0123028231999936	-0.164203498985955	-0.189444672914592	-0.0687369721126186	0.00229099826100096	0.0149641330042801	-0.193428902979276	0.129395573404455	0.0138202333380104	0.198193967519349	-0.173725345439211	0.300419081323954	0.0254847762739384	0.366190578313641	-0.140338320450326	0.218045767352923	0.140046309757725	0.225230042660003	0.0139782891402466	0.12106840983114	0.0656918125131368	0.075820166900815	0.158861349275376	0.0182655106153647	0.0615962974722915	0.0334154549403095	-0.0134220656149639	-0.0609113705950086	0.0550823632648103	-0.0914651019582804	0.143701457006248	-0.161367692517514	0.0421090137591046	-0.154144483390268	-0.0207344505246369	-0.222525628122059	0.0349319305385044	-0.238366119157387	0.147802393019381	556.733500407682
P23-28840	Deposit 1	-0.311276312161398	-0.174463577684612	-0.240607279594027	-0.00489745267898632	-0.177143985107439	-0.18221654714063	-0.0691079181797973	0.00889665400008446	0.0128731096558072	-0.184839584588586	0.117136148833113	0.0113165560280374	0.209863337390869	-0.157191406214681	0.260365233986957	-0.00117164999446145	0.377495003471588	-0.108415366508578	0.260193202193469	0.146476844329098	0.21361682414139	0.015349459701749	0.139650609968565	0.0460896051590332	0.0838524642716637	0.155226718635819	0.0379901168097512	0.0698459876280382	0.0217466790460266	-0.0102364272143849	-0.051619688800938	0.0398483666336528	-0.0937983720740221	0.126995330657908	-0.152108520744729	0.0443697654637519	-0.160780084142256	-0.0159400459005621	-0.227046945591082	0.0328395127073713	-0.251293623373511	0.142117256980939	571.089435077504
P23-28841	Deposit 1	-0.326447747639702	-0.162003567773626	-0.242423583717237	-0.00118337313329408	-0.166733806261123	-0.19574826922379	-0.0697844982227213	-0.00467375960940171	0.0174799459264691	-0.195667337080207	0.119386867189335	0.00218481157824231	0.216146948368932	-0.163583797005969	0.283604276176181	0.000151473227665002	0.390382685798144	-0.0750953875992034	0.24241968027444	0.145047087656235	0.211394614302118	0.0122125000033039	0.130429268779728	0.0409208647595129	0.0551392768254304	0.131667697897295	0.0281111442288661	0.0474416714920336	0.0258311939121843	-0.00962953470689479	-0.0536972595996462	0.0324664444255801	-0.0925716318456592	0.138879608853534	-0.148113937227694	0.0641150954417626	-0.155046718999458	-0.0129976236476076	-0.233458199202699	0.0591674324547119	-0.232048519065887	0.146327961990117	600.099356852878
