# Supplementary material for: Are geometric morphometric analyses replicable? Evaluating landmark measurement error and its impact on extant and fossil Microtus classification
Source: Ecol Evol. 2020 Mar 13;10(7):3260–75. doi: 10.1002/ece3.6063 (PMC7140992; doi:10.1002/ece3.6063)
Supplement: Supplementary file 1 [file ECE3-10-3260-s001.zip › LDA/Output/Dinolite_NoTilt_EO_T2.csv]

	species	coords.1.X	coords.1.Y	coords.2.X	coords.2.Y	coords.3.X	coords.3.Y	coords.4.X	coords.4.Y	coords.5.X	coords.5.Y	coords.6.X	coords.6.Y	coords.7.X	coords.7.Y	coords.8.X	coords.8.Y	coords.9.X	coords.9.Y	coords.10.X	coords.10.Y	coords.11.X	coords.11.Y	coords.12.X	coords.12.Y	coords.13.X	coords.13.Y	coords.14.X	coords.14.Y	coords.15.X	coords.15.Y	coords.16.X	coords.16.Y	coords.17.X	coords.17.Y	coords.18.X	coords.18.Y	coords.19.X	coords.19.Y	coords.20.X	coords.20.Y	coords.21.X	coords.21.Y	Csize
MC101859L	Mc	-0.291021297155938	-0.170893160299746	-0.254009812561836	0.000612298274273533	-0.153404398035165	-0.172945551951029	-0.0752355349426002	0.00766583912402749	0.0150119599039407	-0.169160516225218	0.125231800623128	0.00707635561920061	0.194239267793237	-0.156035701717029	0.308382720661899	-0.00845071677328673	0.363604884156544	-0.111786453977344	0.220920026672741	0.149865720291265	0.238184308991964	0.000785312712465654	0.137691897459747	0.0385854690319573	0.0729118437339666	0.148658278989607	0.041565756815125	0.0537753891874843	0.0365283948392512	-0.0147295581283635	-0.0601646772143011	0.0470578495430768	-0.106604771061004	0.131521838428278	-0.141232367298635	0.0469838495914156	-0.150004762314605	-0.0171868299046485	-0.240071604735738	0.0522200460479649	-0.282523636331722	0.136380242135648	496.092829254864
MC102696L	Mc	-0.299934495993521	-0.181319505894676	-0.247093185739372	-0.00269067936900039	-0.159592127176805	-0.175709725432672	-0.0655434647318794	0.00134229420863273	0.00744329870302715	-0.180252494278861	0.122216199459673	0.00878726500315945	0.188393052690103	-0.160406076189106	0.30832837107933	0.0202775757329087	0.35428169740768	-0.109706795425088	0.240118041004479	0.142381971084231	0.213956477485171	-0.00107654251763943	0.134695438852373	0.0392389997418975	0.086922695886839	0.147724961782075	0.0425198657837216	0.0668639690637775	0.0356198497488936	-0.013282491674819	-0.0534963902125897	0.0495261877365829	-0.101157927852713	0.136367017167021	-0.144451756921615	0.0455742433904891	-0.146612771633019	-0.0251361348205014	-0.234549014809588	0.0513538452920463	-0.282063853030189	0.140142115399543	510.329212138503
MC103904L	Mc	-0.300088603361981	-0.183950500812589	-0.238983195814044	0.00248994573395139	-0.16131305147322	-0.181209794286671	-0.0702302154628446	0.00686694801098661	0.0114749055461831	-0.179310552877148	0.124627021764418	0.0174805251521063	0.186124450329531	-0.15627076170623	0.287921224358161	-0.0159949206100233	0.358760021840625	-0.107469512344393	0.263564811908902	0.143809587998184	0.226514669644061	0.0128141562031067	0.134502712769739	0.0571064182144179	0.0869265380827786	0.146525732297581	0.0208671982374905	0.0734639050435334	0.0219090917031426	-0.011857404762354	-0.0484163839828673	0.0369260029245047	-0.0977265570371058	0.130754421069023	-0.152668338191737	0.0631025200902353	-0.149704574687036	-0.0245081111859187	-0.225440375895916	0.0354054521789642	-0.278621350278276	0.133825943668731	471.544776442785
MC108784L	Mc	-0.312660517872815	-0.178852796361854	-0.240492164562206	-0.00505695392532298	-0.165492371020737	-0.180557837802245	-0.0661072558141384	-0.00994852118798333	0.0156000884733626	-0.175208973020881	0.128430929606774	0.015873646016789	0.197207912484211	-0.157259068473269	0.2660525672666	-0.0148654852490038	0.371843951001112	-0.103271458674189	0.251180502997494	0.139243327031902	0.221097000633784	0.0184623035142338	0.144648586337782	0.0530856323592097	0.0851956588177539	0.143814408150803	0.0315994493719156	0.0660395172180633	0.0268942076238366	0.00101731773341983	-0.0476196594184109	0.031368431800053	-0.102279319179724	0.136609080675316	-0.143713403073382	0.04784033804558	-0.152535417847084	-0.0149064369455785	-0.238201096666227	0.0516184989871732	-0.270649649159897	0.134955030107782	476.398792529756
MC108816L	Mc	-0.313360309952181	-0.178369325667133	-0.24328509970825	0.00137261496240238	-0.169486357527732	-0.177772852895096	-0.0705948223439838	-0.0012356756981697	0.00182957211537851	-0.173978787896005	0.115820529465243	0.0071229302656007	0.195084430054054	-0.160126945809879	0.270447834374937	-0.00805116636450905	0.374197246673344	-0.0863826822400639	0.250149577322137	0.146300744766454	0.227429643756711	0.0175654318635643	0.143729572931629	0.0519272076609452	0.100306106886619	0.148462959837541	0.0357835825896713	0.0556654811454849	0.0263891833713307	-0.00998171890227871	-0.0433682195435073	0.0373962960674221	-0.0856417308433567	0.125481409795552	-0.151303004416399	0.0411299686599351	-0.161843140759569	-0.0160549780728373	-0.236386264506301	0.0443585006161212	-0.265898329939778	0.135170587904948	483.667437891151
MC11586LL	Mc	-0.322463419877294	-0.154145887035847	-0.247608921974475	-0.0101414532245769	-0.168591512355017	-0.168819086613887	-0.0762221795197295	0.00381110674415842	0.00872161090194636	-0.165406934091141	0.12629391263968	0.0148491546525831	0.201060627226436	-0.14574102244272	0.273474272623671	-0.0183605095567334	0.380443663644611	-0.0674032523168186	0.264880354176452	0.125696254870316	0.236584528848565	0.00763806244756691	0.139963389265344	0.0561650620177898	0.0960025019079014	0.126266143562824	0.037637069508282	0.0507356388375346	0.0213737971029204	-0.0113933326964169	-0.0543503806370068	0.0407276813288525	-0.0855958702825461	0.118785011606426	-0.143618266117317	0.0557098694096058	-0.168435684071847	-0.0144690309700236	-0.229619745456909	0.0372825433595086	-0.289929747553666	0.118213980110998	481.354537192899
MC121605L	Mc	-0.317588339533125	-0.180399587429724	-0.251964701704545	0.0109526904901212	-0.160621241995802	-0.160203080089196	-0.0669773025518408	0.0133952957095797	0.0125223058118536	-0.165896864962404	0.122346670105575	0.0132939847898875	0.184733807078968	-0.153499035909192	0.298038920998601	0.0118855520188706	0.358697828557309	-0.116411903236587	0.257923985007059	0.143247003113187	0.216867384034352	0.0109992690591041	0.144778387214308	0.04325087606098	0.0867036802984111	0.144338543919262	0.0373156499959567	0.0532567494559897	0.0241745333424538	-0.00442378408611043	-0.0405467318066994	0.0363068006148609	-0.0909449395700567	0.118842974483994	-0.135517062148164	0.0634055700818533	-0.157478101217437	-0.0228703836720522	-0.220120566727622	0.0154813387818715	-0.302344165189555	0.125047990805704	445.667824196239
MC129075L	Mc	-0.303298275025772	-0.182602693269028	-0.235982989143932	0.00749614285720877	-0.160077128772021	-0.18340863756199	-0.0795641932272752	-0.000620955333027875	0.0130821791946809	-0.183303705007368	0.107990489006961	0.00397303563497429	0.202245707646136	-0.162962134025486	0.292336006689804	-0.00305624844150073	0.381875867235018	-0.0998528677338335	0.239376900440069	0.139700668388904	0.220089814935945	0.0103456359195849	0.131322284059603	0.0374038790374525	0.0746971145403931	0.14471048995665	0.0250355087438168	0.0682189375999988	0.031117437794256	-0.00802933010197265	-0.0507321144484658	0.0282633061080997	-0.100087235004578	0.128858517598533	-0.140668860190526	0.0633569381987773	-0.143213747164525	-0.0000684804390331667	-0.226972428817333	0.0563109574986757	-0.278572338492257	0.13526654311438	505.758929963768
MC132724L	Mc	-0.306823141177533	-0.175341231973446	-0.249433489793428	0.00781513437958356	-0.163062017635606	-0.175134715790824	-0.0761126434967107	0.00553232641090654	0.00808446918940428	-0.181597523187165	0.122597037005251	0.00715213145112223	0.196594312641483	-0.152399267390626	0.255710956610887	-0.0030604890334571	0.389772071994929	-0.0873238453014696	0.257304010003647	0.123756817897977	0.217978092810225	0.0248839298662835	0.142170590903789	0.0491670683693518	0.0904120115715286	0.132311533267161	0.0472094046225572	0.063104424666545	0.0378586031199385	-0.00653510171039997	-0.048318015516726	0.0305534251843885	-0.0977848459003459	0.126322166820539	-0.149620803268659	0.0424595597530598	-0.163061378773449	-0.016562170281597	-0.240521171356163	0.0415285682160984	-0.270954053555016	0.14336725838597	474.092315703939
MC132727L	Mc	-0.30757996349762	-0.17147407493965	-0.24520564542684	0.0113677231220521	-0.16471348645106	-0.182071535586968	-0.0818961498568419	0.000431157319607087	0.0130333126330331	-0.183047444755085	0.114335110480541	0.00526627691684058	0.21374492807619	-0.153796210832691	0.298430117141267	0.0184292918496744	0.380191336818453	-0.0994173974467986	0.232919453111282	0.127881151557406	0.216548269313482	0.00760838496731322	0.131233881555718	0.0376855361644018	0.079785970876917	0.136630375401843	0.031583102393003	0.0659213940260535	0.0302661556339391	-0.0116919285376054	-0.0548311879159237	0.0306290815135813	-0.0980745950667233	0.131471532314966	-0.146557372570973	0.0444486978476227	-0.149505899582493	-0.0086481787952255	-0.224337291170709	0.037597078344952	-0.269370046494639	0.154779089547709	490.390709148377
MC148489L	Mc	-0.309234516327048	-0.186419506236243	-0.243864328808831	-0.00454959657712939	-0.159189448581246	-0.181661630152116	-0.0712114296930659	0.0101900136889027	0.00742691269290696	-0.181076063225904	0.103834653536451	-0.00731022340593187	0.193722631298459	-0.159476370035476	0.265457688955481	-0.0125264892630309	0.364769878412105	-0.0890276876460751	0.265860166312697	0.145347215270419	0.232019948875739	0.0108278441735575	0.142136200814062	0.0604432980753554	0.0974152382901931	0.147157751612361	0.0323081457646004	0.0528321666168174	0.0354777718331286	-0.00736611841351134	-0.0575468986104874	0.0511761413562373	-0.094121952850244	0.134743648705938	-0.146647627653329	0.0558924987532023	-0.15869831627788	-0.00665524087322396	-0.232047318834199	0.0388015167012686	-0.267867399149496	0.128656830874581	472.948099437882
MC149766L	Mc	-0.302143313922102	-0.168364055688653	-0.252868285186266	0.00623115207274215	-0.175370145236642	-0.181885366251186	-0.0698662696230469	0.0000886788048185339	0.0115305553661551	-0.169334566937319	0.112877837459269	0.00927102284092243	0.196958641404368	-0.152783774756719	0.317244739686002	0.00656030589269951	0.366434340334296	-0.0886280876129645	0.238833213992506	0.131650946829851	0.220897823342255	-0.000335495015871398	0.138997022273988	0.039019563538919	0.0870726244896099	0.144030386363056	0.0357648722168728	0.0576899648815826	0.0268195481296067	-0.00832315038680826	-0.0490047340032994	0.0342127565457336	-0.0979470061286205	0.131263366134976	-0.145277170020967	0.0464061350101131	-0.151333006214197	-0.0103529211023828	-0.233702196344175	0.0424496791550385	-0.275919092015613	0.131133459681453	526.459694111344
MC154399L	Mc	-0.307827380715591	-0.19130575130677	-0.242095123337226	0.00218676546659983	-0.167159966929536	-0.190059875481301	-0.0649693755523676	0.0116456050409407	0.00296089618229139	-0.189473424936458	0.134794278803871	0.0206010649953966	0.18256785884084	-0.17097507246252	0.254635092342064	-0.000303453967345182	0.349370173952088	-0.118151562298291	0.271629998340278	0.151193215028297	0.205523434197011	0.0347977027346598	0.14708934469562	0.0611363583579833	0.0968402466724128	0.143977596603118	0.0497598942707951	0.0702197469562993	0.0321499392415992	-0.00646705114618487	-0.0483541854266487	0.0430203408354123	-0.0938515552535849	0.134796372509076	-0.141355540090644	0.0429483268356989	-0.151670249789061	-0.0112674797641101	-0.230016023450519	0.0336736496448171	-0.280021756993694	0.127806926354681	442.200234756889
MC15775LL	Mc	-0.310011130395337	-0.18628116049696	-0.248576517790837	0.00930480759449137	-0.160283774333293	-0.182308214440597	-0.0735355970831925	0.0176812983604972	0.0122984849027422	-0.17594922470136	0.122647011906714	0.0105347773046054	0.194695351499872	-0.161452711365815	0.308858576369495	0.0178353940024174	0.360006161319602	-0.136239784637552	0.227557383166782	0.138668069258034	0.220800453677781	0.0193721772119128	0.139487129389704	0.0451640581893756	0.0806611552504009	0.141217581158584	0.038968995384524	0.0591643980814424	0.0318816402686205	0.00774665760271861	-0.0479457303851141	0.0492189334776579	-0.099490532448257	0.126518423130624	-0.14321228291311	0.0469117984540977	-0.159052717993045	-0.00140765050470686	-0.22608011745645	0.0321048928825624	-0.269673942337599	0.12219547943797	444.764678282369
MC182146LL	Mc	-0.317493523148177	-0.17071269177782	-0.249163113078202	-0.00571090366928056	-0.178846414791196	-0.198136261240718	-0.0612891138311902	-0.00360624083993587	0.0101719757453304	-0.184045503984424	0.133744877511167	0.00991469956881853	0.194367544053875	-0.157378019619828	0.265972706969115	-0.000780533782904398	0.370215002965595	-0.0915666541783725	0.248256254961554	0.130078609486546	0.219301534851157	0.0178219480058754	0.130587997323766	0.0606564732288414	0.0838920339829365	0.14185458601368	0.0425769015430785	0.0691295531670405	0.0392760088775084	-0.00723357251300099	-0.0458213470970987	0.0312336151090501	-0.0979938394030011	0.139149616370994	-0.140846794235796	0.0504517979532961	-0.14480840141371	-0.0117319760328382	-0.238349414609807	0.0436834975556399	-0.263750877176902	0.13692796117934	498.625634930179
MC18671LL	Mc	-0.306909553353549	-0.183109402264154	-0.24128381544793	-0.0132012742449093	-0.162208337866431	-0.182306340913313	-0.0686391813042613	0.00188263070428698	0.00727267966016122	-0.175595555693415	0.129174527212379	0.00751813839656474	0.1967748341383	-0.14711551157796	0.271830215922866	-0.028624460223895	0.367667658534998	-0.0901773686270115	0.255928366797922	0.137453301828364	0.221004201825745	0.00568281701394956	0.145892699869027	0.0384667133237285	0.0891967243900063	0.154514537090776	0.032407355967671	0.0800073384664708	0.0267564884880284	-0.00694425764941615	-0.0566436098911107	0.0486757916969635	-0.105526683299125	0.137579770308463	-0.144392069395856	0.0478789824614316	-0.149219478292069	-0.0129130960804127	-0.236434957656466	0.0475415254285763	-0.272648066300308	0.132785720554912	460.344384543737
MC200047LL	Mc	-0.302617213701117	-0.180711566677437	-0.250157009052871	-0.00353370385997726	-0.16958058497973	-0.166510098525746	-0.0714762564113991	0.00400146216900023	-0.00157184211537743	-0.170340084726457	0.137581179367614	0.0177683616371031	0.186604810030264	-0.137337589473652	0.294448151389307	-0.00542876964226725	0.358588608702658	-0.107329855570753	0.250408727088344	0.131322215104198	0.231402169540583	0.0122779906752194	0.149556878999223	0.051121745952463	0.0892023791835375	0.148779021255363	0.0280721388146163	0.062256909525732	0.0275035713659319	-0.0158044511081968	-0.0516410009387479	0.0348876985450553	-0.0918224020403627	0.135360335532444	-0.150610890544634	0.0546976516446751	-0.149311153229914	-0.025461392413915	-0.230330097831529	0.0273565238204109	-0.284250163636397	0.13262759613674	500.94415618814
MC200053L	Mc	-0.306695610702317	-0.167083043081904	-0.242654336446758	-0.00575637443624301	-0.160492116357669	-0.174026010693844	-0.0641786088763609	0.00611974815566656	0.00413719172760543	-0.166896557968907	0.119643242346955	0.0118403045103807	0.189293265699338	-0.168961707337734	0.315841336426818	0.00311864108120091	0.366188501532415	-0.126033323497362	0.233854778100915	0.146215875655341	0.235242410728426	0.00909167923058692	0.127333341193516	0.0633698476350948	0.0703666813206466	0.154451629281162	0.0233745586454205	0.0672158817905639	0.0349568715769578	-0.0108445668605195	-0.0483178060749798	0.0377714087310473	-0.103353321129824	0.128709087250485	-0.142966662206948	0.0370718371528596	-0.152545749184103	-0.014364502046624	-0.229503631862299	0.0415121970480558	-0.269524336457755	0.127477948400692	520.489696160763
MC200876L	Mc	-0.309842481335664	-0.178022205693932	-0.254134822039772	-0.00698956572621876	-0.163308102326302	-0.162326690145236	-0.0649978682256749	0.00789659932578783	0.0133764738259806	-0.160179920399857	0.133053641619299	0.0106057778631522	0.185415909783743	-0.140277544369256	0.273269581359618	-0.0120264382657245	0.358432487393117	-0.104876786070802	0.260725977441641	0.124576969614239	0.23570657994496	0.00784802144658817	0.145224171911007	0.0486241991399119	0.0917064597694742	0.151015534374271	0.0431977835228661	0.0610534479403212	0.0355997720238445	0.00331564633499781	-0.0462310053794505	0.0280522054501336	-0.105893479264851	0.125030792330395	-0.141336574239286	0.0574563746288626	-0.149568560882325	-0.00990746825061346	-0.23307591946555	0.0188311912745315	-0.307320025436677	0.130299859198449	517.51291679302
MC206897L	Mc	-0.309305239897213	-0.183522694073288	-0.256814613910677	-0.00192262277216666	-0.155294629233667	-0.181615062548778	-0.0676296508740759	0.000118252672115601	0.011752165542984	-0.182651617476392	0.128652149405222	0.0105365858521211	0.197857692419533	-0.15844825913254	0.26635201498815	-0.00416230268028505	0.36541847534633	-0.113335752714109	0.241598199454584	0.135790508656947	0.215425447232695	0.0273852480246742	0.146182410665477	0.0468864096659424	0.096688613466975	0.139944730468594	0.0452633478801011	0.0879639454162764	0.0316209718488646	0.00523996600353087	-0.0437894214950634	0.0316990343194008	-0.0964883124642415	0.107386053356633	-0.147915382499838	0.055402801972605	-0.153973954772488	-0.0101960078462934	-0.240573290818371	0.04986341700974	-0.275026992285285	0.137637365825272	456.402913057771
MC26383L	Mc	-0.310718157618408	-0.178824974354971	-0.238876403238447	0.00641178216537465	-0.173599188717417	-0.179180425118561	-0.0727168025570806	0.00118489045896461	-0.00167674499342152	-0.177345359896382	0.134688954170442	0.0215869981693439	0.171424848340566	-0.148167259145971	0.305824066135321	0.0051801218018907	0.349461233616809	-0.0881095192456786	0.274361582812113	0.125362532147146	0.229445389533852	0.0139204137687334	0.148709880762466	0.0502637530460872	0.0825721784508638	0.128059788723248	0.0324919504579102	0.0679969273448638	0.0401692147921258	-0.00909841221599556	-0.0582240810306541	0.0407775199441507	-0.102726937344869	0.112179005917386	-0.141496592953593	0.060753253711119	-0.14801042148538	-0.00660122130407421	-0.226680865828947	0.0351617873087053	-0.294423103304253	0.11848839677462	548.671295473155
MC28269LL	Mc	-0.309852208099803	-0.175880797558894	-0.248277276983105	0.00439959169380663	-0.173710128084959	-0.186452903004055	-0.070836875115796	0.0144244948587642	0.0202779976234082	-0.179807944025234	0.121494592436149	0.0231055344341315	0.200265068307003	-0.162481867409038	0.294515936802274	0.0260157442915691	0.351867391802804	-0.106877016898572	0.246696848826652	0.139342828161646	0.207524645529408	-0.00161651991221008	0.142495477027866	0.0475026635340109	0.10105210606629	0.148924907470744	0.0294273187252491	0.0634861668028871	0.0292086642247986	-0.0209716664533169	-0.0498291937528361	0.038812438715411	-0.0922784806220945	0.129080926648621	-0.153932019338717	0.0502228632421305	-0.15145150942481	-0.0250965927361453	-0.227110439667217	0.0306513427356026	-0.267547916282564	0.143215805408141	535.812422757211
MC28270LL	Mc	-0.319458170092048	-0.163769222065911	-0.243590530086332	-0.00332000815831817	-0.161372160632839	-0.173727947081827	-0.0600405033212517	-0.000169026250660903	0.0110858094594119	-0.178143458170006	0.1311867582844	0.0108915216744375	0.184465617207998	-0.15500097918632	0.285706203387616	-0.000457107109459272	0.364863151441903	-0.094499406045538	0.23985611581492	0.116323828407628	0.236597715261013	0.0284322129214552	0.144752083769121	0.0441750545192518	0.0789815358853108	0.133465160486975	0.0350501768132752	0.0719620520159125	0.0449486040119838	-0.0050488878782735	-0.0449241971211723	0.0312342295526774	-0.100982666199741	0.131681304836745	-0.143132656431988	0.0527368771729935	-0.148148494857655	-0.0176559111636587	-0.237599525901468	0.0410483122585659	-0.298244866692456	0.12984139926333	581.727967843586
MC28922LL	Mc	-0.299023499034081	-0.184357244661291	-0.252152726965779	0.000469752498359019	-0.162409789776943	-0.162042188191444	-0.0699733848436566	0.00550826915996501	0.0161816263186128	-0.171026165654707	0.13869823181839	0.00769925935095579	0.201286195114815	-0.158026224485885	0.291521660854792	-0.0108877135826412	0.374980719838773	-0.116939789300113	0.218881833353535	0.137302596840754	0.224372985171782	0.0169903537103777	0.142037493533623	0.0383202705423408	0.0746920511624841	0.140540741549764	0.0316060330565603	0.0667594078484943	0.0385898489621164	-0.00211831008501378	-0.0485226284855696	0.0321005329341026	-0.112001198786708	0.131841685097019	-0.151017078387381	0.0576167416141969	-0.147454515318166	-0.0046960269361387	-0.232528764438361	0.0293237953745137	-0.277765093148838	0.14562025637639	488.279876807593
MC28923LL	Mc	-0.326020943153665	-0.159050150639026	-0.250896222870414	0.0129574337504377	-0.1705298065353	-0.166551231603793	-0.0739901112322371	0.0025381335126584	0.0189877154972834	-0.156961519294513	0.127475971487278	0.0124789238081623	0.197698303893488	-0.139913896439342	0.276746143211374	-0.0119566061692941	0.375089393073546	-0.0889926758565856	0.27008730274456	0.127621204108115	0.234627226545207	0.0135985381880506	0.140613692684318	0.0503106831042626	0.0904695450529192	0.132532203316123	0.0386034427927645	0.0722376226920302	0.0351694303127371	-0.0104781208958376	-0.060575262236204	0.0422943276497682	-0.0989905952892281	0.109075048149959	-0.149114683956972	0.0327329467122303	-0.167614417749728	-0.0301106690336277	-0.234420584997564	0.04637249201991	-0.273415539274162	0.109265312920312	510.989050297371
MC28933LL	Mc	-0.287593361380692	-0.1864000819715	-0.254542957346694	0.00204886142448164	-0.153554539053929	-0.165928860663684	-0.0719752094783599	0.000432588024330914	0.0163417728056448	-0.161959948369868	0.115378433257154	0.00278404483091728	0.200136225967353	-0.150469417715978	0.290780399209846	-0.00477850150936159	0.36816514963612	-0.0956910438122376	0.245249275611243	0.12056218432399	0.232657260800511	0.00944340118795524	0.140850102473304	0.0400392376013608	0.0876734873393592	0.130861723028027	0.0407049308885822	0.0757538707286535	0.0371420310208373	-0.00974397472849471	-0.0601741444670406	0.0323629626504845	-0.102241905731082	0.124345248232108	-0.153422078777839	0.0476571818815119	-0.157751511057862	-0.0223748676177319	-0.248215202664736	0.0696459128512922	-0.285608159051717	0.141409479623745	457.144241069334
MC29336L	Mc	-0.306579760919126	-0.181025634704056	-0.246898205863553	-0.00163966961829884	-0.167686390935551	-0.184510874599084	-0.0763988093274067	0.00351009304653733	0.00934741334851796	-0.173495345887823	0.119142581199301	0.0114416436529326	0.191093837635543	-0.152355363206897	0.279997702248897	-0.00776769384385572	0.383136509017393	-0.0944203233096999	0.254380435549033	0.130621559036778	0.229270324740425	0.0136882149763905	0.137743108814957	0.0477856356291649	0.0883667671287477	0.131462579386646	0.0290938803753601	0.0724260512971534	0.0266187577097455	-0.010449229856041	-0.063311859990914	0.0525882774530664	-0.100959955095087	0.123182285008037	-0.144269385258475	0.0529019527955555	-0.145956187501083	-0.0154962957476136	-0.2316385480231	0.0493951127542717	-0.264492214853627	0.132157025736838	483.154712478804
MC2947LL	Mc	-0.322078486524464	-0.183697401588886	-0.24009563065536	-0.00437866953647679	-0.165664279994329	-0.185435134654347	-0.0769424807604092	-0.00281615670203468	0.00853553843450683	-0.179059731676907	0.131425137313643	0.00951013865464195	0.195688623960283	-0.153508267383734	0.263981210459767	0.000472300481906778	0.379734026140385	-0.0878705660625078	0.255459597159879	0.126911909351912	0.21682918930039	0.0233470029535788	0.140396863704351	0.0459372811394587	0.0836880748148137	0.139016370733409	0.0423641487556055	0.0629751233133484	0.0285842485361027	-0.010403237996667	-0.0586901154399352	0.0407250204940711	-0.0933775339413186	0.126743719728035	-0.140583191655776	0.0535564634060808	-0.151515743308898	-0.0139276360745103	-0.233881982750848	0.0428308987801209	-0.263857213548387	0.149070572639507	483.749836963182
MC35863L	Mc	-0.311015951595474	-0.187410104484948	-0.248934288581112	0.00354609934028558	-0.168662555417667	-0.183722733409125	-0.0755362317631075	-0.00996412670615518	0.00561093291029883	-0.184047221055822	0.126890041524441	0.0143012337953317	0.196222990137366	-0.166532694925305	0.25672187563221	-0.0000878384649705894	0.369899235498693	-0.0910859675858934	0.260227789984563	0.137954417022022	0.214569143692107	0.0216654251524017	0.13848326379834	0.0457470368721981	0.0908642305085621	0.15500315540819	0.0419141731625971	0.0749350017616058	0.0248109374836363	-0.0110339234565495	-0.052137129151376	0.0282432375389152	-0.0885739677611442	0.134856413916044	-0.136275716143439	0.0452477378867041	-0.147981745741723	-0.0164887191015933	-0.231193013880158	0.0421378660240316	-0.265904014297615	0.146735704472632	530.083192033279
MC35884LL	Mc	-0.313457860843121	-0.181243626066412	-0.252020460277052	0.01071587559072	-0.159341308568762	-0.177654639839193	-0.0703876069693619	0.00894726827219348	0.0227774377797908	-0.175150096492371	0.116532843736595	0.0152231166772639	0.195516272510398	-0.160713048676923	0.267707610025472	-0.00676189006024766	0.373345258484278	-0.120866098838395	0.245720719284579	0.13864321688989	0.22693534067714	0.0152937624931391	0.133345016527095	0.0479128113622462	0.0796315673017582	0.162380753681129	0.0310798254044569	0.0620454282301297	0.0313794733713897	-0.00943035371958144	-0.0521839490592282	0.0349857411167973	-0.103361819150245	0.134043374555963	-0.143420130007788	0.0694121162113953	-0.142749099027384	-0.0171997360767324	-0.199483208811313	-0.00180097217005632	-0.287565922388699	0.151216996859044	466.348224684802
MC36137LL	Mc	-0.319610841474225	-0.169894958026747	-0.255373628196151	0.0015041200667383	-0.154491641471069	-0.163459653558135	-0.0752182008536239	0.00255611194552407	0.0258017221116427	-0.160215989247349	0.11412797627408	0.00958384718338441	0.198263939413606	-0.143266154307789	0.29600419827426	0.00392261324115501	0.372319694068463	-0.102241645952591	0.25933979788067	0.111847982206299	0.22228071695528	0.0176658845111706	0.131343537412887	0.0369997191551684	0.0908454500816701	0.120998129482865	0.0348577510008135	0.0720017562165612	0.0413669931307147	0.00566706990281555	-0.0534850753875812	0.0318514787252734	-0.103998081711614	0.129673983291106	-0.149244425617961	0.0448809045814904	-0.150886015151453	-0.0121229258617599	-0.238308957651676	0.0267340976946944	-0.285934909088735	0.135313628750124	457.247458270943
MC36320LL	Mc	-0.304127149243418	-0.187627122795595	-0.242049368668855	0.0122208971755213	-0.161994367103236	-0.198606434623665	-0.0759186698574251	0.00275273572009975	0.013354323279437	-0.186931449362245	0.114156284232812	0.0149410659451509	0.193173387313288	-0.166473941229147	0.28835615759613	-0.0062646350580995	0.370960987922109	-0.107309803271062	0.236183785611884	0.147001957821542	0.216077538257813	0.00576570060592454	0.125404297887573	0.0378178796545681	0.0670978179112829	0.164091791174081	0.0275958535524365	0.07228409606029	0.0347500456136337	-0.0108972248822927	-0.0511341471468411	0.0335493664113721	-0.0901070431858214	0.150755422318929	-0.142812147469284	0.0546447623471529	-0.127260504324712	-0.0164642966547153	-0.222056205774763	0.0306424940699611	-0.269650876404045	0.154106738572228	548.559064840832
MC44510LL	Mc	-0.314688026478931	-0.186010792430866	-0.249296712270364	-0.00493343636520922	-0.164900124318475	-0.185049108002118	-0.0685237913069997	-0.00458028221306634	0.00780765510513838	-0.171293957809773	0.120656431522847	0.00970748942845727	0.188060848018829	-0.154463749911254	0.280343593220782	-0.00287746547969524	0.367670943441074	-0.0992456186216405	0.263391935764855	0.129903871033691	0.223843958128322	0.0216374871401721	0.139129356729859	0.0356607668220391	0.0750048888704344	0.148401214421639	0.0405132634686126	0.0817209318156671	0.0300395435868224	-0.00506168365755122	-0.0509996214242674	0.0323760318959708	-0.0999512832166731	0.12933836986835	-0.135827690699905	0.0682325143005998	-0.14993283652073	-0.0182509322169065	-0.242890856124543	0.0529519231705035	-0.259451475496689	0.121836426810991	550.363429709773
MC59095LL	Mc	-0.324066488515578	-0.153371093476632	-0.252289722585239	-0.0126530703272183	-0.170780528558795	-0.173996381507558	-0.0634575057181491	-0.0113044133993393	0.0120901801287356	-0.167540046917179	0.132585760580623	0.0132581419271505	0.199821716881062	-0.157242166819143	0.273791568770416	0.000632907312459709	0.364103326736403	-0.0871451402801672	0.274423593530321	0.134373601715487	0.228492496639987	0.0257872834230699	0.134577254554144	0.065639009559911	0.0835451825576035	0.115838925862763	0.0426489438235389	0.0679911502479531	0.0287311262836425	-0.0114816974904478	-0.0474102605854768	0.0306213947465221	-0.0977098513263797	0.104777168136257	-0.142064007628507	0.0464108129694967	-0.146603090069819	-0.0276075809350232	-0.254506885971786	0.0773880249252955	-0.27592280952675	0.119623170326342	460.782977529501
MC65428LL	Mc	-0.314205451378536	-0.190810833674064	-0.232423235989692	-0.0102012495092125	-0.166543750740039	-0.195990322015077	-0.0778798832755968	-0.0163518230039324	0.00390119840604322	-0.172071172656739	0.113319211996017	0.00688831084271952	0.177915515462476	-0.155557572303817	0.260052019347085	-0.00510204733970405	0.363611467214927	-0.105952702164451	0.280949190715813	0.140197110142734	0.217532010419806	0.0218773939846863	0.140313524396391	0.0493374015426431	0.0911941631727106	0.158434220718	0.0407348290092651	0.0822686629490391	0.0231146044610982	0.00831784120355628	-0.0456903155635541	0.029954138857472	-0.100593179426583	0.146823917258398	-0.135276137766665	0.0360036110236138	-0.137324589257308	-0.0101321792695273	-0.226139583018467	0.0329323084434751	-0.276561608185191	0.149134984970186	437.129380433408
MC66806LL	Mc	-0.306469245547462	-0.197140198041859	-0.24283011547709	-0.00859940639837548	-0.169009448479012	-0.170218475656173	-0.0743478609756636	0.000733748326522667	0.00692837128299777	-0.178183949027658	0.122301658336442	0.00927425635607333	0.190143270394591	-0.163407839661845	0.262590471186561	-0.00177622359492003	0.371849764423221	-0.0989756787980014	0.257508794824417	0.121410058183391	0.230740055126176	0.0300495698150459	0.152858987270311	0.0506315077426858	0.0844530177460571	0.154972923771508	0.0375078537651592	0.0730179904479631	0.0263065154600896	-0.00587194442880994	-0.0499975136868027	0.0286627131719415	-0.10110574474065	0.119294356051088	-0.145963368221174	0.0559241907212927	-0.164379678970483	-0.00331612330262418	-0.221309971065956	0.0361219846063971	-0.267775812651728	0.147396539716358	427.694929103622
MC69510L	Mc	-0.306806995816479	-0.183375358176534	-0.244799415200126	0.000431393725767418	-0.156755421342515	-0.190619967636608	-0.0731872277703853	-0.006620726687121	0.0231890635128301	-0.17693413622681	0.113180740570381	0.00648791203621819	0.193271474525257	-0.153724279780202	0.289035531443942	-0.000972971367367681	0.361396775616666	-0.128119494848528	0.244273575522224	0.145188012575566	0.224407847004948	0.0221352242412625	0.139586822534167	0.0600278340374483	0.0800343329471457	0.138698450862582	0.0442648584780078	0.077341636137427	0.0211718473956935	-0.0109422498745134	-0.0632409822873276	0.0548620379853126	-0.091978472315366	0.117822249081458	-0.134338429909403	0.0549155891037592	-0.156077984957904	-0.0184346167816513	-0.236994702672412	0.0621137567132388	-0.269633237279342	0.129719704879294	467.255309022299
MC69522L	Mc	-0.312191517005967	-0.177345571663542	-0.243848347138416	0.00104198451758298	-0.164781231328076	-0.17417605560529	-0.0740722095618547	-0.000519087466371397	0.00774260778632256	-0.173469391639795	0.114513607329435	0.00873638235214213	0.196068145019163	-0.166704938530222	0.282785140081221	-0.00788629428196165	0.383544495398318	-0.0914359274412087	0.251965975108074	0.142216269868313	0.228511212029177	0.0076152371010043	0.134046455255391	0.0524478908564018	0.086970983522206	0.140796238064296	0.0350661719181908	0.0774294732726674	0.0163655656095038	-0.00945617332052224	-0.0505102181782745	0.0326595504983392	-0.103083829103138	0.11648671150122	-0.143969427415656	0.0621559509511198	-0.155928788692742	-0.00766046368661944	-0.227569834632754	0.0374758391843733	-0.261624956000121	0.129592375468074	396.884174059697
MC70129L	Mc	-0.334680159188741	-0.173098859657851	-0.251137526954816	-0.00336153804175029	-0.175776724721004	-0.188805073848354	-0.0594850387304691	0.0024945451938966	0.00402563609990965	-0.175025383272293	0.121943147126651	0.0118103604053266	0.189374618885352	-0.168313432024981	0.264857985526338	0.00452310369235502	0.358959786819747	-0.0996170427434508	0.247508479217525	0.139707139250902	0.243906090273384	0.0435347329670856	0.152053214383667	0.0637549535354423	0.0769359783885106	0.131240642175643	0.0424777569836582	0.0454903009380351	0.0287557199888136	0.00421715994872915	-0.0254362739198008	0.0346812158459877	-0.0968148006331	0.131636250306008	-0.13865339771302	0.0382563832594675	-0.157663504428427	-0.0108816134940583	-0.227632659451585	0.0301602643272848	-0.263518327952595	0.137595891236576	471.278302168939
MC70130L	Mc	-0.321567798642415	-0.175430005026849	-0.247123920679357	-0.00363843070353305	-0.169280897100225	-0.188479770765205	-0.055354420185067	0.0166522009529877	0.00671867316264706	-0.172413758424886	0.121909591657281	0.0109165816390245	0.189714179700997	-0.168118232291219	0.25426014411559	0.0093602073949616	0.352981409247866	-0.104618861142366	0.270200286703353	0.122192202855648	0.235572687324609	0.0466664310074967	0.157111699691779	0.0601289447603036	0.0896704032630961	0.134969686306094	0.0422415086316439	0.0462447187676497	0.0216440254254379	0.00783239035296119	-0.0319574751581237	0.0437325812562553	-0.0969495061234985	0.135535593789837	-0.146200082458152	0.0340811086483534	-0.165602769523605	-0.010970253189249	-0.224048407731022	0.0213299561512797	-0.283939331322836	0.134026707660453	466.780564331994
MC73074LL	Mc	-0.317848150925438	-0.176106832565679	-0.245066690652917	0.0130414433690572	-0.171381868879553	-0.181054348808155	-0.0683946926756663	0.00218212833165265	0.0126029997025293	-0.172020291795485	0.119556912069918	0.00895049987373609	0.191156551469054	-0.152449534483378	0.313528919712329	0.0152960141117386	0.379156867678788	-0.111003040545489	0.262059932576198	0.138747884306928	0.212997621037411	0.00321185079689765	0.116518014696513	0.0580377617829411	0.0637818654574544	0.128608341054622	0.0254803687482387	0.069767465054794	0.0328956370241522	-0.00813252288203103	-0.0481170685791053	0.0335560037792914	-0.11236332196298	0.114999831068226	-0.140539879510379	0.0555313632431327	-0.144541812429884	-0.00944666841999541	-0.21960008193081	0.0298690129518898	-0.261882122625853	0.138413639775305	492.766630750249
MC74697L	Mc	-0.305889248945413	-0.184103111061263	-0.251713258248772	0.00751941181901815	-0.166526570238153	-0.182063225003425	-0.0763324343402624	0.00573283520189499	0.0245405860146754	-0.175164870218668	0.120969428612848	0.0218233948611282	0.197151620395376	-0.157730139495952	0.277513254410564	-0.0113348069413977	0.364085490979857	-0.103751274007871	0.250615830459151	0.127415510221166	0.236449851252552	0.00611614140164485	0.125549900646001	0.0711498333079505	0.0933543929082356	0.147292042147459	0.0265438935678224	0.074580239472265	0.029349141595425	-0.0151787352775349	-0.0592736199271479	0.0391514934645135	-0.0945376334820302	0.128782482184104	-0.151859229265213	0.0555582978721684	-0.150554129730422	-0.0264908932516195	-0.229785905234492	0.0254518873861432	-0.259651361430602	0.145243485918273	526.062552862119
MC84924L	Mc	-0.312834903203798	-0.191170646805414	-0.239160561107302	0.00285942847449623	-0.163996413908528	-0.181742520365643	-0.0718647944445004	0.00121604129941923	0.00530325490973718	-0.185534404285291	0.121128503465731	0.01748384475516	0.192172018435711	-0.16485948294815	0.264449846856337	-0.0125726341218856	0.374798646237086	-0.0855114408170376	0.268886046905167	0.116951911024318	0.223500788654559	0.0139253242184917	0.128941365646911	0.0611293847392656	0.0860147850860771	0.150479463133715	0.0334081990826892	0.0811806150766068	0.0282748778833216	-0.00645934765782727	-0.0539828248199665	0.0340636964472072	-0.0964593676832969	0.135922584739472	-0.147345991859172	0.0561224675969479	-0.153774882071031	-0.00849288500193054	-0.215324039401633	0.0271533592314689	-0.2721345546641	0.137855241266612	479.282698166651
MC89453L	Mc	-0.316000042491305	-0.173450518268021	-0.253114916518283	-0.0102488527958466	-0.167274894093437	-0.175397345597564	-0.0650378134850482	-0.0107561002540646	0.0135667368069093	-0.160961166452753	0.131982781056738	-0.00154226334785703	0.177446854365349	-0.153572516552824	0.283731778058644	-0.020205995898581	0.348502668886141	-0.101216054420709	0.257541870005671	0.140700731106937	0.227149791357746	0.0290643392558628	0.152249273045782	0.0528488748791044	0.082224273656164	0.146554481345397	0.0388756807286502	0.0874577526412155	0.0552585049286922	-0.00458401887412265	-0.0373979776494564	0.0307449419492983	-0.105069454929637	0.128411418450259	-0.149547744591241	0.0528914158166763	-0.162274216708927	-0.0123874247838728	-0.236315055377446	0.0237535724820523	-0.276498097051704	0.131894729319412	486.078966737671
MC89904L	Mc	-0.30818931720185	-0.179535213238838	-0.240343333468334	0.00158742313932091	-0.160244078929382	-0.184842210275227	-0.0781701797455014	0.00514488922142323	0.0132058014216421	-0.187825681922822	0.117616850984651	0.0163643360529505	0.188478945380901	-0.161678030101547	0.286089526433939	-0.00386566593259519	0.373554789632699	-0.102969797755691	0.251557861702632	0.13094173532028	0.222562752377504	0.00984142199596122	0.134978172611162	0.0445631721448774	0.0792006173939559	0.151417224296589	0.0381519728515657	0.0876206264976251	0.0228924934377467	-0.00114982388985581	-0.053161680614439	0.0309135062591401	-0.105168404040422	0.135583445923027	-0.145364874315737	0.0541963242217112	-0.149597758833434	-0.0138181697052578	-0.226866530501538	0.0300252753520489	-0.261183626577759	0.137485212396879	514.23766971351
MC8991LL	Mc	-0.29139831465894	-0.171329475197878	-0.252416296957961	0.0111387899621328	-0.152251853078729	-0.186059491668291	-0.0809316003844447	0.0030012130523674	0.0181568672114719	-0.18566284236488	0.114016124159061	0.0151274755771222	0.199612737700177	-0.163488167304012	0.266927258075114	-0.00757417922385186	0.386556707752397	-0.0957318592850078	0.260133339945883	0.127828491978106	0.221227409638915	0.014760438345389	0.134356629950251	0.0442324480145011	0.0886034995511082	0.152791438430456	0.0218817310358105	0.0704540430551822	0.0224551624559578	-0.0116149365565182	-0.054880093443817	0.0272080591007223	-0.103186272879128	0.131878484959638	-0.147724724444904	0.0594418679150315	-0.159070568963978	-0.0169701747744544	-0.230763779139473	0.0337842383509228	-0.261303963524769	0.146784137633321	479.996329351044
MC90271LL	Mc	-0.310463408899278	-0.160533584608342	-0.254466847033419	-0.00811893355346375	-0.168931999431309	-0.169498935984103	-0.0701963571917578	0.00197659484748151	0.00464989356321593	-0.166973899635748	0.125671145561342	0.0138798517755732	0.186825680283432	-0.147093889767012	0.291559077782626	-0.00674121880176481	0.368153761447058	-0.0988253603178078	0.256899983405225	0.132753323988868	0.235148728616576	0.00471845289529944	0.142858977874814	0.0486124039146742	0.0949700898284413	0.154585690875108	0.0267341707897802	0.0739605118503668	0.0273931333442081	-0.0108212730807299	-0.0493502476672285	0.0360805150933582	-0.101531601287552	0.127753754597638	-0.151165327827251	0.0571173777364654	-0.159025546745646	-0.0224475779601236	-0.218127280679874	0.0177215288574121	-0.277606025733404	0.121894667276851	539.9236277563
MC96275L	Mc	-0.309830255917656	-0.171773182716138	-0.253699824924404	0.00990540914703895	-0.16212314529573	-0.181300056562908	-0.0720996972383345	0.00607133167280287	0.00592854852616313	-0.171536859111417	0.126768125193772	0.00924395155228506	0.187583774620225	-0.148208577902191	0.299072106792396	-0.00640154856332941	0.371830955144779	-0.0916246971349579	0.236203445191674	0.124002299941234	0.246171206080088	0.0123848650063104	0.14234614966643	0.0477471769966791	0.079836353039701	0.13005013863118	0.0255575129577296	0.0778222794177685	0.0376983156712827	-0.00674714734017544	-0.0530200056845932	0.0359426709831405	-0.106566123689355	0.125887276893884	-0.147796598151159	0.053845907765824	-0.159902796302887	-0.0204529964780893	-0.229387096513147	0.0268464097666503	-0.264570949166975	0.13829534803441	480.619936966335
MC99652L	Mc	-0.309463473355365	-0.16799973525859	-0.249387922366762	-0.00108619774858891	-0.169302413405138	-0.172428127848364	-0.0740647284923532	-0.00223974201049421	0.00608137465988968	-0.171386822088134	0.116786529334446	0.00269653209897253	0.195285285752508	-0.148877446684312	0.31183032131507	0.00308808277453998	0.363509279172178	-0.0971949743144495	0.241868175605701	0.14555869068853	0.233030153830319	0.00559580648888595	0.135822069436663	0.0503027821443876	0.0903274817061703	0.137234562076124	0.0289449559463617	0.0668272710174162	0.0243459378573835	-0.00973541358827596	-0.0447847676235379	0.0231556997551365	-0.0984560273058495	0.127847060569751	-0.148773849698131	0.0614633465685641	-0.155706007112329	-0.0193871194812346	-0.230908598281723	0.0290307398699983	-0.266983776975504	0.137535004970137	457.289425908384
ML103440L	Ml	-0.2999102891102	-0.158281460952758	-0.236710683757192	-0.00432855872254574	-0.156142931957427	-0.183208013808876	-0.0713884088960447	0.00223579126346996	0.00282758436627834	-0.176564098932581	0.125822936060307	0.0211385185288665	0.193585944756673	-0.166035852325487	0.282232583419216	-0.0102875413667999	0.365851516893829	-0.10658940743436	0.25415051021025	0.127714042793888	0.231651454178722	0.0135790067452497	0.143107278492016	0.050610165149787	0.0869919006033162	0.144459138837869	0.033244427681078	0.0751606929005256	0.0366266864945453	0.000983903866902355	-0.0561417744716366	0.0380711215125736	-0.0995315762948777	0.13388785622902	-0.163856444661395	0.0647089835861128	-0.156202011648164	-0.00527535791178452	-0.221520071735632	0.0272799267701116	-0.294688630623661	0.110741143270816	472.737720497267
ML105523L	Ml	-0.305660864658882	-0.1723798662397	-0.246286890860661	0.0115486585171551	-0.166807841788946	-0.167701756930256	-0.065507723219821	0.000758864928246223	0.00902576420614076	-0.160068505179703	0.131112934480891	0.0110641660927005	0.196350080423336	-0.147598021085817	0.284293329149477	-0.00946005005062697	0.371548144444185	-0.102914410778275	0.254214807914566	0.124310805729753	0.223674638980123	0.0149583929255316	0.142099195058118	0.0459874594232245	0.0803815450452047	0.135234262450615	0.0422469047007763	0.0628006851677427	0.0364986343072049	-0.00676056437247804	-0.0522055449973844	0.0357164845674269	-0.100042347385444	0.125199104818255	-0.145114359524853	0.0526453196523789	-0.144050751994198	-0.00985220841826177	-0.235263470630651	0.0441576584183728	-0.310506183649183	0.112353520363714	432.450602739231
ML109060L	Ml	-0.294470157878039	-0.176411036891096	-0.225941555908974	-0.00362549929503916	-0.151926357283162	-0.188494766876	-0.0714266872806227	-0.00462870011786853	0.0187449754317651	-0.187773725273185	0.113651562157482	0.0116830387360039	0.196495386025033	-0.18267676362577	0.293081673066622	0.000546678551937218	0.367201815669413	-0.117422564079715	0.249175891619355	0.124369619970647	0.212940342412414	0.014985858660046	0.126430970126125	0.0458202139911604	0.0704091256390489	0.153893679530717	0.0264344686523104	0.0862912197278347	0.027943048638304	0.00094854059089429	-0.0582218319602491	0.0409860751991535	-0.109714826469612	0.146592058467451	-0.137942587849739	0.0692111222186197	-0.140539662062439	-0.00216065528337575	-0.215715169319488	0.0236978096141044	-0.296610423425548	0.14416779618348	434.944112447083
ML109327L	Ml	-0.304205609630196	-0.167816328095484	-0.239602671459347	-0.00569687171108975	-0.167908153700126	-0.180982868206928	-0.0883695630984058	0.00258561904814632	0.00158736486864657	-0.171683115410275	0.111491598138551	0.00210544850190848	0.184434206204828	-0.154741258043853	0.268143718846003	-0.00537862110047105	0.355102084966017	-0.083380385964994	0.2789168432212	0.130739238689742	0.230175867604273	0.0154877345911199	0.15953107054074	0.0460887779898077	0.0985373125765123	0.152965891749426	0.038967178312168	0.0670118735083173	0.0361356251608319	-0.0066508723872464	-0.0465463930445267	0.034758677752718	-0.0843007512107164	0.136034912942037	-0.151103137850976	0.0565534858437558	-0.156483393476403	-0.0126453399352257	-0.21797622367543	0.0185004685299091	-0.306526973293645	0.126143531708678	437.10977154595
ML118673L	Ml	-0.311122407294897	-0.172760157244498	-0.239379070326183	0.0069153221049149	-0.15383906587174	-0.184024345347789	-0.0588236614655318	0.00461021541975444	0.0198923468943038	-0.176985766424094	0.124173850850338	0.0115343536344673	0.196003772443239	-0.165337952690704	0.286041050660699	-0.00442001841270903	0.363208520161955	-0.125784455627043	0.236842661954888	0.130485570721845	0.219181402543751	0.0172614661344825	0.140910089707364	0.0529926761043493	0.0657823094593044	0.151186084867512	0.0324422401358573	0.0798336536081671	0.0382884902092515	-0.00589006251911303	-0.0468567459135452	0.0345603812556654	-0.105818892237749	0.130233249663223	-0.146068031943353	0.0612805332067227	-0.135483659165112	-0.015244237515528	-0.22270402577268	0.0437466189432353	-0.302671175030161	0.125806870117141	432.393119191101
ML119354L	Ml	-0.299515707295858	-0.169586729340162	-0.241580628406417	0.0172403514652047	-0.154238909071877	-0.178397919625954	-0.0739707523175512	0.00910934905435635	0.0159812219590638	-0.176577392782267	0.106231239895284	0.00831722458486878	0.186835338173791	-0.164659093919872	0.323932286449997	0.0274053362529343	0.358090497978635	-0.112276096827853	0.258486442592934	0.14885572815227	0.225351849050311	0.00312289793464962	0.124328390813962	0.039641086003705	0.0788854483444398	0.125442321520665	0.0225290359933242	0.0640207728656423	0.0323416494215912	-0.00745198546677917	-0.0563528881708927	0.0323724546703815	-0.0998853237593061	0.116036131957276	-0.151976247084783	0.0583903122012783	-0.144189617542968	-0.0129384462445945	-0.21904154780185	0.0220361446469711	-0.292241779221833	0.149897552897279	496.102331993636
ML122003L	Ml	-0.291429654218928	-0.200211807316998	-0.237952746439292	0.0116574998348806	-0.153358702191412	-0.197177935089165	-0.0683579927310167	0.0129902449944723	0.0136461251203012	-0.188642210824023	0.11586213379456	0.00984922614973543	0.212102869062869	-0.181774563141172	0.258983130325588	0.00572983419517586	0.36623004914462	-0.137131354749198	0.2220202596214	0.142977943561799	0.212647811729661	0.0168199818498581	0.144288328480344	0.037175326329995	0.066559043619832	0.158904790879453	0.0323330846573377	0.0613068871352927	0.0408098294281523	0.005714824638328	-0.0447991334684359	0.0426057825756744	-0.0883453439004769	0.148189891018046	-0.147133106121542	0.0693550976441036	-0.135993656600102	0.00177991591093479	-0.223958276789154	0.0362422811878608	-0.294154052524305	0.143638343214946	414.325728773642
ML126147L	Ml	-0.315411428601124	-0.152146359333688	-0.252345509747251	-0.00350839396585601	-0.175608534963522	-0.172747858525115	-0.072835678233828	0.00147349395011046	-0.000414035349714705	-0.169447482752275	0.119068202927073	0.00539265981628436	0.190859182494695	-0.148837313750818	0.254198776734523	0.00179611366951166	0.377671768409895	-0.0841299933170138	0.274554122453168	0.11663613153018	0.235587996853714	0.0283669084104144	0.158676175616041	0.0539240531141059	0.0908883054795303	0.134898303124516	0.0448835761627395	0.0618951426301227	0.0345961719467553	-0.00799642908336427	-0.0498148768469759	0.0265433902129766	-0.0936504399318333	0.119935711006655	-0.145293257202276	0.0536524006925324	-0.142873998233088	-0.013184508198314	-0.226737132542257	0.0275676089574274	-0.305999387426265	0.119916421811606	483.596841141363
ML13469LL	Ml	-0.285389758111065	-0.180304043133808	-0.244198201308576	0.0000760224015354683	-0.147013145811705	-0.184598856698923	-0.08637766956487	0.0124929930025903	0.0107330149539553	-0.17642417040608	0.116029743049144	0.0199761285953055	0.189747783583179	-0.168558245355026	0.258422054382665	-0.00139889374869106	0.367249561698572	-0.120212160799739	0.271014109360485	0.128307688538575	0.220356476663561	0.0183488627756567	0.144220860771455	0.0536189764651142	0.0904603229696056	0.156662242780548	0.033785913810487	0.0723759776616356	0.0324262036568294	-0.0148894385463084	-0.0477197614574722	0.0353346230927753	-0.0908402902343999	0.138209600072004	-0.153859511098556	0.0561459991197423	-0.152736951159534	-0.00775942973758354	-0.235072984291426	0.0382654181772277	-0.291237771862331	0.124330705743448	470.438599809238
ML136903LL	Ml	-0.319273110064553	-0.169550688496397	-0.240556594646699	0.00029834696255364	-0.163336008565841	-0.182718126075083	-0.0654416640259623	-0.00267857885373196	0.0191304028502622	-0.179290031432121	0.114593120205472	-0.00137847697900893	0.201073141904499	-0.150464871606517	0.280363501352481	-0.00602242165897856	0.352022830567085	-0.103304984486132	0.257168851808433	0.12477313018979	0.223924433086608	0.0117448833618523	0.131887153273528	0.0481530489114519	0.0907012213009466	0.152507400602938	0.0391902738193517	0.0753590307781585	0.0342380364458254	0.00419277795619484	-0.044356938697267	0.0350639272954138	-0.0948635623738915	0.137763298233075	-0.141630715728106	0.0625860880437114	-0.139391931399873	-0.00446394656499676	-0.222091397526073	0.0336187901869534	-0.313351043586228	0.113811403630872	435.11706142469
ML190188L	Ml	-0.309677109071113	-0.173655302071829	-0.230480240627119	0.0144240338260316	-0.15778761642581	-0.16930645519672	-0.0762500838628923	0.00654812055108003	0.0126946784356446	-0.170776397122974	0.112732141809223	0.00332916481841991	0.183051334723639	-0.161968019257152	0.333919033339843	0.029177112973172	0.373193120565184	-0.111798281229126	0.242372069154436	0.120322404318075	0.236102354439073	-0.0111479055983987	0.107825019016343	0.0606864431816824	0.067657001773612	0.132025176850681	0.0234168284134461	0.0696815831859026	0.0472100939800487	-0.0141032368378219	-0.0582679824776586	0.0396882966597335	-0.104638437071302	0.117064567378691	-0.147025439459239	0.0670196186182264	-0.137694712066732	-0.00877363949296583	-0.218560887887658	0.0413436091691527	-0.299791166700968	0.120219105276138	488.837006626564
ML196704L	Ml	-0.290933562659263	-0.195089670258615	-0.23835381963356	0.0106763988677884	-0.137929681140676	-0.196800393627558	-0.0781071938719657	0.013484412445357	0.0176110992464788	-0.193854379904304	0.112739131069929	0.0178542667116697	0.192134565742176	-0.184328494683041	0.26548095686932	0.004393792688988	0.356200699196965	-0.125110355044766	0.261700470109372	0.131652691360922	0.216341957942755	0.0174662039762067	0.13712233620297	0.0501938198860009	0.0877708316540714	0.143334337096932	0.0319226772357977	0.0788462180867813	0.023083704186663	0.0107840272976514	-0.0539012139667849	0.0387713888206511	-0.0958190393166442	0.145801775627043	-0.140185665373052	0.0716121991420787	-0.153794019852197	0.00134948456660238	-0.212002943059951	0.0288685080527882	-0.301081290582405	0.130093768890822	425.992063418132
ML202858L	Ml	-0.294188714319593	-0.179602719022839	-0.234229367296215	0.00867164301904281	-0.154841773763868	-0.187909502870305	-0.0739286750553673	0.0135179686973895	0.0166838024316412	-0.190211231739982	0.113722322017866	0.0153589140613896	0.207096876404044	-0.170153829393148	0.280428550770913	0.00402629828742932	0.382615457432719	-0.108522822518279	0.242222532557289	0.114890110021853	0.212097677964011	0.0150111018433668	0.128361583509744	0.049291345851315	0.0850736584204148	0.141962788427195	0.0236286798403096	0.0681081010603987	0.0308043940771414	-0.00529138487355137	-0.0503975881978215	0.0380672641260297	-0.0867037529183388	0.135119337219998	-0.147966566974707	0.0681115888373172	-0.163505232712384	-0.0000988901376493701	-0.226380748879723	0.0450679173308247	-0.290593115308075	0.124586001772203	437.867777389694
ML206525L	Ml	-0.319252727841993	-0.165919724191788	-0.243379244960831	-0.000860098441238957	-0.163840120212033	-0.175097531939538	-0.0676950675787619	-0.0000910266417278984	0.00176796720648027	-0.172234732392915	0.122134906124386	0.00260337430759631	0.187713839508157	-0.147312824616751	0.29375983737019	0.00137370842822817	0.369786543730295	-0.098119609442377	0.26236689808559	0.130829475586327	0.221180512726584	0.0160219338736578	0.138561242924958	0.0408540373930404	0.0767199114287617	0.146282671651519	0.0358122201108783	0.0738746339393516	0.0393178288213907	-0.000860083165581019	-0.0513514019576813	0.0260519892080164	-0.101139606826542	0.123324656389809	-0.140059806338166	0.0468665098733581	-0.14651607400901	-0.00963408319604825	-0.22498079197473	0.0313227302375519	-0.290906866337922	0.13072399313951	495.727267567081
ML21099L	Ml	-0.304737015563347	-0.176634493452573	-0.243791544069253	0.00677647230849824	-0.149039136897074	-0.177375273730315	-0.0716939615917142	0.00205571688467617	0.0192313843879726	-0.172142936440435	0.121001964827543	0.0121046699852679	0.207176420967626	-0.161624389286973	0.278166905315553	0.00164009711496963	0.367729472251939	-0.112498414982914	0.246260979147516	0.117386498494724	0.21070390805751	0.0225611438136642	0.143217154720224	0.0435064726703844	0.0852711881779935	0.137802320120399	0.0360829702641083	0.0754607211878426	0.0377431119981085	-0.00617359866507991	-0.0520779656347224	0.0313116038987302	-0.102440547927791	0.129659529707631	-0.150639369338854	0.0528542943031381	-0.146681039731677	-0.00505274360102369	-0.229154849970844	0.0341232971299707	-0.302330029390818	0.144259012539419	419.610476967571
ML21190LL	Ml	-0.291599444050517	-0.175889155636662	-0.246792572208126	0.000305699204052414	-0.150044059159502	-0.173702290589231	-0.0696713009844261	0.0151871414625212	0.00924001411466458	-0.169571194012101	0.120432789354694	0.0122173062945774	0.197229259642004	-0.165869590155195	0.292741762699087	0.00287391110587735	0.36613503577388	-0.111035181686435	0.241657130153943	0.127503487489897	0.228570213325882	-0.000516000796796602	0.134186838085989	0.042970024458372	0.0980369779949193	0.136400663111713	0.0264327646514176	0.0800053706269615	0.0405327637959069	-0.00642498751577893	-0.0536701816560993	0.0481051006204691	-0.0967070456592103	0.123981151292316	-0.17269238376078	0.0698600785576134	-0.147495471931729	-0.0123171722606188	-0.232972445336688	0.035469523929715	-0.293550644845306	0.120446114498735	453.029695231896
ML22388L	Ml	-0.298122093333255	-0.184404765112934	-0.235665137845922	0.00468029292558928	-0.15602964433609	-0.186980274600883	-0.0563153329192075	0.00798676532747583	0.00368200455858174	-0.183307701297187	0.125161996795753	0.00691150556251036	0.183553073147308	-0.151608013427829	0.26709726986987	-0.00658192703838184	0.350116881558955	-0.13049271662227	0.243488118696694	0.140299460320698	0.236898763828966	0.0201677860832841	0.150214766929597	0.063269243236378	0.07525921574443	0.147730127149341	0.0343556964210496	0.063211849725588	0.0462221063980239	-0.00479249468795838	-0.0361293869465342	0.0360616539570113	-0.0866840701519877	0.141894681659322	-0.153878754042065	0.0513038772979063	-0.141787071256833	-0.00359745458216887	-0.228261296190781	0.0504447549532268	-0.323177106926553	0.117803349171282	458.456624110151
ML23173L	Ml	-0.302902395227082	-0.169974336518844	-0.237116756353488	-0.00488919248848322	-0.154727226781933	-0.182812038392356	-0.0613945154871856	0.00761735045717437	0.0167521942964829	-0.178748801781164	0.120688226608689	0.022244402462486	0.190372726260986	-0.159870799715067	0.287895082020541	-0.00964506659834792	0.355542644229828	-0.119790917910583	0.252041452888037	0.125865030517176	0.230751176701105	0.0115673806576951	0.137655074111396	0.053993477311457	0.0932632130589836	0.134499267962577	0.0276066273499899	0.0773763346730265	0.0317672750936363	0.00751057420509481	-0.0549870471621002	0.0435974803916112	-0.109925818574174	0.13468068323749	-0.14176612160768	0.0754081868073603	-0.143971192275047	-0.0113493070050241	-0.228603863464417	0.0310928145131982	-0.308940755686571	0.111627477213523	473.093165092398
ML25014L	Ml	-0.301981160031288	-0.169902280272791	-0.236359889097436	-0.0033620429225842	-0.15956903523705	-0.181787095320875	-0.0746396935555317	-0.0000267897675248789	0.0215227752756988	-0.17830282894475	0.12143608676168	0.0186450234945882	0.200362866464349	-0.159743137349945	0.276871053179344	-0.00391926721210378	0.363878808335584	-0.108944565257025	0.258679767976604	0.121017940644944	0.235716035308137	0.0173291968013692	0.140585462875908	0.0532929503573471	0.0645171415354353	0.138996115869961	0.0261810517556551	0.0718556465826021	0.0396859953990945	-0.00781635187428047	-0.0490419011488249	0.0368150657589892	-0.116550245377559	0.131192098849067	-0.156993598096971	0.0575744699701169	-0.147849399551952	-0.0156585280999457	-0.230132217277268	0.03118842172058	-0.276319905493606	0.15155595697226	464.429501544381
ML25593L	Ml	-0.317399564784347	-0.160300439564908	-0.244354118484592	0.00236245022771636	-0.170468612203639	-0.171588030060791	-0.0733583290867926	-0.00607503328432279	0.00996255039597019	-0.167598128837963	0.116539284186087	0.0103403686648057	0.193906996931398	-0.142127694711688	0.302634570598257	0.000948253371475224	0.365683080794374	-0.102839986382723	0.241392319846093	0.132839565435699	0.235062768477489	-0.0035133461534217	0.133558135411586	0.0396929445416236	0.0797177393666539	0.151557744207247	0.03783757323837	0.0716634304331891	0.0415152660164332	-0.00887890933181165	-0.0491855203927409	0.0336651686179089	-0.10597869217264	0.132705869424119	-0.135038190378097	0.0498452761670762	-0.137175745591085	-0.0194857515050957	-0.225044934949374	0.0337373103954399	-0.299806577219402	0.123048938346425	462.202079078796
ML26409L	Ml	-0.295536908263105	-0.174216689790451	-0.242301022274645	0.00451940220981598	-0.156325606334398	-0.181984856058184	-0.0695845132672441	0.00411561490795658	0.0030123720485756	-0.179512207982355	0.111534176082412	0.0128299799652897	0.186862565003415	-0.159344798798583	0.297751259271946	0.0114751760453752	0.36320827654277	-0.107595080783961	0.25822497333216	0.140391454647999	0.21983042172718	0.00722091706519066	0.1350658265349	0.0441900532360823	0.0907667363236315	0.132682644444002	0.0282515954558528	0.0710408966782436	0.0341777993505593	-0.0108820973758339	-0.0518398019124375	0.0358758038750871	-0.0995886564729951	0.130426405223841	-0.137419669162817	0.0612434794580641	-0.1483283190217	-0.0117416351449398	-0.226760030011785	0.0325565655775281	-0.301001474952274	0.136708972599831	516.901298490294
ML26422L	Ml	-0.303000100177517	-0.183864026632621	-0.237296131210213	-0.00110133575014703	-0.162295869733298	-0.186713619038124	-0.0711442223565425	0.000950925878289978	0.00603170686237638	-0.186729435644214	0.118149053636635	0.0142370737327742	0.193082632140755	-0.169232128927676	0.267541291869043	0.00521432955925794	0.36230171608425	-0.120218478668144	0.257798580016001	0.137066859911012	0.211636237107717	0.0251039700613362	0.14288732469315	0.0468279096050141	0.0913343839475543	0.147791019334242	0.037694598875595	0.0782498707370605	0.0332983389909482	-0.000687201095269345	-0.0485828742440036	0.0356102079558071	-0.0980007354268817	0.136625592384557	-0.138558045210243	0.054642417539855	-0.141422269907869	-0.000835459746457297	-0.223570308668613	0.046108463895896	-0.297885307288846	0.12095304490755	469.994934116569
ML30816L	Ml	-0.296195893952793	-0.168938516311987	-0.237381668503775	0.0010488696925706	-0.154623812165854	-0.184503234017529	-0.060188503162726	0.000220449188295993	0.0154877296783281	-0.187341294119484	0.11520899211686	0.0111277159042677	0.200377246631924	-0.172182509813422	0.27570723486867	0.00170653305960618	0.366078183734563	-0.116537272718635	0.256249204100713	0.142465969527103	0.211056800660423	0.0162178585805109	0.137894829392238	0.0497701281576599	0.0868615467850146	0.161598681041192	0.0238651645899623	0.0548190801105026	0.014431547858339	-0.000752282437002147	-0.0472055979381788	0.0299700916812765	-0.100655601597987	0.139575357134349	-0.141606115239437	0.0574369862787076	-0.142467993141381	-0.0148039838534688	-0.226319981047482	0.0402017618468438	-0.296573313667423	0.138899611068642	429.825767580528
ML30907L	Ml	-0.299059681618754	-0.172640235406949	-0.247379880643639	0.00707971516116972	-0.15060421323495	-0.182029466455567	-0.0641732671279051	0.000764912640784143	0.0168401043710595	-0.17973438845615	0.120648387390983	0.00459881060223139	0.190417868496539	-0.16188663437924	0.286263914368501	-0.00078187325409236	0.354131775628111	-0.117376669658054	0.24666580403194	0.135826252543237	0.212302832577641	0.0151926272432974	0.144877069793505	0.0417735779260198	0.0878303802148094	0.149308023543834	0.0341774657482384	0.0770017068631535	0.043456692710576	0.000263271466540603	-0.0496419371435946	0.0345776500231217	-0.0963218987289531	0.138027754666961	-0.142535737888432	0.0663777341371522	-0.15062230661037	-0.0118871976827014	-0.224317872854763	0.0291527564659907	-0.312955499480542	0.126391672009258	401.649219142892
ML35063L	Ml	-0.311449212520063	-0.181104800510163	-0.24643490226696	0.00547436125508757	-0.143101907643374	-0.172889476855286	-0.0658396413483907	0.000855882618799251	0.0201492500454833	-0.169538414325621	0.127551791512558	0.00594778967976392	0.19612741912422	-0.158972651881145	0.275319038225396	-0.00787103168545197	0.372856526589643	-0.118295172280135	0.238462834089595	0.121081349565799	0.215693023664426	0.0162252170588924	0.143566535829163	0.0431912191570007	0.0756673182234866	0.135289833021476	0.0316046604366246	0.0811591833997138	0.0471484392023033	0.00296264860951985	-0.0448750608936658	0.0354591953912895	-0.100176997295772	0.1297392381761	-0.141737296413736	0.0755420670497758	-0.146299052722544	-0.00463228067875658	-0.227983706071466	0.0401462346560968	-0.316249059766923	0.120229608577243	399.212319687752
ML35224LL	Ml	-0.287367068368534	-0.191994861524679	-0.239752474506	0.00455700479410122	-0.143566241472372	-0.177340422896466	-0.0782753157283698	0.0000279057130562511	0.0183912410460701	-0.170355049796043	0.106818506734693	0.00834503653486696	0.194267603475678	-0.161631453455675	0.28399689514574	-0.00608906486307983	0.369190485649461	-0.120531924719599	0.259191824633584	0.117357017553777	0.213238867718156	0.0130637647496189	0.124808369845712	0.051450917234165	0.0941016888510045	0.145115774504971	0.0380685150236555	0.0758935891228133	0.0328433267737885	0.00683625339178761	-0.0512698847038351	0.0381334840381872	-0.0933731999362138	0.134585411899321	-0.14490306958345	0.0628645106929804	-0.149843841025508	0.000723901905686939	-0.23356510733971	0.0412436121593746	-0.31300112223355	0.127744592960836	434.150840585334
ML46339L	Ml	-0.298507853708771	-0.165682736334513	-0.243510544075418	0.00295663841422829	-0.144036507256629	-0.187177357585309	-0.0778231457599143	0.0109541162200527	0.0255323008360096	-0.19103837797118	0.127212424552107	0.0164458412832236	0.198906014690879	-0.171892544055421	0.280133008769643	0.00666029440838588	0.362621529460229	-0.121880439787631	0.240918235396012	0.120845477054351	0.218026744441715	0.0176141734855239	0.136691869263356	0.0553858451658717	0.0773144802023546	0.145257458879374	0.0337732393370174	0.0828904850493418	0.037108503580646	-0.0103427392365849	-0.0551971134967462	0.037431223664868	-0.0959069330789236	0.128430640961659	-0.151166277223385	0.0644883411410699	-0.151280586193624	-0.00992873528441582	-0.225519040261023	0.0297332077138892	-0.295290349475536	0.138849186813216	431.317693099822
ML50909LL	Ml	-0.314994600673048	-0.170596019993133	-0.253583113548259	-0.00266398635353556	-0.167555520470094	-0.159613915706429	-0.0669131814671407	-0.00141535306769662	0.00301515355457322	-0.163549350074378	0.114036208136714	0.00408178879507203	0.212171764682711	-0.14745530854724	0.278111861404782	-0.0114730397918628	0.367976999896808	-0.0852188984907815	0.268461413541681	0.123967608002714	0.225519187858149	0.0108005847560072	0.129564023875714	0.0391087277376405	0.0902687025881512	0.1342419180472	0.0494788334155391	0.0686041965632568	0.0423150598606618	-0.000557768207515624	-0.0664562781556573	0.0501491818197282	-0.0909314575523785	0.122801527696597	-0.137929215175317	0.0515060766861458	-0.146897474478387	-0.0135927675605976	-0.236358911335702	0.0263366266167776	-0.2992994559595	0.124538171072031	505.356262829454
ML51713L	Ml	-0.301158269847112	-0.176397057518176	-0.24485690147574	-0.0014797161365451	-0.152132073146943	-0.180515225321412	-0.0798159913399527	-0.000142042509615122	0.0173048157809296	-0.174304925636619	0.103422574196803	0.00908959726920171	0.195551355021247	-0.158345570986776	0.275987593912722	-0.000818262672397732	0.371801886464489	-0.102958809483197	0.26002773733495	0.130917009383693	0.217181174219886	0.012494366114064	0.13876105438117	0.0457534753023478	0.0968455393520091	0.138977787080656	0.0420223268654808	0.0734201101509562	0.0247900029151817	0.000468393776854353	-0.0488746659503372	0.0316495542186179	-0.0883488052450451	0.122672331691351	-0.140622500728051	0.0525958599745644	-0.149058737794955	-0.0106126219809994	-0.238492785625968	0.0569516543442872	-0.300335329290765	0.130584092939145	431.0351880454
ML54419L	Ml	-0.30363118775167	-0.171918826815152	-0.234874187189869	0.000566180391601665	-0.160877492626249	-0.182682247414748	-0.0698251565363391	-0.00863364733362771	0.0142987597234863	-0.184896423523971	0.100871402365809	-0.000802539669350481	0.204850998547181	-0.172929658780618	0.276134369992688	-0.000592364049186356	0.374756615973473	-0.123090041131015	0.244700809020671	0.136448198008262	0.207948813233078	0.0219225359070101	0.139603749160855	0.0420387227931737	0.0778156705567373	0.160532290370503	0.0381060990134185	0.0954751427656325	0.0273133630044178	0.0120119649356445	-0.0434804342317265	0.0322412013165133	-0.091202060916554	0.132915921639189	-0.138491972942125	0.0632394230191911	-0.151453303531201	-0.0127285505242413	-0.216522191034014	0.0269950420834991	-0.296042663832066	0.13388767601169	406.338821791911
ML54423L	Ml	-0.302711926452343	-0.178735353827435	-0.241489715157847	-0.00222340217142156	-0.156187765217275	-0.175961587696029	-0.092613695871152	-0.0062936036250245	0.00636696812250134	-0.170833621077209	0.115632267138439	0.0149973224965981	0.187184130801488	-0.154192927282295	0.275961417037425	-0.000480112157600334	0.365590367964594	-0.105499540836191	0.257224012413951	0.116240185785217	0.225513088160965	0.0176561526188082	0.152126192357634	0.0471852937738811	0.101432872435498	0.140881790420015	0.0375434379176103	0.0833974504840146	0.0446829679389849	0.00101517688642766	-0.0470168063813717	0.0396349697940307	-0.0976834811513787	0.128757477187917	-0.152406906664589	0.0644437325969558	-0.154426998408437	-0.0156716468627352	-0.230145842803138	0.0298764623973349	-0.294574584181558	0.125805781094743	437.426782989097
ML54924L	Ml	-0.297019930634463	-0.170764885371457	-0.245191350031997	0.011843273261702	-0.15964390534005	-0.177592250426301	-0.0694650118414851	0.0126007484630361	0.00661586881727114	-0.176357792761205	0.127797704511438	0.0170416863921874	0.192748462704469	-0.157124910994126	0.303744885737028	0.0225154709448042	0.365733965112999	-0.115850925972703	0.247142531611619	0.125079677306917	0.215799975704028	0.0197871112578286	0.143421877554274	0.0447703012997324	0.0786406084009542	0.12635235438844	0.0393358464468613	0.052329131956333	0.0316681040882161	-0.00665895440882362	-0.0513535771003583	0.0425707264621032	-0.102404533617308	0.113985141582086	-0.141357911195866	0.047055355334158	-0.151279936564322	-0.00943946719323533	-0.229569983833602	0.0395692525527869	-0.305363690529706	0.138288955925735	422.291143079996
ML61270L	Ml	-0.304518042738663	-0.181361591039107	-0.239923527232857	0.00936540241424297	-0.154129922796107	-0.18560503893564	-0.0626274201065999	0.0129723818480683	0.0108398871527909	-0.179755731403422	0.114649098129983	0.0145285210934102	0.194464752294333	-0.165928152224937	0.275167498946662	-0.00222171855980012	0.364266210689898	-0.110684586865644	0.25633990634174	0.12171362781159	0.221735226019758	0.00885895961288098	0.127494091793724	0.0473238213323247	0.0815581946033046	0.148968903062853	0.0434128248607719	0.0773829166854648	0.0341344741403136	0.00538428841621977	-0.0435436036083704	0.0497912642020527	-0.0877425552641277	0.128760002023882	-0.146535298872208	0.0533540202249371	-0.147464092171459	-0.0105222315909524	-0.225021763302612	0.0421290550046639	-0.312555938880276	0.115545886886912	485.699299488695
ML64499L	Ml	-0.298996806319972	-0.17577096557097	-0.240302172963489	0.00654666919715187	-0.146402272769497	-0.170210828852837	-0.0855602582393199	0.0140494733210149	0.0162592180071892	-0.167103571916969	0.111460541405314	0.013643532078628	0.203671806976461	-0.154907515728097	0.289613613503733	-0.00017145126908712	0.371872918380191	-0.117486776785715	0.260497577999701	0.1250117012058	0.222708140254965	0.00274025202247219	0.13903707287485	0.040902252161632	0.0864800610225844	0.140679785511873	0.0306062902084938	0.0699629119778935	0.0276233596103832	0.00102099375645826	-0.0580674085858447	0.0392774661544836	-0.10101630650523	0.126463535889283	-0.150728029720966	0.0575067331250472	-0.153453681106626	-0.00535014607962677	-0.226816570672506	0.036442738615814	-0.298487093360417	0.116753211185749	493.322361525354
ML65221L	Ml	-0.289234091969744	-0.17382587487867	-0.235631677338775	-0.00415934219705621	-0.144157330618935	-0.179253505424911	-0.0708925643343901	0.00810479247555534	0.016186948071401	-0.1670082520817	0.0940067987442858	0.00506798699002991	0.198545605238003	-0.165492024084252	0.274338651460075	-0.0198075552413937	0.380586986134927	-0.128815556505168	0.259973914169821	0.11847404765607	0.227900837025034	0.01052176324684	0.13736813666039	0.0668664990249469	0.0840499887632668	0.139014484895932	0.0317362036198953	0.0879707367663531	0.0279943759006464	0.00886438833673511	-0.0492083263089565	0.0434336159881693	-0.107039804291721	0.135251634310375	-0.143922256463713	0.0711867204882859	-0.154338253171882	0.00300315996504303	-0.220587953895708	0.0376951633336847	-0.317676187393919	0.102907116935132	456.625406547601
ML65540L	Ml	-0.306401599555954	-0.168637384507429	-0.248568105317031	-0.00161866528697682	-0.157011656516324	-0.173437934992827	-0.0712554455013685	0.00852523288316298	0.0135924020381089	-0.171192260600855	0.112153307169695	0.0162378764794249	0.193970960234571	-0.14459878035954	0.294668189924436	0.00944537541419316	0.367053214795518	-0.100914157904775	0.25907701832576	0.109319157481401	0.221684512943643	0.00552532270945539	0.136916910714339	0.0480231145660072	0.0938562757082765	0.127536676738797	0.0402975564226177	0.0662851938834426	0.0343845363257174	0.0021871827966987	-0.0485569447231689	0.0404292301051573	-0.0935539273205468	0.122134476778431	-0.1476100991502	0.0526052440631435	-0.149514952064035	-0.0138008262857102	-0.235848895728945	0.0371157656157837	-0.30933325872511	0.128830160423015	482.452267562492
ML69538L	Ml	-0.280850911644893	-0.191692970467286	-0.238177588241688	0.00875148651751525	-0.140460121536474	-0.186714416835988	-0.0790945392585179	0.0111405457076459	0.0186456129054319	-0.181981398076958	0.108036570648824	0.0154810574418228	0.198828827154211	-0.172852526697748	0.292515960507271	0.00115156353504408	0.367725690374078	-0.135481432169503	0.242891865884182	0.125803116988462	0.217769013513278	0.00458206428652196	0.12720265612401	0.0479590508099788	0.0771998125181891	0.14920130174569	0.0249382073730359	0.0914466618992306	0.0329341522163727	-0.00214805411230693	-0.0598870053914924	0.045940037245216	-0.102975576639534	0.140082128485562	-0.143812034253547	0.0658306731115204	-0.14952103647899	-0.00655391369611816	-0.219150178305751	0.0318955330798368	-0.294759377467998	0.138159491201859	428.712135631936
ML69558L	Ml	-0.319265781885687	-0.150322632225308	-0.235070608902628	-0.00591331517624235	-0.172702921445252	-0.172671104442493	-0.0682122803007807	0.000849091125865506	0.00888796882696574	-0.170692596315562	0.132952713360672	0.0127838055720275	0.195061970861657	-0.160324604477664	0.279786836212387	-0.00319393832421164	0.365417653915209	-0.115206828066849	0.254453028972883	0.123734766046399	0.227289895265065	0.0221671562671341	0.145170869232249	0.0550509171077605	0.0762310369875386	0.155770686080984	0.0348122322491761	0.073984041085256	0.0406343349400992	-0.000970016593865123	-0.0416283797782763	0.0276700337169245	-0.108731051521977	0.119797554333066	-0.134562523249722	0.0566219584405821	-0.145238028568894	-0.00280149282812182	-0.220806063594063	0.0341442250500895	-0.314480901576622	0.0995222936242283	469.589993403567
ML71127L	Ml	-0.315589440990273	-0.169268433719688	-0.246314062646272	0.000849059904423454	-0.151563753220749	-0.175537730479811	-0.0776469915408836	0.00576324099193169	0.0215654411747635	-0.172912631247486	0.11582946623728	0.0194011205384377	0.203806628112527	-0.159143232939911	0.290979363478423	0.00177667830726596	0.3751004739969	-0.118268598125433	0.24736810548209	0.12589651445792	0.225869225335499	0.00922973861873369	0.127462632116558	0.0552480604405252	0.0722160422669769	0.143523912202905	0.0264305056045097	0.0675834753796572	0.0346371492535063	-0.00444270417237288	-0.0503645821122435	0.0346989417402308	-0.103382354899201	0.120703747608135	-0.14448360979581	0.0626774664545821	-0.149828080724374	-0.0159315535119263	-0.227995033528407	0.0321300988690375	-0.27409712360082	0.136022828682844	445.304818020624
ML72400L	Ml	-0.305331850644257	-0.176303492239125	-0.24594001673167	0.000413562873393864	-0.150200663179543	-0.180832113927008	-0.0741003517685799	0.00545052257147591	0.0120958010001892	-0.173419914411479	0.107292286077988	0.00813184119487421	0.193462440088425	-0.1611914156467	0.271978187304997	0.00599284607482302	0.369997694526931	-0.117935347877487	0.269365506014728	0.118185396254685	0.217052300218507	0.0202226033137189	0.138207546694244	0.0654348688842481	0.0998723576052906	0.144153137696599	0.0355574294409102	0.0795930032480207	0.0404546584181089	-0.00153145525528373	-0.064606413454097	0.0484136831718273	-0.0981417512104577	0.112838485820419	-0.150545908735392	0.0506783833924529	-0.148065602582039	-0.0137560025852244	-0.234059482662136	0.036234667488717	-0.284344166422146	0.129226739957051	419.601738613675
ML74260L	Ml	-0.310647976965208	-0.163813767839305	-0.238331757119711	0.00188918707556208	-0.155977671126934	-0.177791145427466	-0.0678768187359955	0.0102653824090478	0.0166981891859215	-0.173898961717051	0.120510990556153	0.018587720800984	0.19390830035006	-0.156567949724126	0.290879525650258	0.00455117643208724	0.368975952235181	-0.107831501350405	0.257595996715476	0.107836721159029	0.230365822188683	0.0137308631374167	0.134106357942386	0.0589029065557256	0.0850313568979805	0.135325650364257	0.0242526277875557	0.0637734521624645	0.0374655525142375	-0.00354648568982485	-0.0565572345496187	0.0393824188673582	-0.107812128737156	0.131494233907374	-0.155180429433568	0.0509332269255549	-0.144189266871767	-0.00965096918197948	-0.227009361734351	0.0332489091179203	-0.296208026749587	0.123178932015377	446.355826454101
ML77535L	Ml	-0.302483546263247	-0.186616698552534	-0.24096173583131	0.00413161518659881	-0.150651588667974	-0.186102294765538	-0.0715370382937422	0.00226110295746362	0.0188150946503016	-0.183571690488429	0.115601389301381	0.0111938344599099	0.197251743028163	-0.165739537795203	0.284840744899824	-0.00607066736444753	0.37613380019748	-0.106111064890201	0.240011221804804	0.117656298707062	0.216765836007371	0.00568418712471664	0.137886812432772	0.0373718773196167	0.0665204428048158	0.148155574525129	0.0262003735573825	0.0847682031117859	0.0362410852807971	-0.00113893394455897	-0.0512980675809717	0.0416388385048231	-0.100877845881212	0.134601975898057	-0.14334786375157	0.0756308471023082	-0.13978405217848	0.000792909809558179	-0.218606499616811	0.0368978424904906	-0.296720305899774	0.134565780603394	455.137237283333
ML79507L	Ml	-0.322717781630768	-0.169471691370241	-0.251024097281475	0.00667810098138203	-0.165866659602621	-0.172223767157908	-0.0710755026286409	0.00190569531932141	0.016266148145869	-0.167752356924564	0.120211335186349	0.0133989081344971	0.198222369156751	-0.147143197051933	0.290905744374927	0.0108002426142061	0.363771861212993	-0.103640227259551	0.259602603001444	0.121166186414365	0.219435752660361	0.00997334947335885	0.142849764244479	0.0482718642063806	0.107210024122924	0.133196611889006	0.0227736940575367	0.062988282491797	0.0280647885277319	0.00536762243973696	-0.0531442230869534	0.0459232208069327	-0.0908261069323304	0.110101372039341	-0.143229391714653	0.0563869127406175	-0.151676619958333	-0.00828947454899048	-0.216633644598422	0.0209673322008469	-0.303120057257171	0.121395012561398	434.394378635908
ML83922L	Ml	-0.301823799224294	-0.169987553569613	-0.238193738455326	0.0119034941164243	-0.157927110831978	-0.17277219305728	-0.074101465636693	-0.00442551789312672	0.0107179076912649	-0.171145858453883	0.114815856666122	0.00835912446849178	0.199634649550948	-0.1561037282301	0.301419796995976	0.0099007933494471	0.370747027449685	-0.093790198327735	0.250157346572566	0.127023850304373	0.220449047151847	-0.00326004590615977	0.130680819429747	0.0420339363129398	0.088304311385353	0.138868686091298	0.0273697731955739	0.0738749157157656	0.033784495031575	-0.0138191797131329	-0.0560033656375571	0.0247440057941722	-0.0961086468040793	0.126060536575207	-0.14359475410562	0.054277837733448	-0.146102485738768	-0.0154074975885748	-0.226806143210997	0.0500841736396941	-0.307419521475347	0.133580418638344	445.27829714097
ML86576L	Ml	-0.319884506228234	-0.159343130612015	-0.246642017622366	0.00984868382978224	-0.167741520521129	-0.163866743645299	-0.0666422017562309	0.00749374978249141	0.0104735248664239	-0.173345669476947	0.120328923764869	0.00569369834822221	0.19830846124575	-0.156409646050588	0.299049931205523	0.0195430664490982	0.378248087199201	-0.0980582489537884	0.242038719548339	0.122577875095392	0.218196651290492	0.00862469561220444	0.131740002446106	0.0392844548297316	0.0825497641411706	0.13121101240295	0.039025492097023	0.0600938092700238	0.0371191964091638	-0.00545391843654246	-0.0430980503580046	0.0350250896719749	-0.0919154815911338	0.12231478691606	-0.138299233302911	0.0579672882799486	-0.144488628656669	-0.0125621717359911	-0.225064319960696	0.0325695433073256	-0.313302794216687	0.116791775115968	430.220209394478
ML88687LL	Ml	-0.296598954456531	-0.179534480106181	-0.24755734845068	-0.00250312636945783	-0.153696295067808	-0.183183958496864	-0.0652681879800482	0.0158559463134923	0.00996566207556595	-0.17840867584783	0.125253714946309	0.0110124426838198	0.179211222927232	-0.166524359644516	0.282945245842693	0.0036904701098042	0.354249326662712	-0.112400908177901	0.262340711961119	0.12588239027893	0.222091184373176	0.028528461619996	0.138957090266968	0.0576556818584613	0.101762940161978	0.128418242734762	0.0323886319256148	0.0760380459960812	0.038417457465323	-0.00730889948142159	-0.0554180625183131	0.0452375392898097	-0.0899129374990827	0.118295976671907	-0.144331912290853	0.0647430952968789	-0.154394897850769	0.000223493773278016	-0.229846959625653	0.0312828470190231	-0.310557632868951	0.122999774477927	399.929398531196
ML96035L	Ml	-0.314050554970112	-0.1642810886635	-0.248301065972212	-0.0045699030654936	-0.163501569058047	-0.163291035363999	-0.0748659183461218	-0.00180833770555482	0.00997299683708098	-0.152910982732342	0.117625481248278	0.00275365984703859	0.196745115103814	-0.148300609882155	0.304365729574359	0.00542036107795892	0.374216542012081	-0.105523180108174	0.247950525391456	0.125826776231266	0.231968940789923	0.00587279103019568	0.133124240117303	0.0445809329310252	0.0765564121819435	0.144004198347924	0.0379603577145658	0.0661063919989907	0.0356128868696421	-0.00819495616113536	-0.0574824076124527	0.0361952324565471	-0.096959613859478	0.1279020959255	-0.147008815070264	0.0443624075978742	-0.143585979272429	-0.0185449228486429	-0.232828181485139	0.0334488322564622	-0.287515122194192	0.130951336830214	525.508823721851
ML96036L	Ml	-0.310191408114708	-0.178663223972773	-0.239292259073839	0.0000354642888731284	-0.166807519855258	-0.173684347916926	-0.0620974607229711	0.000809135045697075	0.0163491700606489	-0.172946687089224	0.131141927081504	0.019381580368455	0.189665617175021	-0.158205532142327	0.288274200572172	-0.00358442413834765	0.35519320955031	-0.117518377686852	0.257235880567974	0.116090681803144	0.230646049891998	0.0127337013909402	0.129497219426184	0.0671660323759384	0.0703238593795796	0.147219494144918	0.0359471290941543	0.0717995381562108	0.0394352872452596	0.000103964115323925	-0.0478828480497671	0.0405246041150644	-0.105005377543645	0.128518459605604	-0.141331025865553	0.0590771706556477	-0.143814338326062	-0.0125696163499282	-0.225151343229446	0.0298094886352697	-0.302135969263554	0.123902894595292	502.800632647251
ML96983L	Ml	-0.309697494533384	-0.181796544008159	-0.23378141267334	-0.000242356656638534	-0.155131441257916	-0.193977523993778	-0.0626074103801294	-0.00685406679228678	0.015159689986823	-0.181397391179996	0.124492967032105	0.00649816029804263	0.197562719893199	-0.170648311790923	0.264476426082339	-0.00155242657949274	0.351708621073004	-0.120284134574229	0.250767538019994	0.139789061293285	0.224923534811407	0.0206927996290213	0.136933343676735	0.0503772041994753	0.0746999081040998	0.148598604493084	0.0344230558958157	0.0817684241004132	0.0333540092236509	-0.0000871790115886326	-0.0403506886934224	0.0326604615224786	-0.0982155443089419	0.140691665396646	-0.135986209838063	0.0715709187305849	-0.14436627465478	-0.00820407273120948	-0.226249767206224	0.045812905488511	-0.30211557025297	0.126583802166757	416.561205701201
MM112287L	Mm	-0.297495846092063	-0.18283975924846	-0.243034611512604	0.0108849828555615	-0.152847580335727	-0.188898282709488	-0.0795085460405624	0.00212884136228855	0.0115521387570564	-0.183642156304335	0.101217043221465	0.00674535082874456	0.191322588362735	-0.16982969864763	0.269785106171729	-0.00614706016958724	0.36177404900222	-0.110530441452941	0.262946303608206	0.127873917012573	0.223252555290759	0.0169350091044332	0.13854653220422	0.0500628580802511	0.0863128013525535	0.151538277448081	0.0345746646417392	0.0672613100621369	0.0496446697969243	0.0107129257591921	-0.045174481907873	0.052086999210192	-0.0897440361901759	0.124200230178456	-0.152547017886479	0.0573363209484356	-0.133367373818053	0.0058620007734218	-0.225654479136113	0.0451952174790061	-0.311554479489954	0.113063157429669	433.508609240594
MM116451LL	Mm	-0.316485625739398	-0.185794813056837	-0.241914165275818	0.00855087508966324	-0.16103856754603	-0.18469518258961	-0.0745179627221969	0.0184747155956346	0.0104572280820395	-0.188821994976829	0.115505331021548	0.0136553362224566	0.190122894671154	-0.160803097343392	0.28459336755375	0.00728451772140009	0.34982390204978	-0.10882150736612	0.249574659721393	0.124595122807445	0.220088345082447	0.0189915655541981	0.138176463155581	0.0615035460325432	0.0924009775073741	0.139788484578376	0.0476511256728417	0.0602896288606461	0.045388564699101	0.0000529764164383575	-0.047912375991036	0.0476340760196616	-0.0845117528868806	0.123255564870673	-0.133628855162952	0.0508703234319897	-0.149517939437215	-0.00189375400381584	-0.226883221961267	0.0381487059468624	-0.307372392494217	0.117734910188616	431.906184698659
MM116608L	Mm	-0.327318712624224	-0.157250999328524	-0.245666973765217	0.0210534844642268	-0.163767647391617	-0.173813583596411	-0.0665689225148937	0.00377301445990169	0.00920752797771112	-0.179715744476612	0.115705863827537	0.00630634206293421	0.192608719587154	-0.152839843983845	0.314024212927722	0.021326352806905	0.363759382908264	-0.103138483939125	0.247877734671799	0.124465244971397	0.227234308620641	0.0165757398979355	0.130886902470642	0.0455736405889227	0.0664866474986062	0.139672972228625	0.0399866222890477	0.0498807981065446	0.0443318112372948	0.000752698715007894	-0.0476869118038793	0.0273456764440731	-0.103850387944979	0.107761332472975	-0.126788522147413	0.0466000870357814	-0.137826685946787	0.00043167942492363	-0.223002449642701	0.0311605321262706	-0.309632520234707	0.124079059518093	451.850902505725
MM122072L	Mm	-0.325306508825179	-0.157278643344425	-0.242267591511445	0.00241910848848568	-0.169427890081742	-0.182805625185475	-0.0594889000138734	0.0115843234547217	0.00923163449045205	-0.17565713010729	0.119149546381736	0.0105409754779135	0.187978487002784	-0.156187677167656	0.303922824657036	0.0135273772252641	0.366961377808708	-0.093613439014333	0.245066961407555	0.122728713818644	0.225932320461848	0.0140097333320844	0.131682344380526	0.0453788718110288	0.0767836537716961	0.136046659747288	0.0310989893886541	0.0500986111632088	0.0431199265798905	0.0027624911876234	-0.0326640242212536	0.0360814286266399	-0.0834749607821235	0.122623690672579	-0.151633709764761	0.0491041663546161	-0.149917903411571	-0.00635581656676473	-0.217489644627735	0.0289824730169791	-0.309256933091202	0.126009707008867	487.900848631398
MM125219L	Mm	-0.293221626169801	-0.196687732739996	-0.251179191588645	0.032783883868555	-0.156809626233761	-0.191513963095358	-0.0604075394799086	0.0202567507183409	-0.000913416890368779	-0.188336623509749	0.124655568006916	0.0233128272273811	0.174500032682392	-0.167734039309217	0.32328526555752	0.0398207142589521	0.342254679800735	-0.115911057284048	0.241990194530558	0.114409450830127	0.216155940705587	0.00348737395304799	0.134518366743285	0.0447583439029621	0.0824071200491608	0.150128497251196	0.0313520196271339	0.0588722226714846	0.0368655918602332	-0.00933556243138509	-0.0485917311961079	0.0416765023336618	-0.089077083990583	0.137285341179431	-0.140091058367529	0.0557268416401624	-0.136545490590452	-0.0143837771216505	-0.223903632933694	0.0444384013490543	-0.30724438212267	0.116945604307046	515.301114005431
MM12786L	Mm	-0.310405730389949	-0.195951720574814	-0.240942624393276	-0.00226677502808084	-0.156584231136649	-0.19703547629606	-0.0609777658824548	0.0013693379164551	0.0176983657576841	-0.188547600796949	0.110110368673361	0.0175379844293787	0.18130042127926	-0.178219264253426	0.269867518843997	0.00897343595585519	0.351622862114395	-0.119675902661429	0.258176370865214	0.122096866019877	0.210441449037211	0.0228172051304187	0.134133788668267	0.0486318068186788	0.0921214813258161	0.143382191582895	0.0405652533566672	0.0914934067867594	0.0280163411309077	0.0162832498489918	-0.0329396585096485	0.0486152111945209	-0.0813466195649854	0.124360247049592	-0.131658742605616	0.0567145910842357	-0.124885967930967	0.00419778676057711	-0.230131050687245	0.0621177783492447	-0.324181829951989	0.113105640683278	379.715181481619
MM132861L	Mm	-0.3070770316358	-0.167836605893918	-0.2397331838418	0.00670680330416452	-0.156671018766838	-0.185406104272741	-0.0731774737797038	0.0203553470705961	0.0119517892097943	-0.185233164479374	0.104395771494818	0.0159391343469407	0.196543108199319	-0.165037877818004	0.286214464514386	-0.0042741801421149	0.370533325946199	-0.0930354262470786	0.256259771604737	0.119753887653186	0.227791614644206	-0.00128509835901947	0.125006695399026	0.0471759396756417	0.0968116953591341	0.13521008534722	0.0309672310836651	0.0797739006321496	0.0389452769665322	-0.00123784195086264	-0.0615592918401365	0.0494502306339825	-0.0876894423570206	0.121752683088399	-0.14229310725608	0.0684179649314199	-0.13867327841841	-0.00130637502091621	-0.223612808957288	0.0379948765396268	-0.314934107568737	0.102121820960703	445.786196885159
MM134880L	Mm	-0.292947223641319	-0.18462464551683	-0.238734945215258	0.00308097653149112	-0.146362268996208	-0.185769663860639	-0.0721494780767119	0.00568614967518652	0.0128346194253492	-0.186122874477709	0.117210121380622	0.00718563608373673	0.181479107607026	-0.175786152958092	0.295858322929687	0.0180628357063102	0.348098630735922	-0.132722701445286	0.242902847025262	0.141134822131852	0.207690379337716	0.0152274811025301	0.134722940586242	0.0511881632936995	0.0805916026421536	0.151421707178584	0.0401996275673648	0.0681338678588768	0.051881847571236	0.000637946385597313	-0.041309062620431	0.0378940749028076	-0.092603944697135	0.133257755973758	-0.138018928415305	0.0496590800132147	-0.134340945182523	-0.0107469955523317	-0.242998547057653	0.073461593518975	-0.314004702906038	0.119740943454268	397.634433691479
MM147617L	Mm	-0.310442462715128	-0.187577144692791	-0.245834062905363	0.00847587245292192	-0.151822262040844	-0.184841511623097	-0.0693040558615035	0.0251086523317433	0.0158063326429344	-0.177409627660429	0.116686044277059	0.0192823851046322	0.190039882439625	-0.158525730536519	0.275802801084353	-0.00514516358749307	0.356880719870023	-0.105761870378915	0.264542562122111	0.119345156244332	0.218904655212336	0.00746993960257364	0.132080465682631	0.0467693050961347	0.0918846960396079	0.141279003917636	0.0430881158341879	0.0792054178609157	0.0398190421502345	0.00661024331801322	-0.0447747921100346	0.0482198250188541	-0.0868696585142023	0.12232281071841	-0.144444868334803	0.0442503556830321	-0.157282321274677	0.000927221065725755	-0.223536592772314	0.0292888836383023	-0.311224240826235	0.120705976426015	441.852808932912
MM154040L	Mm	-0.301363850823336	-0.163438314681476	-0.240413386403539	-0.00442942097608484	-0.157085739968119	-0.172622417605296	-0.0652736580290309	0.00404805438446528	0.013030673843398	-0.175617430797935	0.117080235822369	0.019297279510479	0.188468703612372	-0.15780712014243	0.298010312518306	-0.00966747723355293	0.358152639607522	-0.100184250141591	0.283068265402404	0.109726850095708	0.224296851144941	0.0182669905132982	0.134334702374139	0.0490827834679579	0.0743762338702519	0.144222960934676	0.0253786373360814	0.068814997763841	0.0303142674073307	0.00336552873068161	-0.0477945098530423	0.0408018585003777	-0.103162607898379	0.133468663635212	-0.145331839746268	0.0531886527969072	-0.145055464095733	-0.0121015325865143	-0.231953063407335	0.0419221680681912	-0.309077402714335	0.109661175763083	429.829645103178
MM15570L	Mm	-0.30114680130981	-0.195515298943292	-0.231248311254449	0.00925643742525508	-0.152381821389017	-0.18929283620038	-0.0715389272247641	0.0114815320236174	0.00952775756956404	-0.189148704223736	0.103673872609462	-0.000921260215038466	0.185927746202435	-0.167040386642519	0.261147049665944	0.0033719388162018	0.346529210255909	-0.119437695626249	0.251115390766824	0.130452495016514	0.243076647730492	0.0287482170512434	0.151665738686937	0.0564790660981091	0.0844974848673823	0.14529549994153	0.0434774777293423	0.0664656518477535	0.0451975661214114	0.00389592799683692	-0.0356804615004814	0.0405428056860699	-0.0987642367022955	0.138081840869986	-0.144031084240908	0.0569785117046211	-0.15762207276209	0.00262028448236692	-0.221520064606801	0.0483727280388433	-0.311902161215088	0.119313244852265	464.55549671036
MM183846L	Mm	-0.307844841727541	-0.184601792441623	-0.241487728924212	0.0108850506471758	-0.161858589786802	-0.191749422786696	-0.0622907035968763	0.0130252270551373	0.00209893665290217	-0.188857370009602	0.117239277620706	0.0217043904721146	0.180083361262396	-0.167002181059275	0.290898727255262	0.000106216622661483	0.344526228806907	-0.10953682409824	0.255689055801359	0.128507053184275	0.230636032684725	0.0183388869903964	0.136374671306576	0.0557185565931254	0.0843100262062749	0.152178337313814	0.0406030419722562	0.0626019132539165	0.0380468690625266	0.0102874847675161	-0.0432579411909498	0.0448577305904634	-0.0937771228164138	0.128151626602337	-0.134882643763079	0.0471722099813409	-0.146043352389024	-0.00253037218721372	-0.227133759353057	0.0364048563096314	-0.301929545083939	0.114338422198744	458.942677196598
MM206537L	Mm	-0.308075162965687	-0.189622693218409	-0.229016066555844	0.0106482604927727	-0.160791435235884	-0.18396955480567	-0.0628231741351246	0.00812208422197467	-0.0019898384593864	-0.177678768121627	0.117037065566531	0.00865210325239391	0.188712664019247	-0.165033158622996	0.29661085420301	0.0137402603714736	0.353955814390065	-0.107659982526228	0.251062185224327	0.131206345924654	0.225348015035091	0.00990641312071413	0.135983406094915	0.0419739895097244	0.0778735251714663	0.135677692879369	0.0394574687597503	0.0782181586583069	0.0484029068560851	-0.00199350440348764	-0.0555965561108362	0.0454051628672447	-0.0942115990684135	0.119443075208876	-0.134178798352981	0.0480845107974518	-0.14063064060294	-0.00301975965705162	-0.238985531177971	0.0677238840550936	-0.308145102655418	0.11017547999542	435.020634431233
MM206940L	Mm	-0.302824472196558	-0.165399254131827	-0.243817015356815	0.0132052056384226	-0.163309141609123	-0.17732226942288	-0.069449292698268	0.00342977598464294	0.0130616002825097	-0.172748842226207	0.12329589148085	0.0203406023699877	0.185304565969562	-0.151782335726746	0.309941694539142	0.00853492865662497	0.343129548450605	-0.106224095635457	0.266568218670577	0.125344187157498	0.229984037218546	0.00629054943269732	0.13552613486185	0.0511512441179302	0.0921855530334807	0.14537909683849	0.034967431624108	0.0713842528104192	0.0372152929800278	-0.00244288344510387	-0.0551660749442992	0.0342392149013735	-0.0964093958805465	0.114134581806157	-0.151581000737856	0.0401431540216684	-0.153496837305519	-0.0111551771162544	-0.233621401141105	0.0378634206375847	-0.301505337241168	0.115634643330979	488.272855023071
MM24002L	Mm	-0.314300054799994	-0.175468612325447	-0.244243312364956	-0.00311636738159087	-0.172770066282493	-0.190704403405616	-0.0589944235808595	-0.00819728417153784	0.00846500462588472	-0.195969463420609	0.121204757289236	0.00856976184660841	0.184158567672026	-0.16936516804986	0.310436143822751	0.00366180535371218	0.348167106356481	-0.109132802025928	0.233776103988965	0.134674908176333	0.210451447047582	0.0349669033032277	0.137413532050208	0.0475672076045107	0.0696951037315368	0.15887165927912	0.0300145746853558	0.0644736609854576	0.0470448811608441	0.00293834555323753	-0.0310567019740821	0.0373802325670717	-0.0920731765218295	0.134957985082801	-0.136440243802198	0.0543784071651947	-0.139442585063182	-0.00811209391165428	-0.222420689491456	0.0441773658179394	-0.28908596854982	0.133447951957029	498.856597392382
MM33722L	Mm	-0.310780831201338	-0.175027492548991	-0.253999036735003	-0.000805813357019283	-0.156583203829895	-0.181108774803358	-0.0627694344727224	0.00508557745171382	0.0109570608419754	-0.174458011700616	0.107621126632787	0.00484319307039017	0.185564179175138	-0.167311974165388	0.284404151038307	0.0144682603282107	0.361825926506593	-0.115107687219031	0.255517071893236	0.126093247168613	0.217985567507141	0.0170628862022469	0.137376796484445	0.0541751432777036	0.0816778472933588	0.142667914314834	0.0489392828766028	0.067096112558552	0.0435283609554945	0.00756420957618666	-0.0391078907737953	0.0398180959185344	-0.0965111945514251	0.118739904924014	-0.139140258990638	0.0495842495593552	-0.133274485010969	-0.00208197009893811	-0.23616775809556	0.0500769378547977	-0.307063277543734	0.118625991688191	424.115438014115
MM36824L	Mm	-0.280959578599067	-0.20672344462635	-0.243535725338211	0.0116734895526182	-0.141188835766038	-0.199847220384851	-0.0732060980956792	0.020075371399072	0.0137912114505079	-0.19000558224472	0.127939022753536	0.0234948692473155	0.174789523258937	-0.168913312184856	0.274176025165818	-0.0107592559586427	0.332384802792607	-0.123861425127558	0.265072095263561	0.126649273978028	0.229360204238198	0.00888089005254429	0.143140026961479	0.0701825173512731	0.0971858795240581	0.157662259586402	0.0226886623490335	0.0730123111931526	0.0171208606799114	0.00923296150268847	-0.0411513984813588	0.0348764422532352	-0.094570935841106	0.141601972217418	-0.145256412448372	0.0603067198313696	-0.146601874528381	-0.00105158334033518	-0.216067661281821	0.0306190040108545	-0.315109794057613	0.13289374169134	459.234767225404
MM39748LL	Mm	-0.298262236813122	-0.197567327341233	-0.242888375462397	0.0100436877258136	-0.164135091286021	-0.194010075346061	-0.0653911637800779	0.00465250273602974	0.0121317850319682	-0.181803248469254	0.128137850882008	0.0115378662347155	0.188899809573011	-0.160831709169665	0.26304423330046	-0.0112384412998326	0.348281278389581	-0.0972083122292661	0.257207808568144	0.122961615765279	0.225046941261203	0.0171565117480735	0.14550700985797	0.0479018312606805	0.0893066483040984	0.143184772040792	0.0353654573289069	0.0802775624866962	0.0372220214019827	-0.00539652438068165	-0.0436475776274741	0.0407649075958284	-0.0895164822810994	0.124526499009935	-0.136308095231748	0.0721709807521989	-0.131918672712787	-0.00705544835026952	-0.241906218325697	0.0670159732102691	-0.316176930378911	0.112916376019951	457.334721641652
MM40829L	Mm	-0.31862800029102	-0.174871468232217	-0.25052852583396	0.0178346702791415	-0.146731521651511	-0.182953548201805	-0.0651814780030148	0.018284162898924	0.023291296414455	-0.177762611346343	0.11578435880308	0.0188441600756478	0.195625445274029	-0.168190046927248	0.276566598818671	0.00438173236105054	0.368879528754432	-0.114519627735791	0.232715376793113	0.120085491947873	0.219448258460337	0.0166345483114072	0.138488514640454	0.049267975062833	0.0763788779407277	0.136660745413727	0.0500954854163294	0.0445734777393793	0.0448492031139559	0.00490729114163271	-0.0424708542402522	0.0486992370493539	-0.0958078258127155	0.133700139955646	-0.135207371172181	0.0462951842257147	-0.138497090758325	-0.00440994332909358	-0.23007677454816	0.0461004100007346	-0.318993502118443	0.116438019309432	454.157409254712
MM42048L	Mm	-0.315608997623115	-0.170271329875843	-0.238939558423882	0.0182973253293716	-0.168410083820762	-0.180476465534593	-0.0638582383354591	0.0048301059520111	0.0101316390048979	-0.174021011628013	0.120601163568161	0.013421348370809	0.194232887665894	-0.151544274383281	0.305377027502327	0.00811428402112496	0.365584802372406	-0.0956253748627957	0.244929526951101	0.123772498794904	0.228104990990534	0.00223174076236265	0.129788251986014	0.0434497724618896	0.0737242829126444	0.141321036668219	0.0260508776052774	0.0626869738993345	0.0417120098986223	-0.0084050526159867	-0.0446588533792728	0.0311369928916256	-0.0946184353588127	0.123210547408554	-0.140311662805025	0.0446241279869849	-0.136845370856998	-0.014864806648807	-0.230152584624896	0.064176116543555	-0.306833675229656	0.113935444458572	504.473605897889
MM45404L	Mm	-0.305517234588688	-0.17501578228978	-0.242913101800243	0.0167391632070332	-0.15926786394964	-0.1747804372485	-0.0689098628677757	0.00473927077096508	0.0145210559745691	-0.174081869089699	0.113164445568544	0.0182706800326685	0.190270263452163	-0.162748153894402	0.297583476982435	0.0148803265904451	0.369748233115957	-0.121665748246094	0.240714576994912	0.126328975574426	0.225660784594726	0.00739664982748784	0.133729599509631	0.0567570196765752	0.0774390796933569	0.130067211021549	0.0339928054779362	0.0636373686344822	0.0519065136330652	0.00244110109785599	-0.0462231806448703	0.0432506968543543	-0.0960177060669622	0.108201992844768	-0.141649240809324	0.0459646741898572	-0.136571055027035	-0.0069621038618631	-0.241624571346598	0.0697171412524412	-0.31003701789616	0.106861823055429	472.801277091177
MM45416L	Mm	-0.311498910520213	-0.146774212506619	-0.244237927894568	0.0145226898155408	-0.161311220297692	-0.159345660372753	-0.0772827339018684	0.00150120458815592	0.0163750027909632	-0.160159327657711	0.115093030574649	0.00237301242828868	0.204968035500412	-0.144566184041713	0.332679866067792	0.014933274935618	0.377870836739493	-0.0929785608432806	0.233070511970198	0.105745328230181	0.246479900728337	-0.00548314047704216	0.128704784703549	0.0396362318389828	0.0664476920533639	0.129226198142016	0.0266764290794033	0.055059322980488	0.0457209086863214	-0.00824563229888858	-0.0615170249068443	0.0407647817332037	-0.10335289099131	0.11520297047077	-0.147112383392848	0.0473867015096242	-0.150675507765513	-0.00483735329999462	-0.230811823282214	0.0455374471538686	-0.306286575941412	0.110500907671265	480.610722588112
MM45816L	Mm	-0.30601501561402	-0.175530577590281	-0.248952186400533	0.0166733058910492	-0.156514237649659	-0.179516157485009	-0.0734801984522357	0.020167710613237	0.0231126052587672	-0.178308815391102	0.125782548428098	0.0312422444195303	0.196990850512539	-0.161902646979144	0.27490218433095	0.016598419667204	0.36363013353142	-0.113115314558363	0.248832979188123	0.111841796990304	0.219298310197162	0.0167719715873877	0.146117824543434	0.0582425763344188	0.108567107719432	0.134657974253644	0.0260249729668495	0.0482697554653846	0.0321901776279889	-0.00975196629462884	-0.0489656795716464	0.0448517848784452	-0.0850624196758642	0.104152607128174	-0.151231145901045	0.0533257269087103	-0.141261001269967	-0.0154859074862753	-0.242299594889558	0.0740689008804691	-0.311668214880239	0.102746610766844	469.538882207599
MM46590L	Mm	-0.302342498362633	-0.179870342548555	-0.252044695777029	0.0105994036347587	-0.15757172381784	-0.178549576896183	-0.0664964294556473	0.00326875824901812	0.00982055166699363	-0.177005530206985	0.118904556999492	0.0140178049331855	0.179401820048077	-0.166385321963118	0.306526926725228	0.0247558756612509	0.346311861365112	-0.112819130076371	0.244623948798387	0.119252091793513	0.222954743290355	0.0149746319623475	0.141098581370161	0.059454543422589	0.0906834591487526	0.129153924614486	0.0391839848646319	0.0720931893728526	0.0466676185183782	-0.00474085263171919	-0.0464925674694577	0.0419025706278887	-0.0946786134331442	0.116137011367092	-0.146159048640434	0.0568157451966564	-0.136446453485006	-0.0177262078980245	-0.227492140328612	0.0447628310862839	-0.316453882025768	0.129908580299034	442.819645109878
MM50902LL	Mm	-0.303569858928318	-0.170317824031513	-0.253328832475421	0.0137427615473404	-0.152300114149599	-0.178834753106176	-0.0718523475987045	0.012359805568678	0.0128420614970633	-0.168676352055482	0.111935497891451	0.015645945209209	0.189613547078771	-0.158443938502035	0.288801207841409	0.0049316738560198	0.370792935360404	-0.103990726644425	0.255634633211963	0.118776458411123	0.221325614252941	0.00691758829107205	0.139709669681285	0.0413964196094602	0.0880031763995032	0.141162921785891	0.0371484371900165	0.0780667520356431	0.0305761430578652	0.00126090501641243	-0.0417505822851857	0.0381177640497675	-0.0910408708636818	0.121625768012288	-0.139451672653034	0.0352983165604607	-0.153146532425469	-0.0136455592260198	-0.230229299263142	0.0441155012218995	-0.30971281282012	0.120490572390386	430.250868126735
MM54789L	Mm	-0.313134434815928	-0.194313601338218	-0.24344801113016	0.0123360861683494	-0.160803139864646	-0.189831251935885	-0.0669518399317847	0.00911574996331381	0.0101561195214487	-0.177102002081962	0.112044958583061	0.0219496237403388	0.181006227635723	-0.153673317574908	0.280707790595688	0.0026069520617575	0.343701739178702	-0.119587993269904	0.273880727016395	0.120187519619817	0.213665098376201	0.0205024282142	0.143703308624912	0.0544292676375247	0.0945126856415973	0.142075685988443	0.0472598577666232	0.069311178179183	0.0346016193113697	0.0129795539445425	-0.0353498278374963	0.0469190224204062	-0.0925245850869489	0.134466482520444	-0.139651560229949	0.0510304518874944	-0.144352190058094	-0.00251991202080212	-0.225033624085715	0.0366497396051148	-0.313990919211001	0.102468336270751	374.916371627441
MM59615L	Mm	-0.294014976702845	-0.174109624471408	-0.24502475541255	0.0168350911080945	-0.16433724090013	-0.181000585152953	-0.0672468439288093	0.00817122793185688	0.00739762116150758	-0.183156933289795	0.113099465309515	0.0119794752934391	0.194544550448552	-0.164939845126718	0.306032712781555	0.0173887417124357	0.362326738991199	-0.104107346351791	0.257764439147655	0.128153437521403	0.221668142768765	0.00169017515437002	0.130921425286661	0.04066790055737	0.0695491391836948	0.137221222753417	0.0297060909715056	0.080001101742418	0.0369863071094446	-0.00615596568203462	-0.0515875006441181	0.0348413086041587	-0.105132579648444	0.116455797172393	-0.141106888175342	0.0507203538524142	-0.136852688979897	-0.0039262504671127	-0.223335427300223	0.0370074836107391	-0.301357731467694	0.136263233527303	478.209258837693
MM61280L	Mm	-0.301875048014455	-0.177055239340485	-0.247112300663716	0.0107018652699234	-0.157243843111326	-0.177554581564495	-0.0850136172615894	0.0104503704747037	0.0122462292159608	-0.172716949709146	0.114438974783753	0.0107288319846223	0.201524146694288	-0.157626399082348	0.296537318437417	0.00326962270205368	0.372638097736735	-0.0904490155596467	0.260118908322066	0.112505298620242	0.216756466527604	0.00467492810643891	0.128917042823319	0.045843523401591	0.0879047891382688	0.125084962887239	0.0362822946128626	0.0719717176477522	0.0348636206175494	-0.0053343796334078	-0.0531410704981642	0.048288206339867	-0.0865023166685223	0.115185611859916	-0.14566259646081	0.0669450443908971	-0.152136122465068	-0.00543962228729643	-0.23014835643726	0.0458479756696613	-0.303392617328913	0.114678227821918	401.713354330696
MM64478L	Mm	-0.298737307801029	-0.185572009075534	-0.25821848912806	0.00940192933141252	-0.149585830026668	-0.185240102893181	-0.0669013958336284	0.0133166770824688	0.0217367537922026	-0.181960679636013	0.113398384959942	0.0146658029181563	0.199234205584796	-0.16290179692269	0.260781954141686	0.00159252341923118	0.371489512409161	-0.119503984366487	0.25257907768801	0.117116404900616	0.22014822440195	0.0180920659264554	0.132339505378812	0.0486767153725281	0.082626699518366	0.140584682942172	0.0379891560322816	0.0745719135900065	0.0379827646494141	0.00555291128776044	-0.0456632564421464	0.0451716165017817	-0.088060680070832	0.117303827243538	-0.134920580151272	0.051217712537828	-0.146680776340344	0.00184106797599489	-0.232688948348737	0.0458450697838899	-0.308848974413905	0.130227652080068	450.035025091963
MM64711L	Mm	-0.299301543893663	-0.181495056199876	-0.243102912853841	0.00941953336090012	-0.163798420551844	-0.181694972082464	-0.068362111729267	0.0141667342771271	0.0130818899062616	-0.174725770017458	0.119579177178916	0.0125820001768073	0.194242729906992	-0.161124945240786	0.266371619511332	-0.0114532990155247	0.359284876312913	-0.0909874411860516	0.268833013688386	0.11314058548791	0.228832583731218	0.0120083278900783	0.143081988744667	0.0478973452636536	0.0914788323011826	0.138912399117168	0.031425834517355	0.0637313509068245	0.0366567683809645	0.00478779567128881	-0.0469368322941731	0.0428999434754724	-0.091952328740118	0.131828574338811	-0.145434035842564	0.0545607153484791	-0.138160844055858	0.00438601268666291	-0.230474001866795	0.0423901684675187	-0.325346282352061	0.10876999727346	458.582806564082
MM64716L	Mm	-0.303125630486544	-0.173829230013089	-0.245192995639187	0.000519950066009373	-0.154712968692138	-0.17048831116729	-0.0635623985104726	0.0117104863704368	0.021841682803473	-0.166979582779421	0.115589158549015	0.0126851960219818	0.190706967313877	-0.155824074994564	0.287092452082692	0.0033665957631465	0.364565137836393	-0.126693207728558	0.243011799203628	0.113206201803963	0.225619185978517	0.0132766550934076	0.13838969671956	0.0537509270223287	0.0816125817465787	0.143020409750584	0.0411066219497016	0.0583648471253438	0.043924890826624	0.00971548102588294	-0.0483915523424922	0.0476178686324204	-0.0948962630993888	0.129276747565179	-0.132835948556364	0.0420779077475654	-0.145353397822967	-0.00663953998930749	-0.235182126441001	0.0440679347262839	-0.330206893419506	0.117796737957695	391.47097441512
MM64922L	Mm	-0.301930860484852	-0.185241268603703	-0.250394267062887	0.00793867968474404	-0.157159419207855	-0.178187595547276	-0.069759084365188	-0.000997511026039853	0.00902653820822089	-0.173132326475664	0.11296903896184	0.0090712634037043	0.182262484341461	-0.163189391511911	0.276961504412518	0.00220700973143106	0.350082668641595	-0.112967804642662	0.279572674444452	0.12813239346324	0.226722662739103	0.0227479300464124	0.131193162001324	0.0568426073736351	0.0893745850573889	0.144055622860445	0.0361949448063699	0.0553533495380601	0.0345963508346353	0.0077628267543592	-0.0347592375021858	0.0351894317617939	-0.0885116332973343	0.129311655060264	-0.125386448599893	0.0574484184889826	-0.138761835723929	0.00495243666926693	-0.236911654700881	0.0556281928879256	-0.325382173503903	0.0970740800829915	422.260470280969
MM67671L	Mm	-0.304042495762784	-0.191084554406024	-0.246300296470496	0.0135943417405226	-0.168238295655278	-0.177460536917066	-0.0576469119180147	0.0134041116804181	0.00663404927038953	-0.17532956987876	0.117264280462892	0.0155441161813781	0.176945241874744	-0.163979244664292	0.280635614773327	0.00846763673084365	0.349566189974479	-0.1112242842912	0.253115553050845	0.121281954416607	0.22081397165347	0.0177380606144287	0.142588545699978	0.0500457024706408	0.0966342713538559	0.137540120290733	0.0482439892913141	0.0685385492125048	0.0527792432727764	0.00868034354031453	-0.0346119896390048	0.0456013921603795	-0.0851456194334047	0.126211328350715	-0.145015259134102	0.0572177558641867	-0.142796884806504	-0.011800342155974	-0.230167195238636	0.0435095683769857	-0.331256002619845	0.103503550682658	435.660636822046
MM68750L	Mm	-0.306548989320952	-0.187747403389019	-0.243154199572393	0.00277504500907436	-0.147634797337613	-0.198555843943607	-0.0809661703280088	-0.00161071159201343	0.0154815225078741	-0.196202900870526	0.116717223420098	0.0187647889834332	0.182395159701597	-0.16691452268476	0.263225523215298	0.000544435705265547	0.341525512947741	-0.111286643621068	0.263723575074309	0.135685332486617	0.221037247926287	0.0270364775347771	0.141297411693638	0.0634371363120536	0.0865039780998314	0.146794923177088	0.044961361848229	0.0632356202541027	0.0438751026914993	-0.0099596293884302	-0.0423005794377056	0.0456436852594675	-0.0864937406790891	0.122944350136117	-0.129337942972402	0.0464178721531378	-0.132408285082831	-0.00819574555295325	-0.242686091714027	0.0873827325408656	-0.309212822681377	0.119811001490379	441.90098007413
MM68981L	Mm	-0.310315942935058	-0.180836570192381	-0.237070127495239	0.0136526992570764	-0.155991242306816	-0.201198205544746	-0.062072838114163	0.0066206920226538	0.0169866928031486	-0.190038409210865	0.126754578588589	0.0130245405188698	0.185574748529481	-0.169710292354107	0.279010515723981	0.00402547796363245	0.347819091099753	-0.115176873476818	0.244513522035262	0.136397375880844	0.211014133510453	0.0186340500936684	0.140984724215069	0.0537495190666972	0.078738496996079	0.152402743410902	0.0321292536831098	0.073483809292358	0.0469123893265336	-0.00402783116535726	-0.0344503973845254	0.0312613244177816	-0.0922081966154889	0.125309972847488	-0.14332450406658	0.0487213638189971	-0.128293150715831	-0.0106245545774843	-0.23386374814939	0.0772214457272958	-0.31284799872837	0.117107722203494	440.753791545694
MM71110L	Mm	-0.326922828301747	-0.159019823487567	-0.239012868187249	0.00341431106358287	-0.169932184525668	-0.173546929991174	-0.0586662630629154	0.0115986004126546	0.00619586736404124	-0.167386452718032	0.121632299147322	0.0135367354303983	0.188800558721395	-0.14663844970605	0.274412643652427	-0.00722383917658984	0.361425674258942	-0.0859499621546399	0.273855811223934	0.12272650425563	0.23479881500278	0.0142078000450978	0.143024179323564	0.0489094107524159	0.0874996943023988	0.133466514515505	0.0445166571501183	0.0501861118187333	0.0355565338036955	0.00202937947212494	-0.0435874310910458	0.0428578786117889	-0.0949380662482991	0.125269134286958	-0.140040149235403	0.0399212708389972	-0.142718026557124	-0.00620300546397029	-0.232308623660469	0.0347860080660474	-0.323592293080697	0.10305880312809	478.453958575107
MM72358L	Mm	-0.300254991616583	-0.179730417956053	-0.241457826344258	0.00218488708695124	-0.154499094909254	-0.191909467659254	-0.0746855536746617	0.00554230549873078	0.0172084673769517	-0.190720481622428	0.115969791985472	0.0149160625713709	0.19544606489956	-0.174696443241921	0.264392572172559	-0.00197247368855412	0.371893653949034	-0.122470797670046	0.245779774844818	0.130166379880984	0.217335584672564	0.0198959596200663	0.135313908692562	0.0642412699118791	0.0850635808623686	0.151286889384947	0.0334752415430786	0.0689210757004362	0.034267110885624	0.00363461959582922	-0.0473940819354132	0.0407534104453889	-0.0978735321786225	0.13261934161957	-0.139938303978876	0.0531370176007943	-0.144447641634128	-0.00273489022327344	-0.222115948103828	0.0515079925156165	-0.29347877750897	0.125427760628966	414.298259251771
MM77464L	Mm	-0.310480321719579	-0.185818290391304	-0.235274661999512	0.00959648715322759	-0.155743414462801	-0.185430393834322	-0.0619849941286964	0.0115149239407752	0.0243494650960073	-0.186099071799264	0.113524855847205	0.0110455811258871	0.186619279551546	-0.172158924602454	0.29292917927694	-0.0057588671989443	0.362912085497772	-0.0987986139681198	0.243168385026255	0.127969811434151	0.221867498128599	0.00647874342397123	0.118181959347335	0.0662534331668515	0.0798764130999916	0.1440978481438	0.0347761355428643	0.0605631954744353	0.0366615095185374	-0.00418760364062892	-0.044482168443139	0.0431117495588313	-0.0938026244650388	0.132951335769456	-0.136990874737699	0.040108896725979	-0.139133490463292	-0.0106239142311642	-0.235030339592758	0.0696004225961814	-0.301943875920537	0.125583251152654	433.985626270645
MM77738L	Mm	-0.311783734458699	-0.172423270776835	-0.240045332503386	0.0160066131639772	-0.161101409096162	-0.176845147541979	-0.0766178863600854	-0.00150504124433699	0.0154802734031993	-0.177342409491219	0.108747621293918	0.00862441506677318	0.196697041600907	-0.156383847777296	0.283041498855901	-0.000461805428725951	0.363300432002727	-0.10504633654688	0.267797580076698	0.133282592256654	0.22301131503291	0.0176619386068744	0.13727296987246	0.0448102942443674	0.0891356778625259	0.138136889895124	0.034215082556442	0.0657348931911233	0.0311612313602563	0.00546586865051297	-0.0458730753377461	0.038942876637618	-0.0920766840001246	0.11718378922463	-0.140612628899198	0.0403823607699844	-0.145467543240196	0.00380883792920505	-0.222306340088408	0.0502014003658198	-0.313976089933937	0.109765088804609	465.010701361756
MM78051L	Mm	-0.323331483532277	-0.165632747150192	-0.249186231013024	0.00442469686681373	-0.167477300581893	-0.164669072477773	-0.0682164180662264	0.00858087316092935	0.00206191629431798	-0.160907270275559	0.121918648383959	0.0130865949908346	0.187364623083276	-0.149686818502948	0.284998025345582	0.00514404178713675	0.373045638457198	-0.085760821516787	0.258394411724511	0.107440356143892	0.234100903049605	0.0170843779481905	0.138846781719501	0.0526676844823543	0.0949015318240867	0.126809036191535	0.0449370874145962	0.0493639949765794	0.0442889850505015	0.00341667276531915	-0.0442650383323968	0.0438268643415572	-0.0904737351462061	0.117883371871713	-0.135629051560557	0.0337466291521823	-0.154804653199215	-0.00598078763106433	-0.23446587060656	0.0416352665918191	-0.317008770308777	0.107527056283467	437.616487893441
MM78053L	Mm	-0.306706678670728	-0.182008629050007	-0.25000877695964	0.0125186946799746	-0.151593665660963	-0.172011638499738	-0.0684278959505598	0.00467738088559373	0.00359867854093224	-0.159780396409209	0.115481338812693	0.0100992089461199	0.180889784168648	-0.149869217310397	0.323542516154777	0.00205252227348047	0.358387596506413	-0.104512581034792	0.251313246007648	0.117760223599016	0.234996503941187	0.000466878125137342	0.133391370495828	0.0388057611656217	0.0764566987298931	0.136638623271257	0.0273705853146066	0.0837366830350914	0.0511433446105537	0.00385412237200758	-0.0504791259397275	0.0377897212369192	-0.103197081277021	0.102453231342219	-0.147823470206267	0.0561452035537413	-0.13715640220321	0.000672692187477517	-0.232074850095579	0.0456381349512127	-0.309103716319487	0.114873380679272	452.662809437244
MM81522L	Mm	-0.302648550959006	-0.186278276390144	-0.240261178406733	0.0126332709432949	-0.153469382850268	-0.185217826601305	-0.0579180602302189	0.0040687806618042	0.0225048630238741	-0.180299758905969	0.120412032757854	0.013385029692613	0.191987982136668	-0.168540307171761	0.26917805879554	-0.00554904892353734	0.344992732186428	-0.0985733168292392	0.271812984194914	0.114622531299186	0.216361028602231	0.0223256574967363	0.130335002545093	0.0576739032054562	0.0853501962708647	0.136637812183314	0.0481620179543981	0.0684469931175855	0.0444877717533951	0.00395565210155323	-0.0392578353807237	0.0414859856878792	-0.097496661657959	0.122968965839279	-0.139328500152433	0.0459950032619877	-0.144932420479325	-0.00510780731845584	-0.245783253757736	0.0617099673498692	-0.324488826346857	0.123656789299853	450.307408227715
MM83900L	Mm	-0.305441036926806	-0.167726400898015	-0.238510066402711	0.00454891535493309	-0.151904081532244	-0.16675229380367	-0.0576624565967891	0.00459783572789427	0.00388551249325731	-0.163723712558518	0.11059732302121	0.00301991948374821	0.180850930050149	-0.155090849609675	0.337954412851174	0.0160877323406924	0.367378132383178	-0.11103457250325	0.232616400060571	0.124962791406437	0.23856944643484	-0.0034865404677775	0.124518501993783	0.0404002968273217	0.0626261932030161	0.13506456588146	0.0305426855386739	0.0604544385617933	0.0472846435058214	-0.00114924303854859	-0.0499348707114713	0.0442714112394936	-0.104007822630649	0.121899138424025	-0.136022731522955	0.0493766269841912	-0.135969321355252	-0.00952622183373643	-0.242925050526276	0.057223368054319	-0.314446743330521	0.116582794426883	477.54062405103
MM88120L	Mm	-0.311740340833436	-0.171957874272421	-0.243474923559473	0.0118032443111133	-0.159697566026973	-0.183453212565141	-0.0687260304535386	0.00709185225108871	0.015059303822927	-0.17682187540873	0.124182879359101	0.0114399343846849	0.192094743007593	-0.165647048508798	0.285312390746939	0.00219883588286586	0.357837522529807	-0.100005868667265	0.251393492681771	0.127058140935382	0.214977814384352	0.0158851344468384	0.137843121714645	0.0522762240388755	0.0857358693822218	0.145377198439948	0.0402502257408018	0.0523849448738236	0.0401969114320284	-0.00209554040365741	-0.03919995150103	0.036569745260212	-0.0912993726083846	0.131937623668435	-0.145852485054643	0.0434890327727948	-0.145898183786378	0.000353468103168416	-0.225291990235886	0.0412944658029386	-0.313703430742449	0.120821574653844	440.953620280064
MM89964L	Mm	-0.307294316395256	-0.16602533471308	-0.256116087574857	0.00822545336560568	-0.156807761073762	-0.174059159190599	-0.0738105782378178	0.0054576525496863	0.0195831202990418	-0.17904625187459	0.123842904721764	0.0192978887395577	0.190898181857596	-0.156239799042734	0.276843116225566	-0.000636572175826959	0.354698968365666	-0.0956898859451162	0.268172415487647	0.11518602243074	0.216072515095878	0.016959455409568	0.150456536209952	0.0544052118433222	0.0992138506199056	0.134494365517707	0.0649397274938148	0.0890049853456749	0.0129088964110525	-0.00910840797098709	-0.0468717271699969	0.03257695998636	-0.0883626098412192	0.119041319896219	-0.149606997839676	0.0485104044786139	-0.153222467993687	-0.0117095825916194	-0.237405032823072	0.0410170207373418	-0.308132653838542	0.108338253204156	501.07788578129
MM93558L	Mm	-0.306386903338697	-0.181206040882415	-0.24741192023566	0.0063671018964376	-0.159272699968878	-0.184721225757872	-0.0736090422796817	0.0119276861364717	0.0145060052465037	-0.176926267967599	0.117950664854415	0.0265160721528815	0.177098569164701	-0.155831170346658	0.296377881966138	0.000951156111624167	0.346109632240374	-0.0990341658981242	0.279990662621945	0.11676080342489	0.225014403812255	0.011638083734645	0.139980673848567	0.0645470346329549	0.0994066213173513	0.131199294829785	0.0330911719307699	0.0527741749131005	0.031157101437793	0.00813192279595568	-0.0493479841506619	0.0499629937892125	-0.094353243440653	0.116584023541891	-0.145148028632595	0.0449269577576012	-0.14707873073986	-0.00192191781487824	-0.232100392507923	0.0510219754414539	-0.305974443146204	0.106331507508641	449.694499473968
MM96372L	Mm	-0.293095168833174	-0.179517805730925	-0.238199712491294	0.013549193781593	-0.148544931435781	-0.179402767206122	-0.0708547948379735	0.0170666194932753	0.00943564102137862	-0.171749402320395	0.114671300659056	0.023776988313671	0.181134728170115	-0.163392929739052	0.304300235629409	-0.00825793221090384	0.354598827869571	-0.0976482250466333	0.273331804971426	0.109576561491759	0.230753234306335	-0.00492055302535986	0.134264198246794	0.0454277277971189	0.0833645751720613	0.148467166350422	0.0157925480782804	0.0763406751628636	0.0376012616833194	0.00398552162798767	-0.0467980543514155	0.0412083222275932	-0.101244728323344	0.123480484921991	-0.143933919285396	0.0571331928401484	-0.143346330593737	-0.00250151570743661	-0.228407176405459	0.0484462374902303	-0.32482353925017	0.0989324394881753	437.605062214996
MM96726L	Mm	-0.290313713371115	-0.184690429168857	-0.235092633017522	0.000792759773921283	-0.1500402214604	-0.191567570391845	-0.0629749385634594	0.0129053069784279	0.00828452634072068	-0.192347658433611	0.115538021336813	0.015915467590482	0.180555885509501	-0.175756903359108	0.291496022656652	0.010072695494441	0.353767586558967	-0.130195341403515	0.246861877257009	0.143112846408836	0.21578337677952	0.0125990599079282	0.136759734412887	0.050898319742834	0.0754955205215813	0.153260650743979	0.0301397692529299	0.0633566422853087	0.0392712468662125	0.00282699441007797	-0.0441189362501836	0.0435066313158508	-0.0923226813411665	0.136529209569573	-0.14198038964005	0.051218016794582	-0.14368155528993	-0.0000346546387218656	-0.222401136494389	0.0471865282935961	-0.311027362064578	0.13041142808582	449.423758034346
MO101862L	Mo	-0.319786361245498	-0.168569108158059	-0.249461580445819	0.00839218394477453	-0.156884921019226	-0.166974069171651	-0.0697707607607204	0.00991316603044544	0.0228216871489187	-0.160661305094559	0.121886277174202	0.0089982934652174	0.200161531479985	-0.151922959341886	0.287173627998567	0.00339632608900419	0.360879433985015	-0.114340843666231	0.244664049368854	0.12819146838522	0.229749055572144	0.0204372360095429	0.141210791334469	0.0424559070782179	0.0937129750476401	0.131336706817796	0.0454369937018143	0.0572947730607648	0.0331904868913801	-0.00255999705571613	-0.052821025816236	0.0457668075101889	-0.090797147985869	0.122639816248735	-0.139121188238406	0.0390280265962102	-0.156078502699005	-0.00404755874027074	-0.234912646733998	0.0442616822525058	-0.31125277475821	0.10696344773975	418.074839506722
MO113249L	Mo	-0.305432035883669	-0.171857230470991	-0.249928152813243	0.00605806631343935	-0.165289715318191	-0.177553348585882	-0.0552801003185062	-0.00127051167313816	0.00730135228734673	-0.167560926265524	0.127869556107347	0.0105066670927524	0.200777686541386	-0.156574938563365	0.286898883979978	-0.0200632579323512	0.366647818212366	-0.0991969142182603	0.251395296147496	0.125853336292436	0.212308798826524	0.0247467753619942	0.134497009494237	0.0620405328758509	0.0788392024958576	0.149679960871524	0.0307936370602186	0.0675183089419127	0.035301600104547	-0.00832013814506575	-0.0341485823424934	0.036130150312221	-0.0818430394869827	0.125748930734187	-0.148582236212557	0.0372404093539339	-0.165930831420273	-0.0186890095517316	-0.229004933694703	0.0408780357846506	-0.297191213766684	0.134685101471406	385.807995671175
MO113251L	Mo	-0.315840192811451	-0.17431255076245	-0.246189466160298	0.0149572436128334	-0.157160587292118	-0.1857111113898	-0.0558589611087877	0.00548324706523119	0.0166703036457549	-0.177742818874324	0.137619556653619	0.00092763815173103	0.197592200552188	-0.152175795618436	0.296052231579846	-0.0130682865305893	0.357914025228543	-0.0982226604855612	0.237362977978472	0.126755139172331	0.21664912766598	0.0292975432289648	0.127812943954277	0.0569813271356327	0.0729344438812837	0.133531350648344	0.032835083313022	0.0512462985120277	0.0395350483003629	-0.00975802346526543	-0.0445328191292094	0.0383738546514798	-0.0866002670588003	0.137136719350416	-0.140460981378105	0.0484408149435644	-0.144395683322787	-0.0140550426058451	-0.234870966746148	0.0478515068661247	-0.307068017745645	0.134063606393588	384.140351335042
MO120608L	Mo	-0.287643330479976	-0.173801322114053	-0.259175383397914	0.00749293839956709	-0.153645487678386	-0.186945432676957	-0.0644921561771896	-0.00208977153857143	0.00853083657335989	-0.170525780469074	0.130454878763421	0.00658838057566612	0.185618239975235	-0.159035832939407	0.284076748567394	-0.0148617034491118	0.365737083053689	-0.111396930641981	0.23556700388916	0.126152070308914	0.229341720875705	0.0198478070316225	0.142772929689865	0.0517410569460757	0.0687929703829836	0.147054953381507	0.0375341743402483	0.0812998560385001	0.0400441348405712	-0.00279292739285919	-0.0431690782109271	0.0338079404365954	-0.0937899720112885	0.1280723810174	-0.133899120316159	0.0558648681556917	-0.148445884126463	-0.0203191253459445	-0.234510442326802	0.0480943063045415	-0.309699866226526	0.135752267971877	387.440195077776
MO120609L	Mo	-0.313527626833456	-0.184339165585469	-0.239703780872897	-0.000970859798352829	-0.154665983827433	-0.182835280334047	-0.0663151464128911	-0.0099050459554289	0.0142284262233664	-0.179208752919151	0.137882545299045	0.00974989914951869	0.188547300881215	-0.16337337815593	0.288713654124085	-0.00579423938845343	0.339311168583089	-0.114389377216359	0.23948976915486	0.137467127596773	0.230524125003958	0.0310699802866816	0.149561991056602	0.0564511905246628	0.0785767808735249	0.148439582402553	0.0354015859510384	0.0557783532971579	0.0259551109394011	0.00150186990000528	-0.0424471286406252	0.0313792103875162	-0.0980242364415965	0.137651193325945	-0.131308389400692	0.0446180511480043	-0.145619148159207	-0.0069849829802844	-0.23443329813905	0.0732093850980973	-0.302147719362337	0.12048523921656	404.041016305452
MO120610L	Mo	-0.312056381757745	-0.163001118454051	-0.268761341572792	-0.00303135450073856	-0.161423128775535	-0.162886422561165	-0.0754711980443255	-0.0124261532461696	0.0108980321707272	-0.158131009696631	0.131897757680779	-0.00351550538010683	0.200245023417547	-0.12711395493194	0.295606009300026	-0.014597472113243	0.371185204390219	-0.0846078552357563	0.25711970344535	0.115851743101496	0.213512168186852	0.0204639493803896	0.139268181675226	0.0526593861124275	0.077525924458057	0.132858109578693	0.0506514517449965	0.0584644572566802	0.0402002779884264	-0.0111132830847723	-0.0445515596864443	0.0268289776255778	-0.0925079755587398	0.117267086008997	-0.135730512716914	0.0353957372832404	-0.153205508526904	-0.00442325504191238	-0.240537954697498	0.0363260215616799	-0.303864173121309	0.148731916337306	373.262323178702
MO120612L	Mo	-0.305183345651802	-0.157321232211133	-0.256194534326666	0.0141154552929297	-0.16314627322878	-0.17729916306583	-0.0589593508415962	-0.010107531741292	0.0100318352181182	-0.170719210047016	0.136947921876341	0.0164620249884308	0.199714328685895	-0.153491639542372	0.270615919702518	-0.0100848419756094	0.372461103597377	-0.0885706970964019	0.253171605833347	0.116267327562421	0.223107520559293	0.0160104739008062	0.14000158617919	0.0617066450544757	0.083679378794405	0.139632694344336	0.0379667212865597	0.0565446517176633	0.0343705425854316	-0.0139886123638942	-0.0496877910373704	0.0444879328792797	-0.0926131936428071	0.128357708908226	-0.144233222750598	0.0384017514617443	-0.153783533155466	-0.0187340195806188	-0.230974565361734	0.0338545080502496	-0.307292654321658	0.134475773463607	398.136133693465
MO134901L	Mo	-0.310635703682876	-0.157563778416775	-0.244786898824639	0.00926349832619019	-0.167940506328225	-0.185121283791822	-0.062380223600531	-0.00456581765569628	0.0145572006735979	-0.173462789828806	0.112843393918032	0.0104073562137275	0.202899696007901	-0.154738735917784	0.268441298316819	-0.0159498762830951	0.369936947533133	-0.0955014699443767	0.26461538900757	0.119766677580678	0.224348581662702	0.0268768926929514	0.141072870056282	0.0610751872005419	0.0804888902739888	0.141447251074041	0.0359237777935686	0.0567178131292615	0.0273769336086742	-0.00114790860359598	-0.0399742216220432	0.0390528436640291	-0.0941908073294207	0.131506874612687	-0.132503273062512	0.0333801870228737	-0.144530035944923	-0.00881698334782285	-0.228220517558815	0.0458461022104412	-0.317342790898283	0.121527960062351	394.436910279041
MO134902LL	Mo	-0.311675179292612	-0.176407368957756	-0.250919072157198	0.0099113824322278	-0.153949501341992	-0.169049201713878	-0.0655544912781649	-0.00432822923227104	0.0191641816758545	-0.164800566510313	0.110421683614316	0.00756124867925428	0.197347273782146	-0.163295585216767	0.28529147785387	-0.0114784447177141	0.359387497576428	-0.107027986999222	0.249196896736063	0.136918669937745	0.234437233017648	0.0109489711182752	0.135248681972723	0.0531516008053588	0.0712065555885041	0.140596162298801	0.0348696339329538	0.0618443619977721	0.043094976193143	0.00216824894720207	-0.0410859457706382	0.0309540775318559	-0.096941012704399	0.1310056994986	-0.138521176930706	0.0498574897475531	-0.143089788311984	-0.00678297607039842	-0.226636678740591	0.0400444080626535	-0.311293245415365	0.128208038361023	387.973980472672
MO134905LL	Mo	-0.305791730696634	-0.199473406058647	-0.235289097026602	-0.000709460328788318	-0.150718454202598	-0.202567984130073	-0.0597574311327255	-0.00623793472517778	0.0161436550816536	-0.194126077507715	0.126201550692807	0.0102589808396614	0.181709086949117	-0.175150918761907	0.261463269808451	-0.0292126807881043	0.357227871468759	-0.115932709583313	0.248135667178476	0.140670063551067	0.21259580076164	0.0386654887336471	0.13654674373553	0.0530558868957777	0.0687617609538988	0.157036700802061	0.040385508605107	0.0723656258200677	0.0352887560816111	0.00818212692027439	-0.0427794933786491	0.0486642086298535	-0.101274051360832	0.14377870476891	-0.129347591956804	0.0616494972464439	-0.136700326501446	0.000342629094891715	-0.226578869698427	0.05002609006763	-0.296222625362334	0.138715168513439	389.926977290681
MO134906L	Mo	-0.309335160856427	-0.17097303389536	-0.236825560983295	0.00670834504294827	-0.161127335450985	-0.182522796281882	-0.0592737329791429	-0.00468068546825962	0.015128071738312	-0.179155167114913	0.120182722254914	0.00820973785458703	0.199808972981524	-0.161778554270985	0.285020230333346	-0.00952524664945625	0.380792735120174	-0.0976811834771407	0.239758039215851	0.130878259169352	0.206376184043181	0.0161489639800984	0.137601481141396	0.0435218053369273	0.0721127281155731	0.143951572312599	0.0314586538218743	0.0615725429350823	0.0362481084525035	-0.00236334087390801	-0.0506131659781608	0.0435185471837404	-0.0905321858074221	0.127303157109412	-0.135852165515891	0.0477281215766542	-0.143203221192311	-0.015253071850958	-0.2326464291578	0.0601429323592774	-0.305078969297213	0.134249095022185	410.781021493262
MO134910L	Mo	-0.308707691136276	-0.177689203962841	-0.239596442795169	0.00822074436668615	-0.161132053744694	-0.187716942443122	-0.0570548731953457	-0.00652318647557371	0.0133203177176818	-0.183109202434902	0.122101776600126	-0.00222709593187842	0.196233509837979	-0.157909545160818	0.288574219405336	-0.0111990815318542	0.359672513488021	-0.107830839888206	0.229922392856143	0.129261002060835	0.225218788578465	0.0260117082743616	0.151033396392657	0.0428594307283911	0.0595646340026689	0.150247965652485	0.0281923735991504	0.0700202658326251	0.0352754498901539	0.0012888035090299	-0.0331121685348358	0.0341966779980929	-0.100707150450138	0.147007967912418	-0.142547902785664	0.0510452761716631	-0.143872918078032	-0.0030061683558094	-0.216617416883606	0.0349149020690269	-0.305760754764622	0.142136521609389	426.661569910034
MO134915L	Mo	-0.294517945007002	-0.190970141888781	-0.242133236162611	0.0163987072619463	-0.14619590790462	-0.190471307171982	-0.0628922458776877	-0.00429765115909545	0.0177167175747308	-0.192767142806717	0.140503613745632	0.0292061319714446	0.192323368744284	-0.174413377368575	0.262541726399724	0.0041002341094064	0.354366080553501	-0.124646270367322	0.251202952538816	0.12656612577786	0.21860682751402	0.028110234973749	0.135897830654042	0.0683023155713206	0.0797314993545135	0.144586368976851	0.0292077391916113	0.067238968272054	0.0280773867333654	-0.0133860118963657	-0.0544386967507976	0.0397969188499312	-0.0947946478709089	0.131433154414256	-0.148026187297065	0.0463320106575368	-0.135932942911683	-0.0162883748737703	-0.238883286027407	0.0605722527360966	-0.292360647194454	0.144596853960155	385.209775873577
MO134918L	Mo	-0.300605410418325	-0.173447930228997	-0.250761852575505	0.00860554320097476	-0.146627363159108	-0.178239761420843	-0.0644632048804832	0.00321303984680378	0.0235889570927054	-0.169645415029726	0.113168112024946	0.0111029630782912	0.206378612413536	-0.159750900748606	0.275375053814263	-0.0118991494342409	0.380844330243187	-0.106718970133429	0.233850207474842	0.126583752968921	0.229876258536388	0.00739643661405467	0.14091356876178	0.0408376334205394	0.0758629409593641	0.141720384247814	0.0209297053104071	0.0622929575569201	0.0318111736663922	-0.00601171935467977	-0.0461031144290872	0.0388182560478102	-0.0995264371836025	0.131121937788009	-0.146592000216553	0.0559150208919235	-0.14041111730625	-0.00944246246025338	-0.239095834209655	0.052318978377171	-0.298412585919241	0.135229404771543	403.75393260653
MO179087L	Mo	-0.342031705004823	-0.180659605279392	-0.243729700687952	0.00825267931672425	-0.162518395353488	-0.183987462204134	-0.0587384337814595	0.0104261256234516	0.0115525183339359	-0.176502382520665	0.112948580512398	-0.00377771089826128	0.201786361866275	-0.157929467663142	0.27351121958705	-0.00193758173807993	0.364496941690893	-0.10700654130612	0.252949888710411	0.120307087905716	0.202260592620789	0.043337163596981	0.152985680234766	0.0537654705926174	0.0786402655332653	0.134574250716294	0.046687930904463	0.0688353134323111	0.0310809803341334	0.0141510669459479	-0.0182062846778285	0.0273125074544307	-0.0899061705090779	0.116275370201669	-0.127345300238676	0.0558844655861876	-0.162130147734426	0.0172650856391699	-0.205898548979532	0.0224093514634666	-0.318396273361116	0.119004813134827	369.097612589201
MO179088L	Mo	-0.299353987759675	-0.173075451736185	-0.252786090478132	0.0122331136321642	-0.156407389698632	-0.183283807802234	-0.0729413945204952	0.00257352071910068	0.0133182054787835	-0.173432869378106	0.128848781459844	0.00553407067468194	0.207437258800543	-0.150913746405431	0.284186646892011	-0.00942006363411165	0.378643039575018	-0.0746119120706279	0.24316466275233	0.103260355069773	0.237027315476838	0.0144800606275531	0.133154275474572	0.0498963532437472	0.0730901026867207	0.118006339989206	0.0394950223591214	0.0559346698348473	0.0330302689928004	-0.00572776574884734	-0.0537167492993456	0.0348635969942054	-0.0943718466787706	0.120444348988725	-0.147611456116074	0.0580822314112129	-0.156615503356404	0.00131362334079396	-0.24368282167084	0.064028098939971	-0.293908340370213	0.129815233309563	407.247087744272
MO190202L	Mo	-0.312205867808053	-0.159988193704302	-0.238295369346278	0.00751426468745425	-0.158803612637078	-0.181602820014673	-0.0701740888405187	-0.00677312123254729	0.0166717742737096	-0.17388063768456	0.116892865996927	0.0017883114100129	0.197526274756694	-0.159938003949803	0.299416404184176	0.010893862862684	0.375863136953054	-0.111234735875288	0.234879160550223	0.136140850301184	0.227653731937985	0.00618786908852749	0.13389227557101	0.0455617374572911	0.0563174367953765	0.140297885279152	0.029924014529345	0.0586710922385373	0.0425579556194227	-0.00492865897221686	-0.0486557648005958	0.0364251275879534	-0.102794876040558	0.135085671187821	-0.138503114890357	0.0523380550859827	-0.143933578782563	-0.00897480049561461	-0.223006113434215	0.0377417781894024	-0.295222644587703	0.138674466553002	439.543486119947
MO190203L	Mo	-0.298425024991273	-0.192454065162144	-0.246719667612147	0.0088539962573545	-0.144979670128316	-0.19241244420771	-0.0670448004795315	-0.0000494808143349677	0.0263757188476413	-0.178893385868855	0.123407666192087	0.00740524700289757	0.195320218038661	-0.165202153528366	0.28595622604245	-0.00286414947773081	0.36154659789638	-0.117236453829716	0.235874144371237	0.129387202438887	0.223646739876285	0.013244727447673	0.135876251353185	0.0504553395388066	0.0663608510501314	0.144965012724703	0.0299014918378944	0.0693226807327086	0.0280414088818594	0.00123665710350034	-0.045187095810708	0.0375367919779974	-0.097580735350481	0.133396087561832	-0.141768486244021	0.050943061512664	-0.14559914543427	-0.00971104091400742	-0.240144491155937	0.0741638914143487	-0.284858197181128	0.137912478089492	411.957579878132
MO20105LL	Mo	-0.313536911972387	-0.173816617275315	-0.243783862378606	0.0067223187273752	-0.155251402732794	-0.175500807916533	-0.0587103165801644	0.00516998816845804	0.0151749070540876	-0.167386940354414	0.114164374236109	0.0132990928848779	0.190440103974793	-0.151938276633953	0.306606721926165	-0.00525777202406458	0.365520529757534	-0.0999622889054596	0.242694171583064	0.125934515525749	0.238382995045986	0.00416028110491395	0.128614863009737	0.047465673229755	0.0746465618485978	0.130013840704912	0.0311226724638395	0.0640454045322688	0.0290162978068257	-0.00415272303200929	-0.0491335260307455	0.0417415765805139	-0.100696530720289	0.131598318845822	-0.136853691630216	0.051066909184382	-0.143842087506974	-0.0147139182330038	-0.229335437565569	0.0408869610209577	-0.305240431588994	0.130624463864766	411.056710257379
MO20127LL	Mo	-0.289076470401756	-0.180043570930177	-0.242227767823114	0.00713290900636107	-0.149518927272979	-0.184727128750091	-0.0774046935410928	0.00307047263327717	0.0166588772311226	-0.168271668026978	0.122679446381995	0.0127039142737547	0.193639264816497	-0.161666134779668	0.300250056879061	-0.00595688059483349	0.371803944631029	-0.10243472126783	0.235137753438343	0.117598018741366	0.234364175687341	0.00300982423326981	0.129534895914405	0.046648793121715	0.0742725034977661	0.146598428747481	0.0163301110420552	0.0679138371051947	0.0409634448079183	-0.00937312995784131	-0.0476036385203331	0.0377731309126192	-0.098901487906236	0.128302586845032	-0.147730111250142	0.049010244881835	-0.14954332398224	-0.0127743339216994	-0.239942014715765	0.0757116505298113	-0.293686038913876	0.129773757197399	437.849724166158
MO20133LL	Mo	-0.314686625353277	-0.17619611327987	-0.250076787372793	0.0151176728847924	-0.156237686712724	-0.18132600383824	-0.0582362086267569	0.000826684898953257	0.0142050377613192	-0.174594149824026	0.136951669542338	0.0152855253078868	0.19953965951967	-0.153686031649388	0.268875066851758	-0.0132503461183292	0.364681584928842	-0.101267642445953	0.236051818387248	0.115150466279555	0.227116263971572	0.0154310003282798	0.1424269871103	0.0623595360710175	0.0776956042096261	0.144108187936077	0.0336716001389936	0.0617407962438285	0.0466940843535889	-0.00869631040731736	-0.0438217386067269	0.0336193225238004	-0.0985845501568637	0.132746288898277	-0.144919339130864	0.0532931295736356	-0.14205038759651	-0.0133097623606641	-0.233358983590802	0.0449974561907801	-0.305937069627938	0.127650292786904	380.191806229184
MO20135LL	Mo	-0.299760708927401	-0.169581718827486	-0.261367627009841	0.0118675609677335	-0.164692001867309	-0.189652831689976	-0.0644686494915713	0.00769459418522387	0.00800240751423538	-0.17610153413588	0.120282963051886	0.00871500196248074	0.200311720653746	-0.165389997098309	0.289985222490397	-0.00227727707373489	0.359411593221789	-0.0973742172073383	0.233668366660726	0.126990326156918	0.240874102158064	0.00616215584413535	0.129255236218003	0.0823297828249366	0.0813082144759844	0.144992262415534	0.0226201287263507	0.0477697196008476	0.0409676218563687	-0.0142167989654493	-0.0416393587378027	0.0392360669393161	-0.0762462829950812	0.150751732071928	-0.159703856821433	0.0442237247105411	-0.161067516637149	-0.0197823670842367	-0.221673637201649	0.0283154319410735	-0.276067937338311	0.13532838246174	407.100666151448
MO20148LL	Mo	-0.289793300381972	-0.189008708914207	-0.255177439921938	0.00334488119023322	-0.144601369902926	-0.183553572585231	-0.0713639709095232	0.00769501592122047	0.0200595207481253	-0.173816240546734	0.117362049144945	0.0143332578444899	0.196997357770366	-0.157169087753027	0.285857185154594	-0.00984363641394639	0.360217067122797	-0.113517853443424	0.240572146060169	0.0954457254272498	0.235814189271254	0.0157450355645732	0.128497871559306	0.0647496713864383	0.0846813810304736	0.138563155123943	0.027129433781612	0.0701120339624976	0.0422652604546589	0.00922611992093397	-0.0509976585761756	0.0433618902604125	-0.0943818873608185	0.131635094477698	-0.144844017804617	0.0581516801750816	-0.146660169450674	-0.004641910711717	-0.230210015637948	0.031646661868935	-0.311423632151707	0.147540787244578	414.704254918634
MO216761L	Mo	-0.31546764421565	-0.174966991923276	-0.24701626903882	0.0130994300863759	-0.164726612133795	-0.187518847212143	-0.0624395722360699	-0.000510554237910826	0.00221704316530008	-0.18234990772707	0.125733073695063	0.0170085165111023	0.182825682644176	-0.15677295858837	0.28656907000617	-0.00627813993342302	0.37033870252291	-0.0767132895347562	0.249096495105419	0.127791767015786	0.224827859499577	0.0191004780378661	0.139735777771543	0.047848789584326	0.0747669078506336	0.135891097727089	0.0435698107112557	0.0560943120165533	0.0310447209596939	-0.0112676436435685	-0.0404689667040454	0.0352785415010664	-0.0844648204194537	0.127864817172214	-0.133863262897433	0.0486389633802453	-0.159149248626352	-0.0105040453469362	-0.225134348298392	0.0462918050576909	-0.297994399361729	0.131973860057138	384.424120941838
MO44275L	Mo	-0.323904404675363	-0.162663866008791	-0.254059651097527	0.0111594713812766	-0.168343986152619	-0.178467744067636	-0.0693340443708116	-0.00774812824596639	0.0144539587478643	-0.175436746549728	0.126046690579814	0.0120171202146488	0.200041214653129	-0.157852894484478	0.29147920417826	0.000833102402251084	0.369959930179609	-0.0814689173452733	0.233437740562285	0.121605269940238	0.24065625962093	0.0166344489644136	0.139086485564507	0.0482683593469048	0.0657412831461839	0.140142780066347	0.0323959351958033	0.0702445440397818	0.0352111621211189	-0.0175054757205922	-0.0418769449441228	0.0208614982269083	-0.0929367281161692	0.129232092834001	-0.141377250355946	0.0378010853465158	-0.147610393478748	-0.0205429574281875	-0.235765690363336	0.0643036459900855	-0.273300770994863	0.128583311097282	411.387316053283
MO46450LL	Mo	-0.301525046297307	-0.164507885651203	-0.240253486377768	0.00511644810373953	-0.160948553760002	-0.180212929123419	-0.0687684497622269	-0.00193102363122045	0.00452455434723913	-0.168161677037841	0.122456389133256	0.0150672560514153	0.196522507629899	-0.160328025710477	0.319710937356533	-0.00067423209833646	0.372074592862082	-0.113521805275612	0.246424502751255	0.122392054370562	0.22793949341652	0.00725373917789726	0.114038611787453	0.0754242726568543	0.0601250392228469	0.149975832886171	0.0204768413280909	0.0587089347137602	0.0293772955757859	-0.0131240287348936	-0.0483816881847731	0.0402029157009995	-0.0980258132433272	0.141255818126175	-0.144928018550467	0.033024386464409	-0.151229722832849	-0.0204942788623333	-0.217942649580061	0.0310874693667574	-0.281667336822178	0.143446758506596	447.04234379179
MO46452L	Mo	-0.29818492675408	-0.191711075449656	-0.234674985331579	0.0225487950695062	-0.152764290776482	-0.197271286312655	-0.0573090605277198	-0.00244616519626885	0.0145303433022633	-0.187109356498881	0.11260606007097	0.00229765552579341	0.189854056976201	-0.179759778978287	0.27171815950971	0.00720632266238906	0.363628664796473	-0.113148758549144	0.241978680776422	0.139829238432792	0.226201519683431	0.0242592201851929	0.14869246281469	0.0581364940714561	0.0751706441833793	0.15389664458705	0.021982158659261	0.0526007119254886	0.0317286033840586	0.00115708956140653	-0.040342026553068	0.0376292258767637	-0.0951943013916876	0.124954185671902	-0.142693282959664	0.039671655372831	-0.15967182400338	-0.00316141314807836	-0.228099342005562	0.0816525290063059	-0.289157313853632	0.128768066184094	372.070525828741
MO54439L	Mo	-0.292188253200526	-0.194153333925359	-0.255433666719458	0.00093612361479488	-0.148819824602368	-0.187722536691987	-0.06353670809487	0.00778593086778057	0.0229281391240219	-0.174874612817754	0.123624201893782	0.0225118060989701	0.192031687195936	-0.164437826930968	0.27552011334825	-0.00970301490365643	0.347414968801585	-0.117625861555388	0.257940139654374	0.113715010216764	0.21798915572021	0.0183574849082033	0.137952778896914	0.0576555630726736	0.0900922534444033	0.131333858578981	0.0366264232952163	0.0774466834743383	0.0436675614694791	0.00559924546435022	-0.0487533135721857	0.0531052340259556	-0.0964892987734809	0.129327301863131	-0.147972621740907	0.0625966468489409	-0.148352431285281	-0.0038094115444048	-0.235567736591789	0.0460351085529482	-0.308673568263308	0.125920600781686	392.427002614438
MO54442L	Mo	-0.297725220360409	-0.177711063058135	-0.245695790173462	-0.0022767689554983	-0.147371306661101	-0.181755519500683	-0.0724200703505039	0.00994491878019357	0.0184123140331765	-0.171667650359433	0.115097142092549	0.00923957559811831	0.191479979806339	-0.164341253693381	0.302585360953368	0.00850920221938635	0.35875131079957	-0.119748755742824	0.24070185656466	0.117328105149289	0.228814591854683	0.0141802993416902	0.131369506072905	0.0430904010921521	0.0713884884644999	0.139455444272492	0.0388237825149986	0.0717558902140125	0.0431166719074653	0.00000664951358769154	-0.046516820297533	0.0384439150578534	-0.0969681169182351	0.127001713287302	-0.139267115952929	0.0621862109240118	-0.144394248857834	0.000712842552419117	-0.243120193050976	0.0568091604805953	-0.307062122441232	0.118836682826851	406.146583906658
MO57038LL	Mo	-0.300999652895747	-0.183767788355325	-0.252354352562603	0.01308685243594	-0.151649939139565	-0.190357774799258	-0.0582418172313483	0.00676611649334118	0.0174983357363208	-0.1769429714278	0.123456535374436	0.0028722223159904	0.204064013684725	-0.165886086698403	0.277835091851489	-0.00866746789597239	0.357969553704848	-0.0953359949375994	0.232259941143641	0.127920667091376	0.220476211190404	0.0108919167461464	0.130662509378619	0.0501822259634729	0.0728660142794048	0.146888496860392	0.0384242406667783	0.074511076387369	0.0513845975479103	-0.0174515799112782	-0.0409776059154573	0.0342540535884075	-0.0963057806692057	0.135940645103567	-0.145537176408083	0.0436016190295672	-0.145136519416735	-0.0260636185310942	-0.240256764630059	0.0728423303916594	-0.295437435689776	0.1447150601495	402.571141302409
MO60372L	Mo	-0.285556244572136	-0.182894156804982	-0.244479311626305	0.015461992217422	-0.136881761041957	-0.18921092073806	-0.0703417143925014	0.00575805829590455	0.0223078847432187	-0.168097848375353	0.120929303443673	0.0162373078837853	0.184972467955635	-0.174940356000964	0.303416101230794	-0.0147379250033356	0.366479547270267	-0.11982336952937	0.223809000539994	0.135205389529961	0.252968069470419	0.00367745829147507	0.129698431948589	0.0577496415705257	0.0636928269308018	0.146672674223191	0.0114633645393235	0.0674459765885927	0.0248277448218109	-0.000622131705562081	-0.0503746038665799	0.0374992559367756	-0.0972367003671301	0.139529740614672	-0.157009236982404	0.0466957699668371	-0.148095118934378	-0.0165201703812495	-0.231181709775964	0.0544553709682078	-0.283408341335172	0.140458242451527	431.307204625548
MO87782L	Mo	-0.302998213682949	-0.18420694704529	-0.24388069786741	0.0090094596116478	-0.149373740412587	-0.19315919512936	-0.0669788434257599	0.00248533205425257	0.0279951276313494	-0.176510059153849	0.118809349708213	0.00448567373261306	0.20520145494046	-0.168521517404478	0.284049480501809	-0.00471582028656799	0.377309430897687	-0.125598042114666	0.228687535535987	0.124118543348352	0.197602490202513	0.0231500973656318	0.125583387285233	0.0507693629784145	0.0694721661418408	0.144788590097124	0.0361025413185508	0.0758043433800192	0.0432463070523562	0.000208091390075286	-0.0487353218428946	0.0427314877381707	-0.0962053699466263	0.133674537578144	-0.129874262501922	0.050210161527347	-0.14554721612301	-0.00752253883188123	-0.231319663397481	0.0551704967484987	-0.299145942015358	0.143627942415802	345.292284745492
MO87783L	Mo	-0.291740939143314	-0.189676081667819	-0.249149606070294	0.00380365614591593	-0.151933625068465	-0.185206044590706	-0.0677327486902717	0.00841730759559809	0.0124149889512826	-0.179639019819951	0.120876104897255	0.0101990171764791	0.194377892189176	-0.165251137165783	0.300926205538141	-0.00957561722595521	0.358855684672227	-0.113170580421891	0.246705783259354	0.11584799255956	0.228803135917131	0.0139979579919291	0.123603450975839	0.0590000658223779	0.0665176121270671	0.133188982943095	0.0317908119868646	0.0812218598287612	0.0446619275879841	0.00462002779526419	-0.0530841539510071	0.0516610407171623	-0.102712525415996	0.127880011602259	-0.138252311840408	0.0612862346503838	-0.149086119593408	-0.00176522298403818	-0.237080962011033	0.0447486461126196	-0.288760606318127	0.12841090293474	409.632006747985
MO87788L	Mo	-0.303503793508051	-0.181750701171685	-0.249100838225263	0.0115701176845348	-0.159280476518374	-0.182225873222264	-0.0601165858327536	-0.00162564860208824	0.0170350940885391	-0.170525747061379	0.108724853573698	0.00580433291082463	0.200362861128745	-0.161693257742387	0.303805130122244	0.0113664202520158	0.376957833057317	-0.111527126253473	0.234828111501376	0.124404473267408	0.224547946710219	0.0121201903973877	0.123701051359785	0.0480273509212954	0.0670208980370434	0.131341384196452	0.0289928255567427	0.0690632275687562	0.0337064058179111	-0.000988715128567854	-0.0456359503876661	0.0334242044768245	-0.09241568869793	0.120845364758595	-0.138446271374471	0.0471230579207317	-0.142460079299918	-0.0103051839550096	-0.239957628941731	0.073399668089619	-0.288765698167464	0.132152460692408	417.638713768366
MO88901L	Mo	-0.306318873973594	-0.177611063374787	-0.241360940189213	-0.00255809498594215	-0.161026229447071	-0.176903227123583	-0.058028070126718	-0.00523744030251457	0.0151277308400008	-0.167992001248563	0.117910773506238	0.000966493626331768	0.196723374317948	-0.159542268039606	0.301225210189091	-0.0017307392239263	0.362699181712696	-0.111340301500402	0.23929093846962	0.13257928748703	0.220436297004392	0.0137052824045364	0.132916338624946	0.0461966362981204	0.0571852280632755	0.148849820615274	0.027875394420764	0.0665332524119856	0.0437680811835236	-0.000657050704016573	-0.0230047455280677	0.0190493450033184	-0.100709216674524	0.130083883506833	-0.134720715637414	0.0563908023344959	-0.150673173552281	0.000264801729410414	-0.236971133804872	0.0463522370842359	-0.302345449398742	0.14260034400177	367.043918482841
MO94423L	Mo	-0.300591545098113	-0.173708496092466	-0.250449869963909	0.0104896017586703	-0.163749395516181	-0.186310045035987	-0.0605684391740511	0.00403621843481652	0.012397803890675	-0.177915921516815	0.115924588489318	0.0150002723653217	0.203060348201672	-0.158348458782449	0.285485227952811	-0.00708963078431208	0.369489560129613	-0.104266740795041	0.237671056980933	0.127164001328824	0.232196967521668	0.00507955857663073	0.131224294887042	0.0521995762569763	0.0648724450125632	0.144455915591862	0.0335931310278137	0.0649238115059649	0.0373973833802179	-0.00611695094779739	-0.0423644369636339	0.0434650049079847	-0.0981071745555362	0.136949494353477	-0.146129398043014	0.0491545835076571	-0.147128770278736	-0.0186441355549097	-0.22331880961867	0.0383127012826226	-0.290904968262486	0.141169639638971	386.246282151933
MO94425L	Mo	-0.307656899650599	-0.184051976530331	-0.245919553383107	0.0103482167093642	-0.153185098313925	-0.180296180467222	-0.0653073697242643	0.000805055875903111	0.0187012695956055	-0.178671892098256	0.124905014940676	0.00775312537541353	0.197700262904422	-0.160248643452156	0.292776293686799	-0.00275548893202165	0.362953437948806	-0.109837634564105	0.235311040039977	0.125490798757763	0.217202974934662	0.0191414826852571	0.135378895244776	0.0519118243161751	0.0711454455484455	0.145639926464492	0.0361891636298734	0.0666125797093564	0.0394648869005053	-0.00953125045103213	-0.0458030861096429	0.0362825313529156	-0.0976024641593795	0.128484109878971	-0.142198304189306	0.0531628111706285	-0.152010387800776	-0.0062296020593965	-0.229209307825628	0.0436461625880972	-0.292836214217921	0.142344043670184	399.247267933521
MO94445L	Mo	-0.306484678805421	-0.174150227946439	-0.247108825799641	0.0128609558303201	-0.1509963169451	-0.182601719394718	-0.0665185273484638	0.00386119769447635	0.0198380994368172	-0.178840210812301	0.109182402850667	-0.00000396465988752523	0.196028162308158	-0.160132359154394	0.295160956262158	0.00842074497344315	0.367578940827064	-0.123722102643396	0.245298031022174	0.13758296534151	0.229965707562218	0.0123809367220796	0.130308349912729	0.0472294144860993	0.0721830026863355	0.143925756539766	0.0104674619051396	0.0774784423097749	0.036217727941483	-0.0059396961602529	-0.0456652656364244	0.0385551130247429	-0.101274903492675	0.135194650883056	-0.145776212403104	0.0533174251215188	-0.149836770399174	-0.0168931381863032	-0.214004894693307	0.0347472874289373	-0.284562447191633	0.136728528601968	398.818493147184
MO94447L	Mo	-0.304029081749097	-0.181459627968917	-0.249671864468495	-0.00513893220078902	-0.154361130953869	-0.188413562375878	-0.0648049017861024	0.000682072886055277	0.0161274806177339	-0.181918093525306	0.120744910840855	0.020886770772023	0.195250458769492	-0.175805536188163	0.260743967209702	-0.00867004335611147	0.362391384822589	-0.117235966940894	0.247255231562825	0.13615730102123	0.221756078387178	0.0219607865603582	0.151114735819541	0.0540961955442854	0.0779742567317187	0.155556014770583	0.0306518714909869	0.0683499579299818	0.0249740955572543	0.00802614648448069	-0.0427868389444957	0.0400352052032188	-0.0903144583557887	0.134542103243999	-0.143253555818433	0.05047585058848	-0.148937954281667	-0.00983762027077357	-0.224786539845806	0.0340840521644369	-0.286038145606122	0.1436269256577	347.514713631633
MO94450L	Mo	-0.302254735527236	-0.170772191762105	-0.256398751959109	0.0103097556499135	-0.138897606407361	-0.181157706272393	-0.0714159280051588	0.00462591380548913	0.027753899915326	-0.172874252605134	0.121780606172896	0.00406289151441	0.205455099016737	-0.154190764952982	0.285333242774013	-0.000980142359594002	0.375684324874181	-0.116460929306153	0.238288714950851	0.126600578019556	0.202585235757493	0.0122994076560225	0.144209444973899	0.0355898668585674	0.0694618264653774	0.134489817819569	0.032771884235914	0.0765444778411037	0.0381689137961642	-0.00947262419644697	-0.0435459323505295	0.0386566652798789	-0.0972807431464948	0.123513415506047	-0.139654804593276	0.0550245066320816	-0.146989970049047	-0.0091555404162249	-0.236073529498385	0.060650842080823	-0.308981191396252	0.132696013207571	373.452106956804
MO94451L	Mo	-0.310085086899117	-0.165984339401662	-0.246456715178682	0.00563858327733995	-0.159188412446117	-0.179135074677876	-0.0688626064064425	-0.00682900433458405	0.0205169937911046	-0.179413857832527	0.125035193377087	0.00781269389413269	0.204462664972861	-0.155311234105357	0.292673979069286	0.00478547800355353	0.35850201866227	-0.100394149689743	0.238639568153508	0.124840744385714	0.234178415511954	0.0130144526696545	0.138487994981477	0.051862372932524	0.0609924283936661	0.139746205692585	0.0364341877066931	0.0541345832031955	0.0332530225996962	-0.0115202750160777	-0.0455235716733718	0.0301895674873762	-0.0991375787716533	0.133235716742694	-0.136065786981158	0.0570118351973672	-0.148764639350922	-0.0161551234796448	-0.233129436653228	0.0545351158180282	-0.295962632858914	0.137935709233307	412.335970272971
MO94455L	Mo	-0.301342090719585	-0.171891587898074	-0.245664703941642	0.0138679860219436	-0.154038194893322	-0.183313143827043	-0.0595504913980236	0.00733120791360196	0.0192716387633321	-0.17425305791313	0.116340754392322	0.0137936922833783	0.200376950102577	-0.16006945732764	0.302328808625987	-0.00825087027760638	0.363714662582806	-0.10180547607195	0.236071076317907	0.118939608221901	0.235128561945252	-0.00515990245827474	0.129577443212465	0.0550657060852948	0.0655958552742696	0.143455916825551	0.0314145302823377	0.0687188609280541	0.025756169791998	0.00152723204472043	-0.041239777884882	0.0356465357325956	-0.102535160786828	0.136929836454951	-0.144560905536193	0.0493348100656958	-0.145040476156416	-0.015303386175074	-0.229923792731345	0.0447879808904616	-0.301680857243015	0.130647508480644	387.18163573137
MO94494L	Mo	-0.301880042397199	-0.188139818318231	-0.243053194521247	0.0219229418282527	-0.158931414312603	-0.195064572940745	-0.060749365105021	0.00579179128880095	0.0104077812376409	-0.195710139839087	0.121001084591542	0.0155180212244002	0.19106478499735	-0.165810471228709	0.301953418230252	0.016678325920507	0.356657722249688	-0.111582433871338	0.239877256430212	0.125579528121082	0.224060521392111	0.0121330124706346	0.133594978712246	0.0603285214745791	0.0555026459415322	0.150517706287445	0.0326250483624079	0.054961304978077	0.0301790229776655	-0.00513406214576433	-0.0382882853882317	0.0325261718499586	-0.101898300422071	0.124296122343745	-0.13722976189555	0.0498995918931359	-0.143032675449945	-0.0156151301866686	-0.230211274951131	0.0695728970080528	-0.281649950679652	0.137330691841873	350.341602004726
MO94496L	Mo	-0.324315033844124	-0.175917692626161	-0.244287666888112	-0.00392643989366488	-0.164703472804421	-0.201322879836175	-0.0572711647842027	-0.019132362126003	0.0201635132326252	-0.192105285609328	0.0976486389011162	-0.0200209339674375	0.205696433399585	-0.15579123370528	0.279724939301301	-0.0135005689724344	0.362263843053976	-0.0834823561503712	0.228994453557264	0.136996532875777	0.215221865533187	0.0151148248555201	0.134585888831464	0.0523231154428518	0.0743381308142369	0.14607937668158	0.0347065208610392	0.0790696713224196	0.0435617112203368	-0.00528967436442399	-0.031711929117177	0.0291071085394931	-0.0829923819290457	0.157828817460695	-0.133827649680417	0.074840129837532	-0.144050608205268	-0.0144549015706054	-0.223967252798296	0.0525637010184599	-0.289778778655069	0.141021050787557	369.630832562643
MO96020L	Mo	-0.29145662513106	-0.182258990354029	-0.242104708253392	0.00244231964238916	-0.137244639553612	-0.190509713260866	-0.0713259614547532	0.00955475441507198	0.028214274437495	-0.183194837106439	0.125932727168234	0.0130661555336629	0.199289447236495	-0.168079245425783	0.287472225385414	-0.0140729734829691	0.363435765621507	-0.123391972795434	0.244322025383488	0.118029444452859	0.21661674023439	0.0151044562921012	0.125429149893286	0.0716591125355844	0.0745233104221106	0.137497176733494	0.0248002103527238	0.0886242982403734	0.0269367278032342	0.000662527557373217	-0.0411139108593007	0.0351187036760761	-0.104318730423139	0.127989401034079	-0.149214640531707	0.0656442982441598	-0.154861703321145	-0.0167021372206822	-0.237686912945867	0.0502173210556776	-0.287644771464404	0.142599900233299	376.34925522015
MO96022L	Mo	-0.310735003403175	-0.164249717133812	-0.250504061178192	0.00173293178475279	-0.164461315760365	-0.179954546110567	-0.0604765016489295	0.000593717859571197	0.0135412819494452	-0.174163123813043	0.131026926074791	0.0096654783427136	0.198479469356851	-0.156333559216065	0.289344765130524	-0.0129715493146322	0.360103380783805	-0.0830799339450745	0.245249756290344	0.115803028931866	0.226244302901903	0.00126633819819778	0.131064246215311	0.0643590570198154	0.0821944545115134	0.141723592705204	0.0409522257943836	0.0902630055007509	0.0416583611491622	-0.0140138950328139	-0.0502401554308074	0.0356091271379231	-0.0925404819998254	0.122440614173786	-0.152730350536445	0.0476710031333092	-0.151658021770222	-0.0176206558012404	-0.230077283348273	0.035292765164284	-0.296435995081797	0.135966320415074	388.262307013724
MO96027L	Mo	-0.31742089067878	-0.158902630978634	-0.252640250712841	0.0123739802326399	-0.160321549125479	-0.165239783673137	-0.07766072041807	0.0136684827244787	0.0171034277393866	-0.168331950726764	0.113174708702641	0.0157376600372041	0.206854883988792	-0.143641146360563	0.283903010365733	0.0100008979785181	0.36799727197346	-0.0884284467327311	0.251506559995383	0.119967445417932	0.217828748246272	0.0137904386641991	0.155726295886987	0.0269459882125858	0.0852830447006997	0.125927648029827	0.0461439682837229	0.0377865254322112	0.0390089775506989	-0.00360481706010348	-0.0235961056203995	0.020864192397483	-0.084554860876722	0.111229533203126	-0.13377684936534	0.0452369226207575	-0.159100215458219	0.00530187617929296	-0.234350201136135	0.0586440323417931	-0.341109254041792	0.110673152059883	442.500578423082
MO96028L	Mo	-0.288366318417432	-0.176079843373745	-0.252894482445058	0.0108669526813318	-0.156912736652146	-0.179525748125478	-0.0581914406729877	0.003427375498584	0.0192832078529015	-0.177093714333435	0.115809246534046	0.0106130010179968	0.193333337460523	-0.167549194126154	0.291565768049777	-0.00338146107035034	0.35934383171583	-0.10615070895424	0.240869096477119	0.122422088368133	0.240286184618467	0.0120470776129586	0.140126874117636	0.0428660148107878	0.0672682190974943	0.129330237704855	0.0261295575866966	0.0833879951410017	0.0426677870336114	-0.00157023676065228	-0.0478047243120373	0.0407277861878353	-0.094999380459795	0.12182847936742	-0.152910245668536	0.062254624978842	-0.13607307457868	-0.0109752458870079	-0.237523179353701	0.0597646402355052	-0.311007527983731	0.122789879025811	426.624514286833
MO97516L	Mo	-0.310245870520108	-0.173127010263827	-0.253139787160286	0.0102068102268484	-0.160437422045002	-0.188826775705729	-0.0815187107062679	-0.000832214114425628	0.0185367531968112	-0.185429665785386	0.119248920087692	0.00722460071382587	0.197717983327339	-0.157866932046542	0.298116563330285	-0.00147407644194478	0.355288107508225	-0.113171535972099	0.233958795744872	0.134457575930547	0.247434585272747	0.0134392189783978	0.119799100421411	0.072475786984291	0.0719309930127148	0.135781202659371	0.0279103304675704	0.0756511157353168	0.0345150864567681	-0.00419379621760859	-0.0449987092688865	0.0327321631660655	-0.0877932627455634	0.124970669720342	-0.136799946049746	0.0455614068923972	-0.144476026118187	-0.00759555762578275	-0.22147656800416	0.0413995778367254	-0.283570916208226	0.138617435329217	414.153640688137
MO97518L	Mo	-0.305342526882073	-0.168266541049182	-0.256868333311947	0.0248599571500559	-0.156494216538505	-0.180395051629155	-0.0750867912268433	0.00271057323627341	0.0140317838901976	-0.171648651511849	0.119242952416362	0.020478530660747	0.20122173079258	-0.156086809158199	0.310646474118517	0.00992865620886696	0.370316735209313	-0.0952633485658874	0.239626405512872	0.134259916534096	0.225382902786036	0.00205277016787826	0.127001497190983	0.0558418156142223	0.0970819420558057	0.106176349530411	0.0302593229136122	0.0717780838108377	0.0216131824164013	-0.0155712836480324	-0.0532913672336538	0.0307291451872839	-0.0850833469606586	0.107055008214161	-0.137923055053919	0.0629609577895429	-0.160567818102791	-0.0146759472494117	-0.232812839817451	0.0481242691203687	-0.29295463417484	0.124951599586971	423.791166001549
MT101609L	Mt	-0.319031012541491	-0.182258585752643	-0.249577293660084	0.0156359147061101	-0.1597734171703	-0.182005898958224	-0.0547684057881819	0.0117898632725406	0.0145390929080168	-0.176280404082966	0.121489897795225	0.0231148629760911	0.194664940295218	-0.151882139467371	0.282429652063143	0.00275572354014507	0.358277024884499	-0.0935860067655964	0.251618821023303	0.106150193880633	0.23190788592155	0.0107671456397408	0.13867410538633	0.0548023392905114	0.0889380945481781	0.139631849938241	0.0300720224031176	0.0615335089360359	0.0313001453619349	-0.00219369980498498	-0.048809354078634	0.0435861749279101	-0.085436841371337	0.128281511932069	-0.146251438419756	0.0427146769026916	-0.146938270643818	-0.0247278921621302	-0.239862318236957	0.0492686271941286	-0.293463330679959	0.122902233857068	534.30916678856
MT12348LL	Mt	-0.296726150335282	-0.193289575586766	-0.230688034339537	0.0109076274019855	-0.160965707772422	-0.196249729197965	-0.0698460832551352	0.00988159130828054	0.0165200314300907	-0.199454080879549	0.111896954850845	0.0149931659442177	0.183727627060618	-0.183808839154459	0.306155775517178	0.0303978091444893	0.353378624793814	-0.10766980772568	0.248346082388364	0.12691015325275	0.220442423119858	0.008052951449152	0.12261936613757	0.0566882572553328	0.0667692762369921	0.140601097605928	0.0307179588294954	0.0593912040778842	0.0407137349456589	-0.00751293772804373	-0.055001974242769	0.0432054567353471	-0.0962370150993041	0.129105823541951	-0.142588420292343	0.0667103294384715	-0.138881455659451	-0.00430242245913302	-0.22622093178221	0.052638014561143	-0.284132082532032	0.142803911014662	479.958827599281
MT12428LL	Mt	-0.311651020906329	-0.183841668387433	-0.244893892157151	0.0175957885956015	-0.164020705579157	-0.180309038944869	-0.0727559442435114	0.00788806181310691	0.0144001533891819	-0.188139413559198	0.104075958494833	0.0146425764920154	0.193834013050471	-0.164854396128763	0.292992099347329	0.0106091559722266	0.36188806049139	-0.10795567682921	0.26159302916375	0.13213514398656	0.21621301356068	0.0130994606589993	0.128240253588591	0.0554137672794601	0.0789621842263874	0.13804392745779	0.0397833943795034	0.083190239117403	0.0326906953194234	-0.00797829983737563	-0.0489232466177371	0.0382874025737926	-0.0876256860449296	0.126801832360805	-0.142525540040544	0.0350932450074042	-0.145942031890966	-0.00637132304316484	-0.221401526798566	0.0376303726522325	-0.284933260732647	0.129018842762615	482.032403573907
MT12435LL	Mt	-0.292400334293401	-0.18825960320543	-0.243977041806213	0.0126269606704151	-0.152111161234971	-0.186047941071136	-0.0665708233162048	0.0154337101184853	0.0108388912473378	-0.181402090841245	0.115038486896411	0.0142013968607483	0.181877287088568	-0.166305760253539	0.307038582089444	0.00486286652508364	0.344071856938038	-0.114208757355304	0.249219030147625	0.140117330307161	0.230769387036753	0.00161535725305782	0.133111357796412	0.0454524279166204	0.0716965469552883	0.145570484869287	0.0273530547606971	0.078821655008809	0.0411491286422414	-0.0117157589533604	-0.0463675414532584	0.0425908789142526	-0.0995322099360059	0.142837509241981	-0.14956587294836	0.0450971794481416	-0.138098886455305	-0.028984408469861	-0.230287726924196	0.0602846781969883	-0.293252011230899	0.127411884818844	485.514748930011
MT134933L	Mt	-0.292389735944195	-0.189809198464422	-0.242192523777125	0.0124301280341652	-0.154324735600612	-0.190646746848931	-0.0639679915218105	0.0203093998414702	0.00738531212337891	-0.183317129215624	0.108719181099687	0.0298554342520268	0.1854939279822	-0.171727248558726	0.307776106475179	0.0182249709068009	0.345950893058718	-0.127604890201576	0.255962092056198	0.136096819957254	0.229092203257059	0.00640311492238801	0.133183780428059	0.0674950685759472	0.0881365940978514	0.146960142171829	0.0193748092798857	0.0599961721026411	0.0254154315644838	-0.00972757244625031	-0.0484149515167495	0.0502915760149714	-0.0877564766764274	0.12443955824076	-0.15847913004911	0.0410774802186897	-0.153011328366713	-0.0121240784549412	-0.232215881769365	0.044065134588879	-0.273737576200592	0.127311864362648	545.01079063149
MT134942L	Mt	-0.30808889185313	-0.175292036188347	-0.237197881853271	0.0139568556384119	-0.154470249647262	-0.193498924559693	-0.0637487637599745	0.0132992311030769	0.016895954268229	-0.188644417098705	0.11135104229103	0.0183026387224033	0.191406028584558	-0.168750073575755	0.289168770895738	0.00103925102132987	0.358721160869455	-0.108116679632573	0.237159151424081	0.138846616874971	0.22572041258253	0.00228933349648329	0.134455001024511	0.0471883766797025	0.0838891423599056	0.147758933507795	0.0288048257920398	0.0784618259057143	0.0321619930656475	-0.00717251655461869	-0.0426483124603946	0.0458290130140452	-0.0906911917191888	0.129728287122615	-0.147126048739034	0.0473345513205836	-0.140781769439229	-0.0195438917863633	-0.225476641163311	0.0479843703143725	-0.299503732522931	0.12899925467455	537.117349951617
MT134952L	Mt	-0.301480542051287	-0.169213748445804	-0.251346736466338	0.0055806019748741	-0.148098947551172	-0.182460879247162	-0.0777249306764186	0.00584967503243812	0.0123928959999191	-0.178758281112865	0.117964498720907	0.0196865299212522	0.187154196931609	-0.146752693163868	0.29008912973063	0.0031325704182015	0.359343777506091	-0.0849213443311447	0.272155148477349	0.131534957997146	0.232195207198295	0.00368729027699965	0.139828235771413	0.0426272325124277	0.0947835118992953	0.133069014172707	0.0279346883954858	0.0382173837835913	0.0273217999008527	-0.0159711913475276	-0.056498669404982	0.0567128033324638	-0.0917881201047654	0.128745749122208	-0.15521551952012	0.0470119664721088	-0.155537926387628	-0.0201954579856335	-0.239356267622841	0.0525100352266228	-0.284115430746293	0.129907785390963	536.880761790691
MT183858L	Mt	-0.322655628853638	-0.166522674603719	-0.241814327636528	0.014733813214211	-0.166020328285108	-0.182317984685097	-0.0601848762075987	0.00335268557239461	0.0116648391044691	-0.189925077690864	0.120997283356171	0.0131614531202952	0.18868289785175	-0.166708333739555	0.307866274224484	0.024984648316232	0.352975747330747	-0.0917045241077244	0.234225586879012	0.129525279629937	0.232888705708274	0.0137178338848674	0.125736666408859	0.0614887313666705	0.0836662281713915	0.130068853473145	0.0353194069408633	0.0479605780523478	0.0481112593282436	-0.00774554020172879	-0.049322289198369	0.0364008015157314	-0.0956973773539611	0.126065325556174	-0.141865031312457	0.0324483502953693	-0.148459293911663	-0.0178950158486697	-0.22698511115342	0.0420984823119303	-0.289130631391521	0.146812314568052	519.416705820783
MT183859L	Mt	-0.316207345976521	-0.158513345235746	-0.25582656482365	0.00620764968329947	-0.171625028618119	-0.163933804527698	-0.0764613960509522	-0.00597499033692299	0.00919451968659273	-0.163151924131755	0.118285982165901	0.0169876014809128	0.197383297992638	-0.13834254096389	0.318330224339928	0.0187051801758181	0.356057023978011	-0.0827405700020794	0.256468467631419	0.13398617172647	0.22868675985373	0.00553858969778132	0.1380790245672	0.0503423293925528	0.0939969961755452	0.11063918786435	0.0352095883105079	0.0407987539637106	0.0292131693052039	-0.00913196748988366	-0.035376539263837	0.0306093421758139	-0.0848152623763792	0.112068078539149	-0.15116381750958	0.0225280451078374	-0.153014168241834	-0.0250095031832204	-0.236929810602092	0.0566653408224996	-0.299485120543712	0.141722375240999	466.906435003437
MT190214L	Mt	-0.297658066375262	-0.185948455087383	-0.254233423702322	0.0116051231771519	-0.160525526920199	-0.193721509680465	-0.0542807002264017	0.0109700281667734	0.00578626606195008	-0.190652521513661	0.115931167562519	0.0191740595663831	0.190680569182174	-0.174348955922466	0.293480021105271	0.0322437068757896	0.346875429483888	-0.129594760710807	0.224457268693436	0.136268019150302	0.220475058998382	0.00435651313056147	0.13752280461031	0.0536869376680157	0.0980169404501609	0.145238441653928	0.0277578902758949	0.0706279918026197	0.0500583442463661	-0.00742810007975521	-0.04557048046302	0.0693521988728637	-0.0800690285550535	0.123218724723503	-0.151703364670363	0.0558054112944257	-0.142045612862261	-0.0250722142888683	-0.233919485052571	0.0550886616319673	-0.291036071842897	0.119130699569123	562.424598120876
MT216762L	Mt	-0.308279399863609	-0.188095769038623	-0.245914571496336	0.0213223702219463	-0.156212260130237	-0.189939567270311	-0.0651005510487908	0.0129889759027779	0.0146941596797344	-0.187260376772166	0.111374142248229	0.0196779035655709	0.183005557724799	-0.165690126588807	0.3105295756247	0.0271909808161962	0.34060745119876	-0.112215042223037	0.249560121306711	0.1332249114284	0.2300594148621	-0.00427592017370528	0.1251922278969	0.0563076600983035	0.0726935564002725	0.137940423787056	0.0373098116832988	0.0681842277172913	0.0384334824405845	-0.0115586181372615	-0.0490951737840317	0.0421070277906631	-0.09400479735071	0.124024467277233	-0.129390562769635	0.0542655092995025	-0.136138281345056	-0.0181745284704911	-0.229848120510298	0.048551902300327	-0.299475782767383	0.131423588469135	527.706899167115
MT216763L	Mt	-0.313912543250154	-0.174201387409546	-0.246492013888108	0.0218587061366498	-0.155336178263128	-0.189998344740132	-0.0665411549233392	0.0167730973778881	0.0156948241158962	-0.182635244921301	0.122306239288566	0.0223871203226729	0.197387456295101	-0.157446318051932	0.293366431337703	0.00304105347565205	0.350534953430066	-0.0877665633634125	0.255780627910649	0.125929951686543	0.223899877083724	-0.00237792213640745	0.138304432544732	0.0491518613767534	0.0740648078813807	0.129252060566127	0.0367400717310475	0.0543667028779342	0.0350509452299378	-0.00800580920433609	-0.046992414199075	0.0524326128700836	-0.0863053277081798	0.1272286058745	-0.150309631625454	0.0451868514173953	-0.141325390336445	-0.020718244247466	-0.232283423412462	0.0539558794137459	-0.303632589242459	0.121585330678588	562.04617671674
MT216764L	Mt	-0.311931077565527	-0.193516540099519	-0.235333859072752	0.010160973878796	-0.156807730059268	-0.196655770764073	-0.0512472114635169	0.0164684801257588	0.0131233404623213	-0.187946050057033	0.118791453280935	0.0269633040061302	0.179668341207034	-0.175500378816393	0.289489677219161	0.0124531985918593	0.346335068264021	-0.118457602792162	0.241229678270593	0.134129476027984	0.217944551768687	0.00843817692982811	0.136054755260888	0.0547952217654012	0.0791865506680173	0.142927174942494	0.0417768695432233	0.062451986736072	0.037389702998104	0.00194069694268056	-0.0441839828150472	0.0554202252633477	-0.0871215054603653	0.135823314883016	-0.135508243200144	0.0486946182725868	-0.136502960214376	-0.0155109921707729	-0.238487924040431	0.0602465305783474	-0.303865495051557	0.116673955755652	561.921533244464
MT216766L	Mt	-0.313402622635112	-0.17955599980578	-0.236855559501553	0.00879643019624172	-0.156018397220381	-0.194779380006415	-0.05689318633952	0.0186149380455298	0.0133593363521693	-0.185117120842527	0.123165562096553	0.0231555643723994	0.189610601439005	-0.162986609299938	0.28087171117995	-0.0114698762267692	0.345829213994216	-0.100554299368751	0.243473017208054	0.123916181823259	0.232969043962576	0.00191828989489967	0.131324926347613	0.0674208795611198	0.0841908548235015	0.146176637369864	0.034244609238377	0.0641850506630862	0.047673768268543	-0.00624331444577777	-0.041405621334107	0.0453516849349892	-0.0940904163096547	0.14165544838923	-0.147374329027369	0.0472660178219097	-0.141194159078957	-0.010918735731603	-0.230272158494378	0.0406903078188891	-0.309206194969526	0.122477904836143	567.115424549452
MT31069L	Mt	-0.321097399190703	-0.171261298641279	-0.244050106637483	0.00292878668098394	-0.175243551544746	-0.181832557235992	-0.0608171573447858	0.0211869013296819	0.00686539028481196	-0.181013016842188	0.118948883923502	0.0315694542247606	0.191492484196752	-0.151044677230713	0.262168026389356	-0.00427387859954207	0.351585012854978	-0.0931392486524138	0.269323104072748	0.129774350463652	0.234102669399278	0.0137752685558584	0.156026718522936	0.0662725722743525	0.0888809490222672	0.134877502080925	0.0383785840958308	0.0549900982495257	0.0377899256376687	-0.0148087863392097	-0.0428385394916833	0.0511138759016496	-0.0812135785462508	0.124933967106538	-0.158360422518218	0.0360577301329955	-0.153537669830645	-0.0257338868709627	-0.222045945217998	0.0291858647349106	-0.296357378077617	0.126440978676468	517.856847290556
MT46453LL	Mt	-0.305874940700493	-0.177426296300646	-0.244324640265635	0.00836903685172818	-0.146667068310692	-0.177589727711934	-0.0712179608628826	0.0123460147889994	0.0245156421403634	-0.179594248678185	0.115815659276159	0.0164919776004289	0.187572343373851	-0.165773058453684	0.295058021673665	0.00462370116495373	0.360099770581121	-0.112041509355386	0.235816511611492	0.139269556842079	0.219591435234018	-0.00816055073456321	0.129405035217487	0.0465110992331223	0.0864590730120102	0.145520222453094	0.0394772133668162	0.0773032862933633	0.0424732872642661	-0.0102146483372807	-0.0476169712580894	0.0365110791933195	-0.0865337138623019	0.131588896597151	-0.149305473779899	0.0532480166971806	-0.146589065155794	-0.0104070210456039	-0.232793936738014	0.0443269627760408	-0.305360221817448	0.125097210125822	503.010176930088
MT54432L	Mt	-0.321374316411282	-0.168217096375845	-0.242793646988444	0.00630016877322822	-0.163058877431657	-0.170780335277127	-0.0598294107881147	0.00848481744576225	0.0131688698447775	-0.180381006963037	0.133928652586019	0.0222636287952189	0.195556063521298	-0.151768928580022	0.274566646887771	-0.00772667118768873	0.347015021082988	-0.0950322315355249	0.253259232910308	0.123461398294315	0.23680029612023	0.00854703671890956	0.133015536265484	0.0791660147742232	0.0970318827189627	0.127954994844292	0.0378228565179615	0.0478966031971339	0.0449505683468564	-0.00738566931109792	-0.0475804057121145	0.0464126746712515	-0.0915552970912283	0.134155039613108	-0.143454781704932	0.0395029515505322	-0.146775760426756	-0.0212735198852109	-0.235041016639025	0.0363696940604575	-0.315652113609101	0.122050436377121	494.005880049833
MT54433L	Mt	-0.301209462975737	-0.192697289662279	-0.239054970059408	0.0112863774057729	-0.16578288233903	-0.200452491340649	-0.0524249400760458	0.0180184107011334	0.00337495374120784	-0.194635970917671	0.11700880201344	0.0277023386790616	0.181376187420643	-0.169941293892671	0.246984081540567	-0.0087624127893477	0.351692363439962	-0.109874520308797	0.277013199121607	0.146578291396368	0.217370081899121	0.0181026828195667	0.140919774176819	0.0728783427076219	0.0990062933067711	0.154868628432319	0.0271198171428917	0.0504298904882953	0.0277749820871376	-0.00592946351905044	-0.0415030678770427	0.0387865184276701	-0.0839917382532968	0.144011017714739	-0.139247374532829	0.0598837010911494	-0.145717966681085	-0.0192447501877808	-0.218294386384557	0.0353655558960458	-0.302413746711137	0.123626436858503	518.002941708874
MT54434L	Mt	-0.305118136450776	-0.184208876903834	-0.244853869291742	0.00238823287475574	-0.15613959597064	-0.182899352339386	-0.057921992873511	0.0166147869463792	0.0127466810683065	-0.171078338196758	0.119073016711808	0.0266127388882892	0.193702329374923	-0.158964403374932	0.280676514080275	0.00407143512091963	0.361819641581092	-0.11290111038985	0.25376190985169	0.126311054356638	0.220160494887624	0.00877035543758316	0.136644577470382	0.0511947480317731	0.0843877882955101	0.136622204012794	0.0215847166258025	0.0647301042603331	0.0432535171657977	-0.00526316707016101	-0.0402996957809409	0.0391797970981499	-0.0845969431274245	0.12880346334844	-0.14900627081808	0.0387811575986919	-0.14350959276835	-0.0275400818631637	-0.250556259217539	0.078711544596068	-0.295808830814207	0.120063707567271	497.585120739108
MT54435LL	Mt	-0.315999428995442	-0.170319545147739	-0.243293762170229	0.00445753755384662	-0.169578368586082	-0.167541466462482	-0.0647039371735217	0.00966275939562615	0.00621903982434789	-0.178167387403549	0.126466862057538	0.0262621140135895	0.187500731506738	-0.159054433694052	0.285516174978085	0.000432724911048924	0.354967084833363	-0.0952000952670986	0.26300880414887	0.113796356446424	0.224335742717789	0.0194576318006697	0.147428730034669	0.0453264545688432	0.101665460123682	0.133753602398371	0.0458722392446801	0.0583520727588035	0.0197018132123756	0.0134809805076742	-0.0408548521622111	0.0465522505005877	-0.0826100126475147	0.134779312389965	-0.150757263741304	0.0519910083367273	-0.149826545054878	-0.0101760845780073	-0.220050382658309	0.0293968139966773	-0.325008129492644	0.0927573929740741	501.147730334128
MT54436L	Mt	-0.339017095154544	-0.161177328751273	-0.251559247126368	0.0074777374351034	-0.180040632729176	-0.186567911037917	-0.0634485658175762	0.0110662362309748	0.00225788675037069	-0.181022654564189	0.130508070510106	0.0224068839194459	0.19234768683244	-0.154176032758668	0.281825656037906	0.0144159462144753	0.345732025294582	-0.078819712821287	0.262544883953067	0.12505025563889	0.237183270473098	0.0261199187520638	0.148010379161538	0.0553720924584632	0.0918816264853561	0.13307813757464	0.0413273395407927	0.0439677334580519	0.0354476214034576	-0.0123138295978208	-0.0498072042086226	0.0420899430891479	-0.090437092026775	0.123637537394455	-0.14292832860805	0.0345258907413671	-0.144948994363811	-0.0178707422528331	-0.230209352766183	0.0307618016722625	-0.276669933641606	0.121978097204649	517.07538365402
MT63495L	Mt	-0.317991116491024	-0.179611061805832	-0.241872308250703	0.0180279740209948	-0.1638704317511	-0.192401026310371	-0.0669309331791588	0.00771731843161643	0.0145931448384572	-0.193125969107568	0.115021698632553	0.0184720071691017	0.186535737276763	-0.163674355463504	0.30300765189754	0.0161009285666141	0.353728469699791	-0.10018089389352	0.246588286330533	0.134139168114507	0.225354485696848	0.0101603340452817	0.131249996645099	0.0493059994943552	0.0756035152966228	0.13888269516937	0.0320781190498212	0.0655292303106204	0.0341361637267813	-0.00844810943834778	-0.0466982533006463	0.0310719435089515	-0.0875458378607363	0.134335040912132	-0.142231950467648	0.0530834220269901	-0.146285883611359	-0.00588371029264071	-0.221539433746663	0.0375949044565582	-0.282931120431769	0.128904160084689	527.470874844786
MT68823L	Mt	-0.315613824781484	-0.176887865193024	-0.244865046695024	-0.00351059186492904	-0.15300848088398	-0.170808759536849	-0.055391092957933	0.0181272002187653	0.0156944828817138	-0.166321074063384	0.119639165608863	0.0170596765081437	0.18541015587754	-0.1458725924641	0.299315364797494	0.00434158115063226	0.347338249586783	-0.0960728941778735	0.262740450025547	0.11343581172977	0.224211119075036	-0.00226582272762705	0.137721945532683	0.0460310570379995	0.0901091231919421	0.140485146857493	0.0332748200748812	0.0634093661132079	0.043494010617775	-0.00553805882859873	-0.0374243032303928	0.0490663779070157	-0.0879962812091526	0.127460831723993	-0.150027413551576	0.0381556618656531	-0.160685503422806	-0.014212481109767	-0.237648720359493	0.0406570997107427	-0.316288220178419	0.123260329142737	504.96421372495
MT68824L	Mt	-0.304464140768949	-0.186572283728372	-0.240088461608938	0.0120999205782886	-0.1463170116917	-0.183793180629535	-0.0550437734908819	0.0209242948203094	0.0233571022218228	-0.178132518576957	0.117061510839606	0.0209272625826657	0.19227576230818	-0.162749122438537	0.281895091502097	-0.0109081577447825	0.360647311574664	-0.116111004149345	0.243267952973713	0.130695695163609	0.219253569473906	-0.0100004255792755	0.123706833201057	0.0605612681912254	0.0792012254100461	0.152838735811242	0.0314333793073697	0.0649802520186309	0.0474545323214909	-0.0139010557104709	-0.0527337580955368	0.0660601901524671	-0.0894030320082022	0.133583805618317	-0.149272511895088	0.0506164264014654	-0.139695870207784	-0.0209546996429386	-0.23267621669642	0.0420325939303753	-0.309859494670453	0.127802002931618	513.964238148179
MT68825L	Mt	-0.311755297959853	-0.195174955338647	-0.241565048554188	0.0156452129346139	-0.157097525631926	-0.190912402930774	-0.061393963386974	0.0135280579046871	0.0211377544056517	-0.193121780357323	0.120725759130124	0.011528861334319	0.194518703676554	-0.17623695348665	0.282617902563114	0.0258221169659634	0.359557700812842	-0.111407940251171	0.223002095376772	0.129214721849745	0.207849437343653	0.0122472878370115	0.136171715295568	0.0491337912314203	0.0810855690153773	0.139170254224261	0.038601946787131	0.0633539070593055	0.0443925658129141	-0.00991143070595519	-0.0437096493331667	0.0454443971931761	-0.0871171327089064	0.134160905349845	-0.144410438958939	0.0459662680731303	-0.139543656891342	-0.00993974706492824	-0.225919895966613	0.0493921061149597	-0.297148540827796	0.152097322063011	518.180792130829
MT70435L	Mt	-0.301776383761233	-0.200119565711787	-0.237039032048366	0.0213163652215503	-0.153511714208975	-0.19127177514134	-0.0676563576809789	0.0110223403464054	0.00437429353686794	-0.191109951209707	0.115677077375612	0.0160623788406463	0.190913967686451	-0.176737316389518	0.29531027090369	0.0208902307771249	0.361772584789606	-0.102580836452302	0.224316324073662	0.125864513308692	0.231820276562627	0.00508223727058331	0.126682613626539	0.0551331189818784	0.0727947530025708	0.146192350691532	0.0329959648006757	0.056219499956839	0.036471355235501	-0.0170358522792688	-0.0472446751379555	0.0450344351368697	-0.0864952244083993	0.136785579171925	-0.141352274264581	0.0552543135458091	-0.145111407418683	-0.0201600120303757	-0.225950948220014	0.0585553437630034	-0.286991464444616	0.145602602201438	546.498812790067
MT70436L	Mt	-0.315524485197552	-0.18382720454262	-0.22971746830255	0.0111882975138518	-0.16497252307545	-0.193375451860952	-0.0624108188230493	0.00347451853096754	0.00606911308650746	-0.18253147137823	0.119802518332005	0.0198724484058233	0.18640353510493	-0.171678830540131	0.300104154455359	0.0269614023723696	0.361244862105475	-0.106939126357475	0.251972315983731	0.129332498258518	0.22202414814489	0.00670784461948071	0.125454272596315	0.0514783434140676	0.0754068597935595	0.1389420966265	0.0287950210199734	0.0609502665870501	0.0249807034168748	-0.000405081158453148	-0.0381686380889652	0.0517395289063445	-0.0826520234085753	0.129913780082496	-0.14413894803447	0.0352454482749776	-0.14979540117818	-0.0131036848015726	-0.224024393753189	0.068767938689342	-0.290852804177638	0.117286438357644	538.930775658972
MT70437L	Mt	-0.30492924675516	-0.181988145797877	-0.244773230415822	0.0190978290923749	-0.162013817131781	-0.188270980990058	-0.0638580893339429	0.00586004231660577	0.000718082309530292	-0.181771936403723	0.118779539831014	0.00889107421455623	0.181450415034038	-0.166101244736032	0.319299688634376	0.0282349023362065	0.36179826494811	-0.0962221663843007	0.23921351489375	0.121817755003597	0.22730320446099	0.00419869890398447	0.123955062897422	0.0505122799406952	0.0727629454676716	0.1333778583486	0.0334633378744453	0.0571640138473583	0.0411505411619554	-0.0133124437928804	-0.046081901929022	0.0529667592160805	-0.0845682186124357	0.126892795922344	-0.140071255069986	0.0451556284818658	-0.148728396101697	-0.0109775536040027	-0.225217579667774	0.0680266823359093	-0.299652862495685	0.116448151748695	554.279283222388
MT70445LL	Mt	-0.323289836160303	-0.179983416123114	-0.235677000723003	0.016478779473119	-0.158998996594666	-0.18776609168171	-0.0657356211666093	0.0123167939062346	0.00191950000874234	-0.177049148203568	0.117258416261164	0.0172132490519518	0.188579418498841	-0.172177770958805	0.300221517876876	0.0239038051806965	0.363169810516371	-0.104389129904925	0.23894380016557	0.131955348693723	0.235297412017097	0.00454784002637767	0.117905480998575	0.0615349135975271	0.06710614064462	0.130648738534137	0.0346010765621436	0.0534929666356525	0.0427855064975317	-0.0223590818505448	-0.0446606949023395	0.0674050028792365	-0.0808265350568058	0.127101463460873	-0.139331475520267	0.035554279183494	-0.14191296747667	-0.018015943640033	-0.213075770587784	0.0494378715145932	-0.304279181859083	0.130149530225084	542.674768864285
MT83429L	Mt	-0.311263870154521	-0.166659268836972	-0.236667725998442	0.014655554126248	-0.167368173792343	-0.191191555776515	-0.0668496738982698	0.00784970049565428	0.00421422616857999	-0.199828187657552	0.108677361416957	0.0118898257661339	0.192743141232209	-0.179617413043604	0.330111806121188	0.0440897136573935	0.356753611096998	-0.10603522743565	0.21733623688022	0.150444179419554	0.230797301008656	0.000520813408966885	0.12751295685274	0.0426345971070176	0.0599099832939423	0.137067925931126	0.0272870330618308	0.0572995033627007	0.0423325039927097	-0.0142356610940646	-0.0444304947768099	0.0348695077470981	-0.0901802413298934	0.128889066765749	-0.139275232552555	0.0439656151089122	-0.142197385767058	-0.0144660264471055	-0.223024152365242	0.060040816297476	-0.276419210490895	0.137816521097434	549.845086408544
MT83430L	Mt	-0.324123869724915	-0.163741553812677	-0.250462891897294	0.00734650739274723	-0.176819005904991	-0.183740133847847	-0.0807635682944854	-0.0155596647663897	-0.00190713551589452	-0.175053529830984	0.121386922428715	0.0143270833194145	0.194621878835995	-0.144881441397891	0.284376717002128	0.00855900013886413	0.363161587524716	-0.0721280274455687	0.263389626415032	0.122161209085466	0.224632134654818	0.015121852412516	0.142030089161585	0.0546397640615759	0.0896241573591358	0.137800943135428	0.0423488337897009	0.049969601025927	0.0357301339863764	-0.0116645241654548	-0.0333479719415739	0.0365939226465201	-0.0914282005078713	0.118146687817948	-0.134445047002824	0.041345237464913	-0.148460001039878	-0.0180527865627919	-0.230261924978267	0.0383145511074714	-0.289282464350205	0.140495302220813	534.740435476254
MT83431L	Mt	-0.321501019484421	-0.18045947033356	-0.266384010913664	0.00758498770279654	-0.178760011067837	-0.187110735502275	-0.0605967880175354	0.00160838863183081	0.00251697980473511	-0.181142113272837	0.116631646754549	0.0116084137232678	0.189723139937244	-0.156787325496134	0.267428874898881	0.0172047746223361	0.360178596527921	-0.0878020787938721	0.253950415225038	0.129203628380907	0.220319672897669	0.0350321556900149	0.152707917826925	0.0628921702231151	0.102975598731651	0.139861872806504	0.0469723582788854	0.0415312045687296	0.0353267435429403	-0.00960765010667136	-0.0425497822944797	0.030348537299896	-0.0823799415336153	0.133817709613194	-0.140332255260838	0.0273385860408627	-0.154047215479609	-0.021763641185381	-0.244443858336049	0.0505907491844519	-0.25773706203839	0.136049836202824	492.447048156546
MT88894L	Mt	-0.318486392019792	-0.158630677445898	-0.242530265137419	0.007471721663003	-0.170258329020992	-0.177769436525548	-0.0593744967728547	0.00740649331894052	0.00612339921426281	-0.174591111530484	0.123722118906661	0.0123909674655998	0.193983662871789	-0.156086487946985	0.325185804590499	0.0176546150455358	0.364155874015909	-0.0875229995102159	0.235920812760388	0.130360052391459	0.234972013936357	-0.00739481681666296	0.129896353784427	0.0444508616318715	0.0659194846762426	0.145780829795084	0.027146910865385	0.0577290138407179	0.0368249899132577	-0.014354018529635	-0.0513949305599419	0.0327827402781661	-0.101798141923383	0.125974266461518	-0.150655396686165	0.0394128212868892	-0.14446247693587	-0.0260076399741896	-0.238187911585466	0.0478723819446439	-0.266703084893292	0.133070423156189	596.820544137651
MT94503L	Mt	-0.311179823923587	-0.192454410936246	-0.245283645820095	0.0121515836060826	-0.166563526075462	-0.199608433081446	-0.0570023896755088	0.0116281396111324	0.00314410343715099	-0.187842025423466	0.119935615979451	0.0272403651679878	0.179969183665565	-0.168562145767851	0.288431122239126	0.0152290640829939	0.344968846901255	-0.116678711630997	0.253810306534336	0.149581404237384	0.224689424418459	0.0062840801722806	0.13196364040775	0.0568282781577001	0.0744217097681549	0.159488333404244	0.0296596663778527	0.0541716471043893	0.0438633311629695	-0.000333201033947182	-0.0412252600312477	0.0376563782789051	-0.0912674943600645	0.133214913421839	-0.145481664543216	0.0404139942206639	-0.138436106164596	-0.0197335090801079	-0.235083030373023	0.0416870721225631	-0.263334009925271	0.139637183365896	548.438910085014
MT94509L	Mt	-0.332846779860888	-0.169516601645055	-0.243023270530285	0.0118004506586593	-0.174866046177388	-0.174941179794065	-0.0542756748587599	0.00800110764649062	-0.00217980167282734	-0.165900107358262	0.120353265280727	0.0137392252075451	0.183538606037202	-0.144169474738526	0.313633442317736	0.0203876007032571	0.349859304664269	-0.0789072767219972	0.266005525955799	0.144772523392204	0.235852664675351	0.000993811528199979	0.137544116677293	0.0455309402818729	0.0831152637725357	0.135264993723045	0.0268856913833743	0.0312624358579905	0.0309188404138747	-0.0132043952060684	-0.0434379119835984	0.0309016840455442	-0.0878869576762695	0.126276919286206	-0.14743759008813	0.0203869845336181	-0.143781182690828	-0.0172368194112255	-0.235970413510212	0.0413452523780475	-0.282001092128976	0.133211925632519	586.315289795191
MT94510L	Mt	-0.303061957556891	-0.190238580399745	-0.248788994580796	0.0138224224098384	-0.161458735942211	-0.182979685081212	-0.0656886801695322	0.014194972344211	0.0135883967882914	-0.17492387872017	0.121123873339032	0.0244982639425577	0.186400931645349	-0.155105073332685	0.275420333060631	-0.0053214243638991	0.356448961032208	-0.101874659172064	0.260300407387843	0.134108953675222	0.229678123056135	0.0132845647161346	0.138370907818888	0.044614912584573	0.0887262264830503	0.145823085206305	0.0378199940917394	0.0501329275593087	0.0430495312891509	-0.00489269399713716	-0.0486231684190452	0.0421698370053708	-0.0918995985267205	0.12385773840414	-0.139106829169667	0.0380875615472674	-0.16378606975958	0.0000680692234236845	-0.237626717295645	0.0416612286944043	-0.290886934572228	0.129011457754156	508.561931425503
MT94511L	Mt	-0.30139429136758	-0.187863448855023	-0.232496967426357	0.013333061980789	-0.148617177836363	-0.189931565672412	-0.0600147093125857	0.0233980860065759	0.0139580731348278	-0.17997999065949	0.112811625547567	0.0077465448661915	0.200304845984461	-0.169704361785034	0.287498638994288	-0.00198031668335483	0.360401213613921	-0.120083703586208	0.249966004513694	0.144322649791582	0.198145004639196	0.00881000277156961	0.126381365352596	0.0337336473797969	0.0712167764094131	0.16192422169823	0.0367703605734093	0.0583862467580133	0.045482305365821	-0.00500526437492067	-0.0404253268827413	0.0435112953613213	-0.0951302051037472	0.13606754603098	-0.141653586430319	0.0482148822222645	-0.14698160410011	-0.00147665707214521	-0.222964668952669	0.0452054144987815	-0.31325767671672	0.131371709322494	505.12676391085
MT94516L	Mt	-0.306172679167103	-0.17577763049699	-0.238502005895285	0.00150811771430507	-0.163495350900836	-0.185643416694392	-0.0561259598183773	0.0140700145479436	0.00276393021379841	-0.176332142437397	0.122599645024194	0.0213655897790388	0.185316080310564	-0.154830719691827	0.282752287738528	-0.00845678526960587	0.345260241496948	-0.102530145514762	0.267637297967439	0.136450232691057	0.240121431784876	0.00485639781954659	0.133796322600441	0.0461730954963039	0.0733084982789993	0.150883065972354	0.034100614098003	0.0623640038748903	0.0454546615424689	0.00320009903534585	-0.0413594126470057	0.0388025269574292	-0.100258417455821	0.132782045936146	-0.145019736103004	0.0336686526399053	-0.138815786480863	-0.0146867576150802	-0.242872780780494	0.0515736048338189	-0.300488881807469	0.12056015042197	560.930858993716
MT94518L	Mt	-0.305773320630936	-0.174434609198232	-0.245890600662983	0.00126035148538171	-0.155461689228454	-0.179800615779761	-0.0569144316528287	0.0139841060747333	0.00726380155264881	-0.186773263651591	0.125066418643109	0.0231157478560256	0.174997308227499	-0.167198160856073	0.286216288766778	-0.00154709988722155	0.343774151173277	-0.0857886280059541	0.261614416030706	0.139565350555081	0.236644068089007	0.00320770244284021	0.144183285538871	0.0516360652029909	0.0812149897209716	0.149900447991141	0.0400046229726973	0.0416625944557528	0.0369796550823796	-0.00261468066118214	-0.0395353246552789	0.0407116516760563	-0.0918047212264549	0.130273052396263	-0.152582667616727	0.0359256409541981	-0.152028800453782	-0.0135892745302382	-0.241210897589318	0.0578432572413792	-0.296756552081179	0.12266036423841	566.810457947007
MT94532L	Mt	-0.312279119424292	-0.177921519496139	-0.252473339697136	-0.00253068221474246	-0.163303103111094	-0.178338462087991	-0.0598329635389124	0.0127748439751234	0.00362228519347421	-0.174043491993724	0.11923555030849	0.0155245929820288	0.192104243370811	-0.154844286383664	0.286377838752873	0.0137731681888902	0.345620118068687	-0.114797421511929	0.263553846927978	0.137724118349664	0.213652682467816	0.0210969103340973	0.149778036021694	0.0589455218254817	0.0943253964957204	0.141411372315278	0.0412407431987913	0.0548756208962118	0.0395055633756873	-0.00559830644297471	-0.0389386003732738	0.0457754491108682	-0.086351784958407	0.128542546158915	-0.159201262208368	0.0332194063727478	-0.165110116592749	-0.0233793023009492	-0.233822626566166	0.036418541951666	-0.277703387711624	0.131371379971142	497.990437850443
MT94534L	Mt	-0.306137806260007	-0.161971963033752	-0.237517087723596	0.00851853923025115	-0.167965202594233	-0.181249452806206	-0.0607860077781456	0.00995970494830702	0.00349125696091283	-0.183014378124433	0.131765597350881	0.0210523079453712	0.187964995194601	-0.159592334718941	0.309777533462952	0.0121494707622237	0.346442534815035	-0.100812855263602	0.247382126679817	0.122755629607936	0.228972553532888	0.00685958267762751	0.13679653112889	0.0603012049853715	0.0750493900605133	0.145135958223062	0.0337020882899586	0.0559122199507191	0.0464036266191259	-0.0115015862017846	-0.0457659966830957	0.0419478498639692	-0.100455350093565	0.131634995117223	-0.150630405037224	0.035914089858161	-0.149492306205607	-0.0207452088829877	-0.227773018343125	0.0372973285738633	-0.301225053376977	0.12944889728762	584.302677597509
MT94538L	Mt	-0.288812177841271	-0.181863634500607	-0.241822739087513	0.00252788673904204	-0.142333066144219	-0.181695755249355	-0.0782576047304914	0.0127933866061826	0.0174849716295295	-0.175374174990311	0.116144571840555	0.0219961972069686	0.188588863382596	-0.159099264571908	0.292182917446532	-0.00204923950895357	0.349373091650577	-0.11803342617865	0.259631608388191	0.130037947280897	0.228524535144482	0.0000689784489813754	0.142350440957579	0.0497193211177267	0.0874886475359973	0.152270873705674	0.0321069960847485	0.0640319713103583	0.0184198834623338	0.00196439007694333	-0.0368748907418676	0.0486242795968562	-0.095253292137769	0.139530684670141	-0.161803535742632	0.0375117416712016	-0.160379934934469	-0.0145056573696743	-0.23313792797586	0.0374632615872657	-0.29362135818703	0.134080232351221	519.850894373524
MT94540L	Mt	-0.317811587892388	-0.170934052868151	-0.243887675775257	0.00809783288025018	-0.162435119960496	-0.182122809168953	-0.0717346437743118	-0.000840062414688806	0.00965762282180379	-0.184767147010308	0.123244205442069	0.0176909244163638	0.194034698667818	-0.153743223762711	0.289061243805096	0.0128809439826284	0.378270803834193	-0.1080133905366	0.241909823909127	0.123686443960481	0.221865809844091	0.0185772612813104	0.137650767086635	0.0493027531364868	0.0717472718023889	0.145233117227377	0.0326464618195403	0.0588550604444873	0.0332886041856579	-0.0124845075810016	-0.053113441455798	0.0287091764803152	-0.10014230613539	0.124808144658415	-0.137335924606821	0.0594127503031936	-0.140872087073031	-0.0140545223081207	-0.225365221581298	0.0481317277231237	-0.280679304963626	0.131573579156102	476.966505762247
MT94541L	Mt	-0.326623893547301	-0.171178487479898	-0.249677256533854	0.00725270308584556	-0.174867657828549	-0.175346338800568	-0.0655904862540104	0.00631181656049987	-0.00212408190262354	-0.164171737279776	0.128672961146053	0.0202385167676797	0.184776561615626	-0.1469429557889	0.305862433150372	0.0117701606654381	0.355305341562618	-0.0853383111081619	0.261358068388318	0.121741560782702	0.242906998860864	0.00724236872151847	0.145339616422606	0.0516666544178139	0.0769767337368135	0.129901543636849	0.0371295448560038	0.050563697719421	0.037545351482035	0.00000443667629994662	-0.0490732713173978	0.0413220732331596	-0.102808017137217	0.114794938999738	-0.148205471847171	0.0388103545831312	-0.145768707543203	-0.01704080994035	-0.240202371606094	0.0383605699825394	-0.270932395703886	0.120037244565018	556.051299449113
MT94542L	Mt	-0.306443247059169	-0.180022935762851	-0.229609188165578	0.00821756046084699	-0.159949956104745	-0.199073887343854	-0.0629764200476866	0.012178088186443	0.00858483554152369	-0.197105535891089	0.127405275121051	0.0273371957240685	0.187497432600739	-0.169928859711837	0.27751955638826	-0.00549825044720084	0.343886938863795	-0.10109551839022	0.249405328822835	0.13423144890213	0.23873006812386	0.0130225676883895	0.140114630080556	0.0681809805914739	0.0772396747681459	0.144112682979197	0.0221558308768197	0.0494245131771268	0.0404363924135989	-0.00588121197691752	-0.0465787334103943	0.0431493796851838	-0.0952130023702839	0.142219580495881	-0.150298541199658	0.0475290940419712	-0.143755291948213	-0.00749148544095537	-0.221039852572727	0.0393746672117912	-0.297111730722732	0.137119925820422	511.41130590702
MT94543L	Mt	-0.312794656913273	-0.175927955498494	-0.245752910455547	0.00524552961202024	-0.165485601170051	-0.184582415475153	-0.0570047491729538	0.0040243362510981	0.00513675152666354	-0.178506049485517	0.121701991197421	0.006422300771388	0.192758611491061	-0.147996072687581	0.286795965887912	0.00037993250862614	0.353755315639294	-0.0945844198733665	0.254070115836909	0.138258766634527	0.227063192517839	0.00421902366707012	0.136444638117102	0.0387375932815419	0.0771520160883726	0.141898019439653	0.0383775886865063	0.059076689496428	0.0385153871999952	-0.000523458113267726	-0.0384359332390156	0.0404408713259628	-0.0953158722753931	0.131778015231592	-0.133950034271501	0.0449911190293428	-0.139833886288074	-0.0128314690876306	-0.237523474225492	0.0532042001376468	-0.305674456177775	0.126275442834113	504.188362382458
MT96040L	Mt	-0.313378929157511	-0.172060707338497	-0.241139576980544	0.00826713516400282	-0.154446040860559	-0.183181799241496	-0.0590462482764297	0.0155626925605783	0.0180980571645326	-0.179452246075862	0.132182791031406	0.00752411438763999	0.196792799869799	-0.155022224867975	0.287439606223655	0.000263235375507616	0.355297218560001	-0.101703194397976	0.226155341366278	0.139964811719839	0.226907118029951	0.00541364118922346	0.140404965799442	0.0357828637731312	0.0839692538128898	0.139366771414554	0.034880586231896	0.0627597303139355	0.044586512475432	-0.0113650775861236	-0.0469516643253611	0.0475145734473942	-0.0886235811142603	0.133733120790173	-0.160710464477903	0.0443885778022082	-0.150673248626647	-0.0145918391358096	-0.229178801024498	0.0345471055813883	-0.302565695721572	0.142288715124164	528.473182632671
MT96041L	Mt	-0.312563800119512	-0.185220687929507	-0.23723851716484	0.0126081998484757	-0.165003105991742	-0.19258765392664	-0.0603303463083076	0.0135911714441731	0.00587915732141381	-0.183843851531447	0.126307013788959	0.0206356330117342	0.186455783500815	-0.167071172841799	0.281932209704626	0.00161201555655828	0.366337007071565	-0.109030631080509	0.242333079233756	0.136589012294145	0.212922982992889	0.0142214967525532	0.135581451144255	0.0542133024402428	0.0790145028583381	0.145664098598299	0.0391467883956559	0.0604744181515356	0.0362681479311775	-0.0024858135546614	-0.0470929700437682	0.0452672312064995	-0.0878451828296591	0.131087443726804	-0.135536515980721	0.0438018644605183	-0.142477490267549	-0.0113627379097508	-0.227900037874812	0.0422566777641668	-0.29619015736254	0.129579983518608	509.117163052166
MT96042L	Mt	-0.2983242911849	-0.17643246532788	-0.233336535331374	0.00382232658426082	-0.150210319953888	-0.187831791257059	-0.0556335236144983	0.0120789143463213	0.0183783547871872	-0.177599480514089	0.122036421270796	0.0166995211071552	0.189033106824014	-0.152754878212264	0.280811370883111	-0.0167982823146018	0.354548070793302	-0.104006877203955	0.250060394647889	0.128262122231287	0.231591877448267	-0.00140947633944357	0.138982774056377	0.0475800759562402	0.0709377824691072	0.145632552165963	0.0294576460607142	0.0675464934081552	0.0484398471491364	-0.00596675255206544	-0.0441880685489637	0.0412072200844445	-0.104967384033637	0.135492635645234	-0.153923149412121	0.0465554499840469	-0.13118640639983	-0.019691291794283	-0.245063213682488	0.071676826739084	-0.317444754228203	0.125937157263449	547.397305002326
MT96045L	Mt	-0.312838103574363	-0.178154093690118	-0.24788619806517	0.00349517667139949	-0.15061045488212	-0.180510326025381	-0.0582502704656834	0.0166923078077777	0.0175168456659349	-0.180913649436045	0.125530779247815	0.0221118273827457	0.187652660651772	-0.163734495688906	0.25846176146187	-0.00165053862888042	0.353971746619099	-0.103548618753718	0.252842215247489	0.119578296363188	0.225218895941086	0.0140634459156275	0.143204274148211	0.0553121966456262	0.0964836958997822	0.141451174769137	0.0415618697640001	0.0614396062010046	0.0414073485849453	-0.00308263938235515	-0.0386385498915507	0.0420738031102539	-0.0814195620963802	0.137959195138357	-0.150018633372587	0.052123831784292	-0.150172080335721	-0.00848199893085304	-0.232177354276646	0.0327938176505576	-0.321840886271786	0.12098168109629	512.398747256935
MT96046L	Mt	-0.314963704639974	-0.17560695549016	-0.251036677365877	0.0132846514445365	-0.158030108958437	-0.182233419868381	-0.0688729006196616	0.0117112876253673	0.0198726751328095	-0.176169733386163	0.117119110234441	0.0122753811510931	0.198768149221542	-0.148531876573588	0.288087799431538	-0.00154913814674201	0.3528198810352	-0.0906790802377835	0.260766816533551	0.126450432227228	0.228845882795767	0.0094864590989858	0.139063964285653	0.0465577606156591	0.0781722598874051	0.137798005739962	0.0389620815965992	0.0518437151255209	0.0435569188961502	-0.00670414349943852	-0.048700177820606	0.0419967408688163	-0.0895362177990915	0.122404431730861	-0.152082629681028	0.0334402419584576	-0.156445483220107	-0.0000760617379595846	-0.240717649297434	0.0450847400115848	-0.285649989648439	0.129216561342142	511.793857310687
