# Supplementary material for: Are geometric morphometric analyses replicable? Evaluating landmark measurement error and its impact on extant and fossil Microtus classification
Source: Ecol Evol. 2020 Mar 13;10(7):3260–75. doi: 10.1002/ece3.6063 (PMC7140992; doi:10.1002/ece3.6063)
Supplement: Supplementary file 1 [file ECE3-10-3260-s001.zip › LDA/Output/Dinolite_NoTilt_EO_T2_Dep1.csv]

	species	coords.1.X	coords.1.Y	coords.2.X	coords.2.Y	coords.3.X	coords.3.Y	coords.4.X	coords.4.Y	coords.5.X	coords.5.Y	coords.6.X	coords.6.Y	coords.7.X	coords.7.Y	coords.8.X	coords.8.Y	coords.9.X	coords.9.Y	coords.10.X	coords.10.Y	coords.11.X	coords.11.Y	coords.12.X	coords.12.Y	coords.13.X	coords.13.Y	coords.14.X	coords.14.Y	coords.15.X	coords.15.Y	coords.16.X	coords.16.Y	coords.17.X	coords.17.Y	coords.18.X	coords.18.Y	coords.19.X	coords.19.Y	coords.20.X	coords.20.Y	coords.21.X	coords.21.Y	Csize
P23-04397	Deposit 1	-0.298930664628629	-0.163941070883193	-0.244040426831752	0.00550563213109559	-0.154902447281129	-0.175423030013343	-0.0769156118053503	-0.00174249159808483	0.0214481155279875	-0.178215634185206	0.122657607775103	0.0103932217907487	0.199698275079866	-0.159590280338404	0.3143896230051	0.014942560591432	0.369326281460831	-0.104011624472877	0.2394413688299	0.115949082873297	0.231479151456017	0.00560652148880744	0.130919225897985	0.0455586081213885	0.063788566588292	0.161594278542249	0.0115272485512173	0.0582117675255419	0.0331859641645845	-0.0218709524525047	-0.0581158389992629	0.0225387446785845	-0.114400939507338	0.146039849496817	-0.158830036626466	0.0547552617630283	-0.146382491091635	-0.026681045736435	-0.228267677256799	0.0329013140225176	-0.257075294308522	0.157479286654539	654.311488367371
P23-05105	Deposit 1	-0.304868061568021	-0.169275265352362	-0.244796596565676	0.0000369947562924994	-0.159224387212087	-0.179963653620222	-0.0740133857924971	0.00850444923563822	0.016823833320356	-0.179362025321491	0.116594010724424	0.0114622135771322	0.200359138706701	-0.165344842211996	0.285078557302879	0.000268536036781634	0.381535033265896	-0.104181163712776	0.252262542869554	0.13557971856938	0.222307601317984	0.0167063328029148	0.129460894700313	0.0479754579511636	0.09367567745426	0.144015951769978	0.024566406289879	0.0590743447050552	0.0229257131942222	-0.00623469863092985	-0.0660910272104187	0.0463906100159767	-0.0997551130012472	0.132769200302258	-0.160507408426902	0.0433581018509259	-0.152820410635397	-0.0133355049933991	-0.231772269840492	0.0332998334529278	-0.251740748893728	0.138255408816752	615.238010467339
P23-06214	Deposit 1	-0.306212429853526	-0.182651932975784	-0.252971154263395	0.00336294473156692	-0.151598847251407	-0.188566131068395	-0.0757619835953893	-0.00336622107491989	0.0234552437762544	-0.184984353178069	0.114740322422542	0.00430626015386896	0.203014994153171	-0.163882247613873	0.266210142924871	-0.00867285450466181	0.370929306394547	-0.112012775418968	0.23602387128312	0.137524921381346	0.226878965367833	0.0192033634858679	0.135294172907067	0.0536858607480626	0.0913245835070924	0.154245142713484	0.0237030437081969	0.0682727457911678	0.030156649004827	-0.0060521919513729	-0.0655723722701144	0.0455867155694941	-0.0936925615650898	0.139856186861589	-0.136978157288737	0.0513986077741454	-0.143051476068289	-0.0130272935256317	-0.2297879706306	0.0303380351668824	-0.266104342662977	0.155435216934202	578.073565923099
P23-09006	Deposit 1	-0.303625120681559	-0.172555985774962	-0.236309055078099	-0.00952217584426938	-0.151647448069415	-0.177468633203073	-0.079436659528343	-0.00380148031476568	0.0195081717581234	-0.181662397690117	0.119193196111235	0.0034632606068779	0.207307307702943	-0.164324952952783	0.282150105278378	-0.0149917124718397	0.374874542024458	-0.118048214445697	0.241319784204727	0.147462385385811	0.218275511123314	0.0140446944981034	0.133352295749148	0.0458516891222053	0.0752621014640814	0.15536283003806	0.0261088612491335	0.0680873965306606	0.0321335789032532	-0.0014906536520433	-0.0601173114558003	0.0405069983677206	-0.10421705475587	0.148785350629381	-0.15833485644192	0.0543605681825101	-0.145428642297682	-0.0132077675351347	-0.229300714834155	0.0378245299703008	-0.261068592425952	0.141324270553054	574.689647093273
P23-09372	Deposit 1	-0.289414402849548	-0.190748476784049	-0.252087322933515	0.0126159621963044	-0.153566922163805	-0.201351036618878	-0.0772445824465311	0.00416480709882524	0.00371522719025296	-0.189348588021971	0.119225040940497	0.0167136576692794	0.196335033453564	-0.160964893543843	0.278676676531727	0.00119907486568574	0.370264520588091	-0.10403290379321	0.259204457073761	0.141002935184157	0.215370652924464	0.00879494480145317	0.126745039491879	0.0570724339794688	0.0944482884270155	0.147616611004008	0.0157266829425874	0.0662300669079123	0.0234418608159967	-0.0129530013882533	-0.0578244328870823	0.0412620272861973	-0.0852929694486359	0.132471670740811	-0.152125227314196	0.0478312978440809	-0.149634324159142	-0.0173480737916056	-0.232457735326878	0.0481162297347852	-0.253505560850505	0.151655254628841	617.75808179177
P23-09913	Deposit 1	-0.304590599056299	-0.163868833763901	-0.237659367544181	0.00611432118517508	-0.154504790751665	-0.175030261332521	-0.0745259259886778	-0.0161556810812047	0.0111392816317186	-0.184986186488037	0.129026478387512	-0.000747815308689236	0.195099655308474	-0.162380293275553	0.309602940879942	-0.00270607985083249	0.378134296324644	-0.105126284749368	0.211487815256674	0.126930215930671	0.255718288783689	0.0209366007466449	0.13244308850961	0.0463360664772746	0.0538032541768832	0.146198583588874	0.0150545419935043	0.0617263486953217	0.0379903062143869	-0.0128741685003585	-0.0689620300593892	0.0483675044347376	-0.105135753092885	0.13587895347372	-0.14375773295043	0.0496823196666968	-0.139337578781744	-0.00899965484212369	-0.225131361117108	0.0469652537235299	-0.275894808124657	0.143739091269944	579.914197265834
P23-10586	Deposit 1	-0.309257059516944	-0.180825907503215	-0.24068416770614	-0.00886369042454473	-0.155488054924908	-0.192863143765736	-0.0691905092383646	0.000163916530628342	0.0272825273974258	-0.186972299566335	0.139371119387753	0.0158846948173992	0.21483018322562	-0.164884125977383	0.243224516716266	0.0115921818328962	0.331394359482651	-0.134987111582238	0.245694496040447	0.116884131800642	0.225181986268509	0.0212090947663641	0.145629450433471	0.061202117657008	0.0948418514315579	0.167645416421409	0.0387133306508757	0.0848246194534417	0.0408839846410423	-0.0121394991251343	-0.0613433060350237	0.0519154764442836	-0.0975526541686281	0.150380666477988	-0.153602786477783	0.0530534850559752	-0.146721511383438	-0.0261267258591824	-0.231157281167953	0.0267968539411094	-0.282050475056439	0.146109848604625	620.666155183667
P23-13663	Deposit 1	-0.315496032915323	-0.163788687926922	-0.237535010329711	0.00154650298234307	-0.166428299582307	-0.182664729765064	-0.064769946895075	0.00358346538863387	0.00266139434698445	-0.18254375316888	0.120946599036672	0.00779498293307731	0.212404304738529	-0.177752257728597	0.264569945247107	-0.0130787382078144	0.394487888613822	-0.0975496802125727	0.242338185972748	0.146095973337406	0.215525673224553	0.0173323174764333	0.142332514789295	0.0472967033404814	0.0580424043098612	0.164209686560997	0.0270282174806837	0.0540080170262751	0.0321991554135826	-0.0109280553873608	-0.0486297088301791	0.0299908854551202	-0.114222348887386	0.139916571247803	-0.153268984889022	0.0572968344504697	-0.142481873525361	-0.0111856370080147	-0.215905729342788	0.02993928735853	-0.253798347976687	0.140480311847654	540.31613321233
P23-18239	Deposit 1	-0.301505200386097	-0.181422739087684	-0.243508525935844	-0.0037748571345851	-0.149465595241094	-0.176446948749331	-0.0822116273214465	0.0019598938520462	0.0130317114179996	-0.185463063375257	0.126304864470633	0.0208472357157198	0.197107080745373	-0.162989547829711	0.278631591115785	-0.000159372740245662	0.357863821681808	-0.105237587145129	0.25666744210455	0.131902198280745	0.222013066194522	0.0100897489693339	0.138519260815376	0.0534588440128103	0.100950419236965	0.148921633595476	0.0236128496576834	0.0719505319890947	0.0176366391104394	-0.0140421104522132	-0.0567794484800679	0.031931928299437	-0.0952437238597108	0.138460858615035	-0.143068921714922	0.0638998523576706	-0.151046551128492	-0.0203894337759364	-0.226365800218696	0.0366650010960843	-0.283143352264761	0.139837933506638	540.321421096034
P23-18804	Deposit 1	-0.317827838101113	-0.188170657724429	-0.244404848046329	0.012109268289543	-0.151095067034827	-0.181280663674513	-0.0748143840182043	-0.00570441233853782	0.033612317134379	-0.178948412503138	0.12357584646823	0.00961598731708099	0.206980315242516	-0.159323736327991	0.271751786896303	-0.00555946816002296	0.370371893204342	-0.113432241807654	0.251786645671745	0.132216145833949	0.219325187937164	0.0153523526785733	0.119931533579608	0.0556564677556268	0.0892958630148091	0.150351255811901	0.0163688618782256	0.0673630981934997	0.0373071028780931	-0.00995112318111948	-0.0643614488071155	0.0426842275327797	-0.0980819300781998	0.126606972290756	-0.151903278407436	0.0532756291979494	-0.147863967608018	-0.00166707658527753	-0.231018319200932	0.0322496942911995	-0.258936272603239	0.146556693109824	564.344794978254
P23-21551	Deposit 1	-0.300546971642366	-0.202113343254934	-0.238243462549159	0.000776493460898989	-0.155554721612232	-0.179278674405363	-0.0695847076042752	-0.00674782557268241	0.0129599478726814	-0.18501250531265	0.103668378180881	-0.00322377125313668	0.189973931654943	-0.159800733585433	0.266333683242816	-0.00230611701833796	0.358456535909411	-0.115466576188208	0.263980227410381	0.153002276389279	0.220649803421377	0.0105046468036303	0.132691926017412	0.0649210224595335	0.0981332886852497	0.171464629508287	0.0252030370894452	0.0679652969794391	0.0239799507505463	-0.0143367815712066	-0.0452178530944656	0.0271943312875045	-0.0931754125422291	0.147021144722732	-0.144341835682059	0.0628971471173766	-0.163562512210616	-0.0171052406926671	-0.219967241718454	0.0200392017279694	-0.265835991579287	0.15960537839797	562.744380776244
P23-22460	Deposit 1	-0.307222416531421	-0.201237383402823	-0.244232278931346	-0.00080607090152962	-0.160887468917283	-0.200183235286942	-0.0675907010356572	-0.00136797703671335	0.0182539208153882	-0.187919476025125	0.120856729103603	0.0161349177549126	0.195767550508138	-0.1741011049379	0.247437858626366	0.00189396986083373	0.358662305203687	-0.122843030779368	0.247880042559368	0.146647053622157	0.216032842538735	0.0225430685324111	0.137961319319144	0.0551925659249375	0.0857925604114705	0.173356410111877	0.0309215614058512	0.064089516364564	0.0329661369381429	-0.00740412797945385	-0.0487310783258507	0.0345904529343396	-0.0944670601588712	0.151490426138291	-0.146582963061539	0.0502819015165246	-0.14321911088611	-0.0163579555361571	-0.230056108873639	0.0333409784888646	-0.249543640708176	0.162659100636303	631.836627467515
P23-22501	Deposit 1	-0.319451559044269	-0.165583890918853	-0.238717398415686	-0.0149410419083693	-0.168030190330698	-0.172533885927846	-0.0647258129126854	0.000509814751118012	0.0104087559994365	-0.180256542398142	0.122244221170483	0.00568385718383339	0.211244933821307	-0.161973077670801	0.268386303047014	-0.00327202984287879	0.379696538864229	-0.0945329813057635	0.25074690430339	0.131031053298891	0.219102755622522	0.0146760605687158	0.138675320505278	0.0476822162353193	0.0736414348435246	0.151411388192112	0.0261333618602566	0.0740573913924259	0.0383135511323701	-0.0118404345784739	-0.0518752817329653	0.0423654991175691	-0.0945691332290396	0.12537125199519	-0.149387352471568	0.0513342874936543	-0.153894259283891	-0.0208009763889978	-0.235113020370528	0.0337599374748288	-0.262830073378481	0.147852103236467	557.149804596488
P23-23118	Deposit 1	-0.304736159773999	-0.168977172754983	-0.239915694977929	-0.00814636160580264	-0.168958505350419	-0.17947573235002	-0.0670377496813284	0.000236896777534008	0.00636105454229759	-0.182127306130517	0.131375197089385	0.0105840562037769	0.184892548742715	-0.163659265282416	0.289019967559741	0.0081631386733097	0.356671959546214	-0.119983683898741	0.25308337069268	0.141968908702818	0.217655274495659	0.0171697608255899	0.131429285829192	0.0732090902133129	0.0883242740203228	0.153475703790641	0.046624005927707	0.0683632606998797	0.0335848592328906	-0.0129504612090392	-0.0503078647288655	0.033649792333235	-0.095352700751329	0.139432643900376	-0.152881373843947	0.0515038290927215	-0.158685296125959	-0.019619149682507	-0.226627660621787	0.0282163492482942	-0.27451879182324	0.128965702452537	625.18233530783
P23-23435	Deposit 1	-0.317856311885524	-0.17088000843228	-0.243316350661689	-0.00802793623171733	-0.161563174495358	-0.180201761832937	-0.0706751171085641	-0.00407313157190429	0.0163415026903681	-0.177575795686691	0.127357586569738	0.0069302109432498	0.187737551624457	-0.156417679127923	0.259915829262028	-0.00759264269066652	0.375353282722784	-0.0977580466847093	0.257883506068346	0.137479803325108	0.21670798337473	0.0151674776625744	0.152596756403027	0.0399157427927178	0.0955193449722341	0.158458536121868	0.0319044791043444	0.0829074317419508	0.0281310123408235	-0.00724480663742506	-0.0543850275763983	0.0334235221438696	-0.0969642542793985	0.142669766309422	-0.153803216054926	0.0451818714802721	-0.158379454628063	-0.0105045464195349	-0.228378705473117	0.0242008997746924	-0.264127222969842	0.133941093020063	581.15738381432
P23-26491	Deposit 1	-0.295641402469634	-0.178979003216794	-0.243679404977042	-0.00643818660874587	-0.181539591834711	-0.192967814968652	-0.0649617259084421	-0.00318322877320448	0.0181527381575699	-0.185160280378848	0.125784049023105	0.00773562488601054	0.192338163268403	-0.160876761622593	0.276863036398304	-0.00272751750789788	0.351295004265133	-0.114266554658616	0.243059438815243	0.147910008515542	0.226258261260977	0.0178487464797706	0.13562483767504	0.0613060484223784	0.0902972138059383	0.156532450055768	0.0445462327578462	0.0764167868676678	0.024100450216009	-0.0130775958600817	-0.0508257695497539	0.0346798211761194	-0.0897613648867491	0.144344824623713	-0.146261240635765	0.0672439423886815	-0.161345553000394	-0.0237411145034521	-0.22921782125675	0.0243794899306167	-0.265085551124329	0.143020314752617	566.602825535456
P23-28157	Deposit 1	-0.289182055851859	-0.183305601655433	-0.249247018995861	0.0010507047782722	-0.145763239024093	-0.188442897088898	-0.0731582822964958	-0.00116915823265557	0.0316595759558184	-0.180272634077639	0.128246835876927	0.0113237627874928	0.203692397071888	-0.165382028321406	0.268829014428166	-0.00942690347996486	0.348220595759954	-0.104922707255562	0.23801672713368	0.12575543212765	0.223298365418249	0.0078874419552402	0.142195298805033	0.0549600221083254	0.0974298209081648	0.146512549399051	0.0281701338711358	0.0594620030852151	0.0376158895274422	-0.0109427959937542	-0.0524496026809883	0.046145960812645	-0.092290376059262	0.144761173085571	-0.142701063989217	0.0601148773696494	-0.148553834387853	-0.015993649019982	-0.255280252319367	0.0732251314919379	-0.298748929151464	0.128659316124246	581.200235964951
P23-28158	Deposit 1	-0.312791834678908	-0.174338788354078	-0.249057113934885	0.00191028532817053	-0.155371505996279	-0.174209260523238	-0.0739281261582263	0.00186576511724743	0.0197667918859084	-0.172478812873529	0.115363592313043	0.00345735828742116	0.209281127446307	-0.147919098407894	0.265556760467171	-0.0157699289094417	0.37784620607221	-0.0983537475408859	0.249403908979523	0.136478785419398	0.230330557215169	0.00403695653144297	0.131850078586384	0.058094007898068	0.0920906465053709	0.150489001546534	0.0309529920970129	0.0521027247449996	0.0303171143653473	-0.00982187017799742	-0.0575993383328407	0.0406058805976938	-0.0937587666566069	0.138257792675872	-0.15475235082292	0.0539909626746767	-0.157272996124428	-0.018491576704034	-0.231119943186036	0.0265150624237007	-0.267107800042316	0.143578500245872	566.452284377237
P23-28159	Deposit 1	-0.298540619967884	-0.175560439288831	-0.237085466308153	-0.00204806993615319	-0.146834387907212	-0.188201445360649	-0.0633478231357003	0.00938589034401284	0.0290670487349432	-0.18552976534815	0.108965325406778	0.0136749226790177	0.199110263428066	-0.170676385835686	0.28042793830192	-0.00340462988323406	0.365990123670943	-0.125724337234984	0.247347514203448	0.137310658424335	0.217679801194286	0.00796648279730439	0.12815402188255	0.0607618690894093	0.0862626470288709	0.160191655572016	0.0200060589533031	0.0541083156773111	0.029831180699061	-0.00592220068413788	-0.0604100440425905	0.0628207358617142	-0.0996288747297407	0.142851316451123	-0.151883543530303	0.0409507292731799	-0.140056765441531	-0.0242945392002774	-0.239712927527325	0.056462622639465	-0.275341470913731	0.134876613963215	564.179724826018
P23-28160	Deposit 1	-0.311979381301917	-0.184183563312644	-0.245631822316445	0.00400748156499168	-0.149064816836252	-0.179137190591619	-0.0586707347947875	0.0121147778927168	0.0202611271611639	-0.181841127433331	0.130753023228231	0.0102891816125445	0.193092466630201	-0.172304876199309	0.274064235712869	0.00441809602386471	0.370269094428603	-0.12430941532503	0.243901144330858	0.142079380988756	0.216975340917882	0.0200607592005261	0.128776676316809	0.0565191471150285	0.0723135785222048	0.150748885122774	0.0359251202315531	0.0605619350051224	0.0291190759211676	-0.0142575756734825	-0.0563655571503473	0.0524900789436667	-0.0963235668511385	0.137380135075286	-0.139083653397335	0.054957216556311	-0.155584801348031	-0.028312623800306	-0.239409354024917	0.0465687547318394	-0.263337195380374	0.132150542502293	497.781937340897
P23-28225	Deposit 1	-0.307736581307341	-0.171721838961314	-0.235941861437774	-0.00846152719912965	-0.158577343371306	-0.181866466235624	-0.065900773056037	-0.003877478469789	0.0187231016404646	-0.18415914486105	0.127005650555126	0.00664560405084439	0.20588306589695	-0.157847378624704	0.267394161252896	-0.00551493233215882	0.378066254604954	-0.101798478141373	0.253244928598553	0.123491557579256	0.217163652115318	0.0161572580583611	0.140127659302614	0.0459937438719978	0.0841247846478737	0.150810023682902	0.0278875767713459	0.0677666562998322	0.015651103797064	-0.0034621826496425	-0.0583188367152553	0.0441643021729465	-0.0927050646425735	0.13540264296534	-0.161611021899545	0.0626349862129709	-0.148997608030444	-0.0114514774976248	-0.22841538666984	0.041352609472726	-0.277067462053041	0.135741520605233	565.189390929313
P23-28268	Deposit 1	-0.296731340946589	-0.179876924543332	-0.238498735451437	-0.0125159210880114	-0.159717742469821	-0.20076665738045	-0.0713553177152643	-0.00143957336400847	0.0127555549985366	-0.203816012728052	0.12592634644184	0.011527513782044	0.197583526979387	-0.180218532353196	0.254170939135944	-0.0111829920024198	0.366363272334402	-0.13172099188041	0.244718945236984	0.150441842040509	0.200677710159809	0.031208212142047	0.140019319631838	0.0630745840857708	0.0846107530391969	0.169536709189362	0.0386321068178169	0.0752518315974014	0.0229075813916527	0.0023187516034072	-0.0501715249441322	0.0518772538569123	-0.0949262553212783	0.158363359089187	-0.147951286983472	0.0498909686583651	-0.147785244624114	-0.015883004337953	-0.220850019890951	0.0301812190497051	-0.260378587820348	0.143748364583124	564.897209360125
P23-28269	Deposit 1	-0.310151082634046	-0.203786363342416	-0.240847133505625	0.0136766399717851	-0.155647015561279	-0.208190071134291	-0.0708186239045126	0.000629101652078206	0.0154718080796147	-0.204319392216785	0.111098744282221	0.0162253146335835	0.180038863284447	-0.178210083573866	0.288199309697207	0.0109181782049184	0.355577351544647	-0.147645962324728	0.232937320614473	0.155165355920189	0.22537701500675	0.0269133051882872	0.12770514521727	0.0658425578948131	0.0686450466906657	0.166674819173062	0.0199036895151213	0.0779870293417611	0.0251134288587419	0.00295458927112772	-0.0520747501540208	0.0447004239417696	-0.0922509653711902	0.142623938460836	-0.133612722662721	0.0561281848249649	-0.143621199733628	-0.0139218997117014	-0.20723234290748	0.0172667237735324	-0.243811886356655	0.15836761005108	535.007432080109
P23-28270	Deposit 1	-0.312444914820909	-0.190338768589877	-0.242895406127449	0.00825208122596805	-0.159261621415463	-0.194030122381024	-0.0631270227839354	-0.0036179387640699	0.0167933554120464	-0.197193400140147	0.121323427878199	0.0127120699694715	0.201105092411004	-0.175571528360338	0.251995413657302	-0.00201877372631844	0.361549022730493	-0.106985494855028	0.257273130695171	0.152892660685108	0.209331389067523	0.0146336341915122	0.129145692398346	0.0586211788280898	0.0863763769282969	0.16148887819557	0.0319896555423988	0.0740920290697471	0.0252228982375338	-0.0175105474794854	-0.0464108854826597	0.0372078853013758	-0.0927025167836549	0.141748630328066	-0.147361176028413	0.0666226885356015	-0.147205979278593	-0.0212945049868919	-0.222228568166392	0.0281194399660828	-0.258467364070845	0.152169902986584	570.11235317093
P23-28325	Deposit 1	-0.306392362971264	-0.182670335092331	-0.241476330175562	0.00234693770827211	-0.161879210436794	-0.18556907328998	-0.0800951235654207	-0.00885397978769484	0.0178984184584496	-0.195018890837055	0.121405246856634	0.0119173605451621	0.19759586439817	-0.1709355659395	0.276063331672086	-0.0026895946685868	0.370444030763275	-0.11158645132755	0.268774527139808	0.141720731201588	0.188693811737113	0.0255320838216063	0.131296320938438	0.0773837007798217	0.0940227316733076	0.154598067121413	0.0221540264326533	0.0636858685863467	0.0307817411660532	-0.0135500383112439	-0.0584449431488813	0.0482630773771579	-0.0806566834037917	0.135568142624888	-0.150887276530535	0.0547024285776593	-0.15902551317198	-0.0208865245595868	-0.233196038154736	0.0460349353427993	-0.247076569677023	0.130007120126815	597.254432501641
P23-28326	Deposit 1	-0.291310179868357	-0.187262265952846	-0.246770967598294	0.00586825255557466	-0.14548188717039	-0.190393966992578	-0.0744921462367138	0.0105580511451765	0.0232905816114718	-0.187557664504082	0.113853411237854	0.0121661760386207	0.204144201342963	-0.171947885225274	0.290078719355645	0.000985420258545162	0.369977250177764	-0.126515079201626	0.2365704947609	0.139894776082879	0.202888446094074	0.00750359962123075	0.126906954865713	0.0551661112151212	0.0831182514980838	0.160566945003096	0.0236119311454659	0.0630274342209298	0.0362735991431609	-0.0112614240462812	-0.059512919009512	0.0482806881426705	-0.099351609464162	0.139608003312951	-0.1593930099109	0.0615437655837506	-0.151961554893873	-0.0164094006687774	-0.224337054930042	0.0296251084116261	-0.258102512150852	0.156553354999293	564.490583666033
P23-28327	Deposit 1	-0.293092048707707	-0.170346149946801	-0.243863379317115	-0.00277864108841379	-0.171187620737285	-0.184115522822121	-0.0750185521393435	-0.00326763562337118	0.0284008285688274	-0.182766361008835	0.135878033177926	0.00788222265811349	0.206828798880774	-0.162094577334623	0.278843287584018	-0.000902535178648938	0.372058217202992	-0.109034842895338	0.243880215403704	0.128721577922393	0.220312385022815	0.0116887014164968	0.125887574996462	0.0548711148919215	0.0845757743274493	0.158454726649884	0.0203080847756276	0.065533896281137	0.0354080711896663	-0.0122655824353685	-0.0558107703964363	0.0374290545643708	-0.095485116175388	0.141020581738461	-0.169492580444011	0.0512694473703754	-0.164240136807129	-0.00876445309261936	-0.232797886653245	0.0427277531262071	-0.2513931797526	0.13673722480678	617.558171541836
P23-28328	Deposit 1	-0.318586551075834	-0.170808676500691	-0.254098068650279	-0.00246935251877666	-0.151471477034649	-0.180447082121461	-0.0668314779704477	0.000353978141904763	0.0167404491152249	-0.174892598913777	0.125691164794483	0.0110437413182518	0.188109275809271	-0.157798640199135	0.28478618011632	0.0103919776858615	0.369291382358856	-0.113628806565907	0.243376298480854	0.142513170906294	0.240391596560823	0.0249627130293937	0.142573987793148	0.0479612220478881	0.0822885683826737	0.144950006854828	0.0230626104120183	0.0527012456780818	0.0171014818660455	-0.0101302003051292	-0.0570572246777104	0.0293088981618241	-0.0928404079868335	0.127655445339335	-0.149347814086892	0.054448733946673	-0.150924587525443	-0.019458269300053	-0.24171930262648	0.0474197319975038	-0.25053608405515	0.135922761317092	530.087593839789
P23-28607	Deposit 1	-0.301616311882819	-0.18691271462331	-0.237494114949255	0.0120619934027051	-0.164008869451561	-0.189616364881218	-0.068739902692796	0.00222083965740783	0.0151632879336423	-0.193417405089118	0.129379819442932	0.0139508375284828	0.198371744213824	-0.173526051936259	0.30039424921882	0.025790088188539	0.366333801210478	-0.139967380411682	0.217901258959876	0.140268507452783	0.225221248350763	0.0142093621131786	0.1209962282966	0.0658150633742005	0.0756576764703216	0.158938780900732	0.018201057246281	0.0616175566999103	0.0334321359889312	-0.0133865728143978	-0.0609701544232207	0.0550202523999221	-0.0916104256712493	0.143609564194859	-0.161410610000652	0.0419514572562734	-0.154119512532498	-0.0208896255312904	-0.222563831641368	0.0347109205968702	-0.238518774087049	0.147550891521411	556.733500407682
P23-28840	Deposit 1	-0.311126121512925	-0.174801987121892	-0.240624639208914	-0.00514526802828256	-0.176969820348466	-0.182419414543097	-0.0691239019975999	0.00882554525749816	0.0130666252694144	-0.184845156163861	0.117135046741921	0.0114383193786979	0.21004479352632	-0.156990946554693	0.260394294727033	-0.000902537034345121	0.377641889681782	-0.108036048919983	0.260064580598097	0.146758364086862	0.213625059981983	0.0155725211419537	0.139613319947296	0.0462389740486515	0.083699364099964	0.155327224122874	0.0379201989410243	0.0698929409409856	0.0217621381692724	-0.0102136405775244	-0.0516668208749096	0.0397987012042445	-0.0939382906066792	0.126911319807955	-0.152168222403752	0.0442207309564961	-0.160775772437855	-0.0161065591792131	-0.227104165185766	0.0326115699275704	-0.251469557107241	0.141865347249102	571.089435077504
P23-28841	Deposit 1	-0.326291191541079	-0.162315082595917	-0.242418292818562	-0.00141556196101664	-0.166542189991896	-0.195911914956686	-0.0697800416926212	-0.0047411149577705	0.01767044670476	-0.195652987945684	0.119381870500167	0.00229829969225317	0.216303529288182	-0.163377159561297	0.283602804241676	0.000423659819486571	0.390451995271703	-0.0747210112484197	0.242275816980147	0.145279342381033	0.211386776114585	0.0124176280653415	0.130382928979694	0.0410458663600278	0.0550111009579536	0.131719718316421	0.028063315484164	0.0474710247221925	0.0258434188988464	-0.00960305192468921	-0.0537309903235484	0.0324143550014621	-0.0927032903939389	0.138790742198332	-0.148174378866938	0.0639794872076227	-0.155028699261804	-0.0131447420297375	-0.233515922005668	0.0589485032890327	-0.232189006525819	0.146094000128013	600.099356852878
