# Supplementary material for: Are geometric morphometric analyses replicable? Evaluating landmark measurement error and its impact on extant and fossil Microtus classification
Source: Ecol Evol. 2020 Mar 13;10(7):3260–75. doi: 10.1002/ece3.6063 (PMC7140992; doi:10.1002/ece3.6063)
Supplement: Supplementary file 1 [file ECE3-10-3260-s001.zip › LDA/Output/Dinolite_NoTilt_NO_T1.csv]

	species	coords.1.X	coords.1.Y	coords.2.X	coords.2.Y	coords.3.X	coords.3.Y	coords.4.X	coords.4.Y	coords.5.X	coords.5.Y	coords.6.X	coords.6.Y	coords.7.X	coords.7.Y	coords.8.X	coords.8.Y	coords.9.X	coords.9.Y	coords.10.X	coords.10.Y	coords.11.X	coords.11.Y	coords.12.X	coords.12.Y	coords.13.X	coords.13.Y	coords.14.X	coords.14.Y	coords.15.X	coords.15.Y	coords.16.X	coords.16.Y	coords.17.X	coords.17.Y	coords.18.X	coords.18.Y	coords.19.X	coords.19.Y	coords.20.X	coords.20.Y	coords.21.X	coords.21.Y	Csize
MC101859L	Mc	-0.295913776145545	-0.168695393607275	-0.253155349952229	0.014969550503096	-0.162274251112221	-0.178478208948599	-0.0811813060985637	0.0241969241546102	0.00292773024515885	-0.176767219840708	0.113058718721859	0.00913380064753133	0.190859240393251	-0.170931929423935	0.30136252743608	-0.00342380851249387	0.360576990381862	-0.141038274025286	0.214198124105123	0.16108324799964	0.244437069681734	-0.002450097499526	0.145499649486884	0.0307617171700839	0.0752265722756855	0.157115292950827	0.0227047545518253	0.0700895048641885	0.0517364965247309	-0.0160032807108044	-0.0534804080527071	0.0381057234019702	-0.102799050030548	0.148381797016242	-0.152595094969227	0.0692468066655585	-0.13531502808124	-0.0117324149012052	-0.225644786154454	0.0268577391717729	-0.260228823207461	0.119578522924315	494.128284866149
MC102696L	Mc	-0.310618123736985	-0.165771274100157	-0.257066094643274	0.0121269103117862	-0.152202673840128	-0.183816941412273	-0.0708819649275756	0.0143937529750558	0.0138129671632251	-0.187055949164022	0.116816876046242	0.0126013227550277	0.162710946306776	-0.186362842461992	0.296581877622678	0.0272977520089528	0.360874394542072	-0.113081483193565	0.235772864619447	0.145832159930508	0.223513566493312	-0.0132018280129768	0.135366247566439	0.0379197062000413	0.0884457904031964	0.158707113846153	0.0293608020745988	0.0695492701877185	0.0413800353010811	-0.0140248684136985	-0.0377834203653897	0.0302336996276488	-0.0986198875651679	0.148697181727761	-0.147236620536781	0.0485850018200191	-0.137106062415021	-0.017187105992781	-0.228272339720171	0.0245464389716697	-0.264849180388575	0.150011982389124	515.3181171905
MC103904L	Mc	-0.301678486200758	-0.170902694740649	-0.241948542924226	0.0101770087660434	-0.162694736753771	-0.188704695146234	-0.073474170826707	0.0146821451925811	0.00121209082542616	-0.187942695306136	0.112247475726163	0.0238029705014142	0.1796283079918	-0.167607683789341	0.279327858203043	-0.00722762147235194	0.361699585165149	-0.109827993495785	0.256739445836135	0.148275726054741	0.239999504101533	-0.00127722660066833	0.131542142701407	0.0492342376380468	0.102825011316597	0.142366582596503	0.0117129195564426	0.0693694165422658	0.0405912337757127	-0.021660666562715	-0.0539742947187232	0.0421861240264654	-0.101380145392895	0.137145906973151	-0.158435227015826	0.0692079253764538	-0.135795656359815	-0.0212062596394211	-0.220986379176543	0.031242200110512	-0.267157935830142	0.138667292975123	478.992494224919
MC108784L	Mc	-0.318345054304721	-0.172674777893679	-0.250491965442167	0.00880417367374236	-0.171039462940841	-0.189201399088371	-0.0656735103198006	0.00046738550023924	0.0145816296384834	-0.183183458206331	0.124759336568705	0.0185575718886811	0.188027431415476	-0.174408082008958	0.254651472670858	-0.0154872393019786	0.357971729486538	-0.118095508632938	0.241068178379467	0.145833897454907	0.233550024125332	0.0124385940698959	0.148605136588813	0.0398832756988871	0.0829133588161131	0.152689949905416	0.0292641018726975	0.0774664966556215	0.0516632951869553	0.000020560784062847	-0.0453487391596595	0.0322683120479612	-0.100779975962814	0.144495023592673	-0.148165270251893	0.0709775179427555	-0.132267186281394	-0.0122662764849256	-0.23256847584646	0.0345688351126885	-0.262376054239688	0.126845147289651	487.061548863131
MC108816L	Mc	-0.313164809320485	-0.169962790884695	-0.255196687545164	0.0119138435431648	-0.178922747786984	-0.184253383479358	-0.0739285241947863	0.00974196799281988	0.00491341644421254	-0.182651095851014	0.113704008216551	0.00877409564368888	0.193915213166364	-0.173493996195102	0.245962693437304	-0.00522714529088605	0.364752444211436	-0.116469844540581	0.249069161340785	0.153168330967852	0.243975269438343	0.0259381775529549	0.139785382293399	0.0485226668923742	0.104486984128277	0.152400189201041	0.0318148014252161	0.0736475344336885	0.0239643150349095	-0.0139841237249496	-0.0439988103709502	0.0324797046153031	-0.0755142588500029	0.133776458396903	-0.153340197296037	0.0474964658689579	-0.13187052030726	-0.0214964187117326	-0.229040634713986	0.0372244503093156	-0.261366498751141	0.132454913260253	490.120879161943
MC11586LL	Mc	-0.327202831153521	-0.147258295194788	-0.248889775117558	-0.000180850431471113	-0.171730348637044	-0.170379593993216	-0.0837994832385265	0.00712284929609446	0.00493399684384294	-0.179976428711718	0.116156503792245	0.0129578747052331	0.195144119944055	-0.161378814359834	0.261364998693987	-0.0117513718038	0.381653637283468	-0.085037057052335	0.261099656423471	0.128259149000785	0.246412751480274	0.0258481283775121	0.146231627693393	0.0425835861495474	0.0947937936705245	0.139533841779621	0.0314201070709543	0.0537260973970879	0.0282235366300044	-0.0223474584962541	-0.053895225938276	0.0326376899865067	-0.0889138464210591	0.128876424021892	-0.14766599683331	0.0551904072956353	-0.146428466803614	-0.0128491823383645	-0.232460867096615	0.0464293255453852	-0.266447888286696	0.117993678826481	487.699556225815
MC121605L	Mc	-0.309494864736964	-0.163005801750546	-0.249037834954852	0.0150476767205997	-0.161594998605038	-0.192624392977626	-0.0742848743167395	0.0202188125985338	-0.00413230248677579	-0.186017952270456	0.119576175755605	0.0194779556218155	0.180337469180369	-0.168567080525907	0.306199945664823	0.0106021564945746	0.347317591333337	-0.125681477724337	0.256895314070784	0.151939332457988	0.216833651528648	0.00928611147087854	0.134898775002134	0.0465616862209162	0.0935019050326541	0.152386469695149	0.0344181303220464	0.0701078401060284	0.0319911512524249	-0.0124921161335225	-0.0465327537008017	0.0397438646289632	-0.0868227501100494	0.13242380677556	-0.157244870434779	0.0445594210157774	-0.145469298346456	-0.023980017802676	-0.221115221005179	0.0367300297049937	-0.266240340445193	0.123283675673291	461.323974581649
MC129075L	Mc	-0.301788624337916	-0.170580683453039	-0.241828402667522	0.0142130046878623	-0.165609498579477	-0.19989869513097	-0.0802843202815104	0.00027025678745788	-0.000165866043241923	-0.194379644847009	0.106794585043912	0.00365937782465801	0.174091318358245	-0.159951783200076	0.279507287704655	0.00249171059779908	0.377210458001192	-0.114439643778315	0.24470045225985	0.152917123792612	0.237993875413371	0.00460851650318768	0.133312903391889	0.0308543220907775	0.0794611299536606	0.149388657943006	0.0227017211254689	0.0775028556175568	0.0479804957329396	-0.00842804101487171	-0.0555351974856	0.0296190734327378	-0.0942374111900844	0.140703468805923	-0.141754823465187	0.0619550509029143	-0.136932699462777	-0.0100462651417743	-0.232028800671194	0.0529716158825719	-0.253588582800674	0.136569721696992	506.442212187841
MC132724L	Mc	-0.309649827722355	-0.170632149238019	-0.253522510932576	0.00550493283325409	-0.157180681684987	-0.182796235746448	-0.0759158840033508	0.0071516802298402	0.0141327672755029	-0.185107582687273	0.105879688572872	0.010763069807525	0.181807528669366	-0.168750381445554	0.246112910715513	0.00304469627458964	0.377322560048482	-0.111817449158265	0.257537939468755	0.128707780237801	0.231950612672141	0.015787102257247	0.144005059342806	0.0490168419652913	0.0927334929857916	0.143250991561988	0.0370800804465307	0.0662115310157671	0.0453482373484817	-0.0145262081288263	-0.0483568128628391	0.0353596981482927	-0.0911101516296556	0.139684399555488	-0.153158203530401	0.0545617822089944	-0.136335387171739	-0.0140159488795921	-0.240131219852273	0.0443844827816414	-0.268550198156066	0.144216966406257	485.068870907843
MC132727L	Mc	-0.310943399976131	-0.172424052154768	-0.240998730633734	0.00969398991831755	-0.161868535007518	-0.194893342484564	-0.0894454684834013	0.00131901139202557	0.0059376377373127	-0.199686605092697	0.1128704093776	0.00160250549206848	0.187021371830493	-0.164442767078747	0.295542046749345	0.0226172151510085	0.372595320753547	-0.113105964841671	0.225788460547569	0.127856601968979	0.230249944529897	0.00228027312778053	0.120353001629143	0.0499308531649945	0.0887887224365142	0.14998173561096	0.0298711158898825	0.0707349660956587	0.0433277131980095	-0.024724250849343	-0.0661046542241366	0.0390870672353962	-0.0913671189787305	0.147032446660812	-0.142156121087621	0.0695757510159952	-0.136490505869	-0.0155535172519805	-0.225911378679035	0.0416361293115163	-0.247059831740004	0.15148195360826	495.314810907933
MC148489L	Mc	-0.302557405386032	-0.183669733002259	-0.247156286055813	-0.00035883191610278	-0.16066656293379	-0.18759360183604	-0.0778596044243014	0.0130685657179752	0.00236057266504646	-0.190066816047778	0.0982372657945965	-0.00156118974663525	0.174697199584225	-0.185373986932007	0.264826787095906	-0.00870306082468428	0.357420177613825	-0.117168658144091	0.259038180296745	0.155340099916982	0.238401322159201	0.0135738536794623	0.135658912236353	0.0605136606378067	0.099866119458427	0.155251026179911	0.0314634042716668	0.0804320088461108	0.0410180143833109	-0.00666715524355219	-0.0493885193058196	0.038672642859096	-0.0838224639606324	0.143684675453515	-0.150708781876774	0.0644881231523838	-0.147231849858243	-0.00508256120300781	-0.22914315308995	0.0412463678512763	-0.254453328667948	0.11997457060164	482.343189421134
MC149766L	Mc	-0.301525634908331	-0.168587655035112	-0.254146913001252	0.0139168482438278	-0.1750817187677	-0.198085661133826	-0.0693214604396177	0.00502298608473223	-0.00490180609091362	-0.182155113690237	0.109581770714112	0.012262040962045	0.173349711399754	-0.16323441202584	0.303935013993226	0.00229577500464942	0.367711356876375	-0.103527737284282	0.235361033370858	0.133802600443317	0.226651586933794	0.0205416687005315	0.139524875070107	0.0379917659750414	0.10507093240426	0.146332698637048	0.0303236893181	0.0655925460207922	0.040327524348302	-0.0187495399915807	-0.0531655885320516	0.0458058601092567	-0.0931190142256465	0.139293638849922	-0.149412040575681	0.0507094853821051	-0.139204724870365	-0.0143219483458851	-0.237572267177626	0.0411211732850488	-0.254386325839702	0.133972979808446	520.59654426894
MC154399L	Mc	-0.297476900498578	-0.186324932972642	-0.250647114654445	0.00481223901980956	-0.176166096230307	-0.200420768803615	-0.0714741135083695	0.00914963194833265	-0.0169407326684966	-0.199978417233309	0.125467280549868	0.0174740784903867	0.180304352111819	-0.178409028051335	0.23808230936719	0.00582068666956962	0.342732646147644	-0.138226206947282	0.263719752052077	0.153252052723713	0.229636745930077	0.0258860335074137	0.137653665254106	0.0613678874347236	0.0957636280494605	0.155295029661952	0.0519235999699531	0.0834115260058841	0.0520243369959994	-0.00279926738349213	-0.0421028831672821	0.0349677438005359	-0.0901320103000873	0.146674821631596	-0.140858831925868	0.0639487557688695	-0.136145040287215	-0.0135474986430046	-0.229989444886276	0.0352515628640927	-0.26537514830127	0.1223940705078	453.838968714465
MC15775LL	Mc	-0.313637966653487	-0.180990197500087	-0.255545573871486	0.0116406215932586	-0.15664099185466	-0.190312779649512	-0.0694537652564888	0.0218947650648025	0.00202784092754614	-0.183991545607595	0.120214032813551	0.0228051675180704	0.185216461460128	-0.180143405776827	0.293997490044165	0.0230404323406821	0.347487026901812	-0.160550916259477	0.222680402551575	0.14098349097843	0.232599617097697	0.0180789151739462	0.134150474178351	0.0484988999280609	0.0836769419852351	0.150713621801063	0.0389934977581459	0.0672744048873453	0.0480184980207603	0.000856917941581659	-0.0446048878772408	0.0442097209347886	-0.101103412224712	0.131282662468821	-0.138598680822613	0.0741197817876257	-0.144545531382017	-0.00650757370338343	-0.21825716825212	0.023673828234616	-0.266674305544144	0.123423187843788	446.646339267381
MC182146LL	Mc	-0.309532065736021	-0.153145150445065	-0.256969575460534	0.00198532306119814	-0.186226712490599	-0.20614661155161	-0.0582694935580783	0.0042407071144035	0.00659081585640203	-0.203245597388845	0.121506977148736	0.0145091253653143	0.184558235549378	-0.172952155220996	0.259313388508543	0.00353936517676529	0.36438206312528	-0.10713114570569	0.237606034803411	0.132936213735999	0.227854525764492	0.0247871832964125	0.133630441830558	0.0528950674157463	0.0958849743121977	0.144345208772675	0.0374334310664901	0.0811811693577247	0.0477003707831916	-0.00725885333389558	-0.0435012683755794	0.0304445917577005	-0.0832347408123529	0.139939578321989	-0.143599669771256	0.0591543601103194	-0.130532764554513	-0.0216564525193788	-0.241830939275213	0.0499397206730964	-0.26276402871453	0.131638352006135	507.673216979284
MC18671LL	Mc	-0.302411416982029	-0.172742375221761	-0.248434117463768	-0.00796614645113071	-0.163300331018126	-0.186892288648512	-0.0759123843615232	0.00426472292894351	0.00608150008985417	-0.182935822693667	0.108924909397004	0.0107407659032914	0.190522846898282	-0.161264811780136	0.263628968935139	-0.0181978954981774	0.356379320380127	-0.113575141676235	0.251483509697047	0.136943751539226	0.237585252279289	-0.00000566821205201171	0.151736377476932	0.0252430086766618	0.0903823801225723	0.166644914421255	0.0309849886184345	0.0848258910678471	0.0454675775778379	0.0051630705251747	-0.061840314917752	0.0502402902790343	-0.0961894691482226	0.145228476467489	-0.147056652846993	0.0624117537409707	-0.137096697865536	-0.0188765584782598	-0.234618816400421	0.0358739811020504	-0.266317430468151	0.134876082007988	465.655298630712
MC200047LL	Mc	-0.302497581786499	-0.163007096854033	-0.255916923008472	0.00698855836750017	-0.168674259981506	-0.191451744789966	-0.0790593541040104	0.00519718365803068	-0.00108609635641518	-0.184772204211256	0.120996187304351	0.0274255285712365	0.178345545529857	-0.147428922233631	0.28235101304232	-0.000856024434972687	0.355044839878213	-0.121652245396507	0.252330032070579	0.140721960651693	0.243187307530218	0.00172215318321749	0.143949068348375	0.0475672027737501	0.0899480048452741	0.153365810128743	0.023087416539275	0.0633845006862799	0.0398632750006599	-0.010484580619869	-0.0536348869375527	0.0330289750024833	-0.0837707276421634	0.143149704049814	-0.15390115779835	0.0632064717285669	-0.136331194506394	-0.0283881938568949	-0.232967160532518	0.0271239063360867	-0.261263347435242	0.135159057259727	510.200894139703
MC200053L	Mc	-0.309915371852015	-0.147573855964863	-0.248511271026126	-0.00106762273602786	-0.161452277333251	-0.178585924838596	-0.0721508164680589	0.0135937328496016	0.000237198619633782	-0.183826869088994	0.113188995667706	0.0200641002204259	0.183403119359017	-0.180986820010424	0.312831982673047	0.0141101931365288	0.357130893548762	-0.148894678837421	0.234452732949237	0.149053478921142	0.242444807472462	0.0150999713525454	0.126275404315772	0.0439949009943638	0.0691297566331432	0.156499208894709	0.0181675046331144	0.0798941017611461	0.0486371682574183	-0.0041373007196873	-0.0446939057816768	0.0251316973831515	-0.0999225372675185	0.137500750464062	-0.14723128687046	0.0587513029482319	-0.137202255836775	-0.0181768634772912	-0.229241657631118	0.0300308828847749	-0.255578184062315	0.11952561386262	527.262562224751
MC200876L	Mc	-0.310082065555071	-0.17447093741562	-0.255274776534548	-0.000185677073489888	-0.168299436330388	-0.17519994485964	-0.0744110008481673	0.00967534785645059	0.00778500001994177	-0.178368714352181	0.115439431482562	0.0112549281847599	0.181322040930801	-0.164113074751322	0.25384749251343	-0.0102469854864695	0.352037538718243	-0.109415099644245	0.252850004463906	0.135451017769361	0.241812871517768	0.00975597881828633	0.151662461437648	0.035490075362286	0.102892773865659	0.155895768342652	0.041672408142619	0.0779173879716946	0.051687385869605	0.00434234346363348	-0.0372477554010636	0.0204474865824744	-0.10557116140711	0.134617614060126	-0.140161758542165	0.0547126566938195	-0.129604940535507	-0.011242901792109	-0.246350979834056	0.0432255869125778	-0.286005533974105	0.130457143356953	524.311975467896
MC206897L	Mc	-0.306001711552722	-0.172103823924748	-0.261909846817769	0.00888731692113774	-0.153089804549038	-0.185857072658883	-0.0667429442493367	0.00928142100969652	0.011283390242739	-0.191782737551031	0.120323919822111	0.0167981660645048	0.189887706875361	-0.181445110538402	0.255235551118498	-0.00640238725905024	0.358992170396065	-0.124865465307625	0.242756233147398	0.144139876212069	0.226329885244478	0.0131109002950965	0.126917304224615	0.0748175286518721	0.104389874791165	0.150297386724849	0.0328738351500357	0.0646457363637271	0.0442538861015867	-0.0142897234460067	-0.0515038646479027	0.0384966952845871	-0.0877785346175565	0.132332984841563	-0.146577705259745	0.0716989532114853	-0.145282118606875	-0.0259485558277455	-0.223816253411322	0.0255443322281516	-0.270540973401783	0.152643578704751	463.258849785691
MC26383L	Mc	-0.314446999915956	-0.164723329458992	-0.248579975476154	0.0101921928250859	-0.175117490101813	-0.181340338001138	-0.0797059354061942	0.00110224867643004	-0.00155510215639969	-0.170688324856145	0.114015691912905	0.0143095178638051	0.171925738336707	-0.161819336000565	0.297453761786731	0.00623103077250441	0.348229244096616	-0.100333618690734	0.279159316842688	0.14014346430743	0.239287620900716	0.00756133252786623	0.146622834290522	0.0453430143674072	0.0898981546998309	0.141286782299558	0.0253010560239581	0.0573747554998229	0.0435598014126768	-0.00920119515398035	-0.0509139550745208	0.0286987485772662	-0.105610808984232	0.128162249500258	-0.145389621352493	0.0665342431131381	-0.133357108399479	-0.0142303857159873	-0.225232426771624	0.0380780643649886	-0.275543796664486	0.117318883181979	551.214157672903
MC28269LL	Mc	-0.309449457618854	-0.175331388416365	-0.244078569074651	0.00399065408831999	-0.169027065223316	-0.195883504968985	-0.0762310237503462	0.0164439998913956	0.0202020775061328	-0.194765519391221	0.113710230459481	0.0249828232886705	0.178136413671823	-0.168274511446326	0.27912651808197	0.0114668351681632	0.343352326771443	-0.12371076421848	0.248865604366419	0.149115288398689	0.222407195108478	0.00552747552174644	0.136725423427535	0.0509488382746214	0.105528234578931	0.158717043341478	0.0334385751158153	0.0680586904120077	0.0411756366919389	-0.0300228430890039	-0.05472290068247	0.0462853713229591	-0.0874607064216662	0.137362679094993	-0.154462770722842	0.0611950769968111	-0.138624686426406	-0.0301537356853347	-0.234865243148039	0.0424543742818835	-0.253745812711377	0.141593117133976	537.003946070453
MC28270LL	Mc	-0.316336325037815	-0.163163910186585	-0.247618367687267	0.00528493734670752	-0.166052511159018	-0.190477613767175	-0.0680189020556244	-0.00437489802058415	0.00947885669107076	-0.189410311132772	0.112139847871231	0.00825392621575051	0.177897436014265	-0.173861107039617	0.272012572688438	0.00746471234301707	0.359657910709165	-0.11152449567753	0.244459342511799	0.125511931368397	0.24187866121282	0.0156864044048282	0.14386913419688	0.0497393574036366	0.0846166604848047	0.143488050953794	0.0332556204678378	0.0781828856300613	0.0445116873242838	-0.0141052534619686	-0.0560041680302636	0.0459849174051724	-0.0960219033858056	0.142930548257449	-0.147556753008062	0.0759264707797268	-0.120825961495981	-0.0162133796935225	-0.227479435880784	0.0341975450381343	-0.277863402431977	0.13047928183308	584.991819234619
MC28922LL	Mc	-0.302812059939551	-0.179674015434655	-0.251395489171771	0.00043787105100487	-0.16592518603439	-0.162783821055567	-0.0726239020250545	0.00845505250773672	0.0123019943329588	-0.177144433617565	0.118875089357382	0.00277827174635272	0.187746421595862	-0.16259154785223	0.289265569358686	-0.00866283269208565	0.368211297975006	-0.122025730710144	0.217919844047822	0.134464641083629	0.240231224049195	0.00923054075663032	0.132073187932345	0.0462250726112354	0.0842468136414655	0.145773016307654	0.0341298057269381	0.0656835908089874	0.0562517204294019	-0.00842908581412829	-0.050976683444771	0.0366371951436808	-0.0960772956691721	0.141990853052576	-0.152005909534922	0.0646143795011047	-0.136470640791337	-0.0311802428626307	-0.245330650513902	0.0528582174965538	-0.267635151322192	0.143343007971859	493.26762754204
MC28923LL	Mc	-0.317328312230721	-0.147045097121432	-0.251851190867768	0.0104718816312402	-0.16370167945875	-0.182985462530145	-0.0877724591139632	-0.00561637757491331	0.0155157264602741	-0.172187671236038	0.113327113891093	0.00997813459807651	0.193874853322821	-0.153526989012553	0.270173789059833	-0.0167322639727255	0.378919589512772	-0.0990460702035712	0.259913148840341	0.123750194601639	0.23256918103365	0.00563658225604343	0.134360192303317	0.0516043368939315	0.0992843996509814	0.150991231489268	0.0354884164903912	0.078334046954529	0.0295779973604442	-0.00974590136697933	-0.0459153933999662	0.0332134549445461	-0.0914381126259198	0.12628716844509	-0.143121686659354	0.0577954512132592	-0.147406095903253	-0.0324157523721043	-0.237132405724079	0.0625556753936251	-0.277337071942142	0.108683426969214	523.693567251835
MC28933LL	Mc	-0.294064204277992	-0.179902621315035	-0.258442849798039	0.00470069978252631	-0.151338044327923	-0.174236443190726	-0.0810608680646301	0.00700234931355776	0.0154355514984662	-0.168705038843176	0.113007103223465	0.00113476112911471	0.169881514227975	-0.155393020598043	0.285832183918194	0.00168345959373468	0.369689282849704	-0.12462943688662	0.241418073170641	0.128526777914314	0.248780729466018	0.00313377491306249	0.134160804943555	0.0384328467535403	0.0947135534027245	0.149449880779492	0.0331380482374503	0.0789161803121638	0.0437327087091134	-0.0139625274964092	-0.0709293843013559	0.0431899470137877	-0.0878433269459477	0.138896858201996	-0.158282565476505	0.0670511555994656	-0.143158461838936	-0.0240806062455416	-0.23945666381072	0.0422006300235179	-0.26521318480526	0.136590373245277	460.206578873113
MC29336L	Mc	-0.30893889151105	-0.166828348336762	-0.253359923312387	0.00104023628763144	-0.165422297409436	-0.191901030370224	-0.0828091051108159	0.00873488875517712	0.00919188859597316	-0.184505880669201	0.107943651675666	0.0128806985948534	0.184271170668767	-0.170994302886288	0.278078039066964	-0.0121312545580684	0.381307873698935	-0.1099953211514	0.254282579243474	0.135027941855124	0.23073446529478	0.0118732262334583	0.118032805844179	0.065352716409885	0.0929486163032282	0.140980476992474	0.0241928983304448	0.0703516854550403	0.038153957872239	-0.0166963006902903	-0.0600032544861323	0.0397951625861645	-0.0896557954804856	0.136217819416466	-0.14839452819288	0.0627953283006092	-0.133219656490298	-0.00797485965367591	-0.223542689803028	0.0438460064634257	-0.253791804798138	0.132131110965599	490.252607384825
MC2947LL	Mc	-0.323226160334839	-0.17660218746217	-0.248817177728846	-0.00436991345283564	-0.159808446089231	-0.191971021490395	-0.0806235114720009	0.000312054269129025	0.0063472082461515	-0.187011120363605	0.118407727010366	0.0195204125799125	0.197511346077407	-0.164682026009413	0.249143592339972	0.00642094398758611	0.378480449208378	-0.109968653602613	0.234333341797858	0.113926189718203	0.228605692795877	0.0235815317186286	0.143451410259799	0.0369466776593256	0.103445405361511	0.141511467313725	0.0398670678557593	0.0671483028067531	0.0419015200364413	-0.0117308937723028	-0.0660286121183526	0.0480045385875024	-0.0916592280294103	0.136221249533333	-0.137403842516466	0.0718921000436413	-0.136182349114814	-0.0130627276760974	-0.239514580304348	0.0502080886080894	-0.258230853281211	0.143704987003603	488.700317167894
MC35863L	Mc	-0.301069407895521	-0.157594611405473	-0.246247712630652	0.00719737082823366	-0.160690299752936	-0.208708179962521	-0.0829198685719221	-0.0133637421262788	0.010307492500799	-0.199603606854927	0.117322587681137	0.00884321430736334	0.173230459934275	-0.171038848106823	0.241830190912821	0.000333663649383046	0.385117433506939	-0.115515012448634	0.263977846785039	0.133207979125472	0.223409135787925	0.00915104391643594	0.122416299286648	0.0821937608124285	0.0949372143752441	0.152337106843978	0.044285603746572	0.0762789562740302	0.0321682885882858	-0.0193785999426986	-0.0641672750541271	0.0665810116727377	-0.0822263662637057	0.136073030119348	-0.135400429340202	0.050764672456071	-0.139126887280128	-0.0322493302252033	-0.235197046103591	0.057487403241784	-0.261957260212903	0.137002717825295	531.492686864529
MC35884LL	Mc	-0.313427798655582	-0.172320220686262	-0.246285978694385	0.00380273858392927	-0.161168308987338	-0.190163894499287	-0.0647012851604427	0.00155117498278332	0.0268878506478555	-0.191053595157605	0.113977474888722	0.0102093490743387	0.198439296721109	-0.170992752175388	0.253083704309113	-0.0123930224394544	0.361771161517442	-0.130888125875562	0.245594175996883	0.140677098121703	0.230808589596763	-0.00345186357777964	0.116093867815748	0.0817709059865735	0.0831237307689151	0.161824342714667	0.032357079556539	0.053660941395288	0.0465080255350448	-0.0241405157111257	-0.0690643175284088	0.0717522369832206	-0.0900155363796056	0.146175647682795	-0.141531377984631	0.0676247916922208	-0.127019836725559	-0.0249667476763689	-0.22311919489784	0.0391423144884404	-0.27231132234034	0.142179196092875	477.507317321147
MC36137LL	Mc	-0.314790502070219	-0.169888737801226	-0.260490707760217	0.003597616263399	-0.150625175704504	-0.170964969953371	-0.0693723816907974	0.0115192303817794	0.0264887420938827	-0.175121500275525	0.0986099600478195	0.00148428312607065	0.196195393276399	-0.161223728755763	0.267488143417886	0.00445300924072217	0.366098088778402	-0.1144757506337	0.260458113300441	0.118913431242449	0.232922427285611	0.0113563637888551	0.133492219951872	0.02962594774962	0.0995321075516651	0.135050031863122	0.0362652410213389	0.0782810860737799	0.0476617658077124	-0.00578625110583611	-0.0679944612709443	0.0595799974142893	-0.0976340846210751	0.134091133057509	-0.149925176540191	0.0481170571401855	-0.135254297128074	-0.0208824850880811	-0.246398992271123	0.0463546213287053	-0.272726423475885	0.135919614943017	458.839737557576
MC36320LL	Mc	-0.301020175490979	-0.182479043690949	-0.242363904556748	0.0119757372468103	-0.156749000339297	-0.203229522994444	-0.0770621093873778	0.00166232778123684	0.0118402139584643	-0.199455570021327	0.101057674289111	0.00984616351781648	0.184963894374152	-0.187109580678108	0.280021160752188	-0.0073562747654409	0.365164876319855	-0.1249256944438	0.244156411559421	0.148295439683731	0.220109180315199	-0.00999555913536691	0.105331171280635	0.0834374424631762	0.0741107600281574	0.164572780688607	0.0260806674126584	0.0702584489024147	0.0548502609557349	-0.0159787047436903	-0.0641719981741455	0.0544916509134296	-0.0790166971858658	0.153715668616149	-0.149848669969409	0.065437184727683	-0.123253858294188	-0.0241628498531718	-0.229409591701863	0.0485640472102792	-0.244790266145701	0.142435908574964	557.721469996662
MC44510LL	Mc	-0.317076625946332	-0.186488182311368	-0.245649924841924	0.00584509313519588	-0.161977856320785	-0.189572304374229	-0.0706541797819819	0.0028100589088032	-0.00701911104481465	-0.174569632288757	0.116381669501522	0.0131411262992122	0.178372467674053	-0.162272854823579	0.279819441608692	0.00210764659376275	0.359806209743522	-0.113484823977015	0.275215000550684	0.132614926687829	0.2197317479557	-0.00332470818268288	0.128415015845671	0.0464028283035707	0.0894783318034754	0.156483613390511	0.0364432976848916	0.0889412713266721	0.0414833995001792	-0.0162692452991293	-0.0620619216251938	0.0580197175061052	-0.094762797773567	0.136873385912681	-0.144059980457052	0.0708027871161255	-0.135794065869365	-0.0184551760712267	-0.229054945445997	0.0296686156464279	-0.257035172761378	0.12072585650109	556.593893161578
MC59095LL	Mc	-0.325370611908064	-0.132035297400049	-0.256239831317364	0.00184188189118908	-0.174157690303754	-0.185856564556197	-0.0777775891561366	0.00142319201031489	0.00607621810927628	-0.173328662537648	0.123100601915142	0.0199022670400386	0.190050011083327	-0.165661701018531	0.261908463860027	0.00296642313702451	0.368818500122333	-0.100048344783478	0.284875359010881	0.138612019745359	0.232773642104992	0.0157791366097218	0.135305152034133	0.0600909220941128	0.0917407144757394	0.127943929717217	0.036460544218335	0.0627946943595817	0.0433380792506549	-0.0153086737606251	-0.0536014496704241	0.0487285392204107	-0.0903702661553164	0.11783442364894	-0.152714301876616	0.0492749896731157	-0.143399485680085	-0.0269545845306329	-0.240330850809747	0.0371043674266092	-0.260485209307334	0.114897042013525	459.659397711786
MC65428LL	Mc	-0.304048543659037	-0.189707846646949	-0.226734295283336	-0.0161829416500893	-0.158901313428448	-0.210588069362536	-0.102664919038848	-0.0271227766895211	0.0092798280625219	-0.198390143253932	0.104977709350931	0.00662368857251949	0.166413974188753	-0.168658097543744	0.24453071169741	-0.00659976894183834	0.352091854555659	-0.12924307155086	0.286115404486824	0.142264995780674	0.227184360232266	0.0163036417840476	0.125484885938551	0.0696378333905717	0.100569595484785	0.166691451606796	0.0370298825012783	0.0892185001858644	0.0344684400574338	-0.00832971890180773	-0.0529212733185331	0.0656629559444348	-0.0908103783011645	0.150977380961796	-0.1251450838655	0.0874424444725259	-0.140754229033768	-0.0218061158292764	-0.230352313467393	0.0525397750372726	-0.255814297160388	0.129265882634051	445.672739211398
MC66806LL	Mc	-0.296531848807746	-0.182838452322522	-0.240873565364163	-0.0035178148353148	-0.15837320223963	-0.182856234972836	-0.114857794411301	-0.0092434951552464	0.00595197390428422	-0.20178645482105	0.119341242259314	0.0160857374558093	0.190215753731983	-0.185362234091112	0.240900112432473	-0.0102184865357122	0.362078038091949	-0.106894788591361	0.258337336859329	0.140115911507627	0.225320839293751	0.0217012269921146	0.150412677613549	0.0457376156296705	0.101671655269627	0.165341925265198	0.0438475282674427	0.0799181239802382	0.0373121422096623	-0.00835804841768623	-0.0650383051226012	0.0441586112962949	-0.0860675469017882	0.13761452618991	-0.150823091217316	0.052899796833006	-0.143952049781698	-0.0180561337777744	-0.23009535897706	0.056170436201711	-0.248776537110059	0.149388232169035	430.791409031376
MC69510L	Mc	-0.310758943167237	-0.181485769426071	-0.255243530296114	0.0122465829812714	-0.16748298225777	-0.198125666387063	-0.0703953491465479	0.0127694406582499	0.0161960065839914	-0.18867753549023	0.0934789779414814	0.00257936811106373	0.198480324572767	-0.172451535711882	0.266213947400457	-0.00648751396376971	0.339701938800384	-0.131618834800133	0.262351084722757	0.150105312302885	0.240473970539082	0.0184561315510471	0.133161071060503	0.079279542448074	0.0881090931869887	0.14619560011424	0.0358604157896731	0.0752394614964417	0.0361616428125379	-0.0171720588618803	-0.0648044853006344	0.0604953564669981	-0.0819316332345644	0.12196945076128	-0.135593430444922	0.0577665025414872	-0.1376212525516	-0.0168048783780817	-0.227599955811576	0.0420408652580661	-0.258756911199657	0.133680178328005	458.641991307464
MC69522L	Mc	-0.309030791909478	-0.168634548408473	-0.246414463983888	0.00363447913317235	-0.159529262873006	-0.191158650208011	-0.079516162324004	0.00150713240429472	0.00851138084499579	-0.183456821672714	0.107911879248785	0.00445676767501299	0.197507326730534	-0.188135773912435	0.267856233682496	-0.0142955587557119	0.372757237598653	-0.118952836314033	0.248545146372684	0.140075091445359	0.236705923928855	-0.00316993969857236	0.115310227360747	0.0882911965679509	0.0926479183616379	0.150906761509694	0.0314593079109612	0.0757636039451402	0.0419151897624899	-0.00528716582800659	-0.0676321759172389	0.0599220465093173	-0.0976356449251617	0.123396003096139	-0.146703217807674	0.0667408092729053	-0.140590684301427	-0.00881335504446826	-0.22428547735925	0.0434230765207793	-0.249789890401712	0.123787681762658	404.635050149544
MC70129L	Mc	-0.322514777986309	-0.168140848312605	-0.246684010129362	-0.00282748031815189	-0.175047739499272	-0.201653019904071	-0.0783591644140796	-0.00532406904383883	0.00751582207145395	-0.191245026663876	0.117451268274111	0.00971358539308705	0.183107412663345	-0.186209610743885	0.243598001646311	0.00626443765782219	0.354676498858051	-0.130122100360768	0.239977224280451	0.143705091843306	0.253622219932574	0.0365072535853924	0.1388529968689	0.0617422733846026	0.0809738814775818	0.136662012084593	0.0568763566444782	0.0806317363877512	0.0419785414403392	-0.00386693401714628	-0.0499163737315482	0.068907643626479	-0.0852875793828032	0.138850760670824	-0.13503247995704	0.0629843069544771	-0.14374109442412	-0.0222912898478377	-0.226346114377811	0.0409131002085147	-0.255700890255255	0.12479817741533	479.771671884509
MC70130L	Mc	-0.308283967778054	-0.175767841066745	-0.244898509366124	-0.00552132010281209	-0.175605884095562	-0.202140330119639	-0.0574631927429967	0.0116773924207573	0.0109714871162808	-0.19117354239057	0.119716406617915	0.0154484460857917	0.17686248662498	-0.192211944575822	0.240977322427715	0.0139749662173757	0.341035357446999	-0.12715485377964	0.259935934849205	0.124263112265571	0.249204727965088	0.0446765509208206	0.147369023668323	0.0627570358352729	0.0885789131941791	0.147369114537444	0.0400499618616268	0.0560605344254521	0.037925421219429	-0.00755439664967896	-0.0441031286084767	0.063021481821697	-0.0942491153540108	0.148583328804523	-0.139574355544258	0.0653309443961166	-0.143004078579312	-0.023540885857216	-0.239603336357443	0.0490237841199334	-0.265841474565501	0.122878422691368	475.837006907678
MC73074LL	Mc	-0.312257677177189	-0.169008074353121	-0.237638322249858	0.00909960833524076	-0.170189459165704	-0.17649940043124	-0.068351982160899	-0.00767879853724734	0.0208409430641473	-0.192437046904431	0.110492945401589	0.00663951608923525	0.189822372606909	-0.177578016249648	0.305233666054203	0.0240277621518295	0.374329593481119	-0.129895159344817	0.24797570591719	0.13788692369509	0.219353554425316	0.00684433585314397	0.120802820461418	0.0515886192282814	0.069915234328091	0.137404066736333	0.0246163359399302	0.0665564123406659	0.0345011735319176	-0.0091638005963562	-0.0612504143807577	0.0512451019111844	-0.108800163834767	0.125037916357012	-0.145503601869576	0.0675584998950051	-0.135732934569756	-0.0101186440276206	-0.227231867009409	0.0560028989342362	-0.250927922793915	0.132487278917224	507.362742405227
MC74697L	Mc	-0.295582472628436	-0.183671260713645	-0.252649237309056	0.00334127137313237	-0.165340362734342	-0.198174376156889	-0.0824290486674263	0.00780105532703684	0.0164943832509072	-0.182973261449236	0.112395443784164	0.0206269450821835	0.187309110741882	-0.163585685703034	0.272030038427056	-0.00622580222954897	0.353635239563096	-0.11598149522793	0.241980817038717	0.13135938403064	0.233215548899114	0.00464820495802427	0.144762197724248	0.0361928106277443	0.0971774777870896	0.155769875648938	0.0254392777269585	0.089458085585601	0.0455481113319158	-0.0159432805590397	-0.0660148960513797	0.0445177664015033	-0.0846651266432647	0.14055509601847	-0.149174207368199	0.0683618590801203	-0.140101618199222	-0.032864233636816	-0.243102541851632	0.0552544340382141	-0.250928134822192	0.141532607504531	536.363149900726
MC84924L	Mc	-0.305051999449055	-0.191724456356006	-0.237045075690343	0.00660269744142218	-0.159751346253477	-0.204102766818773	-0.0810753749069513	0.00200905354434559	0.00677132988270881	-0.200943794327942	0.104328246253523	0.0146101530883323	0.190450857040654	-0.180050427602434	0.250777335617778	-0.0203135732008516	0.37434035913316	-0.105820623414344	0.258748626403383	0.121035244722329	0.229203765164671	0.0051903770637203	0.115457292798139	0.0818217688340138	0.0979110531685466	0.154552059157918	0.0313263025215943	0.0854726363667131	0.0271039994343434	-0.0149294827127402	-0.0639855230940537	0.064858402442023	-0.0833707725155103	0.141754902905289	-0.141784354258425	0.0723323915021916	-0.135279638743998	-0.0162298736823207	-0.224929107430169	0.0491860200096945	-0.25414597507652	0.134689291037418	488.9064571158
MC89453L	Mc	-0.309561177375724	-0.1753825540173	-0.250799249652837	-0.00386326543581821	-0.168458684441925	-0.185028524651873	-0.0582550739080621	-0.00356307622976983	0.00583743886014268	-0.185231067697868	0.132478953608735	-0.00106880747963772	0.168105099831751	-0.184404968332192	0.27263893221319	-0.022745393733755	0.341692144862207	-0.11972839398643	0.256212781363196	0.14675012569916	0.228149451035174	0.0274350591417434	0.134827856370745	0.0756640971998034	0.0804284543327701	0.153196719451309	0.0363252307787506	0.0858595724864864	0.0588567448077346	-0.00921101163804487	-0.058739605540732	0.0632853792350835	-0.0890199827810024	0.138820724648884	-0.149354570377361	0.0708077097539144	-0.131513973353513	-0.0319503445329113	-0.235878472860724	0.0293615583907529	-0.263972297772513	0.130996461728461	496.344350512539
MC89904L	Mc	-0.306147067826155	-0.174806811343238	-0.238230057590729	0.00773178235552775	-0.159184539606488	-0.201346002527178	-0.0797308466956967	0.00545949102895701	0.0165927094287264	-0.204913895941826	0.112595832357424	0.0161027275288693	0.191002036406056	-0.175522178253601	0.265642369742793	-0.00701936829172295	0.369061496104428	-0.123169277258455	0.246921982086866	0.129809681146086	0.228173168790632	0.00933127756878734	0.118897898585641	0.0736373325776314	0.0938771698979161	0.152944721654298	0.0268261290971824	0.0844650432285444	0.0314267769149083	-0.00872622076372723	-0.0618648015637023	0.0370066242370242	-0.085277703581963	0.137435989317776	-0.144503211453724	0.0703007288179236	-0.139040988987555	-0.0113595951657876	-0.236642523413863	0.0540231835521384	-0.250395828692699	0.128614766531973	519.210389506439
MC8991LL	Mc	-0.291698440131729	-0.170095482492489	-0.261279378969647	0.012591627830537	-0.167559350160526	-0.188565257073965	-0.0843225033766699	0.00167039410816461	0.0127695774925698	-0.189571542797645	0.110936375664382	0.0194069877615155	0.188351118672246	-0.179572358364159	0.259802258795978	-0.000243422037928877	0.376062348510536	-0.108991784946253	0.260680733766506	0.132399172444401	0.224165941351743	0.0127502556534058	0.136592075582469	0.0409401961703395	0.104904681731005	0.146765691626127	0.0286525520743341	0.0717850948941929	0.0380073427040791	-0.0144957222683146	-0.0703726851989784	0.0599440902579544	-0.097130131548234	0.14026815163037	-0.150460042211908	0.0664027219096023	-0.146680683001267	-0.0149925088977631	-0.224225239366113	0.0263952445909614	-0.24719655238078	0.135208450000947	487.143667084929
MC90271LL	Mc	-0.305060590322414	-0.163714614081795	-0.253338564065175	-0.00886696607799026	-0.166334824888223	-0.175938932257086	-0.0812326549905364	0.00332757964164195	0.00990905729625109	-0.184697550384251	0.110735779145737	0.0124629703712716	0.179528443558353	-0.164701718290081	0.278635561452677	-0.00241468683227164	0.362906481669732	-0.115377621187174	0.251102372963985	0.142434505026308	0.232909326150357	0.000967953220187879	0.143136252042017	0.042610485455765	0.105689391136505	0.159386026687211	0.0275366873337597	0.0845244493556963	0.0350998825754517	-0.0220614807222418	-0.0597823691762023	0.0462468020790952	-0.0884958507950604	0.135808542526139	-0.148588629506349	0.0821677527569319	-0.137703601885903	-0.0267732237922276	-0.232861438887064	0.0397407310396158	-0.263790710807897	0.114868995465255	547.813141586835
MC96275L	Mc	-0.305377034963195	-0.165673037012592	-0.252335908974025	0.0154159585897516	-0.16546029197452	-0.188059874535395	-0.0751036028484258	0.0148535247881995	0.00591709508857205	-0.183950059722702	0.129200652832482	0.0140705042284671	0.185099092269573	-0.161745003237084	0.286393830823489	-0.00145203026039077	0.364328924020847	-0.114500606596308	0.225960656242092	0.120534649995559	0.258269735719858	0.0113712345628437	0.140333747751706	0.0464986761918354	0.0777464984144204	0.14363120154303	0.0233925044528056	0.0690170806922061	0.0504835689462464	-0.00422806550051866	-0.0581195536960831	0.0426101296145948	-0.100725797927092	0.12970038471241	-0.155257943971605	0.0530214269269323	-0.145067039263062	-0.0229371284692672	-0.235358115535073	0.0431701628882797	-0.254321017409012	0.138650870600147	481.912756380141
MC99652L	Mc	-0.31234730743537	-0.16784174655652	-0.256895347257311	0.0037174639409229	-0.173794942379742	-0.18267859754	-0.0785109613661481	0.00451467586803881	0.00901608075123115	-0.179899582917565	0.115160710938026	0.00681754147358424	0.196844265431111	-0.162120628405017	0.289194496643883	0.00779645342600165	0.355658585245173	-0.112599546595731	0.232238657431196	0.145165917126284	0.24313095609791	-0.00101874189561151	0.1401900673414	0.0318260355707687	0.0909181508354027	0.147092812012028	0.026879077091637	0.0759670281796182	0.0341877439017036	-0.00483427542874268	-0.0515037605725155	0.0250859294688291	-0.0834200136366704	0.139581423660471	-0.147268193866362	0.0727939821566196	-0.142421129701444	-0.0144093740962117	-0.233941593450864	0.0309826177330224	-0.253315542042244	0.13406061281921	460.804162514268
ML103440L	Ml	-0.306447261708967	-0.163285564836156	-0.24203216386237	0.000463793155210752	-0.15933666746593	-0.198081749589488	-0.0714468785070179	0.00546219855598324	0.00079375403305806	-0.184585575681623	0.124500494590182	0.0249959476405157	0.190325108653392	-0.177610532398905	0.269595013342235	-0.0013651877527578	0.365453576497634	-0.128422823757935	0.251686548365721	0.135621162203162	0.225432610449562	0.00529051396485554	0.129039100675023	0.0649625718650241	0.0917916561860394	0.151589402105201	0.0217178066829374	0.0721205140545499	0.0506445334165889	0.0024041599307429	-0.060710871179392	0.0306550151387784	-0.0893584353954838	0.14034701097493	-0.159400955705779	0.0650861088202168	-0.145248323645967	-0.0108208212192525	-0.233306966861745	0.0382886968245168	-0.253691678559721	0.126885160002429	475.505645652729
ML105523L	Ml	-0.308775909934747	-0.17830933344431	-0.251522525083836	0.00966820372564257	-0.166120351208627	-0.185014411005688	-0.0737935469590852	0.00130408407775657	0.00421518844777538	-0.172512562602593	0.122263659669265	0.0119559249055058	0.195637588603251	-0.164265121176725	0.279072720885505	-0.00147547144064243	0.339585430665128	-0.112519947987411	0.253189862879113	0.133557602150205	0.236767185749797	0.0117462773950565	0.135510380233645	0.0542532016874495	0.0871840982435641	0.139831073270145	0.0395565738245877	0.0618363621416931	0.0642487837325503	-0.0101523634319401	-0.0556633094250016	0.0320212250118088	-0.0972395334487112	0.131718258066086	-0.151951607485227	0.0582604313308685	-0.129511415253018	-0.0184288392679826	-0.250157802083002	0.0634002841268427	-0.272495472052925	0.133125122468233	428.718688985813
ML109060L	Ml	-0.298573796276065	-0.172744385216688	-0.23508733325792	-0.000862654711818724	-0.15560015897915	-0.204630738278707	-0.0788741012857775	0.00151793070844479	0.0166969020229033	-0.205264542418122	0.117559595177843	0.0207036594988233	0.184906127908243	-0.19406852163073	0.263749263546895	0.00725841520881012	0.35735983314829	-0.138848446479575	0.24823650741416	0.131402062398671	0.226536561775131	0.00892671770106218	0.113067565770956	0.0744057765628585	0.0774092544901498	0.164525810606819	0.0230795634371107	0.0947000495622852	0.0370485699026636	-0.0106199700019491	-0.0435408061132687	0.0116908648788928	-0.104579749475974	0.156271772586745	-0.145024383296142	0.0858379415587274	-0.135497399950413	-0.014628588059286	-0.211037597132064	0.0167608586580053	-0.257834418827573	0.167665986866732	431.583573543272
ML109327L	Ml	-0.302698224560996	-0.172412439807802	-0.248240594707178	0.000367437192708647	-0.166352308390968	-0.195048642553864	-0.0951965077206876	0.00166717182208023	-0.00746293124632179	-0.1796831304222	0.0941184611411439	0.00547379420244939	0.16956665935996	-0.163026685055299	0.251795365674213	0.00478428149771313	0.36097417945885	-0.0906493014228453	0.271667099841459	0.14545116029885	0.237098113171031	0.0174673155304353	0.177510241571609	0.0181501851523231	0.106430451873074	0.15702912333526	0.0341741377377229	0.078988370658349	0.0470671575294826	-0.00918749907414687	-0.0437995379547525	0.0166885709748667	-0.0816017374402928	0.135084535647242	-0.152680549171719	0.0730522818695131	-0.155188343997658	-0.0229771593347617	-0.242346588225395	0.0486631360745737	-0.254834543942575	0.130117493414553	440.726456573473
ML118673L	Ml	-0.311916981401054	-0.175724126282079	-0.253440915805346	0.0103655686964156	-0.15604413837838	-0.201550901626057	-0.069600840980915	0.00542950506195236	0.0115517373358861	-0.190191149295919	0.114286380577113	0.016769334145945	0.193099379926589	-0.178830574891374	0.265577976044097	0.00954644756549698	0.346807783138427	-0.137160208171315	0.233205399146904	0.139933800698999	0.230659262695115	0.0142593405410541	0.156166388728314	0.0307117082055263	0.0656863693638877	0.16810475007274	0.0305860742611454	0.070441958867778	0.0583775090417292	-0.00409188771758297	-0.0555669112238582	0.0379933713107445	-0.10193773667248	0.145111778224554	-0.14629950215722	0.0683752640202658	-0.123180449151302	-0.017758702861903	-0.234753906704509	0.0522117857484269	-0.253262877784147	0.136052937686331	430.448713830225
ML119354L	Ml	-0.301011016274634	-0.167939411400477	-0.251306077912505	0.022799258082484	-0.152589816706235	-0.186335568472056	-0.0817340507432256	0.017104311120784	0.0113667562474501	-0.18557737874286	0.0963242155091895	0.0168979436789171	0.184209966355674	-0.173294468089458	0.309934474583541	0.0363319846410853	0.353247568493799	-0.128364523532748	0.269906665852143	0.158520574236217	0.232065178924855	-0.00863929497447605	0.12402029138914	0.0372918960002638	0.0821009156798055	0.133290812739726	0.0166979512801732	0.0649608056955716	0.0412745160991336	-0.0176749333282763	-0.065929917013319	0.040325798280072	-0.0968943767702663	0.119430441712938	-0.159124685800779	0.0387916760958256	-0.132194344750511	-0.00972327767569389	-0.231644775750796	0.0437298387005185	-0.248719438692634	0.148073515231641	497.277253317168
ML122003L	Ml	-0.290414360074255	-0.196944496100059	-0.246650826328184	0.00582251719952489	-0.151286450967243	-0.197244931534319	-0.0739972770790568	0.00669627496637439	0.0145884538125022	-0.208496187347394	0.115242748561885	0.0129251384029278	0.210928649233971	-0.201981822894282	0.245180280541506	0.00519603573819381	0.362706028030303	-0.146648735400553	0.216415416936378	0.150467401473472	0.216277060801727	0.00667308216641405	0.143409114939199	0.0307483462439339	0.067264159332742	0.162376497349672	0.0269024877732406	0.0747583036641603	0.0485625143311052	-0.0013025780962868	-0.0620803527326527	0.0835973682372166	-0.0883248302148117	0.150062098757753	-0.142988059819742	0.0619831922149729	-0.128578008850636	-0.011905537161011	-0.23158980274223	0.0589651852402722	-0.251566945485751	0.154252846879017	419.446120042906
ML126147L	Ml	-0.314720380195014	-0.151005443911208	-0.248609378456773	-0.000152844801560177	-0.174033378335089	-0.18714694287002	-0.076173450145607	-0.00350595753560162	0.00696874748119479	-0.187022245971627	0.112044957696313	0.00850529771033753	0.191532851544104	-0.168470770487372	0.253026492470032	0.00141342347567959	0.365599911889135	-0.099183443493953	0.276930023453311	0.120209185744155	0.229319315845572	0.0178400908640185	0.140712539432279	0.0810287262025094	0.0936360576115277	0.143150115337955	0.0445915792269887	0.0762856740630112	0.0411888993228686	-0.0191147737985077	-0.0571442209969934	0.0261977225787257	-0.0883681832477948	0.130627760525661	-0.145498554593374	0.0664885259346405	-0.148254420168054	-0.0206515744347208	-0.241305391594479	0.0387820684611236	-0.261444018240147	0.125725406406754	483.421338457655
ML13469LL	Ml	-0.287026094436588	-0.188785151774666	-0.245528116432513	-0.0036213460114131	-0.148369563580706	-0.201719982451608	-0.0828757955274553	0.0129206559527733	0.00149238571077607	-0.184958589006365	0.115947110881444	0.0246367406188939	0.180949661982613	-0.183555629080593	0.239472081652015	-0.0050783100262969	0.361153357606949	-0.135199180154567	0.267161584069909	0.131174360703262	0.2311117602581	0.012116368002369	0.129581657927611	0.0735186888019289	0.0946875030713462	0.163834264166406	0.0334876622501561	0.0772614562254803	0.0382651062393812	-0.025296735139124	-0.0545699898178737	0.0466410409938534	-0.0850762444431665	0.1432704478978	-0.148166705774429	0.0716460309409668	-0.138830643819849	-0.0118001269628937	-0.238290734617647	0.0453486751244204	-0.264575983200071	0.137646321179372	469.456017514902
ML136903LL	Ml	-0.314322293799772	-0.180537370317936	-0.243601422459094	0.00129415017519803	-0.165939933623307	-0.196409954380457	-0.066633829254627	0.00206923129079874	0.0204360841343669	-0.191609382933313	0.106063158345924	0.00770529784955096	0.206061678959939	-0.161512160518602	0.261752990871186	-0.00171528556768953	0.346117186349374	-0.126296036805865	0.248600474064051	0.123168957615629	0.230372280879244	0.0116580042797083	0.125143469394791	0.057078932621159	0.0967186418119765	0.157600753588459	0.0367964103733223	0.0785086072439765	0.0477064283649358	-0.00715965612219255	-0.0652773074390781	0.0616811448074515	-0.0859276563237577	0.138795532619234	-0.144258000530256	0.048143800770798	-0.132526591603177	-0.0238058999909583	-0.239829839832461	0.0630496095795501	-0.267451928683579	0.138291724195503	436.844965416249
ML190188L	Ml	-0.314894209781989	-0.184207381897215	-0.235684670051842	0.0087475929212118	-0.149322562948134	-0.179407402378855	-0.0842526811314433	0.00698807738860932	0.014349140946109	-0.176659624983318	0.0900978447830528	-0.000263074575389698	0.165488385085321	-0.16804055179009	0.320965526738117	0.0333209870832736	0.367269338178453	-0.126824914023057	0.235367328022926	0.132469984726577	0.245448500460938	-0.00190658288490724	0.124401978831662	0.0297927707501195	0.0671760140025656	0.144117828132569	0.0238929848340444	0.0640920537935566	0.0550824616926656	-0.0116934501887889	-0.0645043194533718	0.0407289994436425	-0.0921479843288508	0.133203832216419	-0.144535994097948	0.0818217397238336	-0.131199613529897	-0.0192469531526579	-0.224203868104541	0.0422393484799248	-0.268793600147837	0.150726721214542	484.559888676607
ML196704L	Ml	-0.281687802670372	-0.203131453320674	-0.239455852079933	-0.00070448592039016	-0.14173835819517	-0.211876549307682	-0.0782261823983036	0.0089418875277146	0.0146848315925067	-0.213759724221831	0.113247330690846	0.0182579134447247	0.182951242654583	-0.199469083217489	0.255589856422446	0.0071941538981226	0.342359919206686	-0.147735307060017	0.252304354702112	0.130972230810566	0.22527312112099	0.0145615051663524	0.118714582899709	0.0764380248490198	0.0986414771561225	0.165435415171498	0.0252530624801965	0.0730397226815071	0.0313093468249094	-0.00872292817089269	-0.0634358861649269	0.0693098660159559	-0.0881917967862271	0.151386053281068	-0.138196228412777	0.0726470177931809	-0.132105059564207	-0.00444877284294945	-0.23623957057546	0.0644406513392905	-0.26105238890373	0.137223862082925	430.662612394303
ML202858L	Ml	-0.297953694491954	-0.178101371400027	-0.243956592708566	0.0208808924912159	-0.16008570599988	-0.193497552290697	-0.084959363333525	0.0187223720656826	0.00567637473643618	-0.200443464613891	0.108617382392709	0.0179052734096792	0.199628335116688	-0.187448260140825	0.262870087767616	0.0112651406242047	0.372189420966906	-0.11626051167228	0.238590671051424	0.131815538248172	0.227989423096877	0.000743447305728022	0.13242264405952	0.0449100522569474	0.0872852009082948	0.16140084473087	0.017799838426253	0.0665689625089085	0.0408607373828792	-0.0147504183506742	-0.0521462345885748	0.0385634933137658	-0.0860300472106834	0.145528325903596	-0.150335480416645	0.0712689590982942	-0.13213867662633	-0.0191145992528567	-0.23171932297614	0.0459009062162668	-0.254604997553303	0.134141969547919	434.628138812502
ML206525L	Ml	-0.3123472180154	-0.167994312765866	-0.246664139571749	0.00626808483974753	-0.170218477767777	-0.181718595508644	-0.0765321258382233	0.00261311789098106	0.00589597511640382	-0.181357932207378	0.111583933618289	0.00899827026426315	0.173976464575834	-0.157012332077841	0.295679542275201	0.0113570129828014	0.366002646644524	-0.116580634241456	0.257402603379481	0.141372254587046	0.227677839887276	0.00523207224055033	0.131532606008355	0.0430674487021327	0.0852722846857737	0.153039182931214	0.0313874418244052	0.0768725248012367	0.045582639886816	-0.0131506244369586	-0.0565734021431632	0.0326794344347253	-0.0887820181121114	0.118691737221137	-0.142676138508923	0.0465249404162079	-0.13452738042538	-0.0215184313841773	-0.240750661807242	0.0602883402344958	-0.262922415712389	0.132328441075784	500.322657796708
ML21099L	Ml	-0.308334780863281	-0.175854298843074	-0.249022135470487	0.0116571909984528	-0.154176240435651	-0.186470318363029	-0.08561768908512	-0.00224845828866337	0.0181957713536162	-0.182182030372	0.114404237158432	0.0159841746416531	0.20073075525019	-0.171737205968848	0.259843141499163	0.0134039692536536	0.365302694425136	-0.126063658849416	0.244674089844634	0.12479265468409	0.225785114446988	0.00726334607625004	0.135918200820134	0.0401214122088172	0.0893120832472767	0.147456265021917	0.0297442410707696	0.0769717669558417	0.0493839032389006	-0.0133407772992396	-0.0607971399449443	0.0310967889703551	-0.0927497511139669	0.141738593663967	-0.147594473625848	0.0707845786010396	-0.129850019452179	-0.0145631965757335	-0.233654334501126	0.045943647017021	-0.271497667862639	0.145245556466946	421.270753339284
ML21190LL	Ml	-0.29327518554936	-0.172125719675428	-0.253824830790354	0.00676736862591214	-0.15319717788514	-0.184292562386401	-0.0758059665615052	0.0221721431751397	0.000373051195679821	-0.18361593505586	0.110350665015587	0.0111184046423071	0.191261757017171	-0.179441882762747	0.276721012285027	-0.00167323969328493	0.357206448293673	-0.119865854316351	0.238377743955724	0.135225761575664	0.250442478223345	0.00116124910422951	0.130718357350993	0.0369645560701132	0.10269805697837	0.149477605196202	0.0221341800804267	0.0812254480163962	0.0551097891553951	-0.0051012934664059	-0.0595477351142361	0.0590588019945705	-0.0928822581155062	0.132284482091134	-0.162453245325718	0.0659589862454194	-0.140214535612721	-0.0113422730009943	-0.242162039335588	0.0350040205376119	-0.262030565261263	0.121039933082771	456.84518582286
ML22388L	Ml	-0.303001015254912	-0.194793078841703	-0.245996076820491	0.00880275886401322	-0.158048819041927	-0.194133039836269	-0.0637294141627096	0.00911796070886649	-0.00202875066423745	-0.189154955240439	0.122926858316665	0.00721847719822352	0.178190931737279	-0.175631208706177	0.261271965644808	-0.000797147812968281	0.323582620785967	-0.139749920398393	0.247465325116303	0.155208290177683	0.248263296895141	0.0234463108896753	0.151954686060552	0.0552082542312787	0.0718923837378086	0.1636282550066	0.0312862589677946	0.0630778922299742	0.0590120293046396	-0.0140874752360825	-0.0436607330851426	0.0374766196502383	-0.0908253920987261	0.147741797811171	-0.157556506585896	0.0627972066767715	-0.123272285144711	-0.0144234104722745	-0.238898761430174	0.0548125827414008	-0.268828602278029	0.134233830358409	456.589009733616
ML23173L	Ml	-0.303305609200947	-0.161181680006888	-0.246708393199377	0.000664194789630847	-0.158064888381586	-0.190155752568994	-0.0736327798570712	0.00932900287855347	0.0085493569732377	-0.194054987905783	0.116332946568398	0.0199284821936172	0.179704469974175	-0.168493191856777	0.268056115556275	0.00353305308467947	0.35724058632133	-0.136632016296152	0.25049292461377	0.136619660545342	0.238485182337004	0.00175407349183655	0.13566263805323	0.0513710871667672	0.100832067692762	0.14879008380429	0.0199634157863349	0.0800354693707252	0.0507855727900078	0.00585903665431291	-0.0605520783505495	0.0471535666976878	-0.105902358142343	0.144682982715705	-0.148970645510777	0.0649893038596208	-0.124610066978838	-0.0217510894803536	-0.227382513714009	0.0320990668546642	-0.276975943331026	0.125459654007515	474.714550821759
ML25014L	Ml	-0.297349046662746	-0.162342614138663	-0.237382894857028	0.00214701648330138	-0.167015310230167	-0.183813884675947	-0.0728454030826367	0.00626922075887491	0.0103140192581529	-0.183963555804881	0.11731938696869	0.0189141999805243	0.189798101094561	-0.171295937818475	0.275417695167548	-0.00257237509908375	0.367175294418913	-0.120171241721725	0.262688938014835	0.127774136094145	0.245493658738855	0.00599733514873587	0.128054903229686	0.0594966937140013	0.0661876679451207	0.149305259413547	0.0169591345847144	0.0596246771338339	0.0425167102394325	-0.0194564788752414	-0.0578462325490759	0.0404414743731686	-0.111158785188545	0.138773424209483	-0.156108393690576	0.0640267796784222	-0.128421521345732	-0.0129161267418612	-0.228792395753149	0.0341889392683391	-0.26500552630085	0.149573058619502	468.695657167441
ML25593L	Ml	-0.308223337948867	-0.160085671217719	-0.249647915097978	-0.00691081880497114	-0.169877558217675	-0.179138380744193	-0.0734215021998109	-0.00251187889174268	-0.000318354420913269	-0.178613559944483	0.102955910717287	0.00403550325016893	0.178561632525374	-0.165774612233737	0.300244900513498	0.002866003928206	0.368924640593675	-0.104297678128537	0.237218552591603	0.131133658112321	0.243905465860913	-0.00658503200199688	0.1270385473175	0.0476382304462566	0.0842842055271306	0.157491153223401	0.0322182390504769	0.0769377701982481	0.0509698703843839	-0.00359258935906949	-0.0499786335491598	0.0304126274335686	-0.10150920599448	0.136506708189417	-0.143291830140386	0.0489119392816763	-0.126553974430641	-0.0293471190410373	-0.234699059873608	0.0629329042826166	-0.268800593208322	0.137990842021606	467.733236954977
ML26409L	Ml	-0.29788045702024	-0.173378552892545	-0.249968856855484	-0.00169355276711974	-0.161686127975635	-0.195074301724629	-0.083696618152507	-0.0157262321507277	-0.00363251384847465	-0.186883421701261	0.103029037627303	0.00807656170629231	0.180558281003093	-0.170747640520317	0.272378759793166	0.00953352457766864	0.353755787689139	-0.116423032576312	0.264690464904334	0.147843838781971	0.235032972114096	0.0102859085342408	0.137466821941054	0.0488661303081759	0.0972972785382359	0.146254624317963	0.0275910472079389	0.0804545419527067	0.0445393556654581	-0.0112939335358298	-0.0546964693984113	0.031350101003122	-0.0976284541953416	0.144661452441026	-0.152972601494745	0.0601300727266271	-0.130272383270927	-0.00647879698723321	-0.23341580233203	0.0364569938242675	-0.250489521940023	0.153785714681914	510.104657795596
ML26422L	Ml	-0.305714970017838	-0.182239656399733	-0.24225871096482	0.00555124774543845	-0.178206377725148	-0.200493224966642	-0.0769078871380949	-0.00124214141645768	0.00571253263047922	-0.187831186665541	0.104978602139588	0.00926517053953944	0.185420558375427	-0.175241365776027	0.234348327628383	0.00374649924147038	0.362136596203347	-0.124606763479711	0.262738454896305	0.146259940992173	0.24011702460256	0.0250282660273365	0.133726383105426	0.0480392781634358	0.0930422217854203	0.159324898641415	0.0295292138148958	0.0668374551767581	0.05012010625734	-0.000484711327946653	-0.0499795397105753	0.0248013494622636	-0.0930482494039819	0.148708046170004	-0.141873041405164	0.060787372983687	-0.12733771755841	-0.019345050236563	-0.230463832515049	0.0460397360787101	-0.256079695000096	0.147094839046391	473.276321180847
ML30816L	Ml	-0.296138920389582	-0.16348862295711	-0.246061505454467	0.00363721649048649	-0.165290025658541	-0.195475889481492	-0.0742313563115014	0.0021223585273723	0.00421993528539104	-0.196869502903979	0.114613160968815	0.0160157650230576	0.192936292478434	-0.185275360375499	0.264916518025488	0.00163420773575131	0.358021912467222	-0.135349266065138	0.241990974056554	0.149089094954895	0.230372032258941	0.00798557197822639	0.134871961865736	0.0498665374874544	0.0780351814818992	0.168795668260174	0.025248636681168	0.0877769012241729	0.0412995430609431	-0.0105554559327408	-0.0495712848133914	0.0311108485589812	-0.0996812525895731	0.145065932437295	-0.147498909603688	0.0707627608133087	-0.128683936425639	-0.018421729098144	-0.222093506720628	0.0187406444927832	-0.25727545066358	0.152832318830143	431.671943339692
ML30907L	Ml	-0.295487268013274	-0.177278683109466	-0.259470820237953	0.00330933709974853	-0.162321274990576	-0.191765233150217	-0.0641552993149686	0.00406077862814943	0.0050949106840922	-0.190754796525227	0.113353833456413	0.0058996051354142	0.183665631820851	-0.171076498924944	0.24320984560636	0.0012848262938656	0.358682370231528	-0.1389635880861	0.249459024640869	0.141365487403135	0.226805273366626	0.0151615487077525	0.140092559272701	0.0512183063212077	0.0929932846099439	0.16155220994324	0.0311264002718582	0.0803590828852529	0.0584949565595865	-0.00621574973172196	-0.0439357223748509	0.0361704410056169	-0.0941555933488214	0.15384559062406	-0.147855123433057	0.0657220615241029	-0.128456098638469	-0.0164293787206206	-0.234017982885491	0.0333112824693753	-0.273122907283365	0.139223370207376	395.976310017706
ML35063L	Ml	-0.307111687928463	-0.173959429386249	-0.256713543229538	0.0124247588743595	-0.14676017808495	-0.186429907394489	-0.0865200109952732	-0.00279886282004235	0.0263587236510333	-0.186922657658532	0.116848414904988	0.0155167719676009	0.19001028641902	-0.174750023776848	0.262199569725708	-0.00387799793178267	0.364607399780952	-0.128292266732243	0.236662335962504	0.128015693847044	0.220501483413539	0.00731949989168559	0.135085538692281	0.0446390431958599	0.0765121074196843	0.147889197334411	0.041945424101767	0.0722929577170663	0.0669353023258377	0.00223074392613766	-0.0480028013457946	0.0429633867937557	-0.0993156807979713	0.141042986892062	-0.146373069308387	0.0609042160718123	-0.12894609083295	-0.0138510613236276	-0.240637573196847	0.0514822203246459	-0.27728595067714	0.144160730187371	405.182381039405
ML35224LL	Ml	-0.293340250258391	-0.189975971464196	-0.24990800075348	0.0064872016796851	-0.160901128675957	-0.183599679015857	-0.0729066325957588	0.00634535899576202	-0.000188902593567698	-0.178357082488686	0.106844524404393	0.0155304759879246	0.175133663907675	-0.161908989852329	0.2737469561749	-0.000712275727588851	0.365342927259624	-0.127170675694817	0.260265237473806	0.132003074511596	0.231334506493001	0.00102278945865322	0.127138445910074	0.0501077944606485	0.0910099700683382	0.148349589971647	0.0315817502760271	0.0799593816306287	0.0471640397932077	-0.000921600073754721	-0.0505454849182947	0.0337610109643641	-0.0954081928719563	0.148861547298517	-0.148351865571462	0.0660618665319408	-0.130804118167825	-0.024326049911298	-0.236966559728216	0.0342853443050733	-0.270240885626139	0.144196888432086	424.479849765737
ML46339L	Ml	-0.300219939874181	-0.164361768249567	-0.246306156790115	0.00250586821034285	-0.139027054039501	-0.197193239631345	-0.0802414717377866	0.0107083259419547	0.0193314324156784	-0.202275725830691	0.115143273951502	0.0102493499253733	0.197391089336193	-0.185594369964355	0.262197754801265	0.00812612325216131	0.354823233968485	-0.130865012024755	0.246420197436794	0.126378727257576	0.22609420061713	0.0195233424112971	0.135997727449721	0.0503530805969286	0.0873335040754066	0.156787700144082	0.0294640925150025	0.0752664556241171	0.0468960637291026	-0.015451830170605	-0.0632553854630386	0.0625122937757959	-0.0980002268339208	0.133675147005061	-0.158157268295148	0.0522977866014346	-0.137328568010623	-0.0202646773189781	-0.237772098369853	0.066295242161066	-0.26078440088211	0.141327180283106	436.672046495395
ML50909LL	Ml	-0.31748089247405	-0.164558425362285	-0.260352922051272	0.00683669025445157	-0.171474501598205	-0.170272715763691	-0.0677941708576369	0.010710064337302	0.00240611818416962	-0.179386613942134	0.112849533705768	0.0152373133903221	0.205459973982491	-0.166021232555433	0.2477000012467	-0.0138395853654424	0.373057423064258	-0.104724932731752	0.265224663835172	0.131498756066888	0.241059157882845	0.0144931022957285	0.131797607670973	0.0323466080554179	0.0957747783033217	0.148437998281094	0.0290115681769742	0.059786790729125	0.0515035353626395	-0.0075873413408336	-0.0733774543173198	0.0550691419897358	-0.0893436312631396	0.134137968605274	-0.152858865057751	0.0692950766363614	-0.132792715868679	-0.00592835630169137	-0.214256330794749	0.00851323724248703	-0.276112877132509	0.125956455479075	501.245401356414
ML51713L	Ml	-0.301009305825295	-0.173008395648907	-0.251889452260256	0.00412536397136507	-0.157541637239506	-0.19772633455233	-0.0814345261931612	0.00614408440762005	0.00528006487089436	-0.179673419853439	0.107486221319128	0.0135639598015953	0.187109020565797	-0.17018472480563	0.264774160812518	-0.00593784944245241	0.35778573414756	-0.114430749608704	0.270793617194845	0.136779551676164	0.229501079988822	-0.000313525904244489	0.133820224281633	0.0566385926514898	0.102046200410034	0.151178332639071	0.0325129799504072	0.0783556295840802	0.0312656176787733	-0.00811939956066132	-0.0581589463655988	0.0677514363421877	-0.088729685359346	0.132012875934333	-0.143833998839235	0.0480978431100008	-0.136413164870151	-0.0217025181548876	-0.237112342957062	0.0444049827054645	-0.266251861310803	0.132044264707883	429.073198328455
ML54419L	Ml	-0.307844296548569	-0.178300892359123	-0.239454015842385	-0.000562704808037716	-0.162179974154793	-0.193012662666231	-0.0737102020992923	-0.0112831132687418	0.00182257723377989	-0.188786879620993	0.100210425972696	-0.00754136424492932	0.191021304788117	-0.175884168969092	0.279003687163092	-0.00408895013486411	0.376501121744737	-0.137952245312057	0.236450330187419	0.136968677557825	0.205324080429101	0.00949632732447783	0.126921086129314	0.0803184877743293	0.0841908857760135	0.16933304542637	0.0356677874350942	0.0923397569858073	0.0359718957410971	-0.00193292020438885	-0.04156004049437	0.0367013538016001	-0.0830339828771156	0.150393366862511	-0.14229500892537	0.0566186038467265	-0.138795741489578	-0.0229539387798303	-0.226570611676927	0.0582758366189163	-0.257641308492061	0.131854384169726	404.613631105269
ML54423L	Ml	-0.298139171238477	-0.184761474866707	-0.245854971328683	-0.00403039780817678	-0.163629484299588	-0.187543654066243	-0.090756387597417	-0.0110567551119664	-0.00869175924276326	-0.183191703457081	0.100442801507696	0.00515783702165398	0.173271884584697	-0.157984491223223	0.273678046099308	0.000632512844727662	0.350373516236613	-0.110026869044041	0.253692533333481	0.130265463938127	0.243908192402028	0.00934522452417567	0.152299454564055	0.0423169154572294	0.111988019576911	0.157971249961707	0.0265065186234351	0.0793413119402016	0.0548007267161734	0.00677716858184484	-0.0481137910510995	0.035067334227066	-0.0974713075122176	0.148320972786118	-0.160094760150172	0.0609041972188689	-0.13390045351534	-0.0253237865171773	-0.239601959930937	0.0416029422723485	-0.254707647777705	0.146216001320547	439.752744380835
ML54924L	Ml	-0.292507137823608	-0.172869922616477	-0.256877374015303	0.0124297025146698	-0.174828367067045	-0.188402550824773	-0.081559936028831	0.012875940724177	-0.0110703806962259	-0.182624001770331	0.120090995020515	0.0190743771827889	0.18609240163187	-0.171450988078505	0.295392766231224	0.0195095410536357	0.354156506821852	-0.127978126756528	0.254119015977873	0.137727959266618	0.224310276791277	0.0184443090767655	0.140576218047645	0.0488260936417888	0.0788186784278322	0.137303552599585	0.0323875646263799	0.0638817942675643	0.0522378109692019	-0.0105853060129228	-0.0497619560616885	0.0325773269800391	-0.101583704376708	0.130002800861107	-0.149767975791482	0.0685016992862643	-0.130774043388937	-0.0224743748829128	-0.229803954629543	0.0323717814167578	-0.259647404666296	0.142858392070689	423.288261567637
ML61270L	Ml	-0.295758813637285	-0.189538746611459	-0.247398794874374	0.0090701922728464	-0.155174770499014	-0.203123642308355	-0.0697038479238096	0.00605588797510737	0.00382600388755398	-0.185626845418182	0.105875632264035	0.0154149116776183	0.185611627754745	-0.182395641670377	0.265055880054413	0.0019589379122011	0.360891859791758	-0.12964730141868	0.255923448320841	0.134129383914577	0.236038668626362	0.0121003548914168	0.124322712861232	0.0403494313659619	0.0781241485678068	0.157793851457976	0.0352709751171163	0.0687034727469068	0.0440169146005268	-0.00563565205036655	-0.0660228048369794	0.0844993856739097	-0.0890962565113191	0.134040568451218	-0.144464417842359	0.0675564646178182	-0.139799131323923	-0.0150466024786765	-0.231057996327356	0.0401657951196351	-0.256481038069968	0.139175793878904	484.995728994449
ML64499L	Ml	-0.296298992260283	-0.178491326308001	-0.246050500054264	0.00928266881984242	-0.157512879906597	-0.177856183058469	-0.0905394971941309	0.0194719373309106	0.0039316576889305	-0.171965989237486	0.105346051021767	0.0199408027612268	0.201834670602067	-0.171560233831949	0.282087274245982	0.000764845003386349	0.370743744981525	-0.131251333247645	0.256889014540055	0.138455485564035	0.235155731824187	0.000582329726185373	0.13286395694907	0.0454066464202238	0.0878844186551751	0.147157291473184	0.0174763588829639	0.0683073596883162	0.0408246210604229	-0.0121918244581876	-0.0595914255532909	0.0285013078073097	-0.104234748481128	0.138382146880615	-0.160408818645089	0.0589757072279539	-0.136268618146515	-0.0011786917964118	-0.23839435923773	0.0477398828838943	-0.245737660973121	0.121527170351065	491.346158648918
ML65221L	Ml	-0.289183353965014	-0.175256747114813	-0.24374753912145	-0.000534921161471309	-0.147938894280055	-0.194819381628792	-0.0766531024429241	0.0133351383777966	0.0104371612022348	-0.185485434451836	0.0907692602642312	0.00964808802774843	0.190716517696788	-0.171353374415303	0.256290946910374	-0.0138768771081865	0.377081616224331	-0.128481068717171	0.256110797113014	0.120411932771779	0.238290349769452	0.0056008204879358	0.140498207674272	0.0589217944673941	0.0882425542347988	0.152700536157868	0.0279989990699834	0.072402148509484	0.042389830538938	0.00437449845790256	-0.0662686440974335	0.0509336371314257	-0.103092424004841	0.142777114172414	-0.150158563327842	0.0627105226280021	-0.137896835655851	-0.00973904354933183	-0.233599754222907	0.0502394810428011	-0.270287129580097	0.135491135914354	455.195510062382
ML65540L	Ml	-0.30510444940248	-0.165752482732589	-0.264993714556847	0.00507697391316123	-0.172476393030587	-0.182514348117837	-0.0789555105583379	0.00788808333308102	0.00524957130027681	-0.179167229847371	0.1093148440358	0.0126591091058362	0.168226082786015	-0.145678446414463	0.305577460216245	0.0127194327751587	0.34611904865037	-0.106809691041429	0.258127628543052	0.12020987940979	0.23892754729565	0.0148702319211439	0.136510886963495	0.04644782754528	0.100813383496284	0.142706671857517	0.0417231757077541	0.0670809984734101	0.0508905656878751	-0.0191220720084827	-0.0481312758318718	0.0331014486467086	-0.0896427198406172	0.135977903410631	-0.155094128142271	0.0586750808951802	-0.137500389547999	-0.0259692224584511	-0.240274372139507	0.0327578339285815	-0.269307241632298	0.134842017405145	480.751396006194
ML69538L	Ml	-0.281829576167214	-0.190601825509711	-0.241426976220954	0.0083527463294965	-0.152105615637237	-0.195898936902757	-0.0815210394626567	0.016806504234868	0.0100653936453689	-0.194374986122786	0.103816470185587	0.0228452201308106	0.183839768763101	-0.18594457337163	0.282048655163631	0.00577542307010571	0.373931498618479	-0.145157371058672	0.23871627879607	0.135706309327679	0.233444465477875	0.0106515458292956	0.127068674798457	0.0413126670705089	0.0743817390882818	0.159658960657259	0.0137642610001882	0.0765792833367593	0.0364890144817674	-0.00922561877106602	-0.0697475473160372	0.049180827886832	-0.099388569733712	0.151236094204394	-0.148457677248953	0.0681044649093217	-0.141915310922237	-0.0176088198127377	-0.225044483928056	0.0407000307341275	-0.236129423381747	0.1519020538279	432.869055313058
ML69558L	Ml	-0.317908163323562	-0.153864079499124	-0.238822083694686	0.00310668594276141	-0.178316392958464	-0.18738192078524	-0.0700893959184112	0.00250998756515004	0.00999201109702345	-0.178126525307717	0.124815950862045	0.0157621836822349	0.185378003003914	-0.172565548631295	0.254172935189304	-0.00879046991777823	0.370673718216218	-0.133236781303258	0.253372823374574	0.127930742211913	0.244668691005335	0.0214470380649784	0.139311450111006	0.0557399411858474	0.0734082286706395	0.165257054612004	0.0271120993774654	0.0796171415418919	0.0534887018807071	-0.00477620342792561	-0.057717511266561	0.0425661827805328	-0.0990441276123086	0.127619172933325	-0.137989720292543	0.0651174558813556	-0.130414764533107	-0.00996152211908394	-0.226725429595255	0.0367774600286981	-0.279367023593335	0.105252004560729	469.708217432705
ML71127L	Ml	-0.313356883442201	-0.170528277857575	-0.249358051805767	0.00771664677770656	-0.160683094137774	-0.186449755127917	-0.0755987737172483	0.0181715853621773	0.0107556456948957	-0.178171052399296	0.109001108487232	0.0147983567910362	0.186903037934998	-0.163273894492313	0.288810575479964	0.00255556639253759	0.363664144492702	-0.128110918123923	0.249976535126035	0.132132667897286	0.239650858377866	0.0153132457971755	0.123608690788921	0.0503939092958936	0.0749394656749605	0.153238682562729	0.0179793211171978	0.0581340227814462	0.0495934862040196	-0.0126663551124981	-0.0549306090275143	0.0310726174795763	-0.0899639982129918	0.138000740197147	-0.148555805996619	0.0632030057804136	-0.135413780061907	-0.022784426221909	-0.232847321462087	0.0319962683693579	-0.254174551514684	0.145257363850949	444.526928853799
ML72400L	Ml	-0.307706050444714	-0.170818598165418	-0.252815561282262	0.00637020347473342	-0.154517858336133	-0.182646804321064	-0.0804749877604157	0.0137007933394703	-0.0108616523742678	-0.170556809907223	0.106225387973259	0.0186693666797578	0.180603540266068	-0.167956159002223	0.290501524686839	0.0164395526580867	0.352913256555351	-0.131858606696711	0.261679369200476	0.119390850773747	0.23307707519665	0.0187858232544296	0.137288959026577	0.0593861766001942	0.106045372624481	0.155113140859279	0.0367399254716232	0.0664976903238049	0.0487826797061873	-0.00292937360868241	-0.0613372864188803	0.0352839855323605	-0.0901728911070767	0.128619459687969	-0.154719507809674	0.0591267399277058	-0.140286006598489	-0.0198472191797529	-0.231289311500053	0.020784662037688	-0.269675977075545	0.128445125731848	418.522116386652
ML74260L	Ml	-0.306070616916285	-0.171290478153741	-0.245604821481586	0.0006585761324405	-0.165360438412238	-0.189286822564453	-0.0735983420961807	0.00942399823559019	0.00663524105837451	-0.187210006367421	0.116279341063611	0.0271063125416206	0.189811283681554	-0.167279860146218	0.281548732649832	0.0024006839919379	0.361858764865146	-0.111600158686389	0.259305228797596	0.111897450187225	0.219024480194696	0.000234278390013153	0.129716586008952	0.0539107589385309	0.0940493112305454	0.149999067207376	0.0314442002967405	0.0741065650649163	0.0492342961774628	-0.010787366458586	-0.0623763200483598	0.0518444951926509	-0.102504114173137	0.139009295649659	-0.156189439407956	0.0586481813529741	-0.129466967016078	-0.0128615345784789	-0.234399875608882	0.0296899369663368	-0.263336530863809	0.141386627104016	448.185442061866
ML77535L	Ml	-0.296636867069838	-0.186281736587892	-0.240585167518808	0.00915741307161615	-0.149988338489823	-0.206635802788656	-0.0849752835151865	-0.0000983106324581613	0.0167599506430981	-0.19372522879558	0.108409472747527	0.00609775492382883	0.192390354382493	-0.183030625953241	0.279531927965632	-0.000993053606704052	0.357054712792948	-0.116777972722783	0.235405206718899	0.121386410310941	0.235078809688863	-0.000871832255216186	0.124112957481072	0.0593763880387453	0.0709997804177942	0.152879153215188	0.0241264148324995	0.079629262345205	0.0505522811762477	-0.01377028697689	-0.0559636291791117	0.0509214276984193	-0.0979505668298271	0.151047680604448	-0.147082053557165	0.0622775521712059	-0.127260334899892	-0.00669375221504716	-0.233750146435001	0.0668835525577089	-0.260229481352418	0.14922200759716	450.762000342066
ML79507L	Ml	-0.325520475193309	-0.177184095244376	-0.262628830223637	0.00694458293836313	-0.172299381855107	-0.17778242821504	-0.0769106352835995	0.00674641738267638	0.00185330046546456	-0.180420661037908	0.108752182911296	0.0135137877105186	0.187312213363917	-0.157417235629571	0.255142759318636	0.00589846307639096	0.365599186790024	-0.115887055189217	0.260602962936713	0.131347764241032	0.240942661451893	0.0242864527233929	0.14094065643674	0.0394456838988469	0.111791731654115	0.148219254572166	0.0245199774976179	0.0705987056807458	0.043962101424359	-0.0058070709575548	-0.0564353225115685	0.044121041373431	-0.0852476106522662	0.125089071157041	-0.142536468379963	0.0594004680425018	-0.139399649374875	-0.010231430864886	-0.220940606656837	0.0121205292757664	-0.259500754119614	0.136997755065679	431.617996888563
ML83922L	Ml	-0.304392086599876	-0.169989160110428	-0.251713058636782	0.00979870880507692	-0.16068129614365	-0.19372391763047	-0.0856483471564668	-0.000332288325894305	0.00523339113994675	-0.1814474705766	0.107168617140289	0.0121217322520306	0.180074195497936	-0.162376960952718	0.288827898550889	0.0132828810359003	0.368132868870878	-0.109572057726706	0.249927068403235	0.134171503465952	0.228303407840139	0.0106600499743455	0.136261517501476	0.0213182020648854	0.0950353588527594	0.151115289518316	0.028253350532295	0.0744150702710254	0.0445199602121875	-0.0129532987575972	-0.0656156640702223	0.0244823782560477	-0.0955426486164522	0.140907719477591	-0.148884715956448	0.0642966701772608	-0.132681452872265	-0.0141052265676135	-0.233954876745673	0.0390771859570306	-0.252623487744194	0.148852989392564	446.384416864038
ML86576L	Ml	-0.3187145143592	-0.160279623285498	-0.25549235227548	0.00941962912796574	-0.165950363023857	-0.185385908034107	-0.0695931484117757	0.00546985320987538	-0.0015097130076803	-0.181746318116116	0.109046408295609	0.00559177440661183	0.190216707413276	-0.17131526050986	0.286394853018874	0.0218209717229824	0.374254750523315	-0.122051677845246	0.247734152694061	0.130167020300869	0.227005259194477	0.0102122540727072	0.117329286462158	0.0479967255056467	0.0862799848154189	0.147640905215695	0.0344299041972261	0.0693257538585234	0.0522982429334239	-0.0104725634540799	-0.0565210375542545	0.0459291558646061	-0.089140293562513	0.136176328396907	-0.147901388722101	0.0573201432080055	-0.133064846618952	-0.0134409010814596	-0.229460031474404	0.0323552039112817	-0.257641860537624	0.12526653352469	432.813497721044
ML88687LL	Ml	-0.300467353806482	-0.186225118725241	-0.248570872491254	0.00511301162963984	-0.154448651153216	-0.199350272484157	-0.0758733958073153	0.0103186444775455	0.00781260153182913	-0.198437658094505	0.111760072212741	0.0119292143858009	0.181610133802448	-0.178103561798358	0.271126485747735	0.0079676862454094	0.322183380628191	-0.12747131020526	0.262578455964586	0.135295426273451	0.236366779864611	0.0180815861860972	0.133063530253488	0.0610435104016483	0.109340022390567	0.154002408450627	0.0234362306225566	0.0867228995808118	0.0523064527817144	-0.00404597973085161	-0.0562085387435144	0.036782734811909	-0.0818825993858729	0.137466506752242	-0.144963631853311	0.071064921525104	-0.143593315014821	-0.0151727581469617	-0.233763699641044	0.0344544131256415	-0.271812087903634	0.138563695339408	396.448759674714
ML96035L	Ml	-0.311543161465254	-0.169402368551457	-0.245806881640315	-0.00421558082255187	-0.178308018850969	-0.170280111325678	-0.0744906431390599	0.000394031278512706	-0.00505415628465133	-0.158077311951393	0.117774827138715	0.0105844367127892	0.189065833964251	-0.151675493313371	0.309903995201069	0.00744853228418406	0.362457264016022	-0.118478440420489	0.240404295256664	0.137305016864753	0.241391385912527	-0.00159702668311595	0.133184438360811	0.0371555532892329	0.0806649708085302	0.157342559960718	0.0305597307895944	0.0606404224994214	0.0471917663645712	-0.0175008507170526	-0.0628030492973054	0.0383727672036363	-0.0945361140448124	0.13943406670005	-0.150279424118656	0.0522660112871515	-0.135555831310835	-0.0258529390625875	-0.241675760647211	0.0414027504893678	-0.252545467013683	0.13473397427788	526.645539057841
ML96036L	Ml	-0.305053645453048	-0.177873799650618	-0.246204809936905	0.00449510712177978	-0.177617188498286	-0.185990463102356	-0.0648358934822139	0.00544878253947688	-0.00215675405254979	-0.180951513133019	0.122750596323218	0.0202415422254932	0.179481763911072	-0.164057073194889	0.283873926151947	0.00161863738878344	0.353320866321064	-0.137034282341408	0.264108821795106	0.131494831120462	0.234204687754644	0.0104174579705866	0.127457579126813	0.0620109324769698	0.0672690881111491	0.15669560934772	0.0319414462450503	0.0715940832251899	0.0545780665377533	-0.00452505758261771	-0.0601270275059457	0.0472129227113734	-0.100405197394496	0.141562067661677	-0.143726646235744	0.0546059851848494	-0.128955331190403	-0.0154047081470535	-0.225881712079471	0.0280825204566189	-0.264022636448753	0.13035641772098	502.47823928244
ML96983L	Ml	-0.310195268412885	-0.171598883589934	-0.243388472331617	0.00745344947568566	-0.15662711628332	-0.208156087165014	-0.0672278356910646	0.00562987776740922	0.0118903429353426	-0.200679948922773	0.115736687155126	0.0137519872758565	0.187629498532436	-0.192860458509683	0.253750723654585	0.00299747376284849	0.343765246352829	-0.123247231622728	0.247080963373069	0.152219620394358	0.229001369687409	0.0163597054503518	0.141249986450826	0.0366221044040176	0.0752155740316473	0.166300377352167	0.0359168822990233	0.0729228910300282	0.0394692183537255	-0.00652394940529534	-0.0443280880725289	0.0331913817993206	-0.0980111445827786	0.15619009009855	-0.144626738163854	0.0648987216233095	-0.121966406182178	-0.0112829821132844	-0.230428232475833	0.0417935786729288	-0.263907190629961	0.14401828222188	415.763096463542
MM112287L	Mm	-0.297666651846908	-0.184692604431894	-0.252343070358423	0.0109027024586687	-0.156518810909598	-0.198275974249413	-0.0826288714216853	0.0141996219665511	0.00811644268461312	-0.190837031167525	0.092879744802358	0.00646856744301183	0.193478859585313	-0.181268834589512	0.256842395754622	-0.00245929499661225	0.357330615479769	-0.120343541950479	0.253112971032927	0.125285607161149	0.232818241766444	0.00441452339120193	0.132430833179645	0.0524139870301458	0.087703719063402	0.171288571668143	0.0256362178749681	0.0718251719415347	0.0564146569629263	-0.00192021483546571	-0.0439709590344987	0.0460935621567898	-0.0794344753117405	0.142649673127265	-0.162730043939817	0.0689353881465671	-0.122048310904737	-0.0107704537629648	-0.230038731831366	0.04345515366684	-0.269384772628215	0.132635419825998	432.213902070326
MM116451LL	Mm	-0.318256095356341	-0.187886858752592	-0.248752935472799	0.0060295929503469	-0.162977678993759	-0.194108088878692	-0.0764689478845323	0.0242786943059804	0.00857190955841714	-0.194104282607585	0.11544658417492	0.0189019907027009	0.185968963004461	-0.16233206581841	0.275125991704522	0.0079423717492647	0.347757084249717	-0.120758106888719	0.247993921262092	0.130266586763667	0.22489231847587	0.00995678791059052	0.130435751285986	0.0503324055576196	0.0934256237653399	0.154739574154066	0.0352407946324275	0.0724382520272358	0.0593485998673146	-0.0108692093401149	-0.0484293726858039	0.0391884612156157	-0.0837873002092835	0.127532922172543	-0.148543118103923	0.0523510734163192	-0.139952519809151	-0.0189064619018683	-0.237508066743759	0.0581678124281781	-0.259531506721718	0.136838548833854	438.00326156646
MM116608L	Mm	-0.323277442960962	-0.160131189470931	-0.249813051324785	0.0228714777792486	-0.169414080032821	-0.198347470750674	-0.0700038105657942	0.00761288753776083	-0.00313117717279763	-0.179404579494516	0.0901555029834172	-0.0019874665435135	0.176740723392879	-0.15679321148539	0.321107501944399	0.0196951089881117	0.357400258934275	-0.120776272547688	0.248297013243346	0.142382941524249	0.233454669845322	0.00718958118125393	0.130446967839864	0.0379724649385108	0.0767234519355282	0.146068968529891	0.0364172115337743	0.0703838005468876	0.0550269850832902	0.00895317146923568	-0.0507286940110403	0.0310283262653469	-0.104826440311498	0.132467030353414	-0.141235893485844	0.0476525229532532	-0.136207163034225	-0.0173968603769197	-0.218317945073179	0.0277455824033407	-0.258814588763148	0.132813186199129	450.269231629678
MM122072L	Mm	-0.331424808887509	-0.15639811474456	-0.247169738219974	0.00449361841866862	-0.170420485628029	-0.195768323279711	-0.0675988787438053	0.00988274152987154	0.0152772561649318	-0.184285395679476	0.109948904583829	0.0132572298256563	0.194886048753166	-0.170718551158131	0.289490834293704	0.0165950063551334	0.362478411339144	-0.104083925432051	0.236901476852545	0.12091820002544	0.238478770494992	0.012737865431479	0.132483658927968	0.0356399992242038	0.0758057984768683	0.14603455728185	0.0224170437328576	0.0625979448576805	0.0506584289004551	-0.0130229919839081	-0.0490531320092621	0.0526410948210996	-0.0814131439963069	0.128309776624485	-0.155129375474062	0.0551415179352677	-0.135050743039349	-0.0224750173291447	-0.232656151098914	0.0594853208574379	-0.258910175423247	0.129017446418708	490.993744504813
MM125219L	Mm	-0.292215913081167	-0.190684342854364	-0.26316040931099	0.027497963411924	-0.17042621556986	-0.198425109403774	-0.0738783877516207	0.0159638582510528	-0.000412599497444101	-0.198394148131911	0.111591863384362	0.0256334681204392	0.165772680341289	-0.17906792100096	0.310457780207021	0.0410263748127457	0.330010831070056	-0.113411799320826	0.260292334577732	0.122337479618558	0.239077006974437	0.0102367439999008	0.134772834457986	0.033468274602672	0.0787509484068177	0.162806212074687	0.0208146726317439	0.0585598486912421	0.0478339090733213	-0.0148807726757037	-0.0526194019646309	0.0391864594170879	-0.0874287729145688	0.141564624740774	-0.145370767530703	0.0604277587093038	-0.137618254081521	-0.0207002212131889	-0.224587298026533	0.0372400374689107	-0.251656841395725	0.139615210681431	519.409371534722
MM12786L	Mm	-0.315794838512758	-0.17538556048729	-0.24512603694305	0.00915079455525735	-0.148926637742087	-0.226036463182743	-0.0768947956708007	0.0092328870550675	0.00479583416932218	-0.211123538718954	0.101318930739606	0.0181189890634341	0.179281819476816	-0.189193464721216	0.250997748732416	0.0166992386447213	0.353652803143227	-0.13255654197462	0.254213520951876	0.142477145946511	0.216270079332264	0.0166160068375915	0.133241905196831	0.0527220367410562	0.0900404972192521	0.158736844910913	0.0373851969713216	0.0824279576201273	0.0382686388779952	0.00504764775692331	-0.0372416500358354	0.0471043935757198	-0.0848638644909262	0.142106389912462	-0.142390566419608	0.0600883099418699	-0.126067039480421	-0.0107194669457553	-0.218079869263809	0.0380235672899575	-0.264081676251632	0.146462826178966	376.755952333931
MM132861L	Mm	-0.311912508800957	-0.172703098256679	-0.241192573066662	0.00958715563838739	-0.162385759404104	-0.200230539926507	-0.0819442993801413	0.0199195377692814	0.00580231237673856	-0.19006628959336	0.101700046687102	0.0186023694241052	0.198814780062175	-0.169183276709574	0.264798790628682	-0.00246925715944008	0.367917672246707	-0.111998777849608	0.247069435504998	0.123312793046644	0.238127938865774	0.00924117398427611	0.126804327410548	0.0427698367309118	0.101992125476367	0.150755284968621	0.015514382206337	0.0785119296420691	0.0497075353350028	-0.00502448395591275	-0.0570119385835557	0.035137059581716	-0.0797069895127058	0.136367346939065	-0.150401898003644	0.0705309376505417	-0.138532973981918	-0.0103292865392597	-0.23165853293138	0.0385240628588002	-0.263501873135365	0.128745521755924	447.096239772879
MM134880L	Mm	-0.300170624863143	-0.164021511642863	-0.248261691170386	0.00140739119012347	-0.150675028939176	-0.204033335821024	-0.0732573463776302	0.00590374256391348	0.0091599422332511	-0.200357625573513	0.104161508672917	0.0130819657447864	0.171398724835162	-0.193989327725667	0.276752544863664	0.0148954695513356	0.353736838009996	-0.138288949471995	0.241281342865892	0.152631349364709	0.221346805180863	0.00681089527939148	0.132870707772316	0.045147153399704	0.0751651529148006	0.171463938225577	0.031605197846126	0.0852770419661922	0.0495358520323806	-0.0102259887667259	-0.0414644636227723	0.0279916084520762	-0.0890431577604587	0.154856727887963	-0.142158074798997	0.0580133189377993	-0.123510009714557	-0.00449408406777957	-0.227138790539773	0.0330446528859783	-0.271335429440471	0.144885567620018	395.181091701128
MM147617L	Mm	-0.311417686503389	-0.186381059121758	-0.251645832815476	0.0152181328992654	-0.16601789843412	-0.188828669649918	-0.0750314691142946	0.0318707953056083	0.009008009832016	-0.194892779922903	0.11141295867382	0.0238869860498795	0.183156082646469	-0.171487881913454	0.273313801416257	0.00153687231384562	0.340482831219057	-0.116793508933136	0.264781116141587	0.132985302087533	0.229935082199423	0.00931057512519328	0.13121993491464	0.0449447055386742	0.0892888020719409	0.154936698120182	0.036956239634075	0.0829546751398754	0.0465761558270241	-0.0098416811779194	-0.0456824004986433	0.0373374897987451	-0.0827964790952823	0.138400619938301	-0.1505106652017	0.0500846938878576	-0.139450920316887	-0.0154509655695171	-0.220105626455324	0.0230162875878218	-0.273472036141194	0.137192712495823	441.205059764623
MM154040L	Mm	-0.304855116899516	-0.169958162469479	-0.248984034250055	0.000503515395010867	-0.166311037258976	-0.182704862210071	-0.0698531635764909	0.0126479492349778	0.0101826625643238	-0.182234526697404	0.118915312750933	0.0339710333694889	0.180040623248094	-0.165138903465917	0.266321127381734	-0.00246735101020043	0.362249206787774	-0.122437090425678	0.280998688654525	0.121912838119916	0.238128366071249	0.0005689949968229	0.133380378121693	0.0477859925134228	0.0747891040113441	0.155079943184494	0.0187197674519155	0.0740663883343824	0.0425430034868772	-0.0112171293604154	-0.0455997744955504	0.0426640184232387	-0.106861092608915	0.135923745220173	-0.155437559259806	0.0735258900836247	-0.131621995739451	-0.011749472310831	-0.231837776390105	0.0283382003076314	-0.264906690051598	0.120918988766813	425.8237954388
MM15570L	Mm	-0.305844682879481	-0.188224870047709	-0.243010734484001	-0.0126895853584323	-0.161716517676873	-0.191582953515822	-0.0777833491313863	0.00374504672999925	0.00177451635194221	-0.194470706310516	0.0987969953066055	-0.00742803050259289	0.184062185372767	-0.173330969163955	0.253137744255302	0.0151814854655831	0.344393749785515	-0.128982448875024	0.2505484761792	0.1312760716165	0.259401321102929	0.0174822988123313	0.140514509615385	0.0493284359787436	0.0802323615319471	0.153369102840737	0.0345577071923054	0.0771159553315172	0.0492750517554816	-0.0064149305405704	-0.0334538213009441	0.0391051399347802	-0.0960863829811642	0.153808321084747	-0.135426958298896	0.081985996052192	-0.146625420373946	0.00648267928481219	-0.218260358083256	0.0351065990156234	-0.278486393239431	0.139137362167056	466.490953314005
MM183846L	Mm	-0.315308713920631	-0.195125233585107	-0.251362115447494	0.00802264872227101	-0.16992928379037	-0.204258211952318	-0.061276436992485	0.0172973745235729	0.00028041984963501	-0.196531140567674	0.113443823329169	0.0270892573914859	0.175191250802149	-0.180117379689751	0.255891375072731	-0.0061497767867649	0.342572976638119	-0.123739976571477	0.242563151173429	0.128913915452452	0.243581696603368	0.0250848204545893	0.14911802765333	0.0392431452471265	0.0778400422534833	0.154086594417716	0.0430030866371133	0.102167414521389	0.0553104238120354	0.00468992221726653	-0.0470230926994548	0.0477472302903524	-0.0902553844328937	0.144064762454771	-0.146098164924869	0.055401242167817	-0.128549419824087	-0.0158145069359776	-0.236977325370948	0.0428670790901708	-0.252016336421331	0.12506081913809	454.439162463968
MM206537L	Mm	-0.310957680072706	-0.157357879392794	-0.24722327836414	0.00705799392880262	-0.171425450484995	-0.192026033041251	-0.0631147789869843	0.0120215262224937	-0.0114084741094804	-0.172008292204866	0.123582976830098	0.0124748477250188	0.177230221220621	-0.164445807850284	0.296175546083582	0.0144914971165826	0.351932065274921	-0.113282920748301	0.257025811072362	0.138491399982847	0.238013447430156	0.0114622192165942	0.131702375642934	0.0362656872308265	0.0767356284285612	0.150063721157134	0.0253761642905478	0.0610337951548143	0.0618258143595695	-0.0117611386284734	-0.0499812012149604	0.0290783890669452	-0.092827953885387	0.134187356600452	-0.144189102477673	0.04516092376078	-0.124740045744932	-0.0145378460981593	-0.249010363139064	0.0419671512661188	-0.274721722153033	0.131663409534718	429.854571199321
MM206940L	Mm	-0.317378543872653	-0.171786972111124	-0.256299163321894	0.0135074906062833	-0.171881638697005	-0.183286862553151	-0.0734497138520566	0.00643247156610171	0.00255570463063489	-0.173822696866624	0.111386097470169	0.0159721434473388	0.183199147732686	-0.160145363251877	0.300376624610868	0.0172151908382134	0.33251332083226	-0.113432666917816	0.266398850839217	0.129211901124238	0.240291607366042	-0.00183222396216135	0.136088477716669	0.0493861621540929	0.0958749448186557	0.157133998272893	0.0319802150310782	0.0839815745454158	0.0512823822909016	-0.00727967227435977	-0.0528075437430561	0.0273714171931893	-0.0929471762553614	0.126821536086588	-0.156746630291883	0.0391605415471941	-0.135629633295557	-0.0147602420484721	-0.235679520886257	0.0365162949044443	-0.259127809123459	0.123635977699592	482.3394378789
MM24002L	Mm	-0.314144087197081	-0.170722815192552	-0.251796485549605	-0.00958479766218837	-0.186488765395256	-0.202610208441993	-0.077502874283517	-0.0132680932532025	-0.00244288191126106	-0.201823281240684	0.123273393552492	0.0142647540458241	0.168538164029587	-0.177678844801114	0.301610420027936	0.00875694167394041	0.346138671417793	-0.125176366398054	0.235433028481527	0.139685263105949	0.220801668239814	0.026875986864768	0.127507847391093	0.0524885536228953	0.073782150488674	0.171952970912746	0.030398887043842	0.0738747789605814	0.0562428574558712	-0.00694870479481454	-0.0445405481599372	0.0502598197291325	-0.0895157371759296	0.15416972864683	-0.135557575543742	0.0699382990473032	-0.123092665775469	-0.0234821961961717	-0.217516609586419	0.0260655107026301	-0.241128857550411	0.142962700668175	501.711262058358
MM33722L	Mm	-0.319491385479777	-0.171204440840487	-0.266056269108083	-0.0117358265954473	-0.16190192170125	-0.193438809512285	-0.105651168230445	0.00220793629426088	0.00341054782038033	-0.181600008784088	0.0985089782122174	0.00667972450222757	0.186300302353452	-0.183115571954685	0.278558190799827	0.0121316811067371	0.338361536944889	-0.107133886950086	0.254218609382446	0.143042212508193	0.230892593387803	0.00463189230235806	0.156979047716233	0.0341138510494726	0.0802509707956375	0.157150232956627	0.0414388108704744	0.0779565584814858	0.060754827868247	-0.00752471614637874	-0.0454700288874323	0.041722764875996	-0.0919761218543216	0.140092671547318	-0.131885050538234	0.0800321877063506	-0.131845879510423	-0.00413976996830001	-0.212786359255258	0.0225820721610989	-0.262610231586385	0.137549245259633	417.548742521101
MM36824L	Mm	-0.278949916775038	-0.20410476566854	-0.25453573770445	0.00978362004659622	-0.142367870282298	-0.21476857278715	-0.079702111147863	0.0229547861900915	-0.00710925812870229	-0.197025028373943	0.102819980530516	0.0146944330990326	0.171984459485411	-0.181385121984028	0.275012374717121	-0.0072562700393474	0.338839624144913	-0.139999394997025	0.265331812111616	0.139181707136594	0.214673042973743	0.0159461664308874	0.140155809364587	0.056059682909541	0.0994611025387833	0.165853359317688	0.0247507451854832	0.0831072595830058	0.0311854411447369	0.0000710153420738855	-0.0566234717107835	0.0439182491463457	-0.093473692884565	0.164818861855906	-0.137456989438305	0.0792646753147832	-0.125799511596383	-0.0209668476910675	-0.220467752258868	0.0291122145684539	-0.267728080269656	0.140739970600101	458.277104776035
MM39748LL	Mm	-0.306179302204418	-0.198688603739649	-0.252283275124354	0.0138112121622627	-0.178706587915814	-0.191412491247852	-0.0729139195846332	-0.00225295698684449	0.00594321512063316	-0.19447320512954	0.126342894958648	0.0137529311682952	0.181119534016119	-0.17244098146921	0.249631461232286	-0.00980462854129932	0.345302806439416	-0.11405667053166	0.258334657889855	0.12549251470767	0.233701848097264	0.0201344077099684	0.147401566133147	0.0635934614792339	0.084279592285249	0.154583200457253	0.0280841168564245	0.0780355114588344	0.0585077921401969	-0.00190525836517435	-0.0517086297320993	0.0497928333829998	-0.0835346699296853	0.143193796309995	-0.145941769978372	0.0737214809725401	-0.129670203995743	-0.0186295407247892	-0.241233746813652	0.0465060052653035	-0.256477379890468	0.121046981661662	450.809536384534
MM40829L	Mm	-0.314341008895875	-0.177558667298977	-0.25667518921953	0.0166189339177699	-0.145603790510171	-0.197201741463494	-0.0720335290185499	0.0163517460281574	0.0218172315154382	-0.183858838399148	0.110324674820976	0.0117665770163459	0.195663917526874	-0.177240259305186	0.268295966812122	-0.00100922139357416	0.364030230565646	-0.126529690296871	0.231980469481671	0.127420722650737	0.224634142816857	0.0110756875231305	0.135375178721456	0.0463141020737449	0.0719838796942185	0.146844969341788	0.0477973926230938	0.0617263190006111	0.0394188103174876	-0.010624783618566	-0.0533940229563046	0.0576380192803802	-0.0908940868265603	0.139954445574813	-0.138764435401668	0.07299377133293	-0.12571671681171	-0.0196420710085657	-0.236126711529	0.0468809419065812	-0.277772403726471	0.138079037137392	455.806872218821
MM42048L	Mm	-0.322098810916391	-0.170001259640884	-0.250531686906905	0.0234239546756154	-0.186733052416776	-0.189361962193751	-0.0653062779450021	0.013865000031999	-0.00815804307310769	-0.181097116041292	0.109372477287077	0.0199940173288074	0.188106283815361	-0.162156668792458	0.298224413917789	0.0205694171566019	0.362927329508698	-0.103780129286777	0.233789724938336	0.140939115741041	0.236671151216602	0.000383159108349317	0.151131168271886	0.0315741691729107	0.0971492590380872	0.138204335673406	0.0152954671763048	0.0669716219547129	0.0400345344219845	-0.00855291112631673	-0.0477864641249979	0.0305999630816781	-0.0855848398329934	0.133781113025503	-0.157357327592964	0.0609015404282399	-0.13442050000302	-0.0206900779455986	-0.216579490659001	0.0287013546791912	-0.258145316120966	0.125731362969022	499.03583228538
MM45404L	Mm	-0.314949893608191	-0.180363304527271	-0.253093769702989	0.0206893467801158	-0.162649929299449	-0.186522224751981	-0.0661275521605032	0.0216463598129837	0.00246020930906127	-0.17724034983338	0.105628314017678	0.0245310307915051	0.173947115318337	-0.159148084396756	0.292722148040851	0.0167937894606843	0.360510072721971	-0.134233448219924	0.242817692716836	0.142084054039449	0.243025951939633	-0.00139588256333963	0.140099417675161	0.0425361931635484	0.0774294412101024	0.150197489522473	0.0266722698358436	0.0645531407834209	0.0540530171940495	-0.0132738225767861	-0.0489445195643158	0.0350132013444638	-0.102591055057237	0.123282613840235	-0.153567947293477	0.0506635191389741	-0.126412358999417	-0.0141338181438215	-0.236026653654763	0.0405647794370843	-0.255001970639181	0.133755416898321	460.68106930831
MM45416L	Mm	-0.317448884528439	-0.150459327732714	-0.251577776922091	0.0148128722573024	-0.167834144825036	-0.167301614142236	-0.0846383218706397	0.0101868582136494	0.00363851049018553	-0.159410328032559	0.105365319105637	0.000752735794412877	0.189684699408093	-0.158170226009	0.333843253704969	0.0175100458970574	0.37314011925183	-0.0977786687926944	0.233454790781954	0.119835675641805	0.256961814818754	-0.0160823472221174	0.129537518166176	0.0339327040466826	0.0650032231803957	0.143517708212073	0.0224477950448759	0.0601479789733387	0.0561583170816169	-0.0169317539019361	-0.0586491953728072	0.0327783187991593	-0.102527858905339	0.127053076106266	-0.159508294441122	0.0546112459155502	-0.133817928643393	-0.00749817253974672	-0.234134844082801	0.0334261647673799	-0.259098111442818	0.125067053748328	475.589659064959
MM45816L	Mm	-0.318049519972209	-0.174749594413147	-0.251724258423537	0.0272148107544945	-0.161011102152395	-0.189123063276175	-0.0746095876326192	0.0248078823428127	0.0162031569363937	-0.18936913240843	0.111568026435048	0.0305908160193742	0.185797432092647	-0.169792845655636	0.264451174768054	0.018597756812049	0.361089891174308	-0.122388536889266	0.247954373191245	0.12107323614933	0.231656480435845	0.0116250810806565	0.143141930484913	0.0571266129237073	0.112718802521715	0.140824421743085	0.0244788561741057	0.0609618832856094	0.0404199329776609	-0.00902983794091036	-0.0503520454476065	0.0344462471361122	-0.0824762219580521	0.126853758949534	-0.161895221060634	0.0508660889352885	-0.137032135570694	-0.0130934890818836	-0.227691466741652	0.032546523378586	-0.274638498232537	0.130011380154805	464.171971415357
MM46590L	Mm	-0.304781111640999	-0.182628913079091	-0.254656757361229	0.0177812060357473	-0.169239651635573	-0.187706165626684	-0.0731853766303301	0.0110392876245824	-0.00395013714394968	-0.185485393477141	0.110559459785378	0.00662855008104902	0.184188888106031	-0.176064731709343	0.287279499474668	0.011285597645886	0.346478424418173	-0.121079592365017	0.242074369152944	0.130083738344154	0.229840098901124	0.0151085647426614	0.142073652291769	0.052964994886175	0.0948942907225802	0.146476160166656	0.036013219038707	0.0859712352849867	0.057871383896635	-0.0032739841300968	-0.0483349248542603	0.0412247583360775	-0.0977380557063292	0.130115791175437	-0.154172348376942	0.0581755246062934	-0.130178529240415	-0.0195669684422217	-0.229594530009905	0.0319102962195281	-0.265441863188078	0.137040043680358	435.964502705263
MM50902LL	Mm	-0.292079839355953	-0.172670957854431	-0.258398303951984	0.0204884153094588	-0.152441902626073	-0.195026794158333	-0.0747242717089784	0.0170043667151712	0.0102572990415468	-0.187028412216899	0.104336181052656	0.0111788832030434	0.182208567258978	-0.171989939138615	0.276372054731305	0.00993282004998532	0.360883876035011	-0.119713045905068	0.256996770058655	0.130716641261262	0.232202836706788	0.00966202534819825	0.132035615628164	0.0415869558962843	0.0894735073017798	0.152898099136593	0.0364135857808489	0.0874481701185049	0.0417396967142405	-0.0171075869148329	-0.0469347784298555	0.0334765534888882	-0.0963770478605067	0.133131560362268	-0.144676969157965	0.0491391605411403	-0.160487559688913	-0.0183945432804811	-0.237653116376916	0.0485232874914651	-0.259146201152827	0.136744340546397	430.696003718455
MM54789L	Mm	-0.319369601590173	-0.200302938895418	-0.247631784477197	0.00709958428108923	-0.163171901788959	-0.193272524306739	-0.0728158252296245	0.0117532094003995	-0.00408837261930255	-0.199346909353728	0.112540273990871	0.0218354114880071	0.165212830666306	-0.173575400449697	0.266410616099264	0.00773636116460432	0.334344686109092	-0.134480233340741	0.262234677846421	0.132242707954676	0.247597709439806	0.0233854116417123	0.13613462453722	0.0433616715792868	0.0925275866094366	0.146185222984958	0.0427882653372513	0.0925286610223779	0.04367066334328	0.0209643815475726	-0.0466681007007812	0.0412161642553949	-0.0928532195215641	0.141360591172664	-0.13452255053257	0.0746017825721818	-0.12306428098342	0.000535604870916837	-0.223924855388337	0.0180459138738967	-0.275351441147021	0.118125326536585	378.754475063929
MM59615L	Mm	-0.294118711913446	-0.168765225597147	-0.257478581731075	0.0194538813914005	-0.176265720929457	-0.194232344057128	-0.0765146121555676	0.0102526756548729	0.00135456803623353	-0.18248948131539	0.0968999813340422	0.0200878689401139	0.197600951100597	-0.173536896806059	0.288883127859223	0.0270795224356505	0.372872096427865	-0.115840984637294	0.249219102053858	0.130830032679859	0.229248641436733	-0.00592789252155096	0.130832787404722	0.0354674135495902	0.0787463931331852	0.141729163729264	0.0281656742305853	0.0749141047828413	0.0414581878185191	-0.0110604790616721	-0.040338143247991	0.0296969812871917	-0.109433943049195	0.126223054936913	-0.151380207534594	0.0673927311378747	-0.134023416581718	-0.02081401465887	-0.221228371827335	0.0409722460004551	-0.254499801865184	0.148567642129086	481.049942957119
MM61280L	Mm	-0.31038441989235	-0.172958001893287	-0.253933763243793	0.00983260457317765	-0.163445069315821	-0.186725020651679	-0.0793697222649211	0.0191026118695048	0.00618051532827968	-0.190136742767455	0.107995049971876	0.0133383729756294	0.188160140711284	-0.163077441589629	0.282691317973912	0.00743172241742525	0.36979104896394	-0.100584059258125	0.248717385994107	0.118502646263849	0.232228143976797	-0.00821555478190648	0.127805591425512	0.059081817975192	0.0890909162987191	0.134677031421026	0.0365498082695244	0.0708678206687056	0.0474649388182608	-0.0100267692116601	-0.0543060973000546	0.0446679755198281	-0.0780140249823887	0.1381009114481	-0.148079043471458	0.0564286952912683	-0.147402716142346	-0.0119192474078905	-0.231476766176203	0.0429545613168609	-0.27026323494288	0.128656065821064	395.594308784716
MM64478L	Mm	-0.298102446982921	-0.18206673012022	-0.268318375513014	0.00387883585264076	-0.159541039900117	-0.193264207329676	-0.0748319589917804	0.0167072038512662	0.0252576566729412	-0.187383069535476	0.101379022091351	0.0134154388416175	0.194360248898476	-0.177532526682726	0.264427692329086	0.00300577222704483	0.359887228675026	-0.125454204714134	0.247080382363591	0.127288377115039	0.228434946164067	0.01300010879693	0.122797479749029	0.0408603777584089	0.0834668136096214	0.155497499088307	0.0302773275824004	0.0757893023205064	0.0573795003615558	-0.00582059245913879	-0.0464576187791221	0.0354645660870098	-0.0920917320697009	0.13876810777336	-0.142917365863333	0.0546862991361177	-0.134176036891508	-0.00969515498059253	-0.247611977649757	0.0535507899333524	-0.250699745855893	0.149303807040362	449.508408735376
MM64711L	Mm	-0.301574302982718	-0.1867085267551	-0.246938146776953	0.00243211390693023	-0.163598427195214	-0.201010283288313	-0.0766617615612143	0.00853137542437668	-0.000172054843352079	-0.181968324914821	0.113309940894735	0.012908664598826	0.187358192128163	-0.166724654377377	0.262363190145521	-0.00768034303711983	0.358558172121822	-0.105986441634893	0.257189577895406	0.121105744146597	0.2380735731926	0.00268089036867154	0.138756375538447	0.0462708334447743	0.0925150962068963	0.156621140080172	0.0243619333084071	0.0807651190356108	0.0416079242247368	-0.0040412587574876	-0.0489319213678802	0.0375768340667377	-0.0930331245476396	0.150156504649668	-0.145615145947231	0.0615649240731195	-0.14409606908532	-0.0039551535018991	-0.232502451903374	0.039900547054051	-0.260970569445837	0.137560295417475	458.277520411252
MM64716L	Mm	-0.300618682060812	-0.178362795112497	-0.247894388621129	0.00324877302520639	-0.157626837926521	-0.170006649522318	-0.0716760688162506	0.00668998970482714	0.0237781187916612	-0.184389149965073	0.112145437814568	0.0229337687288611	0.194846909993058	-0.170748574306595	0.280761279318961	0.0135718477321639	0.353078007845084	-0.141821431474943	0.241919263792593	0.120682049536294	0.234842710420586	0.00314458091906071	0.132439055685857	0.0511450555152712	0.0833915489701586	0.153062865884072	0.0275906582041387	0.0761514725386494	0.0484579322473593	-0.0105783028774107	-0.0463048435941666	0.0400234016277529	-0.0953275833774276	0.13938722703019	-0.156205329616816	0.0573507928737461	-0.143086526198981	-0.011556311214149	-0.245524549223731	0.044116043285043	-0.26898611364819	0.135955346071848	392.03158278991
MM64922L	Mm	-0.304171890124728	-0.183428715800487	-0.252969564300845	0.00537899574416447	-0.161441225175884	-0.185560661011558	-0.0603119004111547	0.00183236067207593	0.000237247611592636	-0.182554322744886	0.110934394476969	0.00264965633304074	0.168915245821579	-0.172272031133709	0.267896972386416	0.00316814833046368	0.346321546907222	-0.121408760978968	0.277225017938596	0.136516415576231	0.229715930771895	0.00959329667432832	0.138479465920441	0.0554487597754476	0.0915344725334804	0.14971854331033	0.0405061833002038	0.0797821607317668	0.0443257764398763	0.00373856691001294	-0.0519171275459805	0.063758253891207	-0.091284749167228	0.134433616695285	-0.132694117376738	0.0575612538631556	-0.133628261876506	-0.0185604849091084	-0.241726865004827	0.0412519223303825	-0.285946553124383	0.118953025740824	421.488405760439
MM67671L	Mm	-0.305065333150272	-0.192747907231172	-0.251850890387084	0.00702583534397286	-0.172659655597683	-0.183360596013873	-0.0614340874896121	0.0211400476360002	0.00153390321450988	-0.180846741048352	0.110479467347143	0.0167023881015205	0.17806424936021	-0.182943139968074	0.256847617956322	0.012207146934645	0.356838125146208	-0.124693667799857	0.249706801791605	0.133001154617939	0.224301728559335	0.0191392092852117	0.135986011548989	0.0515765410491951	0.0963706799364853	0.151413344687632	0.0430387982203122	0.0654272849738615	0.057055645645721	-0.00426223752540609	-0.0335862929488392	0.0374627798764977	-0.0778182605538325	0.134971562156207	-0.161307018710127	0.0651840856142491	-0.138007682054686	-0.020714458119094	-0.226334581219683	0.027979452289513	-0.282159226615022	0.146337915139385	431.355670283485
MM68750L	Mm	-0.306027457509169	-0.185984987878442	-0.240699679529838	0.00958988822118877	-0.162628631617445	-0.201022348123471	-0.0804248446701821	0.00136512410144855	0.0112874216840759	-0.20883244285408	0.122870311134316	0.0258191528497182	0.186947835186783	-0.187381005797192	0.257121102731045	0.00978963331417865	0.337013827956611	-0.137406892012816	0.251100007316944	0.149214796690782	0.225146790118371	0.025489372794458	0.140232381219937	0.0530250547090397	0.0882329626711129	0.171440447091783	0.0302149280553532	0.0794012017032173	0.0311539458271114	-0.013869176526278	-0.0487982109842545	0.0334113358017273	-0.0889421842390535	0.138872784981534	-0.132702199067422	0.0516903328741447	-0.126512342461937	-0.0196225746256992	-0.241644405642845	0.0687408777666844	-0.252941558179515	0.136269424918073	445.337004547172
MM68981L	Mm	-0.313723561015095	-0.181659121360501	-0.255145765038647	0.011978968847203	-0.161331116853696	-0.21177797986072	-0.0699077809136342	0.00912392564061958	-0.0035160530408482	-0.193394557375231	0.1178067653219	0.0154929377407405	0.17052735249709	-0.172925790184609	0.263552324183195	0.00167221035160461	0.345060908466661	-0.120030534858841	0.24977902834162	0.161653444764244	0.226382062528396	-0.00467872410023115	0.14380941508436	0.0498425116934416	0.0854735062384721	0.17115159410827	0.026266529946189	0.0863728404181072	0.0478778078848423	-0.0135264549627208	-0.0349066591249497	0.0271438424991891	-0.086398279173887	0.141407291105063	-0.147811282213235	0.0636016524772784	-0.121335953148827	-0.0201809370542788	-0.229219779343074	0.0416950416641053	-0.253239470626829	0.137037838447267	432.600332430579
MM71110L	Mm	-0.325234278450546	-0.158932587695626	-0.244941630796898	0.00359262888149162	-0.176566224580724	-0.184428967342934	-0.0621097853064178	0.0131935698011331	0.00612023026013759	-0.183197375592192	0.12476710860817	0.0122688187704693	0.178722906546806	-0.158725520741271	0.26732997812568	-0.00473253400317137	0.358179011774898	-0.0986665948896237	0.275767445669251	0.131613391222056	0.227673452706561	0.0105929569424625	0.144146868496308	0.0413715708512693	0.0808708786495347	0.151578550368561	0.0396209589969879	0.0703559714192917	0.0300506240037227	-0.00509861710099235	-0.0407683813309001	0.0338741884284022	-0.0914217057742457	0.14596612484469	-0.145412763853378	0.0544780082888089	-0.1382681676075	-0.02333405203185	-0.227833202481322	0.0222430460776716	-0.280693323656126	0.125987423501352	477.309024387665
MM72358L	Mm	-0.300991368413341	-0.17440816737143	-0.246041793404193	0.00497956289881815	-0.159077346098256	-0.204344500218058	-0.0860546882821887	0.0049009907412688	0.0128570836919553	-0.201456961413186	0.112351687855578	0.0114024712920857	0.179655836498368	-0.191518891018686	0.258160051139306	0.00341513788856058	0.375859992065965	-0.13665291739923	0.235125018639563	0.138087909742985	0.225931759388168	0.018910700851897	0.13447207803951	0.0584226459621318	0.0813200384570058	0.162658941970416	0.0267540107554429	0.0826541355711978	0.0355251401127809	-0.00418642947171109	-0.0484756800340088	0.0308454303539137	-0.0928229603454833	0.154814859519741	-0.144543775373224	0.0652704641004566	-0.136976425842438	0.0049842111189297	-0.21056000085985	0.0235724975279421	-0.252468657990661	0.147647907351955	413.990453076028
MM77464L	Mm	-0.311808463590775	-0.180797082438657	-0.238006461759265	0.0132985074301122	-0.163764396826248	-0.194461706477692	-0.0753025663449768	0.0152308320000038	0.00830294511433615	-0.190627731727393	0.103833466358705	0.0210696188223532	0.17353501199873	-0.184150954457015	0.2864251189946	0.00120934678856707	0.362535808897162	-0.11373793654553	0.239100983037506	0.135753001750375	0.242485399781461	0.00552137656850065	0.130377568042957	0.0431148254080623	0.0798774941651924	0.15920583683956	0.0179473859984726	0.0737417491482378	0.0493504075223158	-0.00201847083489167	-0.0465458882907381	0.0348513391252318	-0.102400995354088	0.134938837546075	-0.147598116163213	0.0603225389557282	-0.132619368246093	-0.0193314967940215	-0.218412584336259	0.035651904799233	-0.257312748999779	0.151215664093158	431.381612076935
MM77738L	Mm	-0.314370306323501	-0.173488248176881	-0.247159960686783	0.0156369319962309	-0.172386139870337	-0.176045690472649	-0.0879828735049704	0.00229667625124235	0.0125989838645853	-0.183005304889172	0.105661925972896	0.012511614956604	0.189064047583366	-0.164136486325484	0.277761881934835	0.0120253900041676	0.367746169790127	-0.119448883826233	0.258750337932435	0.141162088743622	0.232573408739004	0.00785767659347715	0.138007494211574	0.0425475008682871	0.0866572612701792	0.143804558823074	0.0262269267990484	0.0729701153920142	0.0410365380655807	-0.0174208941076792	-0.0534865608416089	0.0323230514993511	-0.0940934639406238	0.129249131925195	-0.15451858684639	0.0605657534372096	-0.131055049155937	-0.00835040422182724	-0.219151654041615	0.0327829528327479	-0.261880380951866	0.136162468696704	465.227645249895
MM78051L	Mm	-0.316031261857148	-0.168890066648411	-0.252042561314047	0.00157760660492025	-0.186781914892437	-0.181797551051816	-0.075634724832599	0.0136257778450004	-0.0121863594497011	-0.181280408496261	0.103669413401127	0.0120547809767271	0.187017721626889	-0.165936938528545	0.285115882955752	0.0128364439034263	0.360898066573194	-0.0942702161185327	0.253028776114111	0.119520826331788	0.241538581213208	0.0110063405688561	0.138978340352786	0.0457300690351636	0.0936952471441032	0.138036020275639	0.0456532138085961	0.0785140247967165	0.0606258358120681	-0.00356840365134552	-0.0420290799406653	0.0334630611691004	-0.0962536319683366	0.120798125722724	-0.142008817579283	0.0613770672869347	-0.150417842836788	-0.010222580424628	-0.23504935781468	0.0344643269934465	-0.26178552651615	0.122961693409096	436.533312970881
MM78053L	Mm	-0.308184535022435	-0.182435804073692	-0.256832803244044	0.013298864264029	-0.150230763612757	-0.169312269781358	-0.0832563127200063	0.00208811852850752	0.00560547976139166	-0.169409954212613	0.114761426627518	0.00862185780784322	0.168132064025952	-0.151730917219605	0.328198906839241	0.0128652206758881	0.341723117994243	-0.13169942103948	0.239508976809841	0.128712712410814	0.25044064405892	-0.00035131423635976	0.137034614301928	0.0331391090128654	0.0748528390132627	0.146630098411252	0.0213929209890799	0.0842879438625685	0.0635063777966152	-0.00694546578168156	-0.0498951312161515	0.0265810544177139	-0.105400508484992	0.12675883749309	-0.15665548125221	0.0533403480756751	-0.118966922097449	-0.00240861208461095	-0.241213879352664	0.0466635681895679	-0.274521031215285	0.131306025279584	451.17729595022
MM81522L	Mm	-0.305289053727654	-0.181732233526604	-0.250895147262533	0.0164974328520796	-0.151008668095641	-0.184042096111852	-0.0675091090542556	0.0160075846185513	0.0211391989596922	-0.188826806669456	0.109159014796614	0.0133936741304462	0.186762112287893	-0.182329617081479	0.267798382446126	0.00209220816586257	0.346475608978841	-0.122088203637795	0.262953784480561	0.129657380948371	0.232110174761789	0.00933152531926163	0.138718668454594	0.0465098853053473	0.0799154373097533	0.152500348168041	0.0340178223639086	0.0748974175267986	0.0507103705560104	-0.0058711596400758	-0.0537466141428109	0.0381844596787498	-0.106037502239486	0.130672441935305	-0.145037215016466	0.0663720468223556	-0.132684009921771	-0.00539111004583016	-0.245938523355594	0.0477381596626774	-0.27161473257957	0.126426661579246	447.71929981694
MM83900L	Mm	-0.3074471703441	-0.165614636351214	-0.243219178529551	0.00786908335400361	-0.16151326210725	-0.175753005485874	-0.0608804258648866	0.00688891770424916	-0.00222502285940796	-0.171562629559476	0.102518335344154	0.0067020908560241	0.180379525037209	-0.166149452475648	0.331817097128706	0.0185892792244205	0.368798473103223	-0.120689140297014	0.230819010713768	0.137251414870916	0.243718971497085	-0.0137648666052382	0.126658906393933	0.0270074627169715	0.0555355273666727	0.154913201509691	0.0114232599098854	0.0612956370561269	0.0509584307355972	-0.00821983951837358	-0.0470269628664021	0.0339318700384886	-0.0979548519745793	0.137774468165137	-0.149829033912459	0.061379567460786	-0.129295839470878	-0.00735398205859022	-0.237735098418103	0.0373549801091792	-0.265500690882618	0.138149579285434	473.66343284979
MM88120L	Mm	-0.317559846138121	-0.169203071211365	-0.252807805992539	0.0072895218948683	-0.173041515591187	-0.181098806661284	-0.0807387938631567	-0.0000874429302874713	0.00819211659170986	-0.188497865850343	0.11201843714571	0.00852863024990844	0.189492682169024	-0.175254752885299	0.272608486370103	-0.00111526337639719	0.350318450424686	-0.106903377423837	0.250070548985538	0.141198769926976	0.233611367310965	0.00358883924838544	0.132837257782299	0.0658113971089412	0.0895148129432887	0.16231142023415	0.0318422687375267	0.0546652287287758	0.0568865291226332	-0.00967121923180625	-0.0393619667444319	0.0319172170391255	-0.0986807660288919	0.142214541713691	-0.153988787481646	0.0597776681525966	-0.124404384169131	-0.0183206741562304	-0.229792772980579	0.0324692009700411	-0.257016318593797	0.140380038459391	436.261171230961
MM89964L	Mm	-0.311797532795764	-0.154835172738384	-0.262805451449521	0.0119726860094624	-0.16554560113072	-0.192328929550651	-0.0775049466230818	0.0119498980917498	0.00964298934118078	-0.190659286277069	0.123557165262175	0.0225042742959533	0.18212440389486	-0.166943994835126	0.253213561272992	0.00256945440468731	0.351412273942296	-0.107073838538315	0.259263415253503	0.123660641189249	0.23096021211754	0.00387559575244492	0.149055969431433	0.0435198548467998	0.0912110834196686	0.150404447571007	0.0490666510574403	0.0825304710445274	0.0695218574874944	0.0106512177525478	-0.051741518656281	0.0249262945209073	-0.0853461839936187	0.128573099347199	-0.163688415120954	0.061536643561163	-0.134954142917522	-0.0180990754016067	-0.237052756518902	0.0249449638112402	-0.27859303327422	0.126320755142215	497.933252363732
MM93558L	Mm	-0.31343832511661	-0.170620936200491	-0.259070843578551	0.0101813968071663	-0.168278736884714	-0.195763197912989	-0.0869594670371371	0.016181530126956	0.0150083047350219	-0.180878237080001	0.111980964230995	0.0332406573629425	0.178295856564087	-0.152506419487789	0.288384218069709	0.00352768274859625	0.341608509730768	-0.115136101361935	0.275432176478521	0.126513969737968	0.243709563666867	0.00818030096582575	0.143293674118677	0.0443488199540757	0.0945180274309779	0.142882967531599	0.0294098322730034	0.0626911123152704	0.0358861719601743	0.0000473749144036684	-0.0511660020696974	0.031722538412257	-0.0977005842299365	0.12801247589996	-0.160536298748921	0.0589649729700461	-0.129550160115034	-0.00599652942603743	-0.238851162000546	0.036930420033508	-0.251975719477656	0.117475201688666	448.458205304309
MM96372L	Mm	-0.294797484811387	-0.184837631308248	-0.244854269606882	0.0136601877982118	-0.161455788504784	-0.183608503175632	-0.0794380371339496	0.0168906452521301	0.00152387033372273	-0.17822068924213	0.106294818026075	0.0259729766964338	0.168672504917181	-0.165663461673393	0.296629894716864	-0.00369066300661322	0.356274499368853	-0.112762968909834	0.274994402893095	0.123787007045579	0.239808547763446	-0.0140298934120608	0.133215904084704	0.0368991033957889	0.0889517073915005	0.158322285573513	0.00874266088404361	0.0798010879125907	0.0543998432866808	0.00897975427559275	-0.0507884998198935	0.0370850311852974	-0.104910423049416	0.132667273656514	-0.159848297627463	0.0534075943375208	-0.131318131734292	-0.000102871051910595	-0.230206038455535	0.0375790337972938	-0.271891682922561	0.117864700853357	436.842131231693
MM96726L	Mm	-0.286548209273271	-0.181573493785829	-0.245752179113533	0.00694785969885466	-0.157758207839122	-0.206603491595982	-0.0687378077620132	0.0158110163678658	-0.00311976768080171	-0.199106168009187	0.112759782338087	0.0245209541827307	0.176129260099357	-0.190289746618959	0.286753481625342	0.0133979723136984	0.361527757092394	-0.137000153815356	0.24046847372417	0.147115467694041	0.227957449629624	-0.00442501269353079	0.135859380367825	0.0438078781359452	0.0687904587387116	0.160399041804818	0.0190635342000072	0.088479775990218	0.0332622580267322	-0.00819701913118359	-0.0542918092083469	0.0421139091014638	-0.0928856563685656	0.144223103248407	-0.147070835920848	0.0724783855845702	-0.136656554541853	-0.00619256413860141	-0.218117501795589	0.028279568551554	-0.251633306338306	0.145812717114463	448.479441584349
MO101862L	Mo	-0.319031168549298	-0.164339387093321	-0.258932049900022	-0.00101949199892127	-0.153579895338322	-0.173348906676716	-0.0740585095436216	0.00465523909566761	0.0215611733754771	-0.165280223002187	0.110827075253265	0.0127729448327863	0.20162657706538	-0.169308172793709	0.271459390408478	0.00375382700374162	0.357236728674229	-0.136949148810516	0.241691309025057	0.132583180692615	0.234907023263661	0.0133182490572434	0.139882210034488	0.0421161531077413	0.102895173943967	0.146571236911818	0.0302500809678614	0.0756706004966303	0.0428123794944082	-0.0118557861485273	-0.057175047271851	0.0412219279299308	-0.0916622352270311	0.133540984566583	-0.144924840318704	0.0724438792331982	-0.137270852590979	-0.00538159415985476	-0.242045999550059	0.0331156292286159	-0.276468523216385	0.11571885852718	411.786468012361
MO113249L	Mo	-0.305131750769113	-0.175670181904321	-0.263855395284117	0.0135687427558926	-0.163811827487635	-0.189416668974076	-0.0588765186416039	0.00537903933660774	-0.00269090079594001	-0.186255862697995	0.107301393621934	0.00551894582302202	0.188860741590413	-0.164406718775597	0.287894833187057	-0.011298942830725	0.361944493795105	-0.109455460759491	0.25467888306866	0.136313684528306	0.219037726608759	0.0178053124527238	0.133204600171657	0.0667242173406138	0.0801410946296723	0.163198291505669	0.030166314007035	0.0643214181829021	0.034082861577372	-0.020361688368268	-0.0378474111346054	0.0380094971235871	-0.0802249633437015	0.136272198534759	-0.145484399770724	0.0438636471126212	-0.158035892378596	-0.0158304353031188	-0.238631069150118	0.0327064785779585	-0.242722813501512	0.149014486338927	381.134521933561
MO113251L	Mo	-0.317737987231482	-0.169688460516974	-0.267638513348003	0.00151147706341615	-0.160239448729928	-0.199829344389624	-0.0660235938262695	0.0140079983205285	0.012194175579034	-0.18944275825718	0.11199494157074	0.00274783906352681	0.184001059976969	-0.160547447193376	0.293139350559317	-0.00361473082645619	0.360084712613266	-0.116269193790019	0.234003822267071	0.13190650083068	0.216997686076154	0.0230192704482261	0.127764960776304	0.0511088684124639	0.0776747998418517	0.148763049355606	0.0319148411250054	0.0667242357572416	0.0547407398008496	-0.0148074866518714	-0.0406110006988961	0.0297451421248349	-0.0887234441294331	0.145604240014379	-0.138565296826606	0.0745342931657852	-0.133597660087625	-0.026117272378625	-0.241748385256634	0.0461403302400404	-0.249625760051682	0.144503449207394	382.214474819969
MO120608L	Mo	-0.285922574302146	-0.177899432547814	-0.268094092063653	0.00483660776036128	-0.149156589360684	-0.201715434141459	-0.0627295363492456	-0.00313092134679617	0.000623474560187278	-0.193131778506474	0.118061654404739	0.000662779754471425	0.173066849764059	-0.174809896700758	0.284286486752066	-0.00390949072813743	0.361998696186259	-0.135163705085288	0.223803038943694	0.135296875995065	0.238916790593173	0.0110478914494173	0.128920540401594	0.0704425130435013	0.0719019831680377	0.164096894700573	0.0369293962315933	0.0926399324533757	0.0396255915070147	-0.0269104129868641	-0.0495045215541423	0.0477738691410453	-0.0918143068476404	0.13386115077592	-0.136893148494123	0.0824725464745196	-0.140932392843449	-0.0122405350830515	-0.243177576533335	0.0459958500576589	-0.249909764163997	0.139784695520735	382.941000055896
MO120609L	Mo	-0.308730165095739	-0.173428547556605	-0.250155652110166	-0.00834767175874599	-0.162415828687641	-0.198836801051285	-0.080463052979172	-0.0096857844930305	0.0151033518666886	-0.190493433309043	0.127590331869439	0.0149642471647448	0.185451204658999	-0.174384241702133	0.276708991012964	-0.0030613902651419	0.339303432452728	-0.132678440978333	0.239558751178568	0.138086832045785	0.245119649597923	0.0205480189328478	0.13465167318924	0.0695831038701663	0.0806765575224625	0.161474352525679	0.0267308332657306	0.0537142451867137	0.0343934973186217	-0.0090099387050695	-0.0557059126604334	0.0517388985166102	-0.0891114407117119	0.160297430840134	-0.140014195613268	0.0673747900791341	-0.143239178236511	-0.0198471846930256	-0.228265807392984	0.0432154920505105	-0.247187040445737	0.138776023300088	401.683481173447
MO120610L	Mo	-0.317098405822673	-0.148692366458802	-0.279753245357381	0.00268548778571999	-0.170750937238124	-0.17477307621586	-0.0838530120875177	-0.0148102465386117	0.0102496093082625	-0.161569441333288	0.12192550296626	0.00267347427028264	0.196709301864683	-0.148587381807118	0.282705184793879	-0.00772330371031412	0.368267468241871	-0.104811253072043	0.247928940152179	0.122408213495257	0.232082361299474	0.019230076953903	0.140511903177295	0.0482313185924679	0.0742063057262358	0.147071323253535	0.048139449722733	0.0608631177908091	0.0580238084861707	-0.0188812268122862	-0.048300624121013	0.0435516973790158	-0.0936055343249873	0.125033702551515	-0.140907463967482	0.0507438205669136	-0.141393109336166	-0.0175924339177306	-0.245510402059062	0.033853670008089	-0.259577101424638	0.141094827218545	367.381208529985
MO120612L	Mo	-0.308695155463863	-0.167485463900143	-0.254337318634171	0.0133081716221122	-0.186989216411869	-0.186980551491287	-0.0752824619635851	-0.0129656516529785	0.000590117546269194	-0.183942569997017	0.128326572989897	0.018494791779297	0.192150079832071	-0.168724363869381	0.258128330936519	0.00310497311669411	0.367489902139215	-0.0984716051707776	0.260411601650252	0.129353628601454	0.234035345746656	0.0135460016448462	0.140270887272136	0.0550362964186033	0.0826844522072027	0.145390748830691	0.0326849343380358	0.0652932679766467	0.0434749409576766	-0.0144302428574903	-0.0460223376825931	0.0417262705899074	-0.0955293414936246	0.136172577172319	-0.146417268988166	0.0486038681702918	-0.141925236739853	-0.0202601151875946	-0.23492329511636	0.0489538279311846	-0.250125533121845	0.134276140272619	398.591568018239
MO134901L	Mo	-0.322960461012789	-0.155682914749961	-0.25002301076206	0.0109450164401691	-0.180662846952897	-0.190365243542197	-0.0722807603282026	-0.00174056155675787	0.0109597299772059	-0.191679646341363	0.0999457311085509	0.00655513999091206	0.201351439665647	-0.154577339975084	0.250886242333057	-0.0187697062023854	0.375321213890789	-0.102977879019663	0.264486281685155	0.117946306000692	0.240429753204549	0.0307443128504617	0.135628732686613	0.0566458554672283	0.0741611260034182	0.157445955672001	0.0313043351698355	0.0620425798717139	0.0419322995412222	-0.0106581915206826	-0.045942101994798	0.0314235301519326	-0.104099589467706	0.139538664544803	-0.141900586009576	0.0691375098907501	-0.128514323137289	-0.0267826499192685	-0.217640913385737	0.0281943319256815	-0.262382292214985	0.142614930021017	394.053900108191
MO134902LL	Mo	-0.305998318944469	-0.178303429569761	-0.258808402289885	0.00862459480976348	-0.153957025350269	-0.185675971316254	-0.0783179977730751	0.0029577580793985	0.0140581856972719	-0.178057784978527	0.0972024721357667	0.00261349670494565	0.197289454015612	-0.178630887455669	0.277514161450877	-0.0082147148116383	0.345762280182424	-0.136822242256248	0.243706372621532	0.147678415094074	0.24446411696089	0.00829551012652037	0.132245338878271	0.0505374905051807	0.0762698718485649	0.158113559021797	0.0326456507749233	0.0846231499699421	0.0425494275888652	-0.0111681288194307	-0.0561466093129801	0.0512803516761003	-0.0893406467429074	0.145250762399393	-0.148495480984954	0.0696739112603334	-0.127975494421265	-0.016135339849403	-0.214361012568882	0.0278943748742607	-0.270306343766312	0.135465124535224	388.198648215305
MO134905LL	Mo	-0.311293004784679	-0.184070023385451	-0.240555658320146	0.00445150167047906	-0.146175580871137	-0.209814585042277	-0.0814625791481347	-0.00736965068066193	0.00449969070613536	-0.204846722323342	0.104757228182162	0.00893017039707837	0.167772368780409	-0.183043971595148	0.260280193635123	-0.0313181427607918	0.360690614996421	-0.133334999477006	0.246157300643908	0.151792831462777	0.22070480093787	0.0312727194948062	0.136414117783526	0.0733066028983266	0.0696813690650236	0.171081288802472	0.0301747277238429	0.0865370562523354	0.0432090649962886	0.00073346868440414	-0.0246099624036276	0.0276486239381216	-0.0932648391212293	0.15187083733855	-0.135356340871013	0.0676541573088654	-0.129762223286193	-0.0145885774819014	-0.225023814907558	0.04459439526872	-0.256837473736991	0.148513019229643	384.410742627751
MO134906L	Mo	-0.319691686813875	-0.169747860411852	-0.246982563342459	0.0105636337972641	-0.175607961719859	-0.188059811942652	-0.0728659183355378	0.00160264498125318	0.00880168972289891	-0.190696087460623	0.107874583080445	0.0114493992181907	0.192836045025929	-0.171438699113049	0.274759532014865	0.00315277993804616	0.370835648867948	-0.112743470353829	0.246180795312271	0.139461150801237	0.208013571178758	0.0166699598206161	0.137738281305488	0.045113482051629	0.0703471830250762	0.155883918199152	0.0280587507101704	0.0675056607538508	0.0587105338565485	-0.0203981046120367	-0.0414932110369324	0.0254131459413661	-0.0858712437506669	0.148594394080613	-0.142821397926631	0.0591604737685002	-0.132930042823019	-0.0170915758629662	-0.224789623716205	0.0400828924378185	-0.261102964635212	0.145522073967471	413.827891531641
MO134910L	Mo	-0.308367380166254	-0.174297471091296	-0.253272150704402	0.00427538345745628	-0.163292031716775	-0.202820137002745	-0.0684906975582566	-0.00374876720335682	0.0110548645460474	-0.193376805951428	0.111612499997115	-0.0113653026880922	0.168705361440566	-0.156442395203268	0.277712918400926	-0.0155086253528927	0.355802706284969	-0.136057105095536	0.233096566190413	0.135530108633887	0.24593835735179	0.0321637510122495	0.128253087688943	0.075115240940481	0.0663843829681367	0.161086989164533	0.0331675366408885	0.0758462199676282	0.0570633517015624	-0.0093323922295607	-0.0303852236983963	0.0264183018506664	-0.102879912531695	0.15594141790616	-0.146101126414835	0.0644130897586285	-0.136156254588977	-0.0172369729161303	-0.224406642616897	0.0375670740468408	-0.255440213214868	0.151828397995776	423.128371830133
MO134915L	Mo	-0.295112406393236	-0.189338377399051	-0.255790109586849	0.0183279775124731	-0.147584141414373	-0.206027751439641	-0.0819656737700751	-0.00418922462922007	0.0110020378834739	-0.204482533221149	0.137736811887057	0.0196110053715213	0.172555830367516	-0.189800984398275	0.256406766323732	0.00362870649414789	0.348050610711987	-0.141101190751735	0.251389677507645	0.130566565640676	0.222422466226481	0.0202429765037986	0.134053420420813	0.0830051592699694	0.0751682701606055	0.161096612423349	0.0312603899708769	0.0934024185031906	0.0471874012060309	-0.015183903782489	-0.059962097302685	0.0322654763469163	-0.10203707439486	0.152059220576169	-0.156780042155379	0.0714690992606756	-0.132667927038135	-0.0241348410139833	-0.215887836068116	0.0332993619485923	-0.23944637454251	0.155284226784066	380.082447196219
MO134918L	Mo	-0.309400449360997	-0.173459161951116	-0.255185094861756	0.00820746503414796	-0.16062046146972	-0.184215462482457	-0.0658348350495634	0.00316257909136783	0.0114502045625452	-0.187425938006395	0.109508937344287	0.00709818406028117	0.201470802172529	-0.162574107071269	0.270131952883461	-0.00989090144485225	0.363700703508236	-0.117265570422583	0.234581230826311	0.126300071531796	0.244756654382898	0.0102649242160552	0.140079900673115	0.0363569144471119	0.0791562113901406	0.145245119694065	0.020991378915113	0.0913966626590447	0.0355049721641249	-0.0075670478463423	-0.0503292761507503	0.0315151253545494	-0.100847415152665	0.144290678436791	-0.148241994758214	0.0743326134654863	-0.120873423167312	-0.0209953166155853	-0.23149871836808	0.0431773561781014	-0.268501280483703	0.142045811671803	402.984461475224
MO179087L	Mo	-0.340931457003687	-0.185596832780848	-0.245817584741341	0.00331938806253031	-0.164233748798593	-0.191325476504456	-0.077240448141896	0.00565642324382674	0.00985755336977177	-0.197020691314956	0.0996577718112322	-0.00269780333339438	0.202480549365216	-0.169904584940903	0.265483605419479	-0.000428921114443613	0.348741868338957	-0.121628662521567	0.252728853314078	0.12991770224828	0.210549361060805	0.0421737381324809	0.139537678245328	0.0575951029429301	0.0839720148600727	0.143890483713695	0.0440455653037547	0.0780230879282157	0.0532527428067062	0.00470156909525496	-0.0205385494246361	0.0255357394500886	-0.084421345171295	0.127958412390672	-0.124426673131026	0.0675145810014066	-0.153341196556189	0.00722328880088076	-0.227350507399923	0.0443302787008345	-0.272006053526815	0.130763176799472	369.196682645159
MO179088L	Mo	-0.303017761534492	-0.170355017355704	-0.259963874291485	0.0114750580133798	-0.151243107234958	-0.191259585170376	-0.0884370571729101	0.00814431839187795	0.00519633762291757	-0.172424744833163	0.12514193393994	0.0151469795392966	0.20140738289106	-0.165556359090769	0.269574154644622	-0.00828476359532705	0.38210459616602	-0.0918356410295395	0.236148385166616	0.110732050838719	0.242021416441553	0.00881580925909709	0.142224691514252	0.0501129458208759	0.0770231788562201	0.116709491786711	0.0229875750622601	0.0490532308822026	0.0409459940096511	-0.0104962375989443	-0.0489158245811707	0.028447709485208	-0.0922433564490285	0.142309724767474	-0.151235674100639	0.0746122981506365	-0.145487336500378	-0.00485529200922225	-0.232935540674995	0.0415628044834069	-0.271296113775055	0.157945219264159	403.710410118559
MO190202L	Mo	-0.310341736901547	-0.161496275975183	-0.2458625851224	0.0102750676076575	-0.157400434329642	-0.194054008836016	-0.0766797647110163	-0.00154806917747375	0.0159521348184626	-0.190484993374108	0.113190291700885	0.00679932015394047	0.184264744689014	-0.172641467312402	0.281780068607978	0.00866566416582359	0.370149048616278	-0.122843383566717	0.234596731835875	0.141918061523469	0.238925720576333	0.0117002338637136	0.134724844977339	0.0337282746982907	0.0576126026083235	0.145646282858175	0.0198566443977463	0.0797644061841126	0.0555134758213252	-0.0179118893697232	-0.0638158712343992	0.0287199418431197	-0.0947803900536109	0.146282535481791	-0.138397343126169	0.0697700513073771	-0.130726242425309	-0.015349101662885	-0.232728247265639	0.0427780401833772	-0.255833693479824	0.150281309403663	443.551038562107
MO190203L	Mo	-0.301092860818596	-0.187932996589797	-0.256763625021955	0.0126671217215722	-0.161824724861021	-0.198237242196264	-0.0737102672413912	-0.00331359169282278	0.013988310357054	-0.179319166808967	0.10926031840553	0.0126249777505794	0.186284133214246	-0.174853947541908	0.267893943896774	-0.00155828233254091	0.35920324976627	-0.128678889434834	0.244344465328538	0.145107367229096	0.229520422590215	0.0110998153296606	0.148242079166104	0.0416850586689292	0.0707055016679453	0.155499428993495	0.0271799252975912	0.0653772483192437	0.0392275082400084	-0.00430971162671115	-0.0505496879443671	0.0440923800524032	-0.092186336958528	0.145433124351	-0.142493865937627	0.0631768961405323	-0.133432861305444	-0.0136477911728755	-0.229988984939043	0.0426243009409909	-0.253806642902306	0.152463899899219	408.571844821633
MO20105LL	Mo	-0.313758426238542	-0.173917216773939	-0.256713105271753	0.00773822034611983	-0.159448189297627	-0.187162423766511	-0.0804334229884557	0.00204968884680121	0.00933324707221727	-0.175803561037412	0.110367146082701	0.0136181353901161	0.18056787627141	-0.164406189712068	0.284279666284611	-0.00188065103691881	0.361208019223742	-0.113763210871794	0.241364144126609	0.139667120259667	0.249936203100434	0.00514055168751797	0.134610369254199	0.0383376132265506	0.0749230712811698	0.140578348650928	0.0241860741987399	0.0691127827911309	0.0445158327881365	-0.0114701057728004	-0.0513454364685289	0.0316984185891988	-0.098913971629473	0.146271986162708	-0.144694845644104	0.0675214694226743	-0.121926202347564	-0.0130327758401095	-0.225026143658007	0.0202974755233573	-0.263031906139916	0.159404323914784	409.093073587347
MO20127LL	Mo	-0.297902298974444	-0.182854336156147	-0.264072177111129	-0.00917996866606304	-0.167313101008132	-0.18529947338085	-0.0950597246834713	0.00789173391279964	0.000882775890466863	-0.177299276710481	0.116318642099626	0.0120696012391048	0.180247859701353	-0.172546906888398	0.280210398067371	-0.00246638864888432	0.374582813808858	-0.127841996599872	0.217959731713444	0.122383919025516	0.248515895576612	0.00264253908998226	0.132820787412976	0.0427430720275107	0.0793977184197706	0.164442218186549	0.0123631908626072	0.0809303720304698	0.0670602821760892	0.000353425661012692	-0.035411145686569	0.0347253065023665	-0.0939578202420598	0.150009493283533	-0.149238006055899	0.0700356564117116	-0.132951497781877	-0.00483255847393157	-0.225125190577925	0.0423720195781429	-0.24932913360767	0.131721548575928	438.672564730938
MO20133LL	Mo	-0.31855746794339	-0.174277533643005	-0.265071074168912	0.0122246430596784	-0.163790689613145	-0.186517006090983	-0.0708843933499844	-0.0024817911738387	0.00674271940774542	-0.179607063108345	0.127731964428209	0.0166525671324932	0.190298008959429	-0.174375355157338	0.263294334264363	-0.00100872842402495	0.365359403671911	-0.112406312116987	0.231682447489417	0.122399048409802	0.229400200465111	0.00341299127910564	0.133535354841178	0.0609477619840145	0.0818655429758396	0.152517318204843	0.0266847583291242	0.0748950572403204	0.0640477581990471	-0.00419978640788864	-0.0336249968903618	0.0191796035677285	-0.0919571285891816	0.140727872077785	-0.154267279771334	0.0693309993985522	-0.12573567028912	-0.0165456310556951	-0.232683235451015	0.0371645918460942	-0.264070556964931	0.141966752977687	381.053926942231
MO20135LL	Mo	-0.304249893707108	-0.16352521439519	-0.259504602883217	0.0102123289873739	-0.177639984239211	-0.20072626475732	-0.0808211426706679	0.00521919277356082	-0.00886365354291985	-0.178473734818868	0.122652399115079	0.0175692297765447	0.182204737298713	-0.185902670861343	0.286450817602011	0.000180959930996712	0.350999679713566	-0.104113781978788	0.222042209373727	0.139161217832728	0.241785175666121	0.0200123464670578	0.154898180906362	0.042413606152565	0.0904293041588642	0.154086380611637	0.0160059023406476	0.0796336638863526	0.0556355718643825	-0.0220819171260189	-0.0436198648477722	0.0325279436968978	-0.0783559901691143	0.154090692853877	-0.152782678242179	0.0746912601304037	-0.137919268450277	-0.0220561218999576	-0.234696590694356	0.0177144605065633	-0.24465030859265	0.129366422230927	403.934341670713
MO20148LL	Mo	-0.292916618528363	-0.193877895888535	-0.260571535320011	0.0102175829139856	-0.143479187249484	-0.19811574048075	-0.0846102472207493	0.00526050264706862	0.0209878859054635	-0.183478036687143	0.103946039030462	0.0192253235058222	0.192685998442994	-0.169020099395019	0.274530894579077	-0.00485812381760468	0.358107650675072	-0.120608229880732	0.241510464784221	0.107081028573976	0.231482305324352	0.00840541507786516	0.138553728116884	0.0496236208416269	0.0834997854571515	0.150086784180562	0.0211443101046999	0.0770500101522337	0.0454003788701661	-0.00324642915154265	-0.047661791193989	0.033177283083394	-0.0903975944524382	0.142919725061209	-0.152890506342521	0.06507477707326	-0.138130346239197	-0.0101296765979849	-0.239997050408993	0.0554472104133156	-0.261194564334797	0.159764968374993	415.489842864792
MO216761L	Mo	-0.315631844877386	-0.170150637603032	-0.254751441534737	0.00966453418646268	-0.170981324443211	-0.195997915704746	-0.0735818053283226	-0.012249296374175	-0.00141714763601265	-0.178565408755435	0.108967074256791	0.00473340492003197	0.186394546122002	-0.159158660049548	0.277612815190548	-0.00377574832487571	0.367421391314394	-0.110912520977101	0.230629030656886	0.138216161397022	0.247260387395408	0.0206549587055363	0.128871666163449	0.0534066151319364	0.0801314609552939	0.146100588678439	0.0460385039173207	0.0641213908161177	0.0404722644485648	-0.0214526459198406	-0.0485811983084021	0.0336441089846725	-0.0809367665792319	0.149121111712767	-0.133268497502948	0.0651878972686721	-0.14116077692642	-0.0125116420395559	-0.230392670206464	0.037408915851755	-0.263095667077519	0.142514788094895	385.508569480442
MO44275L	Mo	-0.336552866353226	-0.16673579746059	-0.260947802892473	0.0192763334921781	-0.176540593270033	-0.187484073209315	-0.0861886639299351	-0.00667651355319388	0.00880145654960712	-0.17917836424676	0.121617667806779	0.0134634415424291	0.17222386125994	-0.160511575546545	0.289228755891019	-0.0000438417221457535	0.351417738988763	-0.0953004524602917	0.247464611195082	0.121889611445483	0.250048296788869	0.0155983603960977	0.154320236886993	0.0424092363749813	0.0704384379799673	0.155323596268115	0.0242173765053765	0.0748408343426719	0.0569579937423564	-0.00735959603756352	-0.0582445323894676	0.0297493579617432	-0.0901974735697325	0.151379752951532	-0.149048939191626	0.0564007936417075	-0.123704466918328	-0.0256266151313246	-0.226219306231699	0.0284615636466035	-0.239091788848236	0.120123947304188	406.172142722528
MO46450LL	Mo	-0.301863763909293	-0.173445015288555	-0.245766136320077	0.00144880500957846	-0.167515811980178	-0.198428790495209	-0.0789390228584075	-0.00358593894002796	0.00165978192086995	-0.187992479548575	0.117784441865942	0.00944312350455553	0.189004542741324	-0.162217449823921	0.28036069447443	-0.00852390583378413	0.371059967915436	-0.126527472111105	0.244945284791845	0.130472698642298	0.243735607564582	0.00383867276166177	0.118608275311928	0.0591222304684192	0.0524565147441727	0.15979469486718	0.0121879393133732	0.0889143747696096	0.0510939290849389	-0.0120978977909539	-0.0500700587675459	0.0372909821251788	-0.092768611441885	0.143427700103485	-0.138803299393944	0.0643886686384772	-0.132365788009945	-0.027147087671149	-0.228138905952711	0.0575958184955279	-0.246665581094854	0.144228268117308	447.547496814318
MO46452L	Mo	-0.306936036511976	-0.183432673847443	-0.247398920173923	0.00450674524282986	-0.166152648245426	-0.200189635999101	-0.0870041710902361	0.000539926704940705	0.0105925629313366	-0.202113790077826	0.0950901278857692	-0.00430991179078261	0.168287304814811	-0.205919203000849	0.258726142740197	0.00512839015062151	0.351365643927267	-0.121156537517555	0.245567030053039	0.147121583155451	0.240550307212717	0.0276043493352981	0.140860785142471	0.05086104542579	0.0777613943786057	0.167721931391921	0.0361845805706504	0.0851240184029775	0.0599213379435448	0.00251370109340162	-0.052401423692535	0.048026974038718	-0.0914402549061104	0.155738536825766	-0.14396549331146	0.0708899273114235	-0.13130003829015	-0.0166714159703588	-0.216421163406224	0.0304365242921476	-0.24188706797237	0.137579514832626	368.926241176433
MO54439L	Mo	-0.292638698082369	-0.191942031416705	-0.259055580390548	-0.00403484261980914	-0.157028140796611	-0.192584449630961	-0.0769805021875663	0.00616710482160995	0.0171808610863544	-0.187138711257965	0.113199463315847	0.02625556038983	0.180798263795312	-0.191409394771632	0.26031523025552	-0.00545741430639251	0.33116222495519	-0.146547512205218	0.25583408661711	0.132876360191222	0.228260004039122	0.0239655180355665	0.147443457409062	0.0504410442835797	0.087923291652982	0.155287484908706	0.0265074520393954	0.0938519082704179	0.0564405234717139	0.0158159114650707	-0.0400785013142867	0.0327786829919854	-0.0889564169168872	0.147372841218507	-0.14815073167286	0.0781972859191219	-0.139029511231769	-0.0091505948075788	-0.224391278646868	0.0303173059496554	-0.278755497397839	0.134937942570989	392.402611515022
MO54442L	Mo	-0.305314813318856	-0.172164120107558	-0.253355881511484	0.00228106945188806	-0.156498460608535	-0.190260776854884	-0.0883691928050664	0.00576855475419986	0.0087558035039367	-0.181794884799126	0.114343328716183	0.0146907349346207	0.188804102851034	-0.176619039303591	0.278778009263803	0.00822230175410731	0.356229469333956	-0.128315702444587	0.238409672540239	0.137761223266609	0.233699170763412	0.00569371509168248	0.128154816251118	0.0389179020867897	0.074789314620771	0.159159902280011	0.0351755581846086	0.0739356407000833	0.0551816973813535	-0.017031654819152	-0.0469254286518246	0.0334754677581574	-0.0933636440086922	0.143359595948034	-0.142113770440017	0.0736027611965258	-0.126679140783635	-0.00962766877525657	-0.229191038883965	0.0334228456849155	-0.27050957239834	0.145522132196531	401.452600534846
MO57038LL	Mo	-0.303981846119579	-0.167978927143438	-0.259428022734513	0.018407300350592	-0.154856896176308	-0.202064693618846	-0.0701063526880489	0.0137304469408357	0.0148220914662527	-0.184122133751504	0.111780456987115	0.00915588598572016	0.191918195413079	-0.171213028151847	0.266179193231595	-0.0025947190220675	0.357060487332602	-0.115812277023304	0.227973701715873	0.13987999105912	0.233762311980471	-0.00220667731783316	0.144442164067715	0.0337274803494745	0.0662612042274733	0.164166448027755	0.0254098064107538	0.0824012527170992	0.0590194484440501	-0.0250987131356747	-0.0424723918133291	0.0333778112225307	-0.0909674640518789	0.148546454268186	-0.146798020639366	0.0619845654646592	-0.132975310666589	-0.0353289718024442	-0.224343178532068	0.0379648631535081	-0.272699577855299	0.163077641427479	402.124950967328
MO60372L	Mo	-0.285956410634042	-0.182733771587121	-0.25234833961528	0.020671565829916	-0.173349402566477	-0.194040526805935	-0.0759364770465173	0.0187380052991462	0.017732709060172	-0.180084915548909	0.114833646610804	0.0233259300913778	0.17540099938181	-0.181269248148012	0.289981167112134	-0.0114422088276378	0.356269697611755	-0.126903820193859	0.220728332644888	0.146412342270851	0.259753722350886	-0.000902808979071055	0.137045296325187	0.050754686776388	0.0704835588130093	0.15679105461417	0.00370580779743638	0.0699038195277921	0.0475367069406812	-0.014105259359294	-0.0427077135001603	0.026964253317702	-0.094565362933638	0.14887194716841	-0.154313768504572	0.0617246515784277	-0.129068335158828	-0.0168790394634428	-0.22572086460587	0.0408776803529715	-0.259504970083377	0.143325662086127	426.343702171091
MO87782L	Mo	-0.312701032526088	-0.178075052070554	-0.250724773762042	0.00903533026999466	-0.167973682205503	-0.203578616031678	-0.0759748044896626	0.00865480379453246	0.027493802355731	-0.193060928602301	0.11020595861108	0.00207572969454155	0.196961393012775	-0.178684343559609	0.270109081097593	-0.00651515355885647	0.370041093265025	-0.144010975671772	0.225752834970204	0.137754521879077	0.210194515919002	0.0275880700649363	0.120717808999353	0.051193215409561	0.0723777547196414	0.166473028773147	0.0312223499488605	0.0747545631264665	0.0604034435660287	-0.00493142806832754	-0.0545720160189435	0.0370352842090595	-0.0943900772248195	0.14619582045984	-0.140939794461257	0.066296459461363	-0.126073756774819	-0.00705913860841659	-0.220419497766189	0.0429071889329059	-0.251710601235968	0.145951620096089	344.351841110499
MO87783L	Mo	-0.306050573222566	-0.176530782143604	-0.253128854792755	0.0096172593330824	-0.159206677864305	-0.187765492398702	-0.0811957620924192	0.00672342534092446	0.0105675825140633	-0.185613628033129	0.108759579914074	0.0174993747015327	0.188129945287894	-0.176546620201483	0.27447147515565	-0.0071393617522064	0.361123235284924	-0.120502054828441	0.248074417449503	0.127201017947389	0.238887795302467	0.0146424736681923	0.137167144353454	0.0404006425677163	0.0670912761791815	0.142932147384641	0.0292662438750066	0.0861651272398291	0.0558376119942992	-0.00392651486806676	-0.0497541952582812	0.0392665453686174	-0.10239506079192	0.145668101813026	-0.148880511978271	0.0673105439025104	-0.126477262785148	-0.0102455320156991	-0.234515056983975	0.0330987529184812	-0.257772351540873	0.137744574055389	407.792897950722
MO87788L	Mo	-0.31621371366088	-0.175742896855687	-0.253400245117224	0.0115500417191812	-0.165417997806761	-0.181680172284614	-0.0735355310360642	0.00309120082491719	-0.00142333330676389	-0.176556187293851	0.10741228823211	0.00673467564864089	0.177727261597707	-0.165430224867837	0.303673222748493	0.0187468228779382	0.376552918511012	-0.124295137055162	0.226136912471248	0.135425494885498	0.246076814998709	0.00188220249344293	0.132609656589531	0.0435761622145544	0.0610132586292917	0.145057054140604	0.0271005545778468	0.0650456385511075	0.0519796182883747	-0.0128120336173825	-0.0503286259897749	0.0449729887340982	-0.093957485057369	0.131813360133697	-0.147001138566963	0.0559213221516696	-0.128533881034533	-0.0116202909874065	-0.230837994218837	0.0461757318595827	-0.249632560849151	0.138144246727007	412.030049759434
MO88901L	Mo	-0.305868941930733	-0.179114280485262	-0.251104121859541	-0.000314598765598831	-0.172844981636673	-0.185321923590524	-0.0814658670496432	-0.00139836220318236	0.00027440761137606	-0.17837270550512	0.115756277700098	-0.00490719739861002	0.182161717312622	-0.166622174921048	0.291621086607088	0.00177888579362599	0.367209492249885	-0.118981177279653	0.228602975648872	0.138119826590196	0.238936128907616	0.00366248943025057	0.134204156643488	0.0463074038138886	0.0574457749882725	0.153254505571769	0.0302670012189343	0.0666275926474176	0.0602792858527303	-0.00282427071184816	-0.0364249904655038	0.0363469346498975	-0.0961426399008441	0.147341227227334	-0.142862285463851	0.0596663718349899	-0.12939597619788	-0.00831628301523502	-0.233147965553528	0.0453780664123905	-0.257500534682781	0.147689669904323	361.363555228829
MO94423L	Mo	-0.300130002287354	-0.165679799026874	-0.255412227615951	0.00893457872661383	-0.180314309909392	-0.189825590690932	-0.0726428492822965	0.00502017261052462	0.00641774980336254	-0.183810369596569	0.111535572574372	0.0113877233365732	0.186498702317186	-0.169028935690778	0.279353923791219	-0.00619912365493835	0.358624207558064	-0.116504663006868	0.23946755925274	0.143241271501397	0.23926244226661	0.00710471364857264	0.137698105306096	0.0497268451290623	0.0697804128650397	0.166322323554131	0.0281931469997307	0.0724808632387503	0.0552067544042944	-0.0176055093890797	-0.0357322161498274	0.0261958599967316	-0.0937160006852387	0.138822436777976	-0.152586128034735	0.0525664067598547	-0.133405127295635	-0.0181367969777704	-0.22773203615807	0.0392127411665503	-0.260367679720215	0.145774851587073	385.746771118789
MO94425L	Mo	-0.313475245555184	-0.170999701348224	-0.255910667607628	0.0114337583460634	-0.149112102090383	-0.193155512162822	-0.0770618369076761	0.00254409676479388	0.0161457544601746	-0.190075470257603	0.115581608064093	0.00193742619047693	0.193375958397804	-0.17339575823587	0.285137142272825	-0.000642759904856482	0.361039914935407	-0.114856764917922	0.239677773929642	0.132284980228442	0.215761404194062	0.0112447446570364	0.129778634559167	0.0507321528580475	0.0731423553818722	0.157265931094512	0.0308162542214912	0.069149313700078	0.0531150046328923	-0.00993954225457842	-0.0488013041087774	0.0241057841235328	-0.0966220388493517	0.139582885321004	-0.150047594687702	0.063097678525224	-0.137370196771462	-0.0121564929211333	-0.230953520672933	0.0461049303102894	-0.254217297798334	0.155738319883509	398.315261594441
MO94445L	Mo	-0.306841055684677	-0.173189757182859	-0.25497780988342	0.00547632458589453	-0.163021774081728	-0.196451492057846	-0.0753120509341726	0.00170787084662949	0.0169560991711335	-0.185052109553242	0.0967908266589486	-0.00189016865274975	0.179415643526405	-0.165682347524246	0.286812380384174	0.00675150654528979	0.367561005140473	-0.126575205051329	0.239044505948683	0.14193106122943	0.238472827462958	-0.00486499658311729	0.130575493922404	0.0404328403880992	0.0722436047623793	0.155565155833037	0.0227194394505015	0.0882300330644096	0.0537361999171533	-0.00102105764821355	-0.0492649190022991	0.0366034383969714	-0.107742449234125	0.144151547965915	-0.15253252955782	0.0615519385940314	-0.131523489888881	-0.0224264219641891	-0.218670472653806	0.047737802911956	-0.244441475424289	0.147014035856128	395.662434285543
MO94447L	Mo	-0.314206589493752	-0.174298888182147	-0.255644313499375	0.00201654515655975	-0.164926055055712	-0.196687462691995	-0.0737038087092561	-0.00474664916345357	0.0206525789257024	-0.189193022840683	0.107214232542535	0.0232228265691503	0.180013494936022	-0.186059672970473	0.25319092461789	-0.00764286305000658	0.351068004262825	-0.125710839708651	0.240780516534819	0.140571982309626	0.234173521260127	0.0164842688676603	0.151993166496786	0.0498007573041937	0.080556292454879	0.175097483926363	0.0235575559600216	0.0826518230299327	0.0505286391685444	-0.00847529702049188	-0.0454399797385656	0.0371445923046808	-0.0885145741909418	0.152264998330211	-0.148395399735737	0.0599756907575535	-0.129767548166898	-0.0249230014281948	-0.222545482367449	0.0263157921119653	-0.250585176202466	0.1521909363882	346.674129956293
MO94450L	Mo	-0.310084438246451	-0.169875526637419	-0.276294984360119	-0.00340386961279346	-0.145479383923173	-0.187222911399857	-0.0802537916731783	0.00732924558604344	0.0145308225159205	-0.190725133200281	0.114451277443891	-0.0062343544803483	0.194974112074123	-0.168247557933659	0.288255936387945	-0.00511371338197163	0.359804560633529	-0.13398889233433	0.228521982586775	0.139385557349304	0.215992315085165	0.012483544031512	0.128774597713924	0.0553647737474948	0.082789403306846	0.155678703862953	0.0301321480807895	0.0880089146134884	0.0542900054230128	-0.0137596789829544	-0.0513813620127819	0.0383001392313209	-0.0920972839007737	0.135605912691699	-0.144001072298901	0.0814460869173481	-0.132904934815304	-0.0114545136787407	-0.230619070935126	0.0374627143973139	-0.249400839086111	0.138960559213876	369.617691804976
MO94451L	Mo	-0.325857945832971	-0.166619040252523	-0.255182660858402	0.0167215594622188	-0.169893645971691	-0.188987379463701	-0.0772852762093381	-0.00778577565703801	0.00268378859518726	-0.177107228170711	0.11957611997175	0.00683148616042662	0.192367472847287	-0.172288094285287	0.277719840045812	0.00636669972602476	0.366769213691742	-0.11172974755253	0.239631879278228	0.134832101198712	0.236336158081316	0.00828731938078133	0.1360626854361	0.0508207256231404	0.0618404145458395	0.152069665961142	0.0337454140637341	0.0617178914484083	0.0540523176661757	-0.00616305878954854	-0.0461590281707284	0.0315219512414899	-0.100995069071678	0.137870186464465	-0.141421124070167	0.0619457602122757	-0.125887224301592	-0.0132790956355698	-0.226187058435999	0.0317016820926023	-0.251916271300609	0.143272390835221	411.570742631782
MO94455L	Mo	-0.301132500842492	-0.175318677240989	-0.252578499633207	0.0103460499034579	-0.167588625111851	-0.189409516034897	-0.0666338953140483	0.00112503109236847	0.0132532018868969	-0.180276717918987	0.103756839853888	0.00772547268983298	0.183646823511047	-0.171043876042795	0.287046126616425	-0.00410611700177087	0.364898886987477	-0.106902561516793	0.225174961280225	0.124746202902827	0.252988192158899	-0.00122744818833253	0.143259353195654	0.0388876774206511	0.0655409958656689	0.15210957835211	0.0229969727799247	0.0712005752144736	0.0536947752890951	-0.0259458232556989	-0.0531266867842645	0.053395319869604	-0.104772464282785	0.153343021422685	-0.152529292524971	0.0750912968147163	-0.126992563303667	-0.0115469735342333	-0.231426664140309	0.036402665801849	-0.259475937487608	0.141404819249922	382.359715949461
MO94494L	Mo	-0.303851606336913	-0.176237543528451	-0.251268794017112	0.0174525883154723	-0.161950651428884	-0.198055924543781	-0.0828731649107847	0.00182991809337783	0.00464619253147308	-0.202018617358956	0.110703807789479	0.00972103934242449	0.174705173027642	-0.168953495793034	0.301367176109219	0.0178311654218112	0.369830118535948	-0.143857196975661	0.220022502468031	0.131971261798432	0.234470714478347	0.00971178601586857	0.132343728167271	0.0566168966374553	0.0501413338083737	0.162132460182831	0.0314506332939741	0.0861300991110068	0.0537985336296608	-0.0137686155330546	-0.0509059249033687	0.0362729734336881	-0.102310730781048	0.133178320203942	-0.139863529249108	0.0704163854682608	-0.125535309229296	-0.0229836942515841	-0.228115277059308	0.0498395367251824	-0.236804925923598	0.14277065723477	349.922168216768
MO94496L	Mo	-0.330957309198228	-0.176857256703322	-0.245392349433671	0.00310731614577292	-0.170937100969991	-0.207127273241786	-0.0766918853802059	-0.0165262550420695	0.0174388496433606	-0.208411253470362	0.0900298893015766	-0.017015893192897	0.185289989047048	-0.176266453539655	0.275657024918696	-0.0182597697722502	0.360112009312215	-0.100697942243369	0.21328491201831	0.142306523193785	0.230556358547764	0.0187361507919352	0.128270233281825	0.0606518479872206	0.0691822902187443	0.163850454990201	0.0388447880713981	0.082983418171068	0.0599495641753077	-0.0133277557771607	-0.0414534734447955	0.0530725516503157	-0.072754929691326	0.171580140816608	-0.141705169623775	0.0757914306261897	-0.123531229475112	-0.0258330850672119	-0.222207921283948	0.0404973351226399	-0.242984540035193	0.147745768554348	367.957036829547
MO96020L	Mo	-0.294022183035907	-0.179230306852137	-0.247601387704894	0.00975014085605831	-0.154453609380205	-0.188367954559621	-0.0806693451546768	0.0101249651310713	0.0155268362269905	-0.180062671214547	0.110299281410582	0.00671349488624107	0.185516639762604	-0.171740876315771	0.27684504171795	-0.000970509683658919	0.367220903736478	-0.142404775143666	0.242752972529949	0.135196541484286	0.231305112633869	0.00382449047081559	0.131212058490116	0.0515039151284901	0.073897077710114	0.151062807071705	0.0170761693801267	0.0863638237261598	0.0581261130569044	-0.0151093029845428	-0.0444007018140334	0.0380712077879399	-0.109380569556467	0.146046220045625	-0.156090433490716	0.0674410889093463	-0.132711672236846	-0.00901524771998808	-0.221945582577857	0.0408718804256239	-0.26850272170408	0.139931068550571	372.359401398063
MO96022L	Mo	-0.316259943132741	-0.160558455253744	-0.267198028133512	0.00191942565599425	-0.179456640456808	-0.184858458936079	-0.0719927830398458	-0.00143267197679603	-0.00497524585787103	-0.185320035674058	0.12647767023614	0.0185352550420896	0.171252959624722	-0.154323465551248	0.298063331407024	-0.00266668528764572	0.358121732067195	-0.103621502127899	0.245381192484672	0.131611601681862	0.235831394910159	0.00599106232830203	0.141202607946269	0.0482424196822467	0.0819261427878721	0.154337739165409	0.0247619773130375	0.0855705740857665	0.0569285942094891	-0.00616608462078973	-0.0398591808937934	0.0205661759242092	-0.0935786311140628	0.128525708562052	-0.152973788409531	0.0627117978659187	-0.134911618065412	-0.0164967952943562	-0.232483381665001	0.0235548462494072	-0.246258362218	0.133877548479359	382.49867724639
MO96027L	Mo	-0.333664861997647	-0.161032146888016	-0.255197033752627	0.00988986519464246	-0.165122475016772	-0.179836771852083	-0.0829667617982532	0.016494326680573	0.00982892123261123	-0.184586943346387	0.11034963618356	0.01245635159128	0.197484733144019	-0.161289328817936	0.278587541214659	0.00282988611194172	0.369886764740485	-0.0994907830678068	0.250588776773972	0.132841175911493	0.221213943776194	0.000643387113588802	0.145735304355985	0.0483190926981825	0.089578039234762	0.133587871947408	0.0371095787136619	0.0625578681897122	0.0330965592484212	-0.0112093258237897	-0.0335687571415406	0.0460035370434272	-0.0825673858982146	0.124658391783121	-0.137416836269835	0.0558354781149289	-0.146726649745913	0.000229236677760189	-0.226073749802717	0.0294392012500132	-0.280155287194813	0.121659629487945	436.215979707737
MO96028L	Mo	-0.290378593927473	-0.169148255706309	-0.259208882921349	0.0157420844663285	-0.176558345419512	-0.189750102442524	-0.07666689281249	-0.0129146610931546	0.00640993815635514	-0.187573515287046	0.106498968207796	0.0011233798799895	0.173094334054187	-0.163799269431986	0.289486985282349	0.00564720092483535	0.36141044187479	-0.118917448955197	0.236833745175496	0.144191477541646	0.251566916290403	0.0133075544269886	0.149857201370096	0.0456456577711671	0.0728501552437019	0.141786403280573	0.0196120286221828	0.0736070987050631	0.0517369754440642	-0.00526373132863394	-0.0428572105104561	0.0269912195698522	-0.0935974951398211	0.13461551614339	-0.165639338624395	0.0785625620800496	-0.128980768643902	-0.0145931131835811	-0.235125671042666	0.0391805346045884	-0.250344490679354	0.141559408033958	421.697815525582
MO97516L	Mo	-0.307737467150949	-0.169892400038185	-0.2510568001119	0.0104315067088371	-0.181226696256058	-0.180906413427072	-0.102559449708602	-0.010020396189921	-0.0111062062079501	-0.184195349268127	0.0869425377900463	-0.00828000122904173	0.202489671705726	-0.172517175756495	0.30040140245154	0.0129975193357973	0.362448042156642	-0.122460196108399	0.224030863315044	0.145937935267646	0.256603596124508	0.0198874296405471	0.137361086595563	0.0480025706583051	0.075664201384147	0.156758971110566	0.0276884182947448	0.0858274639810503	0.0480188098818307	-0.0135508735571153	-0.0446296240823885	0.0196800130243655	-0.0869469080725453	0.131025526859071	-0.137391085423702	0.0649208646841055	-0.136710335473286	-0.00556236926248922	-0.224618538571158	0.0398398489867274	-0.237665518641256	0.132075524579826	412.984376506055
MO97518L	Mo	-0.312839242019529	-0.158434744143391	-0.270553701196105	0.0296493548092638	-0.162660360200775	-0.183092141466974	-0.082137750317446	0.00423852127707053	0.00499331382296866	-0.174670984510105	0.111986418561756	0.0216520554076955	0.18697038468232	-0.166508521311409	0.315114665804525	0.0173631965079095	0.362833451274406	-0.108026640016628	0.224574837779044	0.138923568950905	0.243220499217713	0.00697166982069699	0.131730202305708	0.0499780507877991	0.0997476850264397	0.124902709151725	0.0170785988170477	0.0572230373770049	0.0370808849026829	-0.015001820104278	-0.0389068911287056	0.0153669607757481	-0.0819737483986139	0.128666266922303	-0.152929765032308	0.0512091767503451	-0.142475147135087	-0.0207998540839579	-0.224953943660311	0.0407221851439498	-0.265900393105734	0.139667951954327	419.497204712862
MT101609L	Mt	-0.323756891231443	-0.178011453076288	-0.258783971621154	0.0182692023660023	-0.175998954750344	-0.183652348892693	-0.0714319709649002	-0.0029802959236034	0.00212106466050296	-0.185856223398981	0.110802354380416	0.0193710404918067	0.184412093050787	-0.157814163392538	0.279403789999746	0.013481208330671	0.350066230775514	-0.0973399006124038	0.252294104264608	0.119993725626209	0.235654481541692	0.000786930386832429	0.145247749509599	0.0473877528188015	0.097291578009121	0.154112774063906	0.0281747312667143	0.081044407648148	0.0402463366246157	-0.0157434933638315	-0.0387354667739849	0.0364064035342356	-0.0810483608684022	0.139272923836568	-0.156007407759333	0.0530330199331679	-0.132378211766613	-0.0268597733003084	-0.228385611122772	0.0255108689409136	-0.259187667224368	0.139587393983387	528.467235547881
MT12348LL	Mt	-0.301767842251732	-0.187140459260235	-0.232893859566942	0.0130073218950541	-0.167908874557203	-0.196831193047442	-0.0780382850753705	0.00733087019376342	0.0014714888170713	-0.208891794434568	0.112472864311482	0.0180186376023014	0.158584233594276	-0.197849156778828	0.290354999930148	0.0246066605158854	0.362233933159783	-0.11831336763539	0.25177263434873	0.142209049799095	0.227404821107925	0.000209509481095254	0.12746979835515	0.0513679700231558	0.0656935253472398	0.150326389417551	0.0126463998677508	0.0754961857620589	0.0537011572091468	0.00183094040857887	-0.0506651566897416	0.0259462719247639	-0.093438973513254	0.145570008723206	-0.150538382783706	0.0832997790862765	-0.120087784464777	-0.00693388576866856	-0.207680954733281	0.0253809729452414	-0.260785742412697	0.151359289147107	479.4593184987
MT12428LL	Mt	-0.311934887737383	-0.185668132304114	-0.251799838105138	0.0125155049750658	-0.173303656398827	-0.193688731595841	-0.0791336685106537	0.0182872108255241	-0.00711449841911002	-0.194038766307459	0.103756522030093	0.013279670950686	0.182872398597335	-0.169811007150648	0.288836606404285	0.0123972679536331	0.371503536127029	-0.118188648785817	0.241751842578223	0.135715221736311	0.223751749842721	0.0162910249008479	0.129786409843922	0.0420271340184089	0.0780749287990167	0.150728723771768	0.0316703859068259	0.0699582791237832	0.0482815278947968	-0.0146437222728186	-0.045106222566815	0.0321006996744709	-0.0842086776076398	0.140453794957784	-0.147182495957939	0.0685458656714401	-0.128245641333616	-0.00770935011709478	-0.225773005713186	0.0412567699053424	-0.246483315673942	0.130191190068728	476.043315356111
MT12435LL	Mt	-0.294483196428821	-0.185500782601617	-0.252042003608589	0.00864172479056559	-0.174530036013531	-0.191564819316588	-0.0734934286243012	0.0121487696577164	-0.0000588581970993067	-0.194419646297424	0.0989564416302703	0.00716277400064858	0.171835348609317	-0.172134513572151	0.306705070876395	0.0175198560333441	0.341210384889233	-0.128853107339169	0.234866984795416	0.148497834330804	0.235754436362794	-0.00483285262496168	0.138089887454807	0.0457593840621273	0.0749630264465256	0.157973142490491	0.0302577202396975	0.0793362530021073	0.0573055057932714	-0.0146718948359429	-0.0467280664854011	0.0400077857995116	-0.0889144984908174	0.154725550233305	-0.146116665070565	0.0716522234675082	-0.129683137549145	-0.0162639457090231	-0.218790353537332	0.026139846626667	-0.265104563092127	0.138676417802081	476.946338201489
MT134933L	Mt	-0.297544216179455	-0.188498587099879	-0.245624117220283	0.0138650790040806	-0.157196109113496	-0.194086794271156	-0.0724359819583413	0.0220477658946134	0.00330319782411978	-0.193581934858555	0.0917350001656581	0.0244951615778488	0.178289524630153	-0.18346775248443	0.303693831363871	0.0263098009425096	0.339338265329914	-0.133147103506882	0.247422690592135	0.135578995691014	0.236273554250497	-0.00302533524309096	0.138829314171196	0.0552590152558675	0.0991432887481184	0.161203169050432	0.0204050584182707	0.070632696706799	0.035524925791492	-0.0138207170004036	-0.0493344982480966	0.0558542944632095	-0.0864383689139542	0.134262081668805	-0.163388384585326	0.0455829466514425	-0.138112272279573	-0.00547710660779228	-0.231582668172591	0.0419118602264962	-0.252302034614309	0.12810246393907	543.730588049773
MT134942L	Mt	-0.321023469932982	-0.171987275863995	-0.247818676557373	0.00605842943686412	-0.161129248014749	-0.202068790391777	-0.0736145475857984	0.010420466112334	0.0128337109314983	-0.188243939445035	0.106276157465146	0.0149321264520586	0.186945776962811	-0.180082094500026	0.284821777138237	-0.00331896861810438	0.35788101906166	-0.120857576477196	0.235599472306485	0.147005026840083	0.218096727167273	0.0139443265071888	0.137792830902656	0.0422586207415461	0.0818364612908792	0.158313478535877	0.0252751970960019	0.0716404186019054	0.0499832930559987	-0.00732055679264241	-0.0460695349349212	0.0452149033372393	-0.0846125218566777	0.146560740649662	-0.156023556197109	0.0481599341806059	-0.133638171026969	-0.0138188567949326	-0.224108599018258	0.042648109435708	-0.249304098253808	0.140541478052638	528.463360896026
MT134952L	Mt	-0.316657252047239	-0.162558345668992	-0.254097867011138	0.00940491223273002	-0.156679825217997	-0.187784695051246	-0.0870495429081615	0.0105630426150047	0.00075724791990524	-0.173677583085962	0.109920562291764	0.0160262109113669	0.176801010796225	-0.151715128464678	0.288357082481173	0.00800923288196369	0.350417820784533	-0.0997539056655356	0.26919872914231	0.131559516696177	0.247208965812304	-0.000220883486281754	0.135740840441994	0.0409209141435015	0.0999929158232648	0.147253069176497	0.02456520305631	0.0651721011675148	0.0429859124281427	-0.018955067327461	-0.0423599663569252	0.0282991192236043	-0.089363811253638	0.136295382140034	-0.162954159567104	0.0561248212823272	-0.137151342358517	-0.0222386443443975	-0.23018976943845	0.0361282947601537	-0.269442754818757	0.131147635863679	533.804761883522
MT183858L	Mt	-0.326834375496441	-0.170148290811997	-0.252553406601757	0.0149982087646375	-0.179628158478152	-0.175439731808147	-0.0684273118761016	0.000705087641709724	0.00275210981887043	-0.20133831684856	0.109480790361048	0.013361989041311	0.186138078783126	-0.171185412858693	0.296953568689429	0.0280742831302877	0.351422033734135	-0.098764163299782	0.231353806325453	0.135436734197326	0.248875289691624	0.00990224313342355	0.132151306848016	0.0466642628958601	0.0763148854604326	0.144463299033259	0.0314056189390229	0.0508203232663646	0.0576158266845724	-0.0126667586356582	-0.0437576542013421	0.030168711604909	-0.0938451162056162	0.131920561517111	-0.148604674828508	0.0497035197877564	-0.135724596867585	-0.0255837684732306	-0.227926547176024	0.0463885286161169	-0.247161473604204	0.152518690105995	517.885720065363
MT183859L	Mt	-0.325237046941514	-0.160808991398754	-0.261191702807069	0.00953376516947493	-0.181442304554849	-0.167399749508057	-0.0801409672857509	-0.00399471255274059	0.00126752297901501	-0.170004558333784	0.0999777152082275	0.00412366813110249	0.186766312458748	-0.13777821351983	0.299176553957376	0.0195488505332256	0.365664414590821	-0.103552491974102	0.250079238990429	0.145630739570344	0.234746805424312	0.00367523519346856	0.142030996041743	0.034317112891263	0.0987391776742903	0.125893876603759	0.0340553256364724	0.066370828885035	0.0486312367696629	-0.015592796495077	-0.035822914982562	0.0241195332469712	-0.0904764715619977	0.128171236558975	-0.160283841822203	0.0380952617091076	-0.133532369544983	-0.0259710225191745	-0.227503769572373	0.0328305208954243	-0.265503910657797	0.152791906913368	462.080285747175
MT190214L	Mt	-0.310686208955515	-0.184878195211805	-0.25665188433786	0.0125642052554314	-0.179185427864897	-0.202973013975606	-0.0596952627426421	0.0140593486833911	-0.00517967545118531	-0.196610492434851	0.121273898814207	0.0164716001511172	0.174682944608936	-0.181613995361576	0.285178754547434	0.0340779110633689	0.347725722162095	-0.128645194425506	0.225223596842166	0.144912527102433	0.226411620328386	0.007025502314976	0.135388521606048	0.0443541841838966	0.100294235806804	0.153713297515248	0.0191263441491491	0.0776885756776469	0.0523637629126553	0.000619935340094666	-0.0416183041312913	0.0488514403675345	-0.065524165091746	0.134367445723297	-0.149556745280993	0.0710063725203647	-0.137404739040502	-0.0316527101691244	-0.230184979847217	0.0379540630307721	-0.251982009034033	0.128707192648897	560.943677675227
MT216762L	Mt	-0.315046606873198	-0.183045011568023	-0.25339232410971	0.0229830837099078	-0.167567353346434	-0.184168387842239	-0.073457894656063	0.0115726065702384	0.0120079812857267	-0.184260590287312	0.111394294084613	0.0248561035223598	0.168510559103053	-0.169951015045881	0.29843660897568	0.026858058633769	0.344684877188222	-0.120999794250335	0.245863994287703	0.138689691018542	0.237202966860751	-0.00898708147005708	0.131646414773568	0.0425378409544943	0.0772047889628143	0.152367045455214	0.0247742397049791	0.0751189685610891	0.0634853533851288	-0.0162905920709309	-0.043895403587492	0.0333085593117731	-0.0922550845018771	0.130114121505116	-0.146338323540051	0.045271576054909	-0.123358185268053	-0.0258629923648099	-0.229551396894895	0.0464252558555651	-0.270349505834463	0.143462553746609	530.278543157587
MT216763L	Mt	-0.324058808839483	-0.170913613465442	-0.257663213394852	0.0238702746007151	-0.161799065121154	-0.195888458482188	-0.0719816625259324	0.0205497830726274	-0.00672866653872527	-0.186652334761251	0.113728402578387	0.0154467271603452	0.189723230554254	-0.170130658420929	0.284996026881798	0.0102880699256756	0.353684765476818	-0.0888162977400611	0.241570073517672	0.134639435418144	0.25614824249674	-0.00953022532863535	0.140711046863327	0.0497506823025481	0.0739081507524652	0.136222425184821	0.0253328372461035	0.0586193351498635	0.0398694390011936	-0.0134966923111062	-0.0431859677415349	0.0476516188551645	-0.0811877922671766	0.135960555864156	-0.154951076593086	0.0583233454556248	-0.136801358038948	-0.0299683139954106	-0.227066899941601	0.0437752578790941	-0.254247704366265	0.130299083636244	555.862435876942
MT216764L	Mt	-0.322712678891224	-0.18623567089145	-0.243973243418808	0.0132281810048382	-0.1692351064524	-0.209557067924666	-0.054041856852271	0.0223761888342339	0.00609989786863717	-0.201377006787899	0.117310878383314	0.0235330661854698	0.178251295289828	-0.185710483534152	0.282538773989774	0.0140906294330646	0.341803336930894	-0.129490075495558	0.241698046613494	0.127608011765473	0.223447813022688	-0.000677823687270407	0.117590843648014	0.0908292136185232	0.0865576059972764	0.154657706636244	0.0362714482367459	0.0719215154020473	0.0428395239008873	-0.00497909838087699	-0.0498789310852227	0.0621997362288169	-0.0840892238657207	0.133467038039485	-0.135774403691268	0.0580799394278727	-0.116653935329581	-0.0213399880025169	-0.231808606036644	0.0344297803129815	-0.266241478258415	0.132946207815339	551.600959977064
MT216766L	Mt	-0.316332119665334	-0.178246241437436	-0.24663275122222	0.0083047065825496	-0.169891141293312	-0.196999712882323	-0.0720728476392417	0.0114302881660509	0.00628536166528927	-0.184939860741546	0.113079715234442	0.0200928841277921	0.185867776454681	-0.163907058575593	0.273870889176342	-0.00373908456460866	0.347042955498959	-0.10934844049476	0.241166747387781	0.13108824201889	0.238303759187405	-0.00793092097601995	0.140936236274565	0.0562297198293348	0.0910865424696266	0.153338624491976	0.0301857751316767	0.0720674715663367	0.0530876763427842	-0.0130452977953154	-0.0459947709109948	0.0475317307472864	-0.0958685700325168	0.146418221080578	-0.147775901569506	0.0599690715716568	-0.126689307456759	-0.0233919664683913	-0.223990111956	0.0372221514331347	-0.27566591307767	0.137855472320408	561.80355827926
MT31069L	Mt	-0.323438734636576	-0.162544297016484	-0.253251973605439	0.0106914287405572	-0.183336327338214	-0.184903897022083	-0.0670215623751862	0.013521707192363	0.00309668692736688	-0.187925265757532	0.11700008805704	0.0241168871390653	0.174518749423523	-0.154281284053043	0.257364150779697	-0.00409013566327441	0.355203662305038	-0.106514165227711	0.26760504946601	0.143374071564846	0.24670538349451	0.0170684187046734	0.146834456716284	0.0663858463678093	0.0931309553686253	0.141008681531181	0.0353220153177658	0.0584865335823291	0.044135271438436	-0.0216286066027137	-0.0405244158350033	0.040004406934567	-0.0850017604175067	0.130610269009522	-0.164310001496763	0.0473119978727212	-0.137989841377986	-0.0301987964202458	-0.218522447317344	0.0257282428273008	-0.267519404894279	0.133777956296151	511.35934620615
MT46453LL	Mt	-0.302320097277147	-0.17251055272522	-0.256947614760461	-0.0012684379687373	-0.153088504423988	-0.176149520709722	-0.0818794669299404	0.0110701163274886	0.0220305144817852	-0.187643742334171	0.107132851290628	0.0155073011734745	0.181233818828983	-0.185250302592266	0.288214998976288	-0.00195205881219911	0.360143289306701	-0.119180652865658	0.23220009588375	0.141157626637373	0.236514038700714	-0.0100126906305408	0.120950474403766	0.0672525370614152	0.0869031946760599	0.148781865857324	0.0333358734575363	0.0829696892778806	0.0494984548406905	-0.0184386544599564	-0.0501175781498091	0.0370255639841222	-0.0881574767421253	0.132448073318963	-0.153631743131356	0.0606501080578469	-0.129577065596554	-0.0208654557786258	-0.235197316250803	0.0544603449322011	-0.267240741584718	0.141948842249008	503.357962185201
MT54432L	Mt	-0.323094405546095	-0.165540028297613	-0.258144386567938	0.00419333286468301	-0.167208893628365	-0.170352230604712	-0.0814613133642762	0.00465383393209703	0.00465537073963683	-0.186065268721348	0.0927557061208381	-0.00500532326786285	0.18882792141502	-0.155151755475242	0.254734601913221	-0.0121174612922803	0.359658109151443	-0.101025179239469	0.255261538323701	0.141873779653902	0.249662677995743	0.0147585110970841	0.15668664609692	0.0496650193282681	0.0971067972031521	0.142688457284346	0.0318430281246616	0.0592828081949432	0.0597819115152201	-0.00566701622758648	-0.0467917698855303	0.0462527322994009	-0.0917625289424425	0.144778512357165	-0.147160024608193	0.0527465581119501	-0.1299972345277	-0.0240164685946601	-0.2322053466059	0.0338745150689152	-0.27314840492312	0.130172671528019	488.414831489634
MT54433L	Mt	-0.313682586831332	-0.194063458351627	-0.249098218416249	0.0110572834511516	-0.171371025824335	-0.202391839199134	-0.0706762895705686	0.0130257051640508	0.00327002955766201	-0.196290939831225	0.111988862160761	0.0207572278948283	0.166980362706787	-0.169910272035866	0.243804017911317	-0.002885470174004	0.337378713952172	-0.125936620583054	0.27275997504067	0.162170409382271	0.2387175518988	0.0190845687284023	0.153505384087156	0.0644684184055016	0.102350597417885	0.16187274243659	0.0287070791746565	0.0641427338851285	0.0328775263126959	-0.0212396693510801	-0.0458033195164473	0.0377100078585415	-0.0925484523669531	0.144788875359176	-0.147575102514783	0.0659911011161682	-0.131151171600396	-0.0100450362527827	-0.218849856042808	0.0236445883697823	-0.25158407753669	0.134049643727179	506.727690560672
MT54434L	Mt	-0.312007773202288	-0.176729459415297	-0.265402172680721	0.00758492940817402	-0.171674327333759	-0.18071387340998	-0.0674647083220064	0.0107119509728718	-0.000804827095192657	-0.159471784265572	0.113952699424812	0.0177078804515829	0.187199987342406	-0.179132246224491	0.270984304132308	0.00163901270806337	0.346962589369789	-0.106502831486871	0.258527015060352	0.135516370935031	0.242124276827891	-0.000866449424791192	0.144352056277635	0.0511995410455273	0.0912340552757533	0.149374935562532	0.0284270580785632	0.0782350247526719	0.0484505372562588	-0.0142549100899629	-0.0474238492928762	0.0481527137381609	-0.0818984158886823	0.140440418185772	-0.150492941975543	0.0444962524949811	-0.132828424549727	-0.0294874113589255	-0.232817589761695	0.0328641541689791	-0.269399548943278	0.129235781251545	485.587518471427
MT54435LL	Mt	-0.323519855190231	-0.177026641895733	-0.262016011085768	-0.00657483263813688	-0.173884565315796	-0.185308096110423	-0.0879087389186061	-0.00944846390257939	-0.00757934805264287	-0.177847875117424	0.111365994849944	0.0193202993121447	0.175521121237176	-0.148602834708997	0.270858010543336	0.000672688151115292	0.35317853509408	-0.0968944129866674	0.264108285431641	0.12240975561424	0.238907060361312	0.0177511868484327	0.14648361666146	0.0446896970900827	0.108827649974683	0.147019048601814	0.0398507467726963	0.0699648466776561	0.0437852476732367	-0.00712255315602756	-0.0419525232701535	0.0418771642195704	-0.0776254110404023	0.142124832598842	-0.142565891709925	0.0649610750465069	-0.136906329076719	-0.0222687942703243	-0.23856520869509	0.0352764493776219	-0.260362386244233	0.125027461248285	495.045548649915
MT54436L	Mt	-0.336782143525353	-0.150375169341413	-0.255552471797531	0.011385939865753	-0.186212517989024	-0.188871867205647	-0.0658498980809026	0.00915604090491058	-0.00229096578984296	-0.189089735135884	0.127907813590437	0.0204164233374902	0.191689967726235	-0.156566410275829	0.265317816644591	0.00719332414600238	0.351226348801424	-0.0965018968997611	0.253082767416505	0.123569772104047	0.242206188729637	0.0229291604905377	0.145826295618978	0.0608637849782372	0.100300223485693	0.14278906629007	0.029550342130175	0.0507090743141246	0.0538547009242075	-0.0212559058109305	-0.0441797425530156	0.0398935836114743	-0.0856362375783129	0.13720991633999	-0.156320576550191	0.0509267434633481	-0.133936758076613	-0.0190714582982419	-0.226309374453256	0.0304449432438441	-0.267891778673839	0.114244669877877	517.972604533888
MT63495L	Mt	-0.328295113199551	-0.178156865005737	-0.247963531169037	0.0184654456379535	-0.171458326430654	-0.205409717033447	-0.0723094817726886	0.0128457781198011	-0.00980942974629221	-0.188238561178007	0.103015355384016	0.0226340234910199	0.167202364489238	-0.168767479871384	0.301649822838512	0.021375308014808	0.356838350604772	-0.112360718513419	0.248794707302726	0.141706251662942	0.236365202184006	0.0102711743592533	0.133361687378247	0.0445762800675513	0.0789808794132017	0.145563981276773	0.0248344577072013	0.0671689379208976	0.0477477555881238	-0.00754666714367627	-0.045588734450652	0.025071378981135	-0.082898527967668	0.137995391376583	-0.144831333170184	0.0632762168368651	-0.12962301065909	-0.0116065803734815	-0.21731461380065	0.0269275476120079	-0.248698480523578	0.13420887376156	519.567035869198
MT68823L	Mt	-0.317306591543389	-0.175505084682133	-0.250148257875517	-0.00379255974808563	-0.16202277821811	-0.180300451098744	-0.0626796290420122	0.0135682662205585	0.0105036529512525	-0.175896547117746	0.11016125504117	0.0140328966604703	0.175854930511723	-0.154137596313393	0.291552757858965	0.00516809102094025	0.347533724636567	-0.110043188830085	0.255686341312405	0.117867424430131	0.23073779805185	-0.00511530111685731	0.129081002026769	0.0551152590019061	0.100219372239594	0.152397151293785	0.0285430792073597	0.0717690213093512	0.0618429228839253	-0.00532338181623683	-0.0386817067413233	0.0391436620730434	-0.0831653427437375	0.133318054891148	-0.153153204889525	0.0567801436851621	-0.15537000732154	-0.0228454618495471	-0.233065539166758	0.0351645302244673	-0.28612377917967	0.138635071761866	505.633030868002
MT68824L	Mt	-0.313652761223441	-0.183329322851123	-0.253648796904313	0.0013565744229084	-0.14833641091124	-0.195923079362732	-0.0630561465245236	0.0161429029860936	0.0173079030443103	-0.186974251250722	0.102182952280185	0.00552835937338486	0.180418916594331	-0.170387936716278	0.262462321046653	-0.0172162496411077	0.35260701973114	-0.119824881884116	0.248550135890792	0.136258138125182	0.234298131234511	-0.00766698699437387	0.125332289348336	0.0601336223776562	0.0879707421288288	0.162899641938248	0.0238580651002464	0.0816018568301173	0.0651760719784871	0.00262342074821924	-0.04391878510667	0.0469872560475316	-0.0939517119042581	0.137042125731407	-0.154785971997041	0.063816355850701	-0.124673281519723	-0.0218849272333355	-0.23333150308367	0.0420578651207745	-0.27080917920294	0.146759516381565	513.446153341275
MT68825L	Mt	-0.313679742583691	-0.188304494775583	-0.252119545594306	0.0165078880345472	-0.166211963701903	-0.188730363129335	-0.0677923182528406	0.0160038489157941	0.0125045617651191	-0.193381271987403	0.114621115231099	0.0154152165408012	0.178770255123534	-0.181200181397519	0.275163996062107	0.0253357310947489	0.362037946134813	-0.12162289713377	0.221025649541031	0.139071255052906	0.227945022513551	-0.000252568084036123	0.134466091694308	0.0455200069794044	0.0826119435677497	0.151575696483562	0.034595258772732	0.0638252142426211	0.0559651768342317	-0.0146609336446838	-0.0416659450472969	0.0367298189268754	-0.0894483824329834	0.13910981415859	-0.149349764491046	0.0565807170917688	-0.130304602392259	-0.0142653001100459	-0.227835765577627	0.0352025382560606	-0.261298987166323	0.161540264484696	516.862881328538
MT70435L	Mt	-0.303540181247891	-0.197202487204489	-0.256246853295973	0.020889252807228	-0.163344588370233	-0.194529889005403	-0.0787112431473215	0.0142361765533097	-0.00278587586876918	-0.192735802757937	0.102105414729271	0.0169597120718775	0.173831877680174	-0.179129159173679	0.293573444194446	0.0275115493815754	0.360961019542295	-0.113379229983138	0.233484823370567	0.131899297202205	0.237410438732422	0.00469533709599823	0.130562814634951	0.0404422970951496	0.0756962516266117	0.150539450946363	0.0293839233635509	0.0727273649282208	0.0501628288059311	-0.018616026220363	-0.0483282598663971	0.035955981893502	-0.0827825965132223	0.143294261681496	-0.148735502159185	0.0516908354338478	-0.134404868256811	-0.0196689003579815	-0.226040135839728	0.0462834012200584	-0.242252732114691	0.158136576392159	543.274288348853
MT70436L	Mt	-0.322314687457693	-0.18600790789915	-0.240749842440595	0.0151706267265245	-0.179623321994593	-0.198453346036713	-0.0811596575717938	0.00469977571123005	-0.00142349707279604	-0.182587175724726	0.104585069327101	0.0149835063440031	0.182444647177195	-0.174174949108554	0.277189477393205	0.023309221481039	0.366078381459111	-0.118860369710938	0.254086303501337	0.141446230204251	0.230359888934957	0.0062206953645869	0.132581954402631	0.0451570194247428	0.0758147007380396	0.142474402292407	0.0273333807575856	0.0765362037401259	0.0464898702698887	-0.00407043095966192	-0.0363106643789273	0.03869889559207	-0.0818206953840636	0.136067961475235	-0.147098585767496	0.0550556308702968	-0.133634361511332	-0.0124526126694884	-0.224011344804695	0.0471563735472227	-0.248817015577064	0.129630249335496	533.531719055292
MT70437L	Mt	-0.31025691107682	-0.188095480812417	-0.255818886096874	0.0143310321730135	-0.173223951489825	-0.193539027476456	-0.0779783098804823	0.000294600975094085	-0.0123188309032948	-0.185666929274327	0.121685261698005	0.0105823193981226	0.161466119394166	-0.173881771270094	0.313741576168427	0.0317854336109302	0.362077624002717	-0.104405632399967	0.234789582549852	0.126969401750751	0.234588539277579	0.010362387458621	0.121136128010403	0.0531205791522513	0.0754855417738131	0.13763035343585	0.0284069919356551	0.064759516717227	0.0629172953528262	-0.0216981179668287	-0.0415760761684802	0.0396668775517143	-0.0855159707224508	0.135264292714673	-0.141847255320634	0.0641096631673858	-0.13697150468681	-0.0153840372318852	-0.23424010313283	0.0571737637176006	-0.24654686068494	0.136620774608741	542.042785167722
MT70445LL	Mt	-0.330483443111017	-0.181294968100352	-0.245574854536554	0.0161175205048725	-0.173033232709828	-0.198057595248625	-0.0710237723031813	0.00510285136570322	-0.00799341221021351	-0.188268062346795	0.111101497628383	0.00736664773793871	0.177864904847069	-0.172728218565329	0.28746152025204	0.0228193365443705	0.352248291182505	-0.100357203859509	0.245529689788391	0.142285483444998	0.253308240892741	0.0133117739146248	0.118638963988964	0.0547813552968942	0.0691503640209569	0.138205234890468	0.023717103088	0.0754674138844982	0.0504623234467822	-0.0344325398057928	-0.0350419620467482	0.0204005449848739	-0.0826728134275983	0.13409074366403	-0.150780995965023	0.0561789377598131	-0.118453392309896	-0.0120768970000577	-0.220981661139846	0.0446314071941681	-0.253443359375927	0.156456233739208	528.585804180317
MT83429L	Mt	-0.319102080703842	-0.16739510074096	-0.249496281854376	0.021311408183418	-0.179784442030122	-0.196656247048555	-0.0707106669892737	0.00607115955969695	-0.0139637559639053	-0.209717191370484	0.105072213834524	0.0187825143053278	0.178677345307038	-0.188063826775102	0.325672259887687	0.0489308262713141	0.35022964384428	-0.113761098239643	0.209062921426619	0.15070786379776	0.246499520156017	0.00624417558859172	0.131680267423708	0.0406530990215992	0.0631364178750146	0.139297182598185	0.0238948646159224	0.0599489242494183	0.0576484395407402	-0.00995004921668677	-0.0478471495339325	0.0261497475161654	-0.0900722007567834	0.137166300049031	-0.134883458627814	0.0579564193131566	-0.123541358994003	-0.016968930096687	-0.224887008082277	0.0376282806976089	-0.237285490375222	0.151664542336846	538.958166059208
MT83430L	Mt	-0.322303145359716	-0.149769584481454	-0.256536081514055	0.00176200528235751	-0.191687725690482	-0.171578706029316	-0.0900392905220656	-0.013868636381087	-0.0117747869446799	-0.178347831733409	0.115696488901547	0.0176852597012081	0.193436384589682	-0.159839447551452	0.271158266085989	0.00805590546244437	0.371001358759174	-0.0803007215200585	0.264302842336715	0.126613680198431	0.237457599008983	0.0112174005466635	0.146863562125261	0.0484404941988983	0.0904456465542974	0.144447991924967	0.0384409162139891	0.0600832106381958	0.0430024213135912	-0.0189357954665989	-0.0393383948451628	0.0385843797645507	-0.0847994806786933	0.126687303864649	-0.139907806730819	0.05928317298657	-0.14512525959824	-0.0305761387421667	-0.227529090060637	0.0250961667902082	-0.262764423944676	0.135259890546399	534.909427135188
MT83431L	Mt	-0.316487403556236	-0.17894253967412	-0.266935721874674	0.00504832116008942	-0.181674012102492	-0.196212932713976	-0.0711265475799756	0.000515029846425788	-0.0246184803566207	-0.186811030275553	0.12459291690292	0.0122709992781527	0.164938488737023	-0.171005908995001	0.257278081495524	0.0153346637159076	0.349971737595219	-0.100222159301443	0.254197870327136	0.133680195214083	0.234603673243573	0.0355063925876663	0.146608020294589	0.0654365782245703	0.111237422828743	0.144791889354043	0.0506660092330448	0.0688099298665	0.047327565254871	-0.0148539808644866	-0.0428442475005504	0.0333867663545815	-0.0702807908457088	0.141259349787618	-0.134855616577698	0.0571194715426077	-0.130012059976113	-0.034594697052228	-0.24273395299682	0.0378816916055259	-0.259852952545757	0.131601970339036	491.896136927105
MT88894L	Mt	-0.3194189500242	-0.153846664668316	-0.248192086903139	0.0158724864958795	-0.175479713472504	-0.17365453597109	-0.0677229496623527	0.0115770980294502	-0.00330261131300463	-0.181369748299423	0.107734718876066	0.0122371796205374	0.18694231760505	-0.168828644289161	0.316249792902792	0.023258481463767	0.349779241266614	-0.0982616839309952	0.233072823648701	0.139170638704752	0.264894677885633	-0.00734583359665381	0.132562777184394	0.0293515890506407	0.0625476892360677	0.150314416637382	0.0253344895749075	0.0529943320444979	0.0613046365409786	-0.0200762308897218	-0.0545587191367479	0.0301863982326437	-0.102666480197093	0.133121057233572	-0.150063828486872	0.0506521111982716	-0.119080338329119	-0.0241302999488399	-0.23683973834496	0.0444371767964022	-0.263097748851214	0.134340676086405	600.931261420456
MT94503L	Mt	-0.316367396628197	-0.184932443354301	-0.24784918353348	0.0134822930737469	-0.172943176829566	-0.197860065712546	-0.0628359080820555	0.0100925555939092	0.00297215999098389	-0.197721261076798	0.112970136988255	0.0229070430012975	0.169670947235056	-0.181368897581175	0.287161814711392	0.0139518033041415	0.332400177708622	-0.134218294389539	0.24769547818748	0.140482541235357	0.238189438620877	0.0152337579620845	0.127073092678562	0.0611494853599553	0.0733255711102582	0.165742539787573	0.0307417111917101	0.0782302274196905	0.0588241674460295	-0.00307575745274231	-0.037710095667165	0.0339675267408109	-0.0878602284664297	0.142215849752035	-0.148465432019127	0.0472669019051335	-0.120571514805564	-0.0177404732538176	-0.229951462357183	0.0354640356131457	-0.256470297480458	0.136730632072039	552.460039494347
MT94509L	Mt	-0.334223912258528	-0.163705096403722	-0.26091865527493	0.0112191200857717	-0.186027875354382	-0.174646365983425	-0.0617852333538963	0.0127470894930303	-0.00577388679089748	-0.172185637189076	0.113839764367562	0.00475382204990564	0.178767149921708	-0.148960492911964	0.312568003965616	0.0147916144570607	0.342983975989522	-0.0905146702458641	0.264123403455619	0.146750376299394	0.23766733686209	0.00139459810555721	0.137966382935881	0.0435661599974855	0.0774292358697041	0.135539767131086	0.0330599873176246	0.0460863882705954	0.0560039114679687	-0.00974273603264371	-0.040131859606449	0.0291917291071543	-0.0853309908199296	0.123513016268422	-0.145655068661479	0.0470838809868285	-0.132472892173537	-0.0211177845891244	-0.230884969618576	0.031434452492128	-0.27120380824069	0.1328007686114	584.867424945094
MT94510L	Mt	-0.305535124747413	-0.182664529641701	-0.254589507346808	0.0150828343245182	-0.164499562395997	-0.18531343332864	-0.0719383511932987	0.0154103691118283	0.0102176287351813	-0.185168170106496	0.0991095335249527	0.00357038930491191	0.174609252435942	-0.167401863894432	0.271977271854146	-0.0022906665423186	0.358167620319831	-0.121379398858282	0.266466622309604	0.146476498680679	0.228180745106271	0.00263641816188124	0.127515352779963	0.0617991154716362	0.0895882684996585	0.15423427227926	0.0398572113301294	0.0736443676144391	0.0497633247745288	-0.00951269118463268	-0.0426910417396036	0.0379505397892554	-0.0925508140833731	0.132085756906102	-0.146341025426866	0.055369245065085	-0.134830004615952	-0.0118768517672087	-0.23322959502718	0.0354522497841362	-0.269247805093716	0.131895548829979	504.279589872429
MT94511L	Mt	-0.298088401933961	-0.182984289806091	-0.239648383418146	0.00710482088322071	-0.15225383274537	-0.195850234308701	-0.064018690716567	0.0144188134114809	0.00943710065549171	-0.190625606109795	0.103788760279107	0.00575011958365541	0.18695837408811	-0.169315814429718	0.283501079729214	-0.00285961633976877	0.364363143158449	-0.133986473611976	0.252401448023234	0.14859170767087	0.205685533554233	0.000544576554796668	0.119423238590522	0.0517709044479509	0.0806905005206918	0.153294156435129	0.0373725016682509	0.0711142068337001	0.0500298769037815	-0.0166208972229415	-0.0463585371789755	0.0564619958441367	-0.0949115191543365	0.141966480382779	-0.148146618292365	0.0537376215889372	-0.135680947275081	-0.0100816575994412	-0.242056050665013	0.0669220374270537	-0.272488575791269	0.130647148364723	501.94545330667
MT94516L	Mt	-0.307238047676065	-0.17694909174263	-0.250542777721587	-0.00395261020897106	-0.174446092897945	-0.189425829718352	-0.066797665572781	0.00739980134344711	-0.0158761873203305	-0.179201971527765	0.122397765208559	0.0204184395321111	0.164285088508402	-0.167726704899751	0.28001531258864	-0.00526635145670911	0.35274389477861	-0.113313961419444	0.258606100104664	0.139164630048138	0.253120459166579	-0.000961317658486243	0.132348356277053	0.0561350281823434	0.0792228950672946	0.156454929849425	0.0302666379612963	0.0732067957582003	0.0570771928204226	-0.00125351148324552	-0.0564685335523958	0.0574643986489968	-0.0903576003215548	0.137525015231298	-0.148240175341698	0.0563093919638507	-0.125119713818074	-0.0216378212494433	-0.238849611290138	0.0299129038985251	-0.256147296968949	0.125697836908462	557.108948907106
MT94518L	Mt	-0.308063252161247	-0.172550724088887	-0.247843580819267	0.00834723466968621	-0.166192915814382	-0.184913466062334	-0.065210147153408	0.0208120068845371	-0.00481184644242169	-0.183076173643834	0.113903628014873	0.0173475018988341	0.172510715091275	-0.165277878850843	0.282368166026895	-0.00562203684987907	0.358662300091145	-0.0978427626925257	0.26102427136903	0.13621926914033	0.245118320626702	0.00145614650027163	0.136944394052517	0.0475126750345932	0.0801661732493797	0.155652733370922	0.0305456735956329	0.0545850905100983	0.0429887074008826	-0.00927297122223118	-0.043933553118522	0.0385746987661391	-0.0865282148132737	0.136091471172069	-0.155635280416088	0.0491860261709797	-0.139652179052461	-0.0252899023961816	-0.238977913008291	0.0491246907392564	-0.267383466718975	0.128936370948999	564.683645103716
MT94532L	Mt	-0.315355245789216	-0.171660981665829	-0.257901775628933	0.0021007914363156	-0.177744378614795	-0.171563371225645	-0.0720550816187475	0.0117698178876088	-0.00572047755033575	-0.172398559756114	0.110029447845935	0.0132650278931951	0.179826345996075	-0.152605572104082	0.282098362961557	0.0103842968644452	0.344701064406423	-0.117207585582163	0.266009008018995	0.139409447875043	0.231450353357971	0.0129014586030781	0.151275847486407	0.0529626032687846	0.106045085196834	0.142675497405874	0.0372215311803477	0.077820354544692	0.0582316336623823	-0.0146005304777674	-0.0465132819282934	0.0368482055340677	-0.0878730685005301	0.132729404222241	-0.166110090034365	0.0453838359408959	-0.147494554752487	-0.0349852812693357	-0.228212882809863	0.0232638090616917	-0.261907842885363	0.133507331543005	495.530980243367
MT94534L	Mt	-0.307495552774544	-0.156486799277007	-0.248375977658769	0.00355116267245709	-0.180023447011783	-0.179743194497616	-0.0615848812957004	0.00313091562315874	-0.00202008167388671	-0.184862765044346	0.122311159321599	0.0131300520646447	0.174227483812077	-0.155661532453765	0.305582998104709	0.0111504627880176	0.344377874400185	-0.110697306023527	0.249671395209405	0.130428739001076	0.243564265736762	0.00388143188164129	0.136111466358131	0.0501788910302516	0.0774619217484027	0.148997299390194	0.0257036388926857	0.070921503868717	0.0605543341057467	-0.0232925891005261	-0.0510302625119775	0.0437483412037035	-0.0977149188360795	0.141986737241371	-0.155415712231689	0.0470960933726529	-0.130074247667066	-0.0312569972516836	-0.224671057360637	0.033269167651899	-0.281160398667571	0.140530385858685	585.31513693378
MT94538L	Mt	-0.288286273878216	-0.186395429108488	-0.250243898743801	-0.00602964893361455	-0.157903431713528	-0.170376547106057	-0.0757998600806909	0.0153965768992828	0.0154145624369842	-0.172026842749702	0.110984185818495	0.0142212710695169	0.188348005563459	-0.162137923150135	0.277146664610419	-0.00307259064837725	0.353062155102194	-0.137085945982867	0.260824020969665	0.133037383005243	0.232856659730953	-0.00267611646133388	0.140394253831416	0.053746299866516	0.092478261268628	0.157956054897597	0.0262297978067786	0.0709562473145817	0.0368158072826011	-0.0114572481962136	-0.0503567702176949	0.0586151314558156	-0.0860729747814755	0.144036591719458	-0.155692347238903	0.0434788838747472	-0.159079648554663	-0.0240448786343176	-0.238974517372822	0.0578191323278189	-0.272144651839799	0.12603959854053	520.963301879088
MT94540L	Mt	-0.316617396442782	-0.161904150026943	-0.249904913242771	0.00408819978869388	-0.175637505399306	-0.192564591152822	-0.0876579306653769	-0.00567910562928623	-0.00487261064212768	-0.189766836487423	0.106404719267725	0.0116639025000289	0.182950256922363	-0.161834113731149	0.279211557795193	0.00811184941469235	0.370976100919985	-0.108592972648157	0.246438669655482	0.122237448139355	0.239211656309189	0.0147678315087411	0.127904599504594	0.0620574436538906	0.0843843987335352	0.153074995199294	0.030969612551389	0.0671030554304586	0.0660745493214518	-0.0175020397920251	-0.0537198295900357	0.0214514359271287	-0.0948773628501568	0.141914414985487	-0.141856765134759	0.0706258742562101	-0.125700775689226	-0.013815217602475	-0.226374287442688	0.0460370467139566	-0.25730674388168	0.128525529552345	475.100089705417
MT94541L	Mt	-0.325113849438735	-0.145262268819632	-0.267434795593095	0.0062463739488694	-0.185592308333876	-0.17788625462739	-0.0710466483078526	0.00490740343873236	-0.00390773047858682	-0.174352309214673	0.123289274892327	0.0107614350540599	0.189538944928333	-0.146752993899308	0.299662987250723	0.0104174815966267	0.347663524444691	-0.0968612331629473	0.255114084921167	0.126923335959666	0.259774808878582	0.00706086430298367	0.145749203624175	0.0407743655745553	0.076506360861951	0.138079649979734	0.0307427349195419	0.0526384336754422	0.0513227459082252	-0.00845769191979809	-0.0466293679814227	0.0313585380760457	-0.104912359824463	0.127274132287468	-0.151464628833824	0.0617417601402864	-0.125043801688308	-0.00997943594648603	-0.237319334403887	0.0256686498906696	-0.260899845745664	0.115699763665096	552.270551364783
MT94542L	Mt	-0.303164918361696	-0.174675072118237	-0.236352960389482	0.00151335363119702	-0.168381009965338	-0.199694213178162	-0.0697702902064211	0.00654651206783857	0.00940143696576813	-0.208488561816546	0.108683637001808	0.0209226272999167	0.180440416051765	-0.182299127200246	0.266558945457054	-0.00859102696696736	0.344823238750503	-0.117225486209831	0.253484868487583	0.148481164989438	0.247503374892289	0.00353964580383439	0.133175932648606	0.0666732066304235	0.0697639913172894	0.151679777700481	0.023284231217369	0.0813532761813688	0.0575210582413851	-0.00860602455316472	-0.0532120246073373	0.0447831648487409	-0.100896575475327	0.139008282663882	-0.145769503156244	0.0570485513545971	-0.132506437355034	-0.0226602064536057	-0.230901423976566	0.0574433068742767	-0.253685987537975	0.143246848450766	517.816110032822
MT94543L	Mt	-0.32491123639148	-0.176853191881903	-0.251042163491095	-0.000920121239520615	-0.173387849599478	-0.191273464633451	-0.0660286048347312	0.00403297077105889	-0.02094616042241	-0.1754818628763	0.118778489133375	0.0150199076066307	0.187549931702512	-0.15353602435768	0.278287958864831	0.00292004323318968	0.346736721374144	-0.103240919030697	0.254878916209123	0.142950371208418	0.240233311370793	-0.00252023621307097	0.142219643526664	0.0340556547970187	0.0815498757608115	0.148513239592016	0.034082034958362	0.0722280859817471	0.0613718643939497	-0.0112957572669904	-0.0432660069733601	0.041123903795392	-0.0952869942006928	0.139824630755928	-0.142453657261745	0.0555149850021573	-0.125811271284984	-0.0123239860757728	-0.236617307822164	0.0438929280336408	-0.265937495012422	0.127368842798189	497.923784567573
MT96040L	Mt	-0.311142045024689	-0.16570755269999	-0.253418576527272	0.00845202432247969	-0.166517142150318	-0.18899021418188	-0.0725867046368576	0.00900095512318305	0.00131167431200115	-0.178797884373009	0.121324575665957	0.00368279872854619	0.188023436098423	-0.165163334045161	0.288977360387027	0.00445604877791005	0.356691243609461	-0.107893488658248	0.227438776571682	0.143048531481218	0.238177918056404	0.00724795350142309	0.140661529335347	0.0316057674373334	0.0842703614987642	0.143730733348408	0.0283236417847123	0.0693737122027405	0.0569639699882794	-0.0140143671820523	-0.0457584439436006	0.0349044088320128	-0.089173973523632	0.135507770895141	-0.16570959285817	0.0671631460752831	-0.12773774069476	-0.0201480356735789	-0.237879999781855	0.0345541610628583	-0.262240268166904	0.147986865025383	531.620881742583
MT96041L	Mt	-0.319981552373639	-0.18700514582046	-0.249203074963298	0.0153758770131211	-0.173705518475092	-0.189288293064745	-0.065342944644548	0.00959497551508773	0.000144464683642515	-0.183335102678038	0.112474140681397	0.0155973925217464	0.174003082228808	-0.177366677387953	0.28652004678605	0.00377179151637591	0.351257349257814	-0.123939888402841	0.24734663391188	0.145608075785703	0.235082393311887	0.00910957365899092	0.121756368199887	0.0690477141513031	0.0832388006202995	0.151635823263114	0.0328558254573442	0.0641036484602796	0.055519478115463	-0.016668672306359	-0.0459629005318869	0.043416927886585	-0.0925006537458367	0.13775330619299	-0.141024731700529	0.0601146779968287	-0.122473027687334	-0.0068815233601148	-0.225721614101837	0.0354253306974415	-0.264282565030474	0.123930188360944	506.625906881803
MT96042L	Mt	-0.30779301170564	-0.171015294820395	-0.248704666210119	0.00388360607705747	-0.164571724029973	-0.197532045992013	-0.061590560389611	0.0107368287929629	0.00760515450276701	-0.179148598060541	0.116036548583527	0.012075369167034	0.177986025760566	-0.1550610238548	0.278148617250474	-0.0146909026388135	0.346707099657975	-0.113915684659361	0.248070141229391	0.133061842595791	0.23852704286665	-0.0103624196093136	0.144881146440201	0.0494642937325548	0.0783906958624425	0.158059349646057	0.0300624911127365	0.0793735468853195	0.0608485055396367	-0.0154943043222239	-0.0497675284281805	0.04458135602654	-0.106917857983711	0.145499200101748	-0.15713331629225	0.0668424505525138	-0.116717665617313	-0.0130614627125771	-0.233247200848144	0.0282445027732043	-0.280819937301426	0.138459390319257	530.234359684919
MT96045L	Mt	-0.319410146420033	-0.177568018994676	-0.261050054339681	-0.00116956405682943	-0.152734037500721	-0.182308194165063	-0.0704370629787108	0.0177867462475118	0.0100455463841783	-0.18105657235756	0.116167223271433	0.0228991256780602	0.180834988299861	-0.163967044168734	0.253054905295854	-0.00151609858115657	0.353697787336417	-0.125032095280092	0.253585753586146	0.12552221643262	0.235233830787581	0.0164114807171506	0.144082247645866	0.0525587091035038	0.0948809046094383	0.146083973346637	0.0369650326352308	0.0669491166717667	0.0604586294407637	-0.00264746589276149	-0.0405917558671833	0.0355399208979418	-0.0877437722489627	0.140943870265567	-0.157525409823438	0.0678112223061513	-0.144028441435023	-0.0195706511293659	-0.233157181970089	0.0245176783501038	-0.272328986708925	0.137811644609225	504.563649295583
MT96046L	Mt	-0.312710450532886	-0.174851822074245	-0.253317115114438	0.0151073035831698	-0.167823537998612	-0.179229926732151	-0.0733541334557733	0.0140109037201064	0.0104021629951128	-0.186244403415807	0.108720963768538	0.0090967148241579	0.187033460894796	-0.150333184285603	0.273648682398285	-0.00819691833701839	0.361343458846652	-0.104695028515745	0.254927307644296	0.126047143134197	0.247798188528436	0.00256664248028593	0.136622399973165	0.0472986592475737	0.0780068988928684	0.150715437263898	0.0261650288283468	0.0725018093934058	0.0604555139352483	-0.0083585891552848	-0.0489141642459591	0.0403591327541102	-0.0832377439795308	0.121242486434961	-0.15668113085799	0.0461302151992798	-0.146676186906803	-0.0121939055786389	-0.238562019357372	0.0391384224283902	-0.263847584256378	0.139888907630957	512.354323082135
