# Supplementary material for: Are geometric morphometric analyses replicable? Evaluating landmark measurement error and its impact on extant and fossil Microtus classification
Source: Ecol Evol. 2020 Mar 13;10(7):3260–75. doi: 10.1002/ece3.6063 (PMC7140992; doi:10.1002/ece3.6063)
Supplement: Supplementary file 1 [file ECE3-10-3260-s001.zip › LDA/Output/Dinolite_NoTilt_NO_T1_Dep1.csv]

	species	coords.1.X	coords.1.Y	coords.2.X	coords.2.Y	coords.3.X	coords.3.Y	coords.4.X	coords.4.Y	coords.5.X	coords.5.Y	coords.6.X	coords.6.Y	coords.7.X	coords.7.Y	coords.8.X	coords.8.Y	coords.9.X	coords.9.Y	coords.10.X	coords.10.Y	coords.11.X	coords.11.Y	coords.12.X	coords.12.Y	coords.13.X	coords.13.Y	coords.14.X	coords.14.Y	coords.15.X	coords.15.Y	coords.16.X	coords.16.Y	coords.17.X	coords.17.Y	coords.18.X	coords.18.Y	coords.19.X	coords.19.Y	coords.20.X	coords.20.Y	coords.21.X	coords.21.Y	Csize
P23-04397	Deposit 1	-0.301634086997747	-0.158662380079191	-0.243847280531587	0.0097416535499448	-0.157888551104888	-0.172673124485971	-0.0769350283757662	-0.000405236067018858	0.0183279516514667	-0.178528854483589	0.12275619574679	0.00825852160330737	0.196809147496155	-0.16301033504364	0.314479011693076	0.0094889770397158	0.367334218164453	-0.110409579369637	0.241327565509982	0.111755481998368	0.231497258011618	0.00157289746452033	0.131641123567857	0.04325902879849	0.066566301511766	0.160446961164297	0.0125111804178506	0.0580023128386474	0.0328244773280819	-0.0224591880327789	-0.0577101146476143	0.0235325730608822	-0.111807832166859	0.147992732498623	-0.157820368190197	0.057518775126041	-0.146737050580879	-0.0241490990299889	-0.227589254119214	0.0368310735968117	-0.254104864384343	0.161896807852165	654.311488367371
P23-05105	Deposit 1	-0.307633084789159	-0.164160648146214	-0.244761276242571	0.00411610046164734	-0.162201964374977	-0.177291440073885	-0.0738707370558921	0.00973778356875063	0.0138223149713021	-0.179623349791529	0.116749732364057	0.00951797084828181	0.197553443673762	-0.168668802213654	0.285013356437528	-0.0044761130906555	0.37972261363318	-0.110538631061409	0.254470021086309	0.131364597456086	0.222560920772862	0.0129945856213911	0.130233242740975	0.0458079464512977	0.0960624353240975	0.142445212957542	0.0255378524070942	0.0586651032706795	0.0228367727944227	-0.00662471864453497	-0.0653116473588287	0.047484180688723	-0.0975200409672937	0.134423506413341	-0.159763021140286	0.0460410148568238	-0.152992742427325	-0.0107965601032494	-0.231175760912983	0.037146685717531	-0.249332430936274	0.142435574813036	615.238010467339
P23-06214	Deposit 1	-0.309218424958201	-0.177122666584315	-0.252746183647992	0.00782178887975383	-0.154820474592222	-0.185773913380569	-0.0757822224041985	-0.00203075293707701	0.0201737203420987	-0.185282419503195	0.114721661660312	0.00227555454767884	0.199975601616678	-0.16736162001929	0.265845045702474	-0.0133627165641775	0.36869084748163	-0.11849443656757	0.23827147102853	0.133280080037727	0.227071784271551	0.0151877093609584	0.136142864381234	0.0512616179225118	0.0939892011990702	0.152544582566748	0.0248790955170844	0.0678165463379517	0.0300412722172301	-0.00658781479784652	-0.0647355992855362	0.0467151276990257	-0.0911550817352049	0.141428419702842	-0.135976114254679	0.0537910259554823	-0.143160579541128	-0.0105036100578989	-0.229091678590572	0.0343560495689086	-0.263116206408161	0.160041447832353	578.073565923099
P23-09006	Deposit 1	-0.30651880131193	-0.167114582919102	-0.236369502403092	-0.00535639148464879	-0.154707750808529	-0.174721082677814	-0.0794812201070292	-0.00240040663482867	0.0162884189313841	-0.1819326552525	0.119182395114041	0.00135788294395257	0.204300266096036	-0.167916357964722	0.281729969759849	-0.0199583955278826	0.372607521051151	-0.124622274441075	0.243794262691729	0.143155171193244	0.218430355564022	0.0101856832374376	0.134091706994238	0.0434750970605499	0.0779662254056048	0.153980990516706	0.0272864663754767	0.0676055688893201	0.0321099962969274	-0.00206444908156727	-0.0593829089854392	0.041547950875485	-0.101541303322706	0.15057266669601	-0.157310430172213	0.0571428478865217	-0.145568406033077	-0.0106477795652552	-0.228522828159405	0.0418384928448345	-0.258384432977035	0.145872023405334	574.689647093273
P23-09372	Deposit 1	-0.292325180482396	-0.185858184554049	-0.251708689584459	0.0167531425563317	-0.156767342162524	-0.198705326248531	-0.0771374489044316	0.00543210519420832	0.000585554488728124	-0.189290293358792	0.119397486122715	0.0147457076718805	0.193533139872945	-0.164087734611848	0.278468923364708	-0.00337444578654592	0.368279315883589	-0.110057440090183	0.261330114676415	0.136660301316022	0.21536685051496	0.00524293251432198	0.127580532870903	0.0549499483926052	0.0968153444156862	0.145975304245685	0.0167845382283142	0.0659345569939653	0.0232244716157086	-0.0133427684455039	-0.0571149419181354	0.0421831517101245	-0.0830429220469623	0.133793126921557	-0.151238594559073	0.0503100837961658	-0.149787751125524	-0.0148903323277974	-0.23149769124098	0.05189435903176	-0.250745710030189	0.155731805078622	617.75808179177
P23-09913	Deposit 1	-0.307594470416985	-0.158430358999287	-0.237620299157308	0.0103827725132163	-0.157696336021418	-0.17232345898576	-0.074855675833682	-0.0148102065176703	0.00779956979655304	-0.18524946244627	0.129005499280074	-0.00305884136668146	0.192192202030066	-0.165947350724525	0.309569863380573	-0.00825285784297432	0.376300306517308	-0.111977171097584	0.213810189355793	0.123188070709267	0.256167052855787	0.0163356221418151	0.133296171148208	0.0439662002144734	0.0564567968716595	0.145297275543627	0.0161555170673297	0.0614942094898111	0.0378072388974528	-0.0135757994468034	-0.0681101090224392	0.0496131367797911	-0.102703256192929	0.137826078129699	-0.142908564283629	0.0523085531978312	-0.139482623705017	-0.00652222344887847	-0.224335350454277	0.0509965400330463	-0.273253722113118	0.148739272123858	579.914197265834
P23-10586	Deposit 1	-0.31207733387546	-0.17546002414599	-0.240668656098081	-0.00480045131518213	-0.158641330230548	-0.190124765687816	-0.0691610892407553	0.00133226142491547	0.0240921782231087	-0.187324147779024	0.139517319846632	0.0135210110906684	0.211865825564527	-0.16842127598157	0.243173331130737	0.00749558231743147	0.328825250843214	-0.140535144842991	0.247466026870222	0.112663994835035	0.22540096854166	0.0173853174344813	0.146552003726415	0.0586980939750679	0.0976175569233614	0.165963949800603	0.0401046813283908	0.0841395628825604	0.0406908134845148	-0.0128446580139013	-0.0604375755737023	0.0529205352864707	-0.0949293381447123	0.151959113005816	-0.152608319278528	0.0556418308786573	-0.147005864086828	-0.0236579627708144	-0.230530773596162	0.0306529783912066	-0.279245676358007	0.150794199214377	620.666155183667
P23-13663	Deposit 1	-0.318202979822624	-0.158053264013306	-0.23736237409846	0.00576937459271021	-0.169584244292285	-0.179605678231135	-0.0646828201222528	0.00473485998348458	-0.000610522954071683	-0.182494264657872	0.120980694083521	0.00563675466153286	0.209084250347197	-0.181448090040181	0.264118285811077	-0.0177731536432953	0.392491924352511	-0.104531920849834	0.244761940464741	0.141718330432367	0.21571262525866	0.0134810480651249	0.143076188920861	0.0447277399498277	0.0609200045975068	0.163108081257101	0.0279533723739939	0.0535042069038213	0.0320155656268545	-0.0115128739384	-0.0480732296000901	0.0308313144120186	-0.111657952792296	0.141889085359514	-0.152162638114156	0.0600169182502865	-0.142544212577562	-0.00866069531972732	-0.215222850139946	0.0337378559245677	-0.251011027323182	0.144924370901393	540.31613321233
P23-18239	Deposit 1	-0.304561509898617	-0.176620225800658	-0.243678312315556	0.000162590457668276	-0.152389200302423	-0.174120653628702	-0.0822175968638013	0.0032916504756783	0.010031427747576	-0.185758030624469	0.126676162666466	0.0188114045452623	0.19453833706328	-0.166253163067353	0.278728840006784	-0.00465415049798172	0.356304093218865	-0.111079690784818	0.258892982497229	0.127820249928705	0.222282106277139	0.00650471452412355	0.139434999129472	0.0512404327770352	0.10339033239996	0.147364054456419	0.0247824848871065	0.0716059535239803	0.0174452350957769	-0.0143364430654192	-0.0562868230456022	0.0328662696707023	-0.0930409707070355	0.140066364754243	-0.142101609392137	0.0662458865922986	-0.151414127582593	-0.0179625679006821	-0.225867617408763	0.0403315152315861	-0.280949233473125	0.14447383843238	540.321421096034
P23-18804	Deposit 1	-0.321018640074944	-0.182598419304916	-0.244143513046021	0.0163534381497046	-0.154214436195811	-0.17862526852549	-0.0749092352570332	-0.00440259829386348	0.0304860052783094	-0.179502845341187	0.123696826267692	0.00746689073091556	0.204145857966596	-0.162896559988188	0.271565723753281	-0.0102734814672336	0.368299908864261	-0.11985987003482	0.254014053902879	0.127822735120039	0.219553288572185	0.0115332712047987	0.120863331392067	0.0535579042967824	0.0918904066968678	0.14878084174037	0.0175247058216466	0.0670744040838055	0.037146578211162	-0.0106076591450467	-0.0636107708555517	0.0437925038710991	-0.0958527985929574	0.128296591162122	-0.15094725797306	0.0559196641177756	-0.147830905882333	0.000892329063113217	-0.230400586956227	0.0362445853788861	-0.256258541893004	0.151031543181332	564.344794978254
P23-21551	Deposit 1	-0.303677196848696	-0.196893522996881	-0.23803138570923	0.00477911867525293	-0.158442492518874	-0.176524511373068	-0.0696584834067294	-0.00557794579048233	0.00982066149388826	-0.185093912419812	0.103487437849071	-0.00497426506003283	0.187093163231478	-0.162878194467006	0.266016515948915	-0.00677575117653134	0.356181901927224	-0.121429719434743	0.266322128448702	0.148465353668655	0.22065386855108	0.00677528838587261	0.133659326551544	0.0626395569142972	0.10094936927514	0.169709890423947	0.0263049585471836	0.0675007821491378	0.0237407331222255	-0.014749213875216	-0.0447272827030115	0.0279216865996704	-0.0906107284159158	0.148496978430721	-0.143166364440524	0.0653039304255316	-0.163681580640994	-0.0143588076826453	-0.21943013818225	0.023689327449361	-0.262804412080225	0.163973931153971	562.744380776244
P23-22460	Deposit 1	-0.310160326747216	-0.195497788155118	-0.243786255356641	0.00346861720694292	-0.16410217278581	-0.197022632140316	-0.067498988916437	-0.000188993747437356	0.0149187872804813	-0.187910438726658	0.120891039029009	0.0139909161226763	0.192321114714079	-0.177241203410205	0.246902915891117	-0.0024397942677666	0.355796408930227	-0.128949137825774	0.249963408196049	0.142062402106065	0.216015820444911	0.0187213615951424	0.138661760861515	0.0526699964578872	0.0886807518727292	0.171590171708529	0.0319715923489833	0.0634328882899008	0.0327926039596407	-0.00798446318628176	-0.0480380360702332	0.0353699383009517	-0.0916188741996308	0.152913105117736	-0.145429261719782	0.0527741341736899	-0.143193833275738	-0.013834923512328	-0.229027722800119	0.0372843377894533	-0.246060731657136	0.166791506102911	631.836627467515
P23-22501	Deposit 1	-0.322287906555665	-0.160148757333536	-0.238998552416247	-0.0108706052426183	-0.170986324459192	-0.169699186585412	-0.0647362320369739	0.00161488661137314	0.00732710919949079	-0.180459657393525	0.122330734035577	0.00360363125997108	0.208476680782071	-0.165599211189109	0.268327892021739	-0.0078364773962671	0.378094824486922	-0.10103189782709	0.252985996824466	0.126781411402521	0.219384510022474	0.0109385034226162	0.13949120047702	0.0453212634215827	0.0762311585348091	0.150183639297502	0.0273887404372331	0.0736280298135449	0.0381366643241476	-0.0125035609165028	-0.0511615678802583	0.0432512065198675	-0.0924331461890209	0.127009384574421	-0.148527899697637	0.0539017270474415	-0.154229660473107	-0.0181902363062135	-0.234550551547622	0.037758867814422	-0.260263669890225	0.152347039005008	557.149804596488
P23-23118	Deposit 1	-0.307422295704162	-0.164214602058225	-0.240081454373619	-0.00438019299554669	-0.171798375781021	-0.176859500803529	-0.0670538037625035	0.00129087287972014	0.00349676081574234	-0.182259824645431	0.131540140543689	0.00852523700834824	0.182334542892377	-0.166592062426544	0.289163306137562	0.00363393157732141	0.354824132196717	-0.125607059924502	0.255332995967068	0.138024092333722	0.217965816918067	0.0137520757773412	0.132591245527612	0.0711491567593081	0.0907439761919456	0.152121051686458	0.0476910902251935	0.0676495194577014	0.0334046717164656	-0.0134857332640924	-0.0497900669831593	0.0344442756503569	-0.0931715484508753	0.140957427201441	-0.152095060227152	0.0539236895745832	-0.158987313538733	-0.0171395690836348	-0.226212123924845	0.0317697837462722	-0.272476636386365	0.133297431548932	625.18233530783
P23-23435	Deposit 1	-0.320644233623607	-0.165625131088343	-0.24344115817413	-0.00401793475952676	-0.164528124870508	-0.177542971942795	-0.0707522316954964	-0.00290631933990796	0.0134020240071697	-0.17784762052534	0.127442782272593	0.00483251805770868	0.185127232516237	-0.159516782850979	0.259747459736687	-0.0118653023638916	0.373701022824591	-0.103957864081052	0.260118833627871	0.133235846036041	0.216959953743786	0.0115904935736066	0.153236425950146	0.0373968316406539	0.0981259460928581	0.156891929483731	0.0332579589829261	0.0823881825221818	0.0280348568384466	-0.00771926636151912	-0.0538361432300106	0.0343171883237241	-0.0945994306801525	0.144275101260332	-0.153054014039879	0.0477331944432211	-0.158510096269814	-0.00790718470497587	-0.227961869318415	0.0279508093252461	-0.261827194691296	0.138294283351883	581.15738381432
P23-26491	Deposit 1	-0.298291678223212	-0.174112465875922	-0.243618052400915	-0.0025360474636331	-0.184523036753929	-0.189940415120872	-0.0649768486732214	-0.00214357439328241	0.0151662935102514	-0.18533629689388	0.125808140623074	0.0057124061589218	0.189608914071124	-0.163858457788113	0.276599371349094	-0.00715815937037918	0.349199124913867	-0.119836002013676	0.245246669839562	0.143933672796923	0.226399167780059	0.0142090196960568	0.136507101914691	0.0590933990466715	0.0927495662761308	0.154997658343613	0.0457379271879031	0.0756647639728672	0.0238860681918377	-0.0134681122597227	-0.0502405703132436	0.0354668003375193	-0.0873764849661422	0.145703990179684	-0.145086323162865	0.0695645078165605	-0.161597475859112	-0.0211553679210627	-0.228664088110512	0.0280154126324659	-0.262533787194445	0.147183268119259	566.602825535456
P23-28157	Deposit 1	-0.292520928530804	-0.178730923414074	-0.249504370073014	0.00515515241080655	-0.149044697866813	-0.186263796182793	-0.073271532357992	0.0000418191614595586	0.0286886987650333	-0.181005958262638	0.128531667415658	0.00922986190061179	0.20114855606835	-0.168927331234896	0.26894305738802	-0.0138322501135177	0.346864151533708	-0.110793567542849	0.240336793943341	0.122003183865876	0.223692549286247	0.00422274278702409	0.143235635249858	0.0526734018207604	0.0999289579188311	0.145091962260847	0.0291685371496044	0.0590903244311954	0.0375095784153193	-0.0115827052872066	-0.0517500961293917	0.0470488555625249	-0.0900018843556928	0.146442651386195	-0.141876953757581	0.0625441040867949	-0.148930127799575	-0.0135820374285974	-0.254314649508708	0.0774465873851303	-0.296832942754399	0.133727922407348	581.200235964951
P23-28158	Deposit 1	-0.315787514346458	-0.16909316235375	-0.249081790102179	0.00611183983535684	-0.158348615403706	-0.171641855078903	-0.0739240712899042	0.00311538815366999	0.0168475619414493	-0.172863137951224	0.115426878551656	0.00151661656953693	0.206802566409466	-0.15149892091673	0.265323666474779	-0.0202373444442118	0.376242830166228	-0.104769503740538	0.251743917258448	0.132312429556579	0.230458464198402	0.000151018118500086	0.132851691774793	0.0558775612531608	0.0946464541300887	0.148982448473393	0.0318277664687436	0.0516090545319834	0.030183528359766	-0.0103448910271732	-0.0569284692298601	0.0415844820982647	-0.0914391141823421	0.139881728545281	-0.153875323186705	0.0566303032981985	-0.157582627030084	-0.0158533042034144	-0.230715827942898	0.0304113359067193	-0.264671973019684	0.148117913375299	566.452284377237
P23-28159	Deposit 1	-0.301484848076273	-0.170515552953753	-0.237120246141062	0.00194887039858455	-0.150009543343624	-0.185733355956109	-0.0632016709135805	0.0104541607084193	0.0259248392907468	-0.186026153803967	0.109174160480957	0.011838565460216	0.196204964536879	-0.174041017683343	0.28033457075815	-0.00812342924218282	0.363841548626524	-0.131907334452396	0.249641928469596	0.133149448016953	0.217821894838905	0.00429222000055876	0.129168569194617	0.0585961911351055	0.0889624117118121	0.15874796143902	0.0209082604576687	0.0537831025419705	0.0297542558930637	-0.00643581468582836	-0.0593525051155221	0.0638338799930994	-0.0972094846726577	0.144541481904849	-0.151192822205119	0.0435294666896171	-0.140432680618028	-0.0219438815951593	-0.238747816539504	0.0604882596396073	-0.27298578663355	0.139522932444739	564.179724826018
P23-28160	Deposit 1	-0.314926651221279	-0.179109609791139	-0.245549422973252	0.00798346039663841	-0.151955955650242	-0.176718276518315	-0.0584802775764244	0.0130640974055462	0.017305559316869	-0.182162330903793	0.130891388467546	0.00817198425316494	0.190267977746317	-0.175426027211045	0.274088640987469	-0.0000129979941756197	0.3682080116774	-0.130307222593328	0.246168697288777	0.138127994916716	0.217291509069999	0.0165418704211349	0.129674613113251	0.0544269303278158	0.0747496228173405	0.149577969283196	0.0368936322885356	0.0599845316709593	0.0289042141121187	-0.0147361376933763	-0.055514167654932	0.0533966358389765	-0.0940844203739405	0.13893970501939	-0.138185094576818	0.0572182186858996	-0.156004399898846	-0.0258002491927199	-0.2386292050019	0.0504305687033956	-0.26111427195799	0.136408884975057	497.781937340897
P23-28225	Deposit 1	-0.310880892457926	-0.166597186611587	-0.236272219203013	-0.0044330166132329	-0.161799772772998	-0.179309140322395	-0.0660306163947997	-0.00274781549088263	0.015579649860305	-0.184620262662966	0.127185174352302	0.00449082929027862	0.20330908422709	-0.161490028760885	0.267482397916317	-0.0100641339452225	0.376574942693469	-0.10834260682667	0.255518532274423	0.119282215948904	0.217617562635218	0.0124584439417149	0.141003636010235	0.0436402777847183	0.0867577136377916	0.1494965722243	0.0290574771147377	0.0673516081131998	0.0156442968657359	-0.00374377759352322	-0.0576044600190642	0.0451858250455882	-0.0904583459202664	0.137093699217599	-0.160650696529086	0.065445178246025	-0.149269265067517	-0.00893209676596384	-0.227873323066796	0.0452661416271327	-0.274890876156154	0.140569274153869	565.189390929313
P23-28268	Deposit 1	-0.299463903577298	-0.174456098285258	-0.23841078744721	-0.00835780869120196	-0.163025014591964	-0.197757632660971	-0.0713115686121542	-0.000197052087120942	0.00916201181762556	-0.203821065095814	0.125942519231142	0.00931391311256239	0.194153710811903	-0.183476960912507	0.253568198699054	-0.0156070743534102	0.36356548703865	-0.138002848807807	0.24700347558856	0.146018239569788	0.200955772877988	0.0276786473503012	0.140933086750428	0.0605571889919976	0.0874681389966765	0.167894285298241	0.0398867605807437	0.0745068901486457	0.0229381085534659	0.00190828184016109	-0.0492100463829988	0.0526987578602094	-0.0920256501524625	0.159871245797577	-0.146898993794316	0.0524338642953541	-0.147826618578489	-0.0133049836996009	-0.220019754120979	0.0339647555444744	-0.257384933688365	0.148135454784381	564.897209360125
P23-28269	Deposit 1	-0.312943822379792	-0.197931604883266	-0.240022972267633	0.0178587812853392	-0.158899956229771	-0.205050419230374	-0.0706643188180797	0.00185492683880951	0.0118564652896091	-0.204170981908285	0.111058248989347	0.0142598249496706	0.176426295670704	-0.180976252761454	0.287646596705969	0.00590265897225744	0.352088077029534	-0.153609706115513	0.235015153115659	0.15080974691814	0.225323151990073	0.0229416747276841	0.128510738661511	0.0634845215839572	0.0713579712812721	0.165155069680169	0.0211668535670023	0.0774974975174414	0.0251197263773639	0.00250913988935632	-0.0511862301987722	0.0455099221983613	-0.0895198966188708	0.143940488260851	-0.132291058622366	0.0583604672525235	-0.143453446020926	-0.0114104240439608	-0.206368346099747	0.0207560644255474	-0.240219231422085	0.162308604442745	535.007432080109
P23-28270	Deposit 1	-0.315252535797142	-0.184859066986301	-0.242457316439244	0.0123253077024555	-0.162328570961986	-0.191136756674543	-0.0631162750235576	-0.00256105627630712	0.0134518128954679	-0.197261593594219	0.121369234112002	0.0106586686237481	0.197892633421008	-0.178760911238356	0.251583766408995	-0.00624555467687319	0.359282767603056	-0.112944784179395	0.259517708930011	0.148417211906276	0.209311931083859	0.011095577570502	0.129955074262551	0.0563835654286634	0.0889893937139206	0.159871615895956	0.0331836176526353	0.0734815397520235	0.0249067144395976	-0.0179365434603916	-0.045730868933377	0.0379378245497397	-0.0901951169370742	0.143157246264898	-0.146064590073591	0.0690489771094021	-0.1473518182862	-0.0188164339198563	-0.221466327343869	0.0317903636273519	-0.255481234727065	0.156354802575224	570.11235317093
P23-28325	Deposit 1	-0.309120680566759	-0.177690893438313	-0.241315158511618	0.0061836434075031	-0.164750948662033	-0.182912961008216	-0.0802162722150907	-0.00757894668434004	0.0147727801085494	-0.195221419638216	0.12150267473764	0.00998105440492946	0.194742597913368	-0.174008619378655	0.275828171483551	-0.00706906519745586	0.368447432173761	-0.117445324161427	0.270872300252478	0.137392205822788	0.189001442213233	0.0225167567611247	0.132444698279999	0.0752609183083716	0.0964383592320426	0.153046502816406	0.0231355761188794	0.0633144774647868	0.0305788457078477	-0.0140509166605134	-0.0576567310322422	0.0491690022792262	-0.0784405110205907	0.136801144690035	-0.149944281874426	0.0570985329178779	-0.159234700733467	-0.0183664020105806	-0.232331973540836	0.0497030734696889	-0.244753620064285	0.13387723583498	597.254432501641
P23-28326	Deposit 1	-0.294296274357168	-0.181997413288188	-0.246447983069211	0.0101771416056919	-0.148671255046657	-0.187693453616642	-0.0742562520731736	0.0118566150814553	0.0199862902614272	-0.187810644036466	0.113937743073026	0.0101650932868508	0.200937093153935	-0.175380588065659	0.289804753880401	-0.0040802729542581	0.367411772088037	-0.132900634464441	0.238775294753339	0.135650687175201	0.202828363954926	0.00394086031332572	0.127740265773413	0.0528967971022608	0.0858522533178594	0.158994830095405	0.0246743802792136	0.0625654165616504	0.0360655643535287	-0.0119008993211203	-0.0586272444755415	0.0492829159975577	-0.0968147431663107	0.141239115469225	-0.158185200121846	0.0642991717983156	-0.152082608422816	-0.0137524452841404	-0.223603452758326	0.0334979998555961	-0.255028761398057	0.160949706688379	564.490583666033
P23-28327	Deposit 1	-0.295844721709649	-0.165321460797316	-0.243822168234744	0.00133858419122964	-0.174239315277925	-0.18116605320572	-0.0750599890455292	-0.00199985556299659	0.0252949799053616	-0.183188969002655	0.135942872857337	0.00558354144148936	0.203993209279732	-0.165539738664251	0.278690536569246	-0.00560436101482531	0.370057519134872	-0.115296306274139	0.245945089525787	0.124566022975124	0.220436978853513	0.00795780801240414	0.126756075556578	0.0527221144008324	0.0872223008785182	0.156985591145387	0.0213933469135626	0.0651775107958312	0.0352099583183376	-0.0128717649640956	-0.0551640747365704	0.0383559326561486	-0.0930587422902387	0.142597517680008	-0.168571795213496	0.0541308636813797	-0.164298269889774	-0.00599816045126372	-0.2319820755639	0.04663089812484	-0.248901715831018	0.14094028483259	617.558171541836
P23-28328	Deposit 1	-0.321257881679611	-0.165542551404404	-0.254056825667339	0.00167558177376555	-0.154365564840158	-0.177923189867336	-0.0668136153412626	0.00144443022472047	0.0138717349409565	-0.175114237020556	0.125811727867984	0.00898927180170554	0.185449287425046	-0.160823916993503	0.284831862383768	0.00575017629806779	0.367294118169534	-0.119632591370125	0.245603712290324	0.138506515859855	0.240729950566898	0.0210293162391108	0.143301745745614	0.0456148315539319	0.0846266506612522	0.14357149436375	0.023902844004633	0.0523139029229482	0.0169458766161457	-0.0104159963537038	-0.0565655759910232	0.0302267704679687	-0.0907180648461191	0.129138864026939	-0.148411982766218	0.0568827704421685	-0.15116392542255	-0.0170009648433436	-0.240859146927118	0.0513379123114384	-0.248156927190758	0.139971609566603	530.087593839789
P23-28607	Deposit 1	-0.304244547687847	-0.181527633289893	-0.236894518494613	0.0160499964787948	-0.166945405388043	-0.186569004727188	-0.0686090220854998	0.00337275104200463	0.0118664133939882	-0.193392190671223	0.129386190822274	0.0117517799226043	0.195096442390265	-0.176618416134909	0.300313004345489	0.0207360918285845	0.363346754552822	-0.14598264799746	0.219834334753132	0.136403999512199	0.225107628051935	0.0103870308281496	0.121870718361374	0.0636866527552332	0.0782028860827446	0.157449551499858	0.0191698111254711	0.0612195484572706	0.0331811457558352	-0.0139565662636962	-0.0599686195899339	0.0559786433796307	-0.0890229909050441	0.144957916159425	-0.160468963011438	0.0446126086955007	-0.154181593161322	-0.0182908217627275	-0.221592073405202	0.0383707456777785	-0.23544759590639	0.151359964610063	556.733500407682
P23-28840	Deposit 1	-0.313892393834361	-0.169638198131519	-0.240642502617116	-0.00119945571949656	-0.179916970277434	-0.179474774769297	-0.0689722217254858	0.00995865303998963	0.0100186577076529	-0.185017441906791	0.117266681814206	0.00951439908455266	0.207387551140805	-0.160402999099273	0.260267867286968	-0.00516496291881936	0.375740503929591	-0.114217704759491	0.26238163772403	0.142464956260562	0.21382828190211	0.0120593235533127	0.14032274471603	0.0439313960108533	0.0862244321102954	0.153927143600407	0.0390451151090111	0.0692626281747442	0.0216094031729508	-0.0105795216163924	-0.0510043538113713	0.0406332776267101	-0.0918205604728879	0.128429948686399	-0.151403300134146	0.046720855653873	-0.160962408734076	-0.013477718718862	-0.226495658489568	0.0363122473900971	-0.248982506517205	0.145957948558442	571.089435077504
P23-28841	Deposit 1	-0.328957806059372	-0.156600026968791	-0.242364975804576	0.00276737909544595	-0.16987600041072	-0.192994169652144	-0.0698661008286156	-0.00353386784230245	0.0142601846034195	-0.195915493388074	0.119332741763273	0.000235913952315489	0.213359714374138	-0.167082818156774	0.283441056681964	-0.00445582128471289	0.388984447207882	-0.0814700469091195	0.244662436168065	0.141075166780777	0.211548297083121	0.00875260332270382	0.131024916634875	0.03877146884754	0.0572620975734909	0.130756873897156	0.0288468219808861	0.0469908295740086	0.0257162189662605	-0.0100706430820029	-0.0531640945386022	0.0333263592308794	-0.0902546585590233	0.140376408056332	-0.147024356249814	0.0665564325198365	-0.155131939005924	-0.0104901878051819	-0.232399568307902	0.06293469065886	-0.229399433272824	0.150068949153249	600.099356852878
