# Supplementary material for: Are geometric morphometric analyses replicable? Evaluating landmark measurement error and its impact on extant and fossil Microtus classification
Source: Ecol Evol. 2020 Mar 13;10(7):3260–75. doi: 10.1002/ece3.6063 (PMC7140992; doi:10.1002/ece3.6063)
Supplement: Supplementary file 1 [file ECE3-10-3260-s001.zip › LDA/Output/Dinolite_NoTilt_NO_T2.csv]

	species	coords.1.X	coords.1.Y	coords.2.X	coords.2.Y	coords.3.X	coords.3.Y	coords.4.X	coords.4.Y	coords.5.X	coords.5.Y	coords.6.X	coords.6.Y	coords.7.X	coords.7.Y	coords.8.X	coords.8.Y	coords.9.X	coords.9.Y	coords.10.X	coords.10.Y	coords.11.X	coords.11.Y	coords.12.X	coords.12.Y	coords.13.X	coords.13.Y	coords.14.X	coords.14.Y	coords.15.X	coords.15.Y	coords.16.X	coords.16.Y	coords.17.X	coords.17.Y	coords.18.X	coords.18.Y	coords.19.X	coords.19.Y	coords.20.X	coords.20.Y	coords.21.X	coords.21.Y	Csize
MC101859L	Mc	-0.296090088191729	-0.15985865519748	-0.261247582677336	0.0151888482951476	-0.170283645760194	-0.17365210856977	-0.0771031354972683	0.012349714237819	0.00593733997872213	-0.173697680927457	0.114799275844853	0.00472179854102692	0.173885284418113	-0.17497664639741	0.30829206543735	-0.00718485774513264	0.362191000761529	-0.133101800023936	0.215773303926908	0.163256170679027	0.246119741648234	0.00679104329978811	0.145691274123173	0.0285140336664973	0.0775034588516556	0.153684499848854	0.0297781081214043	0.0598024175809349	0.0537831381807471	-0.0121476176637147	-0.0545021294585906	0.0348594141862523	-0.0994878272594055	0.145598267970313	-0.148106100807917	0.0640704467033672	-0.136647232980957	-0.0107868912628659	-0.228910569405974	0.0326984318085017	-0.261375679253315	0.123871170970239	491.443258363034
MC102696L	Mc	-0.30800850052427	-0.162795462724992	-0.251485810822685	0.00768694336903583	-0.160689957032746	-0.177059905596246	-0.0704000186534046	0.0115323209623203	0.00256874529715438	-0.191057741261464	0.116149816405856	0.0108280971884412	0.168863710808177	-0.177620847938249	0.298513022015404	0.0264076603546588	0.363610610439251	-0.121679256918927	0.232236702929717	0.144934883620879	0.228639213424265	-0.0134483492973883	0.140325008730693	0.0320176596948426	0.0883569353070974	0.154853227717036	0.0322088971518738	0.0598126723060344	0.0420877068038407	-0.0127715462675577	-0.0466700217469867	0.0466334929716784	-0.104479622459107	0.152275829507851	-0.146477198629449	0.0418099763017965	-0.132490177823185	-0.0114047950660016	-0.228630462101414	0.0349549545560103	-0.264228599520083	0.144090186520241	507.698354387346
MC103904L	Mc	-0.305401962934471	-0.163452193612354	-0.247352509695364	0.00825249404469126	-0.16479840007659	-0.19052675651301	-0.0762088015265908	0.00802579211988366	-0.00466538069815421	-0.193909240360187	0.1173902529221	0.0183566992059925	0.182392993498206	-0.163668892475229	0.275159127147745	-0.00830970307041284	0.358253927203275	-0.117299383985753	0.252913587059285	0.152243946132974	0.243594644938469	-0.00297432365488001	0.141788105939689	0.0479844366591206	0.0911017582721273	0.16009061441312	0.0158108336093493	0.0714482986598999	0.0298805973511984	-0.0219681977263643	-0.0581576172094089	0.0382923194430481	-0.0925523956167848	0.142333660151892	-0.151961192329949	0.0627727400027278	-0.137037955555678	-0.022176992170455	-0.219156571900729	0.0332145195346403	-0.250993040397723	0.141270163200656	470.226085440367
MC108784L	Mc	-0.312230692871523	-0.163912617187491	-0.251652931702948	0.00516785392550171	-0.167821620930864	-0.179654875177729	-0.0633731035832435	-0.00452939681719249	0.00423712353885001	-0.182294279659223	0.113899176342392	0.0132932166944326	0.183356688023117	-0.168703177743202	0.257906169490263	-0.010710619948227	0.366244864953656	-0.122111228469815	0.242918684514214	0.141492494753441	0.242818766499417	0.0190866443605903	0.148490073013467	0.0405638187029444	0.0900058236602648	0.153527066393792	0.0296631522307836	0.0695039315696442	0.0442340960012319	-0.0100871811488722	-0.0490276396985815	0.0320712543779847	-0.0928199938893458	0.148420899935609	-0.149348258925041	0.0579860426801993	-0.136635481682396	-0.0173605670759494	-0.239167002905453	0.0460085823695923	-0.261697892078261	0.132242137463969	483.097249403215
MC108816L	Mc	-0.31367113031712	-0.163322892969825	-0.251743705142942	0.00549900783484546	-0.178318925125915	-0.179176494923045	-0.0750796093766169	0.00291458118516665	-0.010789406183784	-0.172230765827993	0.113714533035905	0.013287109986944	0.192553145752584	-0.16168767784954	0.258793196151718	-0.00798595334229097	0.375983521712244	-0.113107447867466	0.24812556517861	0.147476924120438	0.243834445371625	0.0210044784458352	0.147229831852784	0.0463365494075972	0.099116272533141	0.154745382414988	0.0302037346026215	0.0431617018327901	0.025244918650071	-0.0103863111654562	-0.0403323204081673	0.0295570657404132	-0.0720901287491519	0.135795753989814	-0.152050809827933	0.0506178557086785	-0.153057856107437	-0.0200698165057257	-0.234305167254365	0.0427427002122593	-0.253360106347867	0.134828249571571	485.465510520327
MC11586LL	Mc	-0.32797206444713	-0.140771232957624	-0.257293199492823	-0.00381170304187037	-0.178944106151496	-0.170219630422675	-0.0792319962395345	0.00922364316075759	0.00451864265972593	-0.17613385973327	0.11701688566126	0.00900523694028519	0.184853583275398	-0.158973943875712	0.266682768171069	-0.00795388175124391	0.376119043832199	-0.0818276386592596	0.264367069990874	0.132031002064704	0.248832970085122	0.0157234313109411	0.147455684243498	0.0369392116697091	0.0970955939210391	0.12690264078158	0.0330295260438734	0.0461729547663037	0.0453506700149893	-0.00668157224012365	-0.0530349722776469	0.035246013588222	-0.0863853652908081	0.132780934179539	-0.149998636584961	0.062447197379441	-0.1553074377718	-0.0125119784324457	-0.236892931520895	0.0328639501208024	-0.260261728121952	0.119549225151939	481.040934799089
MC121605L	Mc	-0.32101524063821	-0.161497145189718	-0.250683106978523	0.0122698405951041	-0.165027219112857	-0.180589882707605	-0.0678023796706109	0.0154492232458214	0.0058570935169848	-0.18528711286046	0.112446555040355	0.0143846765972302	0.178838592778274	-0.167650393983863	0.283530467960794	0.0119033108008651	0.355506935753557	-0.134552282062867	0.260723334186672	0.153786241865476	0.226427238473545	0.00373658715454385	0.14078548786647	0.0523093732883966	0.0872029489486337	0.154257314552318	0.0302441542273457	0.0514091695335519	0.0341850979775185	-0.00310228335303246	-0.0364599398922553	0.0373295849167414	-0.0884241081652308	0.132370906733853	-0.15284887814789	0.0459824427454691	-0.14305446567503	-0.018075334102967	-0.225208924965292	0.0437005574269284	-0.265223643484249	0.121865204804213	446.189688468075
MC129075L	Mc	-0.307638960129448	-0.155850501798543	-0.243856949770125	0.0133124883367246	-0.168444994682441	-0.200461110807143	-0.0799920503848139	-0.00592867792886507	0.00643366576200548	-0.190914688242206	0.104567455915244	0.000606904616598021	0.188491893303659	-0.170130849242008	0.280789140640853	0.00400981726746683	0.374290048511892	-0.113769220497441	0.24554325443533	0.143619400811739	0.233353458317063	0.00900658289602598	0.128292567379343	0.0360819390063874	0.0848087834847172	0.154565075057148	0.0190610475934416	0.0615771515230115	0.0431802479507661	-0.0129242855639914	-0.0655136026781113	0.0365038979637117	-0.0938165026079015	0.147397159435884	-0.146678838741999	0.0630366718428166	-0.128695684012593	-0.0128106497700655	-0.226268695923014	0.0474305971382498	-0.247905284363865	0.1456422979545	503.715717254806
MC132724L	Mc	-0.310312442437002	-0.164238229767029	-0.258639903151635	0.00643483453886761	-0.165812476499185	-0.179347277235142	-0.0799497828346208	0.00914356452083589	0.016663157781818	-0.18933804614599	0.102484698765197	-0.00293754672337745	0.189607670133791	-0.169634799766093	0.25188789513085	0.00278913380040728	0.366309152667698	-0.0975505452984693	0.264224520488246	0.128485126075987	0.231189022981805	0.0139407243520565	0.141916121522064	0.0483138989753393	0.0902128597271597	0.140338104220774	0.0475642777367935	0.055546165809013	0.0495144774514607	-0.0159803961469987	-0.049833009810515	0.03131624806861	-0.0903095205866599	0.146053583535417	-0.153780870803837	0.0661254956405226	-0.143922980131526	-0.0203300977157492	-0.242735044163612	0.0437414637675871	-0.256277823968287	0.147128595493431	476.963111282004
MC132727L	Mc	-0.308464124897626	-0.165724435554208	-0.245307973181432	0.0100754214787573	-0.169884663184201	-0.187553946358664	-0.0862301651271034	-0.000193341598002984	0.00952514027146334	-0.190302599758638	0.11359267620308	0.00658865247432814	0.185671142977657	-0.164752045360246	0.299511429461942	0.0217732248500364	0.368490783170184	-0.115162105506051	0.233996037443503	0.134473108875742	0.224400263079356	0.00162503463239247	0.136248661004819	0.0241669459476702	0.0871706163400849	0.15048096584642	0.0286518632616247	0.0733747603324447	0.040299472285773	-0.01969311936753	-0.0612395293388221	0.0293978151756352	-0.0945805316077776	0.141193971779353	-0.144729777599122	0.0759523320458958	-0.143096656850726	-0.0148298079798033	-0.22641664178246	0.0378133506598274	-0.24760802193022	0.151295817384641	496.777232819318
MC148489L	Mc	-0.30846878709338	-0.169900141977134	-0.24816244998459	0.000363175165214156	-0.172345898624523	-0.189500686724922	-0.0825308234106223	0.0101781075483	0.000631196505163425	-0.187046741841484	0.0960340546762706	-0.00708929576882708	0.182170248122458	-0.168987583071861	0.268113377379897	-0.0108282447439586	0.355219318500296	-0.107612435368834	0.263254220361777	0.145622055423431	0.239830337276046	0.0121651045167659	0.144399206916306	0.0511747283089453	0.100010667163504	0.152304768533483	0.0330342018410074	0.0672230627218761	0.0473884542778661	-0.00853545024260307	-0.0497869499986237	0.047558192001439	-0.0862217870255171	0.145438681646846	-0.150842345828701	0.062124277473317	-0.145902670886581	-0.00596671274886069	-0.231904475793837	0.0401153086993109	-0.253919094374218	0.121199830449557	480.519560079554
MC149766L	Mc	-0.30239631935351	-0.166278226705738	-0.255639643325431	0.0186610137221058	-0.18293403588294	-0.191786567758047	-0.0690628729006717	0.00284461871299109	0.00888276739184551	-0.179119990329692	0.112994224352382	0.0147147097155395	0.177977968643144	-0.161848648451078	0.313167435314702	-0.000756480717189895	0.363433321882283	-0.103755551605519	0.229763717517349	0.133271510437458	0.229483674783826	-0.0026738548674827	0.137420457900783	0.0410383549760711	0.0972221720487112	0.146722160418579	0.0305226680827867	0.0573506600173366	0.0357238116949454	-0.0151513850826809	-0.0553609791797715	0.0536724677094983	-0.0956288499090081	0.141911022737828	-0.149381555403093	0.0471642587429417	-0.137560532573679	-0.0183445019782434	-0.239097846922836	0.0439494079765715	-0.249529584161815	0.138415022328748	519.208004927652
MC154399L	Mc	-0.301480767720405	-0.180165517967497	-0.252569927574518	0.000321030382478473	-0.181944745890865	-0.195682191719121	-0.0857111553154775	0.00305841960530713	-0.00197627032369777	-0.19784885896452	0.125861489234162	0.0152550970684138	0.180960623635504	-0.180135628495518	0.24120952824452	0.0043518958477908	0.336087863555156	-0.134699516105205	0.268887053904473	0.15666637827573	0.232958154597703	0.0246119480694152	0.14511171356126	0.0545560215651954	0.0974726795577324	0.149709296271138	0.041409030309699	0.0761613250327279	0.0495895667524948	-0.00418120186652949	-0.0425162843034793	0.0303813452024939	-0.0870195102459943	0.149795700716592	-0.138820262175161	0.0716672323239261	-0.143689689857068	-0.00153450026798168	-0.22480593028388	0.0304249899483759	-0.259013159662157	0.127286735076786	451.444243248161
MC15775LL	Mc	-0.308145665530504	-0.184927782007178	-0.250823365497835	0.00944596217768565	-0.160357348706355	-0.190493510893338	-0.0816464652480219	0.0152778411737343	-0.000505810677077722	-0.188217642315338	0.109545850097638	0.0167276620902924	0.184878219012251	-0.177204235943977	0.289360972986285	0.0170100026457634	0.350271362094131	-0.164131758881341	0.225800363872374	0.146905096930851	0.225764966958474	0.00980945198181239	0.139312691947358	0.0452935284691578	0.0870450083099578	0.15382004973058	0.037286344175899	0.0822528012953741	0.056334903787409	0.00169771510610552	-0.0474372248431069	0.0433943650143044	-0.092108908527453	0.137720695430043	-0.142561722309569	0.08192158581199	-0.144378935459119	-0.00553976618718575	-0.226819860612559	0.0251117713353635	-0.250815375830177	0.1241261670353	448.269795462297
MC182146LL	Mc	-0.311558429900916	-0.152157572523038	-0.25396945090199	0.00237126499686087	-0.191693003154586	-0.199737643985677	-0.0659012404495306	-0.00536866861028259	0.00254999274721522	-0.188320427750471	0.123386460905138	0.0145717779437774	0.181799355633725	-0.169195529924064	0.261304449157734	0.00266765707476087	0.367521322336341	-0.111039900565836	0.250010274163041	0.129300213524394	0.227760174671511	0.0224216685796318	0.139477915067027	0.050516621666319	0.0861606557957656	0.140233093433186	0.0409246663202001	0.0757925793889909	0.0569445324756459	-0.00960034088749765	-0.0493568499956055	0.034489783559442	-0.0949730250663194	0.139207163863454	-0.140734140542354	0.0529826544147634	-0.132489200401534	-0.0136327218511407	-0.236981984141138	0.0461487702251569	-0.260182474719374	0.138349557427271	506.778527751992
MC18671LL	Mc	-0.303537155993992	-0.168735222478856	-0.242378534056698	-0.00145141560554092	-0.169430346697049	-0.181785228376584	-0.0774670349149457	0.00339496353337776	-0.00667378578248509	-0.176654589133356	0.116265180109255	0.0110691955680953	0.189760596407495	-0.164945391130413	0.263784178358011	-0.016837475061697	0.361103235716765	-0.110557253492871	0.258344957133611	0.143723853543443	0.239593853087711	-0.000569368335788829	0.150048845938015	0.035165571921148	0.0895087913510363	0.159096463932648	0.0306496850088308	0.0769448636378515	0.0447423228318728	-0.016865623579333	-0.0605291987093013	0.0493652260947367	-0.10102792560317	0.142249232218928	-0.147538091201063	0.0541210301342247	-0.140852614997355	-0.0124699915647084	-0.234612234666672	0.0413331487742068	-0.259754723319869	0.134408009400488	460.929599004116
MC200047LL	Mc	-0.303955297069429	-0.166603903369138	-0.258314600416594	0.00719898966846402	-0.180970676806257	-0.182473571365907	-0.0833047328099882	0.000928912978057517	-0.00908638553867654	-0.178639458055798	0.123441653749636	0.021638200995757	0.179511239095636	-0.138724822403597	0.290826647988771	-0.00568559324212878	0.350236871650084	-0.124877023104802	0.253119819493065	0.137372329759991	0.238889265195699	0.0103329276639042	0.152768554783312	0.0429536323433297	0.0932469432336466	0.160163813379553	0.0231173752533007	0.0731598480435798	0.0386997074375196	-0.0266818117752216	-0.054666146506869	0.0380451329736151	-0.0821849184171878	0.136910057894863	-0.15152354536879	0.0596923512953441	-0.131085566848972	-0.028722768498594	-0.230951794833133	0.0286639012996087	-0.257814413264775	0.13534885351912	509.524521583837
MC200053L	Mc	-0.308532004349236	-0.153228895953457	-0.24887620240246	0.00121674439474821	-0.165429466797544	-0.185185326930562	-0.0741554812681068	0.00702328895691383	0.00168345763218165	-0.178791181343342	0.114325489661939	0.0175295605637292	0.179343090842839	-0.184645702122092	0.301317728977924	0.00900520728947017	0.358865598234969	-0.140878286246009	0.229694053679521	0.14852299131172	0.247730829825527	0.00927145584328372	0.131751774732609	0.0449454011627256	0.0696038310720674	0.158834302911442	0.0227727516499827	0.0724027593847764	0.0487306117129964	-0.0138399434643971	-0.0440040500149125	0.0258134231170491	-0.102479606555935	0.137507264284486	-0.144060497200749	0.0697971106808533	-0.135215409875109	-0.0151336187895363	-0.234100281147389	0.044116349416049	-0.248966218411117	0.125717095532148	524.64491393159
MC200876L	Mc	-0.31462531117358	-0.169890614065937	-0.255865158377102	-0.00405297903996758	-0.171726530513619	-0.172810972846288	-0.0751368109667152	0.00761680813906072	0.00386930303703438	-0.178136104157977	0.118766841515343	0.0144541406389387	0.183540667824953	-0.154774910831811	0.260128907641317	-0.00958324849093853	0.351048782806599	-0.113078947610285	0.259432619042313	0.137434282064739	0.233749071690147	0.000106832177849611	0.151678441152035	0.0410283405635158	0.101850318931777	0.151103019365954	0.041986163732028	0.0743220490276713	0.0509396597657174	-0.0133703552712403	-0.0438589004317216	0.0381690030905746	-0.104136299548081	0.137430791880113	-0.144364870896511	0.064986818220503	-0.134988454107017	-0.016938169196531	-0.237897437486804	0.0294193933907059	-0.274391003638111	0.136564822951348	519.198925085101
MC206897L	Mc	-0.31152097798012	-0.172012779451978	-0.260084332747462	0.0113607821896582	-0.164249355655953	-0.18356886510739	-0.0773088478454985	0.00792681478392254	0.0140265783827374	-0.188820134791283	0.119308115683819	0.0142994690152931	0.189005694099227	-0.180736243450685	0.253473491135177	0.00161016168991275	0.360882909360159	-0.12883866302135	0.236678652658153	0.148914127097349	0.22397692623066	0.014803499968888	0.133551392727347	0.0567604133451038	0.105994520704125	0.150463957628028	0.0339066332913742	0.0645952304430251	0.0472895535398974	-0.0149131458292702	-0.0382994264023553	0.0332071908806606	-0.0874695959796873	0.128602768366406	-0.142215074773915	0.0696666604975407	-0.134520633222495	-0.0267981823078125	-0.23986938940245	0.0468164629848144	-0.262556833802744	0.146660475069164	460.977636065331
MC26383L	Mc	-0.317852444435053	-0.166605033710215	-0.241076168115438	0.0129615166234962	-0.174905149477103	-0.179656022447909	-0.0815823555076478	0.00269261255413119	0.00135161899919911	-0.181732923871452	0.118902098515093	0.0120409150829967	0.165818158653563	-0.166824159741086	0.289813886768951	0.0120420265164978	0.347158585055665	-0.107374819635748	0.281817463526752	0.136126611078299	0.236958025012152	0.00940639594502706	0.142589112399471	0.0471528688830731	0.0931965835106153	0.144341656327987	0.0270408626478299	0.062393822907093	0.0431346869615589	-0.0112118486385964	-0.0544664182181534	0.0339840785511048	-0.0948894500397513	0.128878053992808	-0.147608707587361	0.0607423114803543	-0.131138671220112	-0.00561705685821304	-0.230451575889641	0.0414962247002706	-0.273810141560592	0.114762770260078	551.766945281032
MC28269LL	Mc	-0.311053387929223	-0.172136400513899	-0.250256957965469	0.0140450831741491	-0.174426934782067	-0.201363271088624	-0.0744865127092339	0.0165941391219979	0.0196623708467162	-0.185630990183621	0.118852811802364	0.0248736385638099	0.177761306641778	-0.171803321866801	0.280593548291744	0.0194425481017826	0.34196671049514	-0.11710175417528	0.256906847097363	0.137036143399703	0.22414396888051	0.00267561107074634	0.136315870252837	0.0476209450892137	0.105843029184485	0.154565197303109	0.0263511605658727	0.0609108413183613	0.0361368744154249	-0.0269054145293357	-0.0512362120293844	0.0406195279466802	-0.0880609504746007	0.140681963923896	-0.150322061394468	0.0678599962073833	-0.140416211788834	-0.0369225758130487	-0.235757894221228	0.0446272844320381	-0.248517375179729	0.140310808517741	533.532790084394
MC28270LL	Mc	-0.314500584301697	-0.150877359353341	-0.25451143246493	0.00293943440001595	-0.171721076100022	-0.1835524490375	-0.0772399158611767	-0.000353598727391356	0.00173929499711592	-0.189913285819405	0.111099425942831	0.00213633082233808	0.181591489082759	-0.169108893532954	0.27588982148998	0.0123488781008513	0.362232773794368	-0.108342117846842	0.247159878578146	0.11819510949461	0.246789231588116	0.0172013479334249	0.13980571710314	0.0425968038687605	0.0837167596174609	0.153079209705164	0.0341621358212354	0.0643494874360992	0.0501605260246105	-0.0139908308643884	-0.0554128277612412	0.0408383151636244	-0.091036959357677	0.147389909229783	-0.144647871553847	0.0695355846172204	-0.128222049313122	-0.021024954138311	-0.230722429184877	0.0300022963681789	-0.266331908141174	0.136550782180061	578.096548205937
MC28922LL	Mc	-0.297380747886021	-0.169850376104832	-0.257691215332372	-0.0000215388233823898	-0.167828458954695	-0.161503177029795	-0.0719401011985492	0.0103775048945037	0.00472695991453689	-0.176551931891315	0.125647145977187	0.0153287905503827	0.177754848460437	-0.168850104698353	0.288192578138467	0.00344868240221416	0.371016783288307	-0.128142544420706	0.229997835222661	0.132323859895913	0.236749334367925	-0.0115323427555186	0.141378757836403	0.0447029098080108	0.0763225951474452	0.149442608886646	0.0296136903186448	0.0654549058646487	0.0550756541677235	-0.00378127534597169	-0.0505260869503317	0.0349694510869289	-0.0985196631134228	0.144019193113799	-0.157047468017688	0.0654952804375031	-0.131825483603544	-0.0244196098039678	-0.237192339313805	0.0350250672375525	-0.266524618469305	0.144064646695739	485.833696806202
MC28923LL	Mc	-0.316568009742079	-0.152887275291102	-0.252283989610904	0.00580931165374741	-0.17499002218482	-0.173631213470482	-0.0917148003015246	0.0076752574732828	0.00414944477232934	-0.16472990194471	0.11390227899287	0.0107578961226607	0.185494868380922	-0.154168109094088	0.274629559270972	-0.0127650486884878	0.368610140833874	-0.104790599526755	0.263099689701039	0.13546322540598	0.241285723235121	-0.0000844545705871325	0.138416056686497	0.0579544074260982	0.0974417299353475	0.15193125972667	0.0394658552183346	0.0763751724161607	0.0432019367907463	-0.0316021931762321	-0.0541675711791203	0.0373524727305522	-0.0978689856658675	0.125877064614358	-0.140016483617062	0.0519079986631739	-0.143875888975227	-0.0413002666157575	-0.235137352235429	0.0560202621897331	-0.263074180306017	0.118834733955784	518.366849322167
MC28933LL	Mc	-0.296196512731727	-0.172931289445354	-0.263492502288745	0.0094430687858365	-0.161037037632009	-0.160574690361227	-0.0883139183879106	0.00831696449128613	0.0120826698500728	-0.178951956225331	0.11061362913175	0.004378641555389	0.195793803001605	-0.16356157792945	0.280948917375305	-0.000559416062523429	0.362394362174538	-0.126388966170094	0.246690189762845	0.134999717928928	0.244459065015721	0.00596868021638503	0.125549518872813	0.0376716563691328	0.0960309666736082	0.139798714004281	0.0324037192141639	0.0837778022961584	0.0472773246189204	-0.0122025218510956	-0.0695756911236738	0.0367743547171118	-0.0856227266239228	0.141671503725718	-0.15931661837152	0.0562248012310154	-0.140239146773527	-0.0227480515606371	-0.232333869565124	0.0320439626785329	-0.258116142193187	0.146848601605939	460.306212779938
MC29336L	Mc	-0.303702283530321	-0.167554777664446	-0.254896066262933	0.00265334923614761	-0.170490122727889	-0.186456966382199	-0.0954834444569034	0.000314172802171306	0.00142503416758362	-0.187717888614114	0.112893526262027	0.0147833026969448	0.189878837757057	-0.163369571528982	0.270820109200565	-0.00607676292432167	0.382516529675046	-0.112404269545839	0.250751638444516	0.132299702421535	0.230939551272311	0.013662470041753	0.133731122568882	0.042148886721536	0.0916804997889597	0.138770513052198	0.0323948265845978	0.0709415819330644	0.0337562916356129	-0.0162059189232112	-0.0572051855909198	0.0387051762229989	-0.094639772595411	0.14116720867231	-0.141911658730427	0.0682445141534136	-0.13578546889971	-0.0109983527284335	-0.228311017820291	0.0502548325667212	-0.248362946742352	0.136838797790752	484.601947601377
MC2947LL	Mc	-0.325587101376984	-0.17059684894111	-0.24317273059714	-0.00164739629224542	-0.169660673578946	-0.188391708957249	-0.0837478700828298	0.00298303613475665	0.00840901811019386	-0.184548078637923	0.122078791548496	0.0108927278838141	0.186964527280752	-0.164077728926134	0.256884362709086	0.00471292533221764	0.371953232915183	-0.115362135555859	0.250636280178831	0.126792561645432	0.228161594334319	0.0216547975712468	0.137637183053228	0.0439950994483617	0.0949967748040529	0.146625311756091	0.0356560403159837	0.0597366990569704	0.0412849580685394	-0.0121372174999017	-0.0587828651637927	0.0429712792596247	-0.0877817260938841	0.139324278034878	-0.141477249155778	0.0619965286708314	-0.136796289483888	-0.0159843634683417	-0.23451148737109	0.0408540887890039	-0.253144770414335	0.150206144695536	485.14789105022
MC35863L	Mc	-0.298960534611074	-0.179368930479419	-0.254306624625115	0.00701719370653763	-0.173054644637374	-0.199090508793703	-0.0872818325242349	-0.00139484435149731	-0.000637173055451593	-0.190891557962417	0.107790106357038	0.0046371794225043	0.18705819461964	-0.182224138848337	0.246157357765606	-0.00484295548804589	0.372822821848666	-0.11431759996148	0.26721756252354	0.136125476055284	0.222993092647058	0.0126009347619602	0.128295826041559	0.0788525017513623	0.095474108900892	0.154543279115892	0.038172640361591	0.0742329260154368	0.0344436016379789	-0.0245296147420337	-0.0612282593817886	0.0513513362452664	-0.0831542000608454	0.141208194026134	-0.13030810125955	0.0675392654836156	-0.138433970446985	-0.0174766802948836	-0.227832538082547	0.0445013680567098	-0.245227434018602	0.141527176281113	528.129583665654
MC35884LL	Mc	-0.307478559480698	-0.170145484392526	-0.248844623737793	0.0144210394024886	-0.157814725735165	-0.185691949197434	-0.0707562279726854	0.00367219041259689	0.0135456390982452	-0.182738345934361	0.113486226745477	0.00706054855657658	0.189665924607268	-0.176128678856938	0.26262623133586	-0.0126716898934702	0.3600153337209	-0.132427132902214	0.241902000803005	0.137511164605902	0.237246036995182	0.00562823374375933	0.125768057530613	0.0673838519261454	0.0852074544765129	0.164658145211021	0.0298507054781174	0.0694226532168	0.0444871772850584	-0.0137260501559851	-0.0500536406436597	0.0308573077254034	-0.0896457269821389	0.151481371262701	-0.152282867886923	0.0657518957183547	-0.132469588908102	-0.0266164239106936	-0.222411489761951	0.0365761672711001	-0.272043336967125	0.145721186190773	472.581562625261
MC36137LL	Mc	-0.319451238650629	-0.158682909919036	-0.259610286881738	0.00974286756216785	-0.155705948646466	-0.167708174759306	-0.0798605218386755	0.00820012261704858	0.0200438121886557	-0.164537279885766	0.104261668686326	0.00631531251943729	0.191813684913504	-0.156635067283423	0.277290746184386	0.00311858292665593	0.368420211623545	-0.116220592988201	0.253864594581787	0.119141064216738	0.235703146183335	0.00433154380246753	0.137606527662695	0.0386946363360403	0.0998410071837736	0.140505582923304	0.0411280180048966	0.0663189412322537	0.041812085181385	-0.00614928230607536	-0.051041922970667	0.0387513296244346	-0.0962046977280773	0.130216579793446	-0.150212904623747	0.0600303878046783	-0.142438658862185	-0.032716580046721	-0.239324774001176	0.0431786945284792	-0.277934548190926	0.134104241301376	458.253309031255
MC36320LL	Mc	-0.304782355747611	-0.177849070924135	-0.243433488841959	0.00969651160675261	-0.17693699530687	-0.205098619821157	-0.0788293872234224	0.00188635413002291	0.00202337274994826	-0.198213110797953	0.101554258668525	0.00499617424923613	0.189387125332125	-0.181365552651935	0.276873205989332	-0.00405500238415384	0.368082419690764	-0.128985089080905	0.237403651839534	0.144047793617017	0.229800317171063	-0.0023256479073335	0.109776378440259	0.0767015206923095	0.0744625224150167	0.166220748972535	0.0227398437447896	0.0793861765773433	0.0439999472702708	-0.0211782721154484	-0.0529519994267837	0.0534361962181916	-0.077660616890022	0.156250419878674	-0.144316702410252	0.0656850516870813	-0.123839738030724	-0.0257147009608069	-0.217048891013314	0.0339846006911607	-0.236302868420671	0.152493518323502	555.045086113775
MC44510LL	Mc	-0.31056196526454	-0.169505030102555	-0.24706174207906	0.00801557865673823	-0.179129349863956	-0.184634590366423	-0.0660572403266453	-0.00301591099109492	0.00152936680611014	-0.181073425033906	0.114801266780505	0.0023494889480863	0.177888627715792	-0.166145497874955	0.273297466578721	0.00268371769339111	0.361126753223881	-0.119129375568651	0.26856717640545	0.136114414134594	0.237413461559844	0.0081354526917654	0.130740455618633	0.0517182561454853	0.084704568460304	0.154731294893638	0.0368178864073893	0.0776142590565581	0.0401429620689248	-0.0155958639961028	-0.0614456735292427	0.0602283458402289	-0.0934527590993965	0.139989423479806	-0.14332299502108	0.0612579427276213	-0.138909156871343	-0.0211436097856612	-0.24015443172834	0.0401000851270284	-0.246934677841951	0.117305044324409	552.520113833403
MC59095LL	Mc	-0.325037293961433	-0.130843663047625	-0.262331234477885	0.00243339404156565	-0.17649345678298	-0.177871335201358	-0.0761435558345052	0.00325891212820726	-0.0036847116299186	-0.161935105534459	0.128246194834132	0.0236773420056973	0.194618174088249	-0.169347019762444	0.265908120748023	0.00910605224822748	0.363198218377906	-0.104084997357058	0.276090920861354	0.131790454208216	0.231090094300787	0.0139132447136819	0.150759560243739	0.0582386797486815	0.092410046832409	0.1328842801069	0.0359310470711394	0.0608968574728437	0.0388672874223144	-0.0303172309154248	-0.0458600394801381	0.0301061545285264	-0.0925169005429407	0.125210515445965	-0.147799118902072	0.0619007237009426	-0.142711272125763	-0.029599957456988	-0.235502092416545	0.0363760467358859	-0.269039988625872	0.114206652190016	457.210486068975
MC65428LL	Mc	-0.318189907505511	-0.178334367920458	-0.233033283606423	-0.00955387105601657	-0.168809800638879	-0.211839074997842	-0.0694236910043707	-0.0130605888872797	0.00287215192683627	-0.179810160015802	0.104979108876392	0.00703679133365159	0.158206896858926	-0.16347724300007	0.252537714906955	-0.0100055499089198	0.354157521494583	-0.12368934187535	0.289197483993422	0.145711657101713	0.233577609360396	0.0160896826507006	0.129495592160789	0.0722802801281178	0.101645225204438	0.171605084273928	0.0248410845337799	0.0686218696939988	0.0312147932642208	-0.0202349593568335	-0.0624288278184894	0.0435059868519324	-0.0936325684405827	0.150279114351333	-0.127617089903228	0.0840791484931611	-0.13836926962972	-0.0249984573512483	-0.215162200485971	0.0291185111822239	-0.256058543547562	0.146675488309062	440.089709469504
MC66806LL	Mc	-0.30686069071318	-0.167476097925939	-0.24528543872694	-0.0078397634417806	-0.166330602281288	-0.172662723608886	-0.0836698649947247	0.00560283443489951	0.0127740768286549	-0.189515134803877	0.126034464839176	0.00856353513411591	0.188289996515103	-0.177723252093025	0.261131207372329	-0.00300149976444397	0.369103003646631	-0.12188544435096	0.255599597595652	0.127057475238159	0.22625107365375	0.0199947560722435	0.138597299212112	0.0540915331222521	0.0903179641350069	0.161066971285492	0.0353584372856906	0.0759427019938582	0.0357965072009506	-0.0181965254274978	-0.056290868919693	0.0375923617094355	-0.0990061640138339	0.132148509418123	-0.153129178276655	0.0539760174794246	-0.144437841845544	-0.0106112653053251	-0.235965720836954	0.0498174660210798	-0.248277257676245	0.143057544812651	428.721799017009
MC69510L	Mc	-0.309828480213394	-0.164530008095274	-0.260580435741421	0.0130338027237893	-0.175949085236778	-0.195505815848323	-0.0875781838802314	-0.000715936291670776	0.0124655240751776	-0.189272401453661	0.0989673080866791	0.0079244691817773	0.189766691110562	-0.166456847887323	0.261459672087668	-0.00242652330955609	0.354672065287435	-0.137765097392411	0.260240970123015	0.154820758337341	0.241653796215874	0.0151479384049268	0.132627472191166	0.0715828789958799	0.0909311660392936	0.144202644576444	0.0373667928965666	0.0784334475250216	0.0423424086249846	-0.00944902431002813	-0.0569454963204086	0.0371458555385863	-0.0839644814016955	0.123289550947515	-0.132222086579956	0.0656176755058108	-0.137494715369694	-0.0166977124617284	-0.224773662469612	0.0393915072525596	-0.25315723952523	0.132228838060324	462.156642173151
MC69522L	Mc	-0.307317073667266	-0.168863117688013	-0.248218220040859	0.00126307785834195	-0.170200307818739	-0.183960551118765	-0.0767701590581676	0.0000493854602828863	0.00400730340196626	-0.182953167946232	0.102710672116837	0.00300224429189891	0.181536693957475	-0.174733140463632	0.27499124532832	-0.0134321332256904	0.375049736427587	-0.112791817063677	0.25681902800668	0.142451140964062	0.235919719744955	-0.0015724857164319	0.125357299889439	0.0711164706782419	0.0936780123131354	0.150331928789145	0.0314521273044984	0.066350944128001	0.0390104231885943	-0.00262601433420691	-0.058804816840205	0.0485145206963225	-0.0929617854738319	0.1280007580815	-0.139725230622663	0.070039519254351	-0.144049887469101	-0.0152632637271176	-0.233298531187209	0.045021721521693	-0.249186249501448	0.130053979559927	399.256571046501
MC70129L	Mc	-0.33082499649793	-0.155520361550391	-0.249350590381473	0.00145642350963842	-0.18123736960206	-0.197624246078012	-0.0813339718136169	-0.000692260526872602	0.00754652680711184	-0.187797891387552	0.114619499003242	0.0145196159430569	0.175577521790747	-0.189887817224764	0.238919315871315	0.00358539435433084	0.357645994849504	-0.121637943683599	0.249683556174092	0.142644334303391	0.253833104410818	0.0354654307335722	0.14071631470265	0.0640903437355335	0.0862100781264148	0.131477204490212	0.051386411170342	0.0808334362397712	0.0421836630058539	-0.000958173533114901	-0.0269514460830502	0.0385450917960778	-0.0910631459387956	0.143361463499071	-0.137659632254228	0.0540332483950269	-0.133800530953985	-0.0253248833440013	-0.22738836752518	0.0367211222934546	-0.258711934861769	0.132710468035171	475.576742592863
MC70130L	Mc	-0.312665858238875	-0.164668971048419	-0.256333753794639	-0.00374037369361798	-0.185008921463473	-0.200453705132226	-0.0646863276375608	0.0102046499157055	-0.00557352278315817	-0.182363558281077	0.123204966035401	0.0140595433057421	0.179523772392455	-0.182317651573022	0.253275935877484	0.00581584207285704	0.339622070593785	-0.111575895989318	0.257956155026681	0.127765658820632	0.249201211739236	0.0343655636951187	0.148515496655098	0.0637122243846808	0.098626225439672	0.140800458284767	0.03957658066285	0.055713076266307	0.0447774890789174	-0.0183435957946182	-0.0386927243705052	0.0640239361681469	-0.0948261726823651	0.142125582550888	-0.139535720977371	0.0396924475457363	-0.134056395679698	-0.019378911655962	-0.232448577342288	0.0504161368941317	-0.270451928531649	0.134147543263546	472.143844102419
MC73074LL	Mc	-0.306784817620242	-0.166805660672799	-0.241096946159956	0.0175774629950963	-0.185970220978649	-0.183363471596743	-0.067743858573685	-0.00260748889546528	0.010554232935857	-0.190965027814625	0.105027130093942	-0.00245966148525522	0.186029480537486	-0.180846348677724	0.304071694965651	0.0262292986425076	0.364735122504666	-0.124244386153956	0.261736110215422	0.147077809908692	0.213365695895136	0.00620646911352673	0.119117186647656	0.0534131712266524	0.0727389396997261	0.146091177492272	0.0292035497878571	0.0759433882914608	0.038621264624756	-0.0222202795689068	-0.0446908174501763	0.036410122986324	-0.107188653971083	0.130208905938321	-0.148566788436327	0.061945571759156	-0.139768617899513	-0.015893119591682	-0.220638311083356	0.0486634046668822	-0.242751375735166	0.139638661436266	494.451981394313
MC74697L	Mc	-0.29720772904797	-0.173081943397153	-0.254984986360399	0.00780981604494305	-0.162553797136895	-0.196200079064429	-0.0836489718079606	0.00374101288542846	0.0136542112470246	-0.176011718086697	0.114519158312914	0.00974919356341107	0.189268406829168	-0.168960505734029	0.269954633532383	-0.0124271819952303	0.355927256025337	-0.110627810076541	0.249983456417281	0.127955050712053	0.242325442710415	0.00201857930425533	0.140519384906483	0.0424905091437685	0.0890862455357274	0.154156447719845	0.0177752878138126	0.0782512790778607	0.0511557371245971	-0.0156221278755432	-0.0608036537937164	0.0498008883188423	-0.0942987291969991	0.14181617267619	-0.150579673355599	0.0652267955898594	-0.145386229776463	-0.0273527618636496	-0.236161633367571	0.0484040995933443	-0.248543816611569	0.148864283463472	531.693699865054
MC84924L	Mc	-0.303131651514105	-0.170818204605255	-0.241600054450278	0.00765093344014139	-0.164045290891646	-0.197091508054848	-0.0826867106652549	0.00300379415641189	-0.00296754165670932	-0.19978799719501	0.105836431349249	0.0111739095988951	0.192734582436522	-0.173430648612854	0.25570989277872	-0.00742670904581948	0.365912088653429	-0.106569311327934	0.27082043384293	0.117820551801457	0.233571980921702	0.0041144332439901	0.12346480424808	0.0680309562685087	0.094899019179478	0.150255126462576	0.0333413124432871	0.0833606346910746	0.0341958822111564	-0.0137970075234315	-0.0551152963913949	0.0531137717997673	-0.0891515769063645	0.148013675234287	-0.147165683480334	0.0706153342628049	-0.141751417795231	-0.0185363980024294	-0.223630501542391	0.033535381729986	-0.259240702770846	0.13676928167768	485.511708455748
MC89453L	Mc	-0.310104011491635	-0.169054345914391	-0.262088264711558	-0.00290880255796397	-0.179331540930027	-0.176872266968428	-0.0687777322645425	0.0000146506655246724	0.0182221254751017	-0.172276997115099	0.132689721433887	0.00221407626992089	0.179391732411476	-0.162287400104846	0.267953748589053	-0.0244338459517412	0.338894094235022	-0.125426134386078	0.262186294057842	0.138293185904778	0.228314730340494	0.0140152384665169	0.14717093321984	0.0706646779069439	0.0871990624691945	0.156281996758399	0.0295923031694932	0.0875490708544018	0.0588075478670129	-0.0198189957253666	-0.0426579655370779	0.0387033311620497	-0.0994665732997166	0.136325258828691	-0.15079167000294	0.069077222710485	-0.134333597635775	-0.0207262382647124	-0.23856961439555	0.0298649997592163	-0.264301322999594	0.130801317701698	489.965499271317
MC89904L	Mc	-0.307706047472216	-0.1605838621114	-0.245019862936346	0.00926171578661044	-0.169322677317236	-0.185912482499498	-0.0718494844406552	0.00789741794831282	0.00128056080460476	-0.194746248087551	0.109788737942224	0.015432782690783	0.187875206637344	-0.174161931099827	0.264292419031954	-0.00164986443788186	0.374847729449352	-0.126647164578554	0.251060391577333	0.136181048744463	0.241988160906353	0.00795538821079228	0.117888787887292	0.0647872357023774	0.0932315469448136	0.159328054570345	0.0257999826944695	0.0688471423167453	0.0338910086609885	-0.0165611841252688	-0.0574203171512613	0.0413175959912504	-0.0871418006551767	0.143984184655082	-0.146281873164806	0.0604895945749753	-0.139777469892756	-0.0209324259134307	-0.223777577201161	0.0324795044141576	-0.253647422305111	0.133233497247517	521.824181301017
MC8991LL	Mc	-0.295242043646185	-0.167730360331247	-0.253694499054789	0.0194220526057816	-0.162120659365805	-0.1777731297069	-0.0839002949094061	0.00164064458950056	0.0179319458213619	-0.197133935945317	0.108501250436125	0.00769804486772704	0.188229827417647	-0.17084040136619	0.264233180249469	-0.00582082072713707	0.372754779499924	-0.106773812679093	0.260168957254642	0.131563551479737	0.232604411683866	0.00746509424857168	0.136498977520427	0.0391508812309298	0.0910237589488506	0.153469403632643	0.0239584626148712	0.0733482186453748	0.0343460588301808	-0.0229233490222151	-0.0607912297359793	0.0422481959677918	-0.0955249718664235	0.144399614699076	-0.148223580845241	0.062064126483268	-0.149673359100576	-0.0155642983155058	-0.228238709976966	0.0344478758062821	-0.252842261775993	0.147642403836919	481.511113455289
MC90271LL	Mc	-0.309051717302618	-0.148059365635626	-0.24855654884586	0.00082031496897289	-0.176495763412808	-0.173686812523715	-0.0879490770671892	0.00583913396231817	0.00396528354533559	-0.183479151631291	0.111172379685345	0.00584227696521319	0.178091723287924	-0.165850247889988	0.281884682359746	-0.00597065215048519	0.367493309353913	-0.11526769457867	0.249936974072063	0.140639740602526	0.238525190998583	0.00367292650216071	0.136690156481391	0.0538555531302269	0.106957332587971	0.160626402257658	0.0180672640988001	0.0732490026922785	0.0475647452235511	-0.0240787194910067	-0.0513353674471079	0.0424764931773662	-0.0917742838845714	0.141784641984738	-0.154753417740868	0.0628997199748327	-0.128759843909399	-0.022538947776571	-0.226955796329728	0.0270131550752261	-0.264717225754477	0.120212230383835	541.50275908368
MC96275L	Mc	-0.30779302381571	-0.163205369121512	-0.2565831321185	0.0184139424466595	-0.166661567545377	-0.183417728344581	-0.0772564970460031	0.00686885748049678	-0.00663349007018962	-0.180614206199556	0.121973224489661	0.00786312498631519	0.180870110344089	-0.151512824100043	0.291640040174814	0.00348057411734681	0.358721678913658	-0.115193455268195	0.239600994809383	0.126901692427979	0.253008279475889	0.0114537325729814	0.151728295043376	0.0360409844176586	0.0830601330986619	0.138281402311903	0.026831318836527	0.07330124212096	0.0478437046258952	-0.00761650548138215	-0.0538582245736553	0.0335991440496866	-0.101796124231019	0.135853602043842	-0.15554989272291	0.0540592378532787	-0.141935698768213	-0.0178337979528106	-0.234820055973068	0.0287309873489027	-0.252390072947307	0.144545362290069	485.073288522565
MC99652L	Mc	-0.307941753391873	-0.166827166703662	-0.251810465289461	0.0026953485678458	-0.172776707977816	-0.166821980703512	-0.0858762255807643	0.0077700162159473	-0.00333951784544493	-0.179328661352309	0.103652528339581	0.00518580553839028	0.176470496739831	-0.157482710843593	0.301947872062144	0.00433755520550059	0.361667074323115	-0.114081000285222	0.248001297234969	0.150800234967565	0.236412602695739	0.000966527676380662	0.135979365843636	0.0428658840034564	0.0993546429035124	0.142735350992649	0.0370749819248099	0.0716038684284354	0.0457312615263192	-0.0203611754982136	-0.0499368384759759	0.0300297309843666	-0.0883037375448582	0.138689367263759	-0.15730981395467	0.0635318294267814	-0.146382231932018	-0.026360930244707	-0.228492696972297	0.0342704751942621	-0.254122134628477	0.135781631165879	459.838895183748
ML103440L	Ml	-0.299322708538072	-0.164069871356915	-0.249599431697005	-0.0046132420404678	-0.160925803195827	-0.194175764111795	-0.0784663192571152	0.0052974104508071	-0.0131585660165759	-0.177461666696625	0.124722743286553	0.0168092004427518	0.185645353377119	-0.172265499035068	0.273893501055221	-0.00919974134012908	0.3616966201623	-0.123955121618323	0.252662773329241	0.125788437088057	0.237889340785015	0.0106221171644519	0.146922466164056	0.0655693695335141	0.0841839570306371	0.145732394633262	0.0251663299759502	0.0676567460503608	0.0409918156826317	-0.00741729797664046	-0.0585075774286607	0.0476867487521648	-0.0824677998241657	0.148533276107625	-0.1564216451881	0.0707146239515034	-0.140746154631782	-0.0128892246446716	-0.236085232856527	0.0357494740497083	-0.258073662214896	0.125887630596428	468.611119108778
ML105523L	Ml	-0.312934038883589	-0.164127219647537	-0.257093272715451	0.00996668723978489	-0.17229536327337	-0.176008157715543	-0.081456740476415	0.00565505176007784	-0.00382049339442136	-0.171071430311072	0.11983852334065	0.0064232138221004	0.192611065731613	-0.158674823974342	0.269890710199292	-0.00764405283158868	0.362742468758491	-0.109231776638442	0.260758247817258	0.127987766142424	0.234487459749326	0.0105240281402058	0.142523112307741	0.0535820537981263	0.0825062993837289	0.150983101127793	0.036987253967699	0.0660098550968729	0.0476891411417583	-0.0204374412266393	-0.0466478484331192	0.0249318796186518	-0.0951457646144794	0.134201696149991	-0.147932175264954	0.0654905172264562	-0.130219953859688	-0.0208449878345421	-0.236391004766611	0.0337024891887067	-0.266097626715461	0.138581550868516	427.636249521438
ML109060L	Ml	-0.295470568725129	-0.170806068949171	-0.234380663939952	-0.00652990257433418	-0.155424384276181	-0.196391696050969	-0.0793206722261098	-0.00033391003383128	0.0156558332164692	-0.19303950306512	0.11251098647849	0.00231417474212817	0.191200468129032	-0.194410891869421	0.269529495434667	-0.000792008961422094	0.3641911381464	-0.135698749178799	0.25071595076665	0.124632834503346	0.221398074502868	0.01008606188732	0.1171790370167	0.0690707474332342	0.0789422479595355	0.167436585906047	0.0251501814422051	0.0815055235152023	0.0357549230634899	-0.0135497312271058	-0.0617143942331257	0.0406221344584485	-0.103737136740316	0.162150854565998	-0.143802828114555	0.0734529028840897	-0.130829907953182	-0.0193698298392987	-0.223535735057419	0.0392631067167911	-0.254012044890538	0.160387365136867	434.310181015059
ML109327L	Ml	-0.309685881497871	-0.165611003323604	-0.249677020359606	0.00450227579327464	-0.16142518257156	-0.196564362131762	-0.0953546616687534	-0.0032585434037235	-0.0171581918756643	-0.181782911454644	0.0997505713603808	0.00204860184094274	0.179682339122249	-0.162627841613098	0.256606549519024	-0.0125059924667554	0.363106782389622	-0.093478686732204	0.276006464355528	0.135293177638131	0.232715743388281	0.00950058591223495	0.14874170298523	0.0407244611964609	0.109554978167753	0.16095661831595	0.0306723502472425	0.0636973402215551	0.0516986272060883	-0.00446213347172384	-0.053317509984544	0.037427082384147	-0.0922147786124085	0.150786489339719	-0.144523947652135	0.0774949793405384	-0.138370841024402	-0.0210353968261861	-0.22991869276604	0.0282709447971729	-0.256889400728413	0.130624314643576	436.559710638053
ML118673L	Ml	-0.31598027909742	-0.176376256090965	-0.253970093726566	0.0124609293165916	-0.158844270794878	-0.195091231666648	-0.0706011033786493	0.00475622302816468	0.0129872842373039	-0.195402448962761	0.120038520730046	0.00390166615390176	0.180686894880855	-0.176771166653532	0.277841886195316	0.00632927936084291	0.344233777335813	-0.139157403822534	0.241382151304085	0.127472013484136	0.228459747093085	0.0077781123316233	0.126978344373868	0.0789542897517062	0.0752230814493997	0.160547728470994	0.0349467351433277	0.0722844597422453	0.0654393072168558	-0.0109981500563896	-0.0505356813301837	0.0465232829364828	-0.0993775294074794	0.146823345423139	-0.146422713872477	0.0681622533116756	-0.127950416734315	-0.0241599589536564	-0.2340530423924	0.0495310855022641	-0.250482599225586	0.13243194739272	425.804560578587
ML119354L	Ml	-0.299763237138802	-0.164024446869821	-0.251126802094725	0.0165969563536221	-0.152265950483361	-0.194189159227482	-0.0798336809199813	0.00905548249867121	0.0099369645922053	-0.186993877906618	0.0973739417331557	-0.000881765561898217	0.186477373205384	-0.176701873591394	0.307480356863319	0.0292470925173773	0.345659370199548	-0.124828702442653	0.265258614170763	0.151383770690922	0.232950636631971	0.00204230417114944	0.128522876310428	0.0414583317855223	0.0843390502724566	0.135428372277984	0.0136230395026074	0.0754851527767314	0.0353708557758924	-0.0209481252635354	-0.0557897098490935	0.0357377668796057	-0.0921956099488035	0.125144581392362	-0.157164592718723	0.0607890150999727	-0.136347738227059	-0.019445229360536	-0.236316058237641	0.0559959958776868	-0.246189699639543	0.149648357902328	497.200639772795
ML122003L	Ml	-0.295548210830759	-0.196005242096789	-0.249479342232284	0.00336247646044958	-0.157442607709228	-0.204821335397057	-0.0776922443279515	0.00264192745116661	0.00940159093815971	-0.20082531672039	0.11798340333291	0.0121582301418071	0.195474516171246	-0.193899551072637	0.253975379946354	-0.00389892646242959	0.358889455049289	-0.146424260950996	0.216516357301185	0.147519793758477	0.219789774268008	0.00734343249936851	0.136486689126619	0.0488884340263549	0.0637474542056377	0.160805468828375	0.0363980072689288	0.0851300342542439	0.0581492025937388	-0.0158693853086205	-0.0502522435178604	0.068461070556617	-0.0886806663336935	0.157109655529745	-0.149551366973852	0.0734207648514155	-0.1326333347994	-0.0276768480119683	-0.224414924127264	0.0667126182685575	-0.241116889349782	0.155866959394309	415.403876910629
ML126147L	Ml	-0.314010210772917	-0.148698429996944	-0.251294800634821	-0.00246849210919716	-0.177876402237035	-0.183481301701845	-0.0723849991324793	0.000455569555856392	-0.00719623736607532	-0.179820283920625	0.111214654135251	0.00920512437886793	0.172812909784398	-0.164511339341718	0.253712645693445	-0.00125487278296406	0.377703973785388	-0.101584455999167	0.286726737884289	0.11636435977456	0.237610766003625	0.0291560858624205	0.139510422018347	0.0710349538463636	0.0896573552659876	0.142012917097315	0.0439175373521538	0.0712123255204344	0.0444048301898511	-0.0181403183044359	-0.0559262138371595	0.0218951425908263	-0.0920378094926028	0.131004889408266	-0.14599899216203	0.0609386962490276	-0.138998586684553	-0.024834976234355	-0.240540637452669	0.0484614086688298	-0.261006942340397	0.123052997438485	484.748535693655
ML13469LL	Ml	-0.286677190893331	-0.177083272350369	-0.253535266551895	-0.00368644163326708	-0.159609221619183	-0.195941302824893	-0.0914025553163997	0.0103445627703533	0.0023165879829855	-0.18825816381307	0.113216975126897	0.0251873907816704	0.185456530075634	-0.181203703486176	0.248366363757106	-0.00875184801471795	0.365475415316456	-0.137896176304218	0.265520775666799	0.135322295000184	0.221028953225692	0.00271797270615365	0.131697899176876	0.071381558468361	0.0920940444357563	0.166238346305154	0.0382934396686828	0.0785971871166624	0.0501867489521522	-0.0174618922814646	-0.0607992810832693	0.0370532064418436	-0.0936238322065296	0.144421785335706	-0.157492756598886	0.074076839790288	-0.134615305788692	-0.0095869036950262	-0.235398938387975	0.0318954840171592	-0.240499384938873	0.142633075669667	471.575878861302
ML136903LL	Ml	-0.320034125769724	-0.164394266299285	-0.244706110012783	0.0042490978389738	-0.172917173096957	-0.192087209120167	-0.0718592430452863	0.0112502997176651	0.0178026421615162	-0.191081013106241	0.108681552241302	-0.000696797014699341	0.194917180547488	-0.159158615117917	0.259736653357654	-0.00804130475381582	0.354329545038988	-0.118907248482383	0.256649816493277	0.127730845320505	0.235678018944789	0.00762449062279439	0.127260635759143	0.0598262734678216	0.0944424958692378	0.168084495998411	0.0347216931641025	0.0809240314417491	0.0406744439657217	-0.0183028010773792	-0.0519628198855246	0.030371697882317	-0.0961669843749555	0.139527332029359	-0.145868733878072	0.0630493779834707	-0.125343000959216	-0.0258546347535099	-0.233874162081293	0.0539061515905649	-0.262162324439406	0.131979795831766	437.289160080386
ML190188L	Ml	-0.307475736486921	-0.159591661669831	-0.238148971373637	0.0111974831862472	-0.168354540938453	-0.18280287332796	-0.078946094933473	0.00272037853271226	0.00273526489417691	-0.178799414051966	0.104467412636649	0.0029580659044215	0.179891617769595	-0.172581108488699	0.319634390982485	0.0323388099848654	0.370154813369031	-0.119223900087267	0.228070854292378	0.122029995583878	0.245180317147888	-0.00392526310952785	0.122107055496627	0.0339573350296053	0.0686672281405799	0.140706752086234	0.0275638444585337	0.0663562781353959	0.0619068113517385	-0.0102990485153129	-0.06135156340624	0.0357353475692873	-0.0983779957275794	0.136766642203779	-0.151664962606061	0.0621410876899544	-0.127344680900899	-0.0208313183559675	-0.235165892959012	0.0601190250859052	-0.263549171207404	0.141027386614247	492.390185968501
ML196704L	Ml	-0.284816883612778	-0.191419974537816	-0.242938276611552	0.00936699298828241	-0.148788201245546	-0.202925673690508	-0.0852596347857579	0.0112708416423355	0.0112964695259439	-0.198742738877562	0.107800064428988	0.0190779026486202	0.185375220875564	-0.197310974960248	0.246262203379474	0.00752422763972209	0.351756674161375	-0.143956573631353	0.262139381964373	0.138696623901033	0.22496117600636	0.00588417899708385	0.129872617189004	0.0466108347086148	0.0961316447699559	0.167581322306604	0.0369296206552108	0.0825133031836216	0.0362746533199159	-0.0114892548476138	-0.062802867221595	0.0504907389982482	-0.0968937657900813	0.159748938309661	-0.144088772754472	0.0836741223307446	-0.14234221806198	-0.00805055585989622	-0.227905794592262	0.0371086114759677	-0.252963311600141	0.134347107274458	426.994256680456
ML202858L	Ml	-0.303686349049119	-0.173069092603057	-0.247822083083526	0.0178547646534426	-0.158168182436437	-0.199339131187228	-0.080528751398806	0.0140250447220751	-0.000324739005145263	-0.207458388536877	0.107820715697676	0.0140753004489495	0.191441545023624	-0.177335723597588	0.265825335375759	0.0105768664437936	0.377270715539845	-0.119081195262037	0.246949782624319	0.12988367454388	0.2167248821046	0.00310080637611953	0.129836844349631	0.0435054799688121	0.0943543885862776	0.154092153242152	0.0195736177914761	0.0800978471979083	0.0440923124202251	-0.0114805177721862	-0.0515555637633171	0.0431920486475369	-0.0804953802782993	0.14192581895748	-0.1529582467688	0.0678512269535049	-0.146483051967346	-0.00912684015680375	-0.228388334731755	0.0404057718700602	-0.243479457030882	0.136304085090063	430.999281846711
ML206525L	Ml	-0.310501020400245	-0.165437866211101	-0.251365878112515	-0.000962910632807415	-0.175944013116921	-0.180213267033734	-0.0705040298722143	0.00410466061871199	0.000816110978978576	-0.191171381305691	0.110342224167875	0.00316234973192239	0.167764492233809	-0.161927416871258	0.28519271266668	0.012265586600871	0.366928875080516	-0.110733045370206	0.265722086041943	0.132947408180292	0.226973118065196	0.0185965796719639	0.134614142413429	0.0331846710891103	0.082996489964743	0.151989968518056	0.0363878246349714	0.0798836189422344	0.0499594649983202	-0.0146133193696005	-0.0542994429887501	0.0261365507295158	-0.087930322091384	0.128791103348123	-0.140569842589243	0.0547143914107494	-0.13891693423691	-0.0156354053883479	-0.234958345677961	0.0611986979879712	-0.262707712160316	0.133719025353224	498.359690336589
ML21099L	Ml	-0.313152975046316	-0.171242901172202	-0.246969710171842	0.00816367014508032	-0.152209432064782	-0.180050121524922	-0.0783348875899129	0.00343979682691609	0.0145086215350703	-0.179753034746794	0.113479806554135	0.0133033876906964	0.194132016813953	-0.171073376044961	0.255589261291981	0.00880030422670464	0.367290852032935	-0.13034216259413	0.248106796508864	0.127931057563544	0.223999493670616	0.00712342176956412	0.144558889571933	0.0343839030054218	0.0962004844292379	0.155133614131341	0.0228214181574769	0.0730689800560899	0.0529665655456839	-0.0120684090712448	-0.0498813339570744	0.0223632812025432	-0.100615939601812	0.143347613183183	-0.156561485291454	0.0667869386383817	-0.13287396714248	-0.0104652809248377	-0.233339868763714	0.0478607147529829	-0.269714606482498	0.143288602886642	416.59618451491
ML21190LL	Ml	-0.295326649147284	-0.166629441505557	-0.25512200212306	0.00309444447183314	-0.177060687711404	-0.170214329241001	-0.0727720938709323	0.0194803272415908	-0.00424395016374688	-0.179770176550665	0.106433154082886	0.00318049604053281	0.182287045744479	-0.17003111165174	0.292868794579406	0.0106826330495933	0.369795960788238	-0.127450208083098	0.246180051438167	0.13263080286779	0.242397412228076	0.00783379913913626	0.125081761897249	0.0398711215563008	0.101977603777011	0.147928036276558	0.0187937251543244	0.0759079790547574	0.0555854254099086	-0.0106519761072095	-0.052594449033632	0.0342503985396787	-0.0890489236429607	0.133958369184286	-0.176077038679379	0.0795527044036943	-0.130556974428409	-0.0072618477726653	-0.236812984897472	0.0288503589853652	-0.251785181401466	0.11478762010082	457.570811589909
ML22388L	Ml	-0.300755408545851	-0.17413524808767	-0.250199936143612	0.00262077761019297	-0.164338004945722	-0.19096350762121	-0.0676083053402125	0.00622391837528011	-0.00576865221523309	-0.193190486052483	0.134627961833274	0.0136321724516983	0.175266635357347	-0.167825201826142	0.258093670763357	-0.00281948843697025	0.345400485558736	-0.144260403407208	0.242756293045815	0.149657814376643	0.243142059562599	0.00844416378597058	0.146655527420717	0.0545717063807304	0.0781246289429664	0.167270500359268	0.0276340106270725	0.0709298166236579	0.0534837057985943	-0.0145209674297461	-0.0472129429228258	0.0360792096752031	-0.0873768269858216	0.154490799111	-0.163569679522691	0.0697137457408564	-0.124726973525921	-0.0160913086784658	-0.231741566759169	0.0412019181771773	-0.261886682003419	0.128970068872217	461.314684456541
ML23173L	Ml	-0.300138375674812	-0.150617410253175	-0.245137635021051	0.00560707751734341	-0.162668263093539	-0.188082209704196	-0.0811116258988183	0.00790004491539878	0.0139965069048458	-0.190350819442164	0.108535530838173	0.0138173961759568	0.19130752373125	-0.167101915444645	0.269840550726097	-0.00721968733938609	0.347735570517681	-0.128399752919146	0.260653387835477	0.13778126930773	0.242364890123772	0.00197408831168982	0.13481230946966	0.0429830286295371	0.0970682278988978	0.152509204110094	0.0187429846037011	0.0841768238517251	0.0485197212885067	-0.0017331810233295	-0.0569056005074783	0.0392367670590484	-0.0988866006341312	0.148865328206967	-0.154368762268944	0.0587064791342072	-0.128901002101445	-0.0292169774309982	-0.227420556609633	0.0328515327471095	-0.278038782128209	0.136312913590232	470.473216686187
ML25014L	Ml	-0.295412826185272	-0.154851531909042	-0.23850167719992	0.00496699014647022	-0.171760144249965	-0.19219183241556	-0.0803342084346629	0.00576581082711679	0.00781101186905316	-0.183032314505616	0.122764890837473	0.0189991008372908	0.19171436338659	-0.167488096572317	0.265749106015096	-0.00782315472825248	0.361000923680018	-0.113361462789528	0.262592448689146	0.128963894740721	0.240169144188079	0.00306686897321277	0.142167580480836	0.0380947056334525	0.0705024995941279	0.151945667984281	0.0163749869904276	0.0690613683416885	0.0562354158461825	-0.0146170188456316	-0.0523058439837636	0.0354506258823302	-0.111227931428406	0.140655423881121	-0.154616005987059	0.0662205996847622	-0.13615234992611	-0.0236730684188071	-0.233915940229486	0.0391155263655401	-0.262855443952385	0.154731896886767	468.668224613004
ML25593L	Ml	-0.317281150773133	-0.150214707204905	-0.24753419127453	0.00575032117306176	-0.179502238702066	-0.175617945513864	-0.0736341388951775	0.00340037303529382	0.00276401954184127	-0.180736115358329	0.101090193694663	0.0117287856591171	0.193852412152864	-0.154315718182992	0.29534062373151	-0.0050381017913921	0.362755357760927	-0.109001647620482	0.239606181537018	0.138833784935142	0.247368231052876	-0.0142954951219813	0.122904371719826	0.0444790918505433	0.0819442830986552	0.157151559603579	0.0278452123503262	0.0666807449939513	0.0565413448957701	-0.00856603830051965	-0.0440893318953016	0.0248342051549856	-0.0993226011868015	0.14715911836085	-0.143399564430748	0.0473586797105066	-0.134069831896262	-0.0285686288177221	-0.230477234845149	0.0324123730219418	-0.26270194763711	0.146565360413214	467.477221242867
ML26409L	Ml	-0.296473010056701	-0.163570243515709	-0.251623156134911	0.0113430335365016	-0.16183515875882	-0.178071044285006	-0.0874536854472067	0.00228628186600502	0.00263319236024688	-0.183272120277953	0.103120750337452	0.00858918289652702	0.184180040920977	-0.168495752513606	0.283887821307364	0.0137053615463546	0.356298524106293	-0.125810558724127	0.262207313929617	0.156991858793525	0.238337558474977	0.00180536952144971	0.134458855767796	0.0371634832330393	0.0963861462147592	0.144900428611757	0.0163300479141173	0.0639321652497987	0.0452299033297753	-0.0120664008577673	-0.0561143763608847	0.0308534453517155	-0.101265061501623	0.146892557418879	-0.153666035620146	0.0482549082722133	-0.134699852072417	-0.0308282325577522	-0.232144469391425	0.036970088167809	-0.247795349319239	0.158426188266345	517.957711088647
ML26422L	Ml	-0.307995185263305	-0.175782109411631	-0.243114754126418	0.00338538197583688	-0.170481992466254	-0.194385039406879	-0.0695005116981014	0.000519985734344956	0.000813772591840828	-0.188733178062739	0.112158226551026	0.0235066524307199	0.1868723027645	-0.172062124987826	0.249793270119106	0.000636256047619276	0.361836582700365	-0.1363152192423	0.259650969128054	0.144382549653252	0.225899609941828	0.0151313433864988	0.137332299441373	0.0497485695268256	0.0963519698544151	0.16673768405248	0.0319449878891933	0.0690177787603058	0.0379545530583107	-0.014422502404378	-0.0529250340959486	0.0287192335328411	-0.0982155370166253	0.147756315376313	-0.152147836429924	0.0609548125590133	-0.13134691410716	-0.0136176336210864	-0.224539597171731	0.0380439990521261	-0.250341181664546	0.146777245048662	467.423739642043
ML30816L	Ml	-0.297476124028873	-0.166314219065167	-0.24037304473125	0.00857281850412242	-0.167261605720046	-0.193503394457089	-0.0744883251443819	0.00269305978708015	0.00137366922528158	-0.190293420774745	0.11301507853662	0.0141965220458584	0.198294719449221	-0.174633485924517	0.266936768061656	-0.000321447636457949	0.359893301851052	-0.127222524655053	0.248764658294051	0.145955664239594	0.220666599302756	-0.00264498191632199	0.142002431842985	0.0404706786515248	0.0838016174637654	0.170249781456213	0.0329748168664008	0.0758433214554142	0.0329350836836182	-0.0187636937853792	-0.0544716928343326	0.0340157056841334	-0.0995460216409838	0.149312548788627	-0.145433256777734	0.0615816691884514	-0.128812162833535	-0.0223177369117776	-0.231407007303322	0.0496609432500797	-0.261389503562951	0.143462192075409	434.313031722293
ML30907L	Ml	-0.297948205944534	-0.172432681883381	-0.252675664327735	0.0103261006693128	-0.152732857897016	-0.187465377826034	-0.0799464854972746	-0.000222086039351227	0.0117416173304715	-0.188487205723876	0.114175492560824	0.00843142368138027	0.187727081533845	-0.173523877240026	0.263561210985864	0.00633118674749977	0.352233342796238	-0.139121476754242	0.246219964243814	0.144203242194319	0.225627063312528	0.00618561745000921	0.134341718100027	0.0452635311463615	0.098285252909764	0.161572686259324	0.0238215999804994	0.0703305840314892	0.0555467102587711	-0.0209951250015595	-0.0547522203267686	0.0369596211478969	-0.0909756731674698	0.155779381679592	-0.145686676278829	0.0709890753438662	-0.134430349867758	-0.0167257352451676	-0.234673846947299	0.0419467293192239	-0.269459073757962	0.140654386043364	396.854537342745
ML35063L	Ml	-0.31035281767208	-0.169978886698088	-0.250922625149544	0.00493312509333428	-0.151054738774508	-0.181361329166026	-0.0815858323293715	-0.00680884162634056	0.0163843449712939	-0.178074559640708	0.111154017074363	0.00543677016869542	0.193987291035338	-0.170177912043356	0.260276672352828	-0.0129860794568159	0.377548324486275	-0.137525998327775	0.216642893681406	0.143510979240039	0.226344561981873	0.0132809403672981	0.14553375050267	0.0539686498393825	0.0844343334173238	0.148828208166811	0.0435071372528639	0.0630796697535536	0.0528968450354585	-0.0147165325136771	-0.057646984742579	0.0296766229731105	-0.0929638609005078	0.145912680720814	-0.14652324360501	0.0556973865345129	-0.129088960934434	-0.00746884108445976	-0.236248462320674	0.0592186385099293	-0.272322645362985	0.155555309189766	401.865767686295
ML35224LL	Ml	-0.289792192062173	-0.187402369432708	-0.24596171468531	0.0077967819055078	-0.159457914242913	-0.179527421328685	-0.0885713241654001	-0.00176087835007163	0.0100170906024397	-0.178052627801894	0.0956513257828111	0.0175724179706732	0.184341304274305	-0.172144007758484	0.266681136333784	0.00274081617738562	0.369396298816396	-0.134238714829647	0.263243439682315	0.130539324630167	0.23182203949647	0.00203400783362562	0.122614877401313	0.0488281133594602	0.111029811500114	0.151468875884626	0.0244113318774802	0.0834985862239632	0.0364662494061253	-0.00754634892762164	-0.0567703086117228	0.0338964910214244	-0.0888236730307387	0.144425973887783	-0.150442292417884	0.0660439620795807	-0.135444606392811	-0.0112315784412856	-0.237499367310496	0.039894374517175	-0.262911512254102	0.143164221379026	432.157158362336
ML46339L	Ml	-0.30207200332948	-0.15992460147422	-0.253164029419562	0.00978466023666898	-0.149439196030812	-0.184271773415846	-0.0864972770212593	0.0195269637575178	0.0111602402320247	-0.195119445452191	0.109292781329715	0.0109721965962533	0.189608536648975	-0.183811618343367	0.259208289735999	0.014834141117905	0.375056875266083	-0.137910430824252	0.241468200677756	0.13295468296748	0.228301589769389	0.00759113334094397	0.141898387371477	0.0438398361242526	0.0768651196570735	0.153442301907016	0.0316119427229631	0.0723368178147152	0.0563383826251072	-0.0111654862570668	-0.0553057450149322	0.0314757893305795	-0.0944519056333399	0.143991307497849	-0.157979069452759	0.0687962540375561	-0.135425925221447	-0.0122191549091286	-0.235293764740201	0.031969287824703	-0.251181430172769	0.14290713812263	429.40856335862
ML50909LL	Ml	-0.322760993854828	-0.167920013150308	-0.263252569758053	0.00832343236836185	-0.173496811578169	-0.173216691408982	-0.0710875454192548	0.0104822182197742	-0.00581272876656619	-0.175567467752826	0.108689159449538	0.00738948124252767	0.205063089719797	-0.16444265288235	0.24912377232653	-0.0114385867680748	0.366723919209166	-0.101767768595926	0.269725217123493	0.126765268135635	0.236310248445287	0.0115376886465023	0.132606640614045	0.0342358557127025	0.0971699968695242	0.147622051703953	0.039908332647836	0.0723158739856156	0.0531460301987299	-0.00737575578992857	-0.0608482611366005	0.044214751482388	-0.0815709730163328	0.134504052497424	-0.157787631608336	0.0785316674341406	-0.13489850916878	-0.0077984330974483	-0.216881380198242	0.00754652307213577	-0.270069002098783	0.126058504944684	497.040479332658
ML51713L	Ml	-0.309679121211139	-0.171304130662937	-0.250721620523219	0.00984162796202218	-0.158009456765873	-0.188517869659658	-0.0874141831613292	0.0000330389687885702	0.00715020455671759	-0.179387542160602	0.10128596161564	0.0121551388709104	0.191188655148146	-0.1697412890842	0.264648075185157	-0.0000183966909725873	0.359998643147905	-0.120338943634147	0.260843015406565	0.141642495159978	0.226863807711272	-0.00102294400890504	0.143015217852473	0.0416305145333577	0.102201202259845	0.153949750555874	0.0331436073892829	0.0859332188077296	0.0357408477483192	-0.0108618375933876	-0.0528873197014714	0.0340332838967312	-0.0864903208386638	0.141821283338236	-0.148156220335549	0.0622015924127821	-0.141411867130818	-0.0132328168796517	-0.234946184344547	0.0386188683627556	-0.256362944008711	0.132564957505296	423.752286129526
ML54419L	Ml	-0.302310335501355	-0.176295917256782	-0.240852431611787	0.00517818344971584	-0.165847430465776	-0.190616566431781	-0.0667029776076872	-0.00352983243029053	-0.00585510809276684	-0.183673265132897	0.0928216264978056	-0.0065118328917796	0.186304427292029	-0.1808025756263	0.275395613771266	0.00425650007377024	0.370639271879821	-0.135157573757091	0.242329292306497	0.140586477472443	0.218201097177341	0.00712431864577018	0.137816515835144	0.0460705883857387	0.0819854909205724	0.176014525292952	0.0354354383124645	0.0935469067424764	0.0306175352272739	-0.00345168224906461	-0.0449223914899314	0.0327824798966672	-0.0834801588527295	0.15936825934435	-0.143191361074781	0.0626320064102573	-0.135230809453893	-0.0275322005422331	-0.226780730327558	0.036895833295194	-0.256372574741946	0.143115367308884	402.261701123132
ML54423L	Ml	-0.296725720880659	-0.185072173380045	-0.251502402814997	-0.00746439138278827	-0.163090440985022	-0.186746340789977	-0.0971379784873983	-0.00210942304726302	-0.00412331138183281	-0.183658957439861	0.105515555607603	0.00579786652837131	0.182354541517858	-0.162016689692565	0.26221634935273	-0.00034387035174442	0.345711287213717	-0.115129416873842	0.263844175073741	0.124082928995975	0.236790961138464	0.0087348125499756	0.146766281534465	0.0428607326901366	0.116196311049471	0.160173292312182	0.0245439778864784	0.074489886623662	0.0548254256024078	0.000900077881904323	-0.0490344787779451	0.0441733383065467	-0.0864144901366813	0.147653494750447	-0.157446174345186	0.0758724588108174	-0.136221474343747	-0.0276402451150871	-0.240226983783764	0.0455310381936693	-0.256841410039701	0.139911580429486	434.991406592732
ML54924L	Ml	-0.299464893538677	-0.168651785641606	-0.258047327153159	0.0202870998554509	-0.15400051068315	-0.188105224245535	-0.0814513843390151	0.00581799714878108	-0.00953869491740446	-0.188542964548606	0.120629386899536	0.0179775911608793	0.183279930060157	-0.173366325950031	0.301176243333396	0.0268609075754263	0.347446663784788	-0.127797664988199	0.253800531869254	0.129623068092468	0.222169170956446	0.0133770412996867	0.136728716611968	0.0453056019796918	0.0858286020286384	0.131710593880751	0.0316386168817015	0.0667297574911992	0.0597576816376946	-0.00625900770713149	-0.0561018287711107	0.0301390439177006	-0.0986362772345989	0.134875750386852	-0.150797531113148	0.0650341951585582	-0.140284864326065	-0.0232853085377522	-0.23286973989473	0.0422537584207635	-0.26126249209252	0.146015875250652	424.067155508361
ML61270L	Ml	-0.309497358500512	-0.181460774689381	-0.249595971194844	0.00976510570980316	-0.155357286717892	-0.188970138756787	-0.0807705212863646	0.0125592502747919	0.00303732539335638	-0.188171007968564	0.108937302184796	0.0214363459447828	0.182311324358701	-0.181284695075785	0.265093138395599	0.0035037311622439	0.359906188111398	-0.12438121033439	0.255693448753073	0.130703999845065	0.238008725155543	0.00580856432849631	0.129981311149787	0.0462809743498559	0.0808487780564287	0.15504175751577	0.0301398966247344	0.0700140201743841	0.0524481244844172	-0.00519454831717992	-0.049263445606702	0.0435632480401169	-0.0860140390540008	0.137644378990058	-0.151249074282037	0.0589843321025904	-0.135140214764852	-0.00992383709186387	-0.2326525415696	0.0429690982286139	-0.256865109691032	0.141111405567379	480.207792324868
ML64499L	Ml	-0.299642720047518	-0.178075571802661	-0.245126381322442	0.00983148546204412	-0.158036027007972	-0.174944616697136	-0.0912177955850639	0.0123694138677337	0.0119998216150978	-0.177302971077553	0.114064367890271	0.0184869900018555	0.196953643044871	-0.168106345249132	0.281129120486793	-0.00216235137898706	0.364955905391676	-0.129352972272495	0.260986239990385	0.128001486661236	0.233793358733085	-0.00593090416193486	0.124108963765902	0.054886045646333	0.0876967192560424	0.146927713988459	0.0202238699875837	0.0683013305859593	0.0425995526090312	-0.0168684746738573	-0.0670825064795633	0.0439620819968755	-0.0972539900668104	0.137735534807285	-0.160234441275427	0.0670773581787981	-0.135311581429043	-0.00797930850014239	-0.231720654734827	0.0317239480232034	-0.252885464822074	0.141420126594115	489.099658751134
ML65221L	Ml	-0.293039175650409	-0.170337672437164	-0.24048211763349	0.00375920814975288	-0.151811856283425	-0.190650514056085	-0.0799512732224722	0.00964815693549301	0.00217492299210283	-0.180486287357123	0.0871405493773937	0.0112839332537898	0.19082027954555	-0.169958127719117	0.265249645325724	-0.0108195831360812	0.377103329523378	-0.139896383151049	0.257327148861879	0.130120928249036	0.23474293015546	-0.000281089042745389	0.134404129838466	0.0551260109750501	0.0857187634486739	0.152304727851886	0.0279049621150658	0.0736236191916173	0.0438104241563741	-0.0000120285622658908	-0.0563773145880363	0.0402572602233121	-0.107294993557295	0.146071068788622	-0.143478235397658	0.0697728737806407	-0.127539094562189	-0.00818585734712463	-0.229974518474577	0.0407354236054526	-0.276448505970519	0.137924331804102	461.816496230349
ML65540L	Ml	-0.314089198761433	-0.158886517053808	-0.259043671230639	0.00424216970896351	-0.171692548375979	-0.185016969779435	-0.0803349742555974	0.0128517838658117	0.00717921196950905	-0.174323572863671	0.105193782524251	0.00210164924028693	0.185324422446561	-0.146821096150159	0.290289746416058	0.0122766819954801	0.366044874564081	-0.113202857585548	0.255162031053071	0.121956143038478	0.232784565714236	0.000184534176363162	0.12919238595182	0.0399573317333161	0.103582103190947	0.138368978231401	0.035301313238994	0.0705539662610372	0.0455789066583572	-0.0098639109961926	-0.0550952705365208	0.0401442677036187	-0.0821001449834979	0.147030954516765	-0.153967448384319	0.0606884445868884	-0.145606407466037	-0.0174785822373602	-0.232404963160104	0.0230545546626877	-0.261298716573758	0.132182046945075	479.728593904432
ML69538L	Ml	-0.286826293428407	-0.18399704578832	-0.243202856950221	0.0119992541017272	-0.15344481592758	-0.195930118404719	-0.0836687764176221	0.0183082017527221	0.0130037451738196	-0.194419094390046	0.094546435106293	0.0219406291531885	0.184412399993436	-0.178941853342199	0.279319522220259	0.00437124183982389	0.360843459377521	-0.144772349995876	0.242108620587227	0.14101146621704	0.234625965169973	-0.00411955566837953	0.134652723921525	0.0376327109818004	0.0785542429814519	0.167548962670584	0.018379387608895	0.0843254292111535	0.039914933134051	-0.0144863270450689	-0.0551568629402757	0.0388861234739116	-0.0975231788938359	0.152168770189116	-0.157788437524102	0.0642791902522573	-0.133614146152724	-0.0182080612748653	-0.23340224199084	0.0329316831845985	-0.235733825048845	0.159470742881551	427.800353970334
ML69558L	Ml	-0.319604584749436	-0.147208940052552	-0.240142950924598	0.00552746684656727	-0.177657607183865	-0.17913243062309	-0.0754928242477572	0.00252951931616605	0.00413154952278132	-0.180744781066422	0.126450283487582	0.0213885655636076	0.188255101023046	-0.178162325015958	0.2623375817829	-0.00384233888276225	0.361656720971475	-0.128056522220639	0.253489014211584	0.135620082269837	0.237521167581289	0.0164786838517734	0.14903962699389	0.0482268398230463	0.0771108077724762	0.162658663207859	0.0344868041383473	0.070412038812825	0.0523445007083008	-0.00955678504485793	-0.0484507144668816	0.0334327951500199	-0.104065022026533	0.13005491474763	-0.139259205962289	0.0609771161359468	-0.13382133621953	-0.00989331077755474	-0.236368898587405	0.0417281298909707	-0.271960013825379	0.107562618067586	468.725526345237
ML71127L	Ml	-0.310613196584771	-0.161471292702622	-0.246452410991679	0.00754271227392406	-0.163060437492249	-0.180336084836085	-0.0849507460624385	0.0107899530075532	0.00515397622061466	-0.177229123642113	0.103233568610252	0.00451214523003353	0.202718592165352	-0.163541562829276	0.280444319585493	0.00965430024839684	0.371514569626732	-0.133523163992914	0.247246581267716	0.133683283006084	0.23538624795957	-0.00057186437822244	0.124417984278458	0.0511270130080675	0.0794261627148577	0.148504820654597	0.0306725453078227	0.0710811707899412	0.0443846722902575	-0.0211238135990608	-0.0596734697117608	0.0393948624183041	-0.0956537280161653	0.138816222776655	-0.144263377628413	0.0681117771677748	-0.13279426083376	-0.0240412426474393	-0.227945026589126	0.0340524244286924	-0.259192566116763	0.144567463617709	446.600492610566
ML72400L	Ml	-0.312222764539411	-0.162260822843892	-0.248283832300907	0.00295759993852643	-0.158322935307942	-0.18334217743244	-0.0821931177789855	0.00305137775728284	0.00552433328592867	-0.173736560202834	0.1077605732818	0.0146732074084536	0.185928311301464	-0.166704393004396	0.269034793760592	0.0100846908824103	0.378524084834105	-0.133728437573045	0.263344905407398	0.116967960042659	0.221566101324014	0.00837191018293312	0.127429039134873	0.0642054252007969	0.102464123754029	0.149988512674001	0.0326558992730978	0.0750132637229729	0.0433219880865231	-0.0129082937018551	-0.0673570044326196	0.0455363563241271	-0.089971667164534	0.128914807560403	-0.150243145300372	0.0585515405607896	-0.132317511984125	-0.0176203500713727	-0.228915638742274	0.0311670955977168	-0.26772653589265	0.140817286976763	422.229682473775
ML74260L	Ml	-0.310517654831507	-0.156805403924724	-0.245994175706377	-0.000879423000326186	-0.172095242435122	-0.185301700190417	-0.0689986107353582	0.0148803615005566	0.00923093571040873	-0.18076156484254	0.114610685769839	0.0216326634350362	0.186179330600006	-0.169444863946463	0.27560356135542	0.00852191955419286	0.372514905469128	-0.120198539180445	0.26117837595719	0.113926344634869	0.224038036027487	0.000205110217987283	0.13957524531035	0.0504410395989345	0.0914653599756892	0.145032500167745	0.0279602892799351	0.0741567001412778	0.0447893754456137	-0.0155597682490571	-0.0706858811942009	0.0574094872998714	-0.101013962438987	0.142845521850748	-0.155688884146423	0.0629298389566264	-0.134290363720332	-0.0178966835930294	-0.230001668754635	0.0257930629104493	-0.257859656938127	0.129073396658709	447.50429633479
ML77535L	Ml	-0.304041691533323	-0.177207881851285	-0.245422198630452	0.0128602208292844	-0.160056279207442	-0.20174574209488	-0.0834255684907145	0.00136144774080509	-0.00210325936766175	-0.18877675362181	0.112243772259274	0.013723649125026	0.19569916622863	-0.180868113406463	0.269862772766319	0.00672040169224839	0.365535885525435	-0.119223207030879	0.245118428969826	0.124880922143335	0.225266362748655	-0.00363941604352521	0.132707922506843	0.0422834183370848	0.0724509817257459	0.160973563595556	0.0201392519794116	0.086282359938531	0.0494423364111495	-0.0230004322316472	-0.0518382140953027	0.0319508777409371	-0.0964524290998686	0.157036695651086	-0.142365234125561	0.0667226474591033	-0.119037162341676	-0.00031945526498537	-0.227183478896251	0.041446708505678	-0.256541365333037	0.1485380887868	450.962462802773
ML79507L	Ml	-0.328455315934566	-0.160828265784343	-0.257224805994148	-0.0000579246039747894	-0.170335771764881	-0.178629390800529	-0.0759807230323483	0.0101274394362987	0.0109845395793353	-0.184680552283669	0.107638266290197	0.0133748766360088	0.192131107691584	-0.153581697291422	0.270384254121046	0.00721275096261797	0.35468454754723	-0.117877572534412	0.260439936590888	0.130374978006212	0.237834605756407	0.00473612990406679	0.140016628155246	0.0437655539636887	0.104624730898639	0.143547856079301	0.028337088619068	0.0664505523818144	0.0449322033307549	0.00141822987685742	-0.0575356015875753	0.0427610548335098	-0.0881903369255402	0.126319082422462	-0.145961360036349	0.0586022791849801	-0.143249942435168	-0.01577542758275	-0.217812032067697	0.0141147350403045	-0.267262018802119	0.148625312152977	430.938400194163
ML83922L	Ml	-0.299618473709375	-0.166311924339104	-0.252521534517379	0.00799843746456553	-0.16608367578219	-0.188597506767177	-0.0850736000223632	-0.005146443486909	-0.0100000767164935	-0.174660440628039	0.109446193174217	0.0021138152866433	0.177721018873793	-0.162883223278388	0.294903666040959	0.00707140401052854	0.372101396262496	-0.105862930894306	0.253894788001333	0.133665329555371	0.238345753002105	0.0159736029497813	0.134275989919868	0.0248193852823047	0.0887353835371627	0.142322879186911	0.0255868597272417	0.0675031034730263	0.0483915987435376	-0.0116257393411753	-0.060259167187022	0.0243274566967519	-0.0922341141665098	0.141860265663411	-0.159889483334951	0.0625175190373386	-0.137124919797808	-0.0030537549438684	-0.234497710500657	0.0397127009140344	-0.246099891547964	0.148256064158298	442.752967777959
ML86576L	Ml	-0.320090996285173	-0.160958920778048	-0.258856078242061	0.0102280860152516	-0.180362256961784	-0.174953466740546	-0.0707812369889144	0.0112924354240503	-0.00116379328997545	-0.181532415702299	0.106263233790294	0.00222151059737057	0.180967651329287	-0.162059317669298	0.290710051311069	0.0218150240760152	0.380198297693795	-0.117880887302599	0.243276207261365	0.131517242772958	0.22768686394156	0.0151793156969635	0.128668164075824	0.0531208944261472	0.0876255615700642	0.137384563320642	0.0370152428447989	0.0516148642628029	0.0461796712233452	-0.0136500363678897	-0.0386523869260594	0.0229264357795739	-0.086906396926963	0.144265939450634	-0.144689165431677	0.0603607373468685	-0.143765434741749	-0.0218976866739842	-0.228012176010737	0.0405597977632661	-0.255311023236312	0.130445884302118	426.830623259837
ML88687LL	Ml	-0.305062394059087	-0.179463144177402	-0.257050193118465	-0.00221433253302871	-0.158029408424285	-0.191754582875978	-0.0766259299800761	0.018418341155882	0.00593266568275829	-0.185035383205601	0.103174970920221	0.000878699264433363	0.175603114020142	-0.171124899476113	0.271979060962431	0.00462734293357688	0.350337519425348	-0.126997177842057	0.259940655919782	0.135834275071414	0.232466639706078	0.0206743317677761	0.140774775912765	0.0538762366577645	0.115403690789319	0.147915214748621	0.0193157161842045	0.0665935303965204	0.043583231738495	-0.00948185227466559	-0.0542200091054392	0.0420891018198983	-0.0850636408661385	0.131484496778797	-0.145705769375237	0.0777956373186839	-0.140010801033191	-0.00691936750877955	-0.231064145843256	0.0339006001801888	-0.265679749456367	0.138902931800069	393.661324103903
ML96035L	Ml	-0.313769584162759	-0.156999549137146	-0.248350152565152	-0.00460775797334442	-0.168347058377462	-0.170599929219798	-0.0758439031122024	-0.00135706865141078	-0.00529818418615342	-0.159554254449876	0.11389477210022	0.00165745985615616	0.180630401710336	-0.15455448701652	0.30553766206581	0.00653341776061878	0.363196964429661	-0.116928562989789	0.250074653891896	0.143376077021388	0.23652898306961	0.00179602781956008	0.131619893921481	0.0339844592443534	0.0873994102875359	0.157225914920791	0.0285752592371962	0.0642008727090308	0.048370204035983	-0.0242205204567977	-0.0486101439624365	0.0269990148515734	-0.0967784562566216	0.140728977548285	-0.153525356667901	0.0591569775460933	-0.141332640388214	-0.0253225933711664	-0.241998253661686	0.035525094100672	-0.251974471409141	0.142960429887326	522.822559355876
ML96036L	Ml	-0.31404992092865	-0.170059302815722	-0.24689786804217	0.00632052115075237	-0.178485943893817	-0.178584555050709	-0.0672989065244323	0.00496343995543813	0.00114741812842285	-0.177944523100373	0.120507376675409	0.0154241846787411	0.179054546330917	-0.163301667007254	0.270011411390786	0.00465237087198416	0.359249436369432	-0.132717930950006	0.262326260629608	0.128548125781329	0.242101033783623	0.00717023281611269	0.139140572153218	0.0510033461874289	0.0733293531116955	0.160005525062281	0.0298170654520994	0.0749974527236082	0.048127839853169	-0.0131587422419576	-0.0546078721881159	0.0426433385333728	-0.0985956789259581	0.145253925671841	-0.146243940306344	0.0523498379751845	-0.131514576432898	-0.0138015287778942	-0.224580194209494	0.0258732203746834	-0.262537412426503	0.130362728161156	501.577891211705
ML96983L	Ml	-0.315144205951254	-0.169821683784084	-0.241476642045868	0.00532539250681081	-0.153397742199585	-0.2007054574006	-0.0779378250920816	-0.0039167297384659	0.00975798103240856	-0.197974922215981	0.111193787281904	0.0116120566698249	0.184592271342548	-0.18526813170176	0.257737337798356	0.00900679424243048	0.346175417337897	-0.132186550549141	0.260564651105386	0.145908935549006	0.226610054791027	0.00564411586232867	0.141602187150945	0.0365982183690657	0.0653438245118669	0.173347552004722	0.0297964945010023	0.0810399795421594	0.042337286099809	-0.0121580732693152	-0.0381825972439013	0.0285385856463734	-0.0926612238908492	0.158781838814854	-0.147502008439124	0.0706647504473422	-0.12345866898876	-0.00779226995223579	-0.223494564156603	0.0442792382953344	-0.262455814945123	0.139076360661332	417.725017776276
MM112287L	Mm	-0.305637196886082	-0.176368732843686	-0.255485153104215	0.00400061583179786	-0.15881069178806	-0.194700365546676	-0.0780291982154945	0.00737453001167184	0.0029084636387345	-0.197530319550202	0.095282206218906	0.00568602226812495	0.190798837195185	-0.181423514472128	0.256037634667973	-0.0112663710236795	0.362808795249976	-0.122448737870652	0.245351563409943	0.121035704576878	0.228011668981496	0.0116775640419548	0.130783321098917	0.0489290888448939	0.0904449439922187	0.173594886837458	0.0293588015720978	0.0810618610365924	0.067620254909553	0.000597672575727952	-0.0395334264598108	0.0438983906501097	-0.0838377713345269	0.137821830001058	-0.157350657868336	0.0767561809336544	-0.123949683164807	-0.00184170733097037	-0.228789105672442	0.0416993874092718	-0.267983606441225	0.131446013618802	430.455683245204
MM116451LL	Mm	-0.317794750682496	-0.184553318532271	-0.258346402641853	0.0108626534475522	-0.171356327441362	-0.190722755277095	-0.083224872199153	0.0221134611676308	-0.00137062317155189	-0.190883610751645	0.112222241769564	0.0185590520706511	0.193016540509897	-0.164141305719584	0.27242455480941	0.00716709583336041	0.343864005564654	-0.121575992382256	0.247482201149731	0.133968976711399	0.225935950432135	0.00912434516950945	0.145735306761445	0.0404505095693684	0.0946396974921196	0.154365373432543	0.0306894968211879	0.0732230796867552	0.059504817680734	-0.0164717520133216	-0.0499063567257327	0.0393558502533807	-0.0854212991568033	0.136329087781341	-0.141916983580986	0.0665081804391969	-0.131390732928739	-0.0154349150923255	-0.234127222801618	0.0331391387584542	-0.250659241660581	0.138616845447356	430.242456562078
MM116608L	Mm	-0.321079219443429	-0.149710594274255	-0.243991254788923	0.0128915691802007	-0.171666759646389	-0.179520568552065	-0.0693996292238708	-0.00266355801460205	-0.00291725307953306	-0.179268493653104	0.108449642162761	0.0015612361814765	0.184647411787003	-0.157801965237378	0.313528110482629	0.0198485199691583	0.359631302832379	-0.122312893271179	0.252743401735503	0.131808480580838	0.235102920027781	0.00394086436745972	0.129975763058953	0.0315611177803325	0.0736557370885035	0.145424166515956	0.0403847451540475	0.0605462460533696	0.0500620122058533	-0.011025686039944	-0.0659366182174306	0.0636696853654739	-0.110790819929809	0.141518342441754	-0.137212862438131	0.060726988269162	-0.132754824463747	-0.026065109268131	-0.22502630541768	0.03636422586578	-0.267405499886466	0.118507425739696	452.285834611782
MM122072L	Mm	-0.327904729979903	-0.151180987892124	-0.248956396627351	0.00944459811854634	-0.183341832261291	-0.190506760928118	-0.060262613066861	0.0129836612147124	-0.0028718842420678	-0.182704882243137	0.113907875566202	0.0126015022351924	0.179650725904034	-0.176978624437008	0.296407045118681	0.0182862719619523	0.365202948861779	-0.102936485945777	0.233822751392063	0.133234380615562	0.242294770429182	0.00250043835924918	0.13298543221568	0.0413713163472623	0.0847584375121773	0.149857877900098	0.0233625364923036	0.0595171902422082	0.0513928682896098	-0.00932347906538243	-0.0412422748461657	0.0376068801015894	-0.0834218903090272	0.133585700084606	-0.159186350330016	0.0517328400123593	-0.137342058737486	-0.0149441596113874	-0.225749008998254	0.0381460442704551	-0.253506352383288	0.12770667865914	483.21335128196
MM125219L	Mm	-0.298023180320098	-0.191915247778609	-0.256820463254031	0.02600009194099	-0.171392955903124	-0.192117182040585	-0.0699250151963717	0.0141430661309989	-0.00584736959425069	-0.200054700025416	0.113156729077227	0.0236594336631174	0.157828280289836	-0.169136006351792	0.313632227914809	0.040866797430979	0.335100770914712	-0.112883037716227	0.25929866002925	0.126789159676922	0.233872327253372	0.00022474560417274	0.140425059166744	0.0334658528197803	0.0802250685000585	0.154215641285367	0.0255865698624337	0.0627815131393718	0.0488427779902124	-0.0132226839389592	-0.0562161154565271	0.041409838141625	-0.0737476480063823	0.117476959700898	-0.143868787386061	0.0629372805584788	-0.134219060081668	-0.0207988784024814	-0.237316564590677	0.0493761398571889	-0.260591311209465	0.14678121630418	515.39462458161
MM12786L	Mm	-0.309842030746441	-0.176833932475048	-0.240385128817665	0.00781588771407012	-0.166939917655372	-0.225791300881035	-0.0669082572636143	0.00670233957028684	0.00803099615315941	-0.21347325081513	0.107891113457238	0.0216695147167815	0.173756419353506	-0.185957527398292	0.252542319793027	0.0154020126677171	0.347302508027466	-0.125752886985196	0.250161410800753	0.135285335096457	0.223132689945516	0.0155633435881029	0.134965152643707	0.0480394810355786	0.0964732301558187	0.1540952082307	0.0395186820022378	0.071852747036717	0.0428276704015741	0.0027278352350384	-0.0436016934687329	0.0460182497116833	-0.0780637877763916	0.136463591844417	-0.13592603191886	0.0647852769616703	-0.119443449986791	-0.00319311722520092	-0.232328433738398	0.0697371989383045	-0.283163461361741	0.134843993432379	377.69198839165
MM132861L	Mm	-0.317456791631467	-0.171013373339847	-0.246951099837839	0.0154057647326783	-0.169269189254464	-0.188614181276084	-0.0801909236331969	0.0226938977388439	-0.00256537088136333	-0.185873255572434	0.0933031991943409	0.0185325252090878	0.191663904580981	-0.167457645955113	0.268831530667205	-0.00390646026889851	0.374944462147218	-0.107841786458691	0.256550962622205	0.12864619395624	0.241451831112772	0.000956909201985931	0.127775699496553	0.0410160456643575	0.108188960635102	0.13485860890525	0.0254640654019878	0.0809110791889117	0.0518855461027234	-0.00612731671323302	-0.0661934561926834	0.0476698346632745	-0.0835583021548402	0.134648410208152	-0.155068859164535	0.0646375632050402	-0.133013098124438	-0.00411933639277052	-0.228534650507755	0.0289399398923614	-0.257258420578503	0.116036583410888	438.963497777381
MM134880L	Mm	-0.29732818391297	-0.15512431872336	-0.251152037934899	0.00660643018074795	-0.159392251010639	-0.189922246465055	-0.074981859930858	0.0151289119665065	0.0128041220194304	-0.199525510470465	0.107589283630894	0.00362962530567247	0.175617789000494	-0.181584886390799	0.278487323272218	0.0143605921807426	0.357980149755312	-0.149555604039128	0.238736908329674	0.157808000002426	0.22255513212464	0.00829469564017473	0.135781169651232	0.0438153712566709	0.0945551836185577	0.169221754987388	0.0379971270170465	0.091375004320997	0.0390416835716559	-0.00584930403235083	-0.0536205717435058	0.0420977137419842	-0.0766678667337004	0.122652499700628	-0.151843822641961	0.0564148679144961	-0.138887168988495	-0.0272736224163207	-0.232509803150153	0.0359573286130284	-0.264762305943974	0.141472696726015	392.1601956441
MM147617L	Mm	-0.308577747597184	-0.188756392115741	-0.246037741956345	0.0100956375605057	-0.151970624208824	-0.198081691333434	-0.0675603167253525	0.0308002472404569	0.0175839494394379	-0.182136005826974	0.109671770206097	0.0152974325658321	0.185141458330577	-0.175264397854337	0.259677406427045	0.00128316165832885	0.353528202020667	-0.116278061066804	0.262872126578047	0.130571055523109	0.223608875214038	-0.00647870689654179	0.129508804929357	0.0362721219572319	0.0899620289611777	0.155284799546462	0.0332472855872598	0.0744016856825016	0.0446099740090726	-0.00914817934155309	-0.0452140672895598	0.0427868815576221	-0.0793558056097687	0.13027769144187	-0.150003022635249	0.0625904525953866	-0.138835129185604	-0.0141713570224993	-0.247356081278503	0.059881892874969	-0.274501345216385	0.140771731253608	442.305647391355
MM154040L	Mm	-0.307279484752087	-0.158847336207508	-0.249870058104962	0.00100330312162773	-0.169989050503058	-0.1806933495921	-0.0696608000298718	0.0178245428403262	0.00973017177865697	-0.184834704499891	0.110354150467374	0.0253385935084243	0.176128580320952	-0.160669163660182	0.301335342721642	0.00459875244213277	0.354278234591401	-0.132051135926624	0.278293429611175	0.119600714263862	0.23140906102792	0.0085508583883009	0.12041987639965	0.0554795123262577	0.075989740596005	0.154605225501636	0.0202516782981424	0.0671553676480541	0.0440795422142265	-0.01280747650747	-0.0505428178687543	0.0360917424386375	-0.10183936585038	0.140034533454072	-0.147935271339803	0.0663553117412195	-0.133650564491945	-0.0227054028238275	-0.228271066161084	0.0262048607320464	-0.263231328925199	0.129765250811006	429.069868880294
MM15570L	Mm	-0.317271087775579	-0.186675635713987	-0.240020455598987	-0.00406391460346773	-0.161707963924383	-0.188780824279492	-0.0759625123701353	0.00907665814027249	0.00477725302869884	-0.194988454900043	0.0884080201497147	0.00284589174715603	0.175154037403964	-0.170934740508317	0.254657819492169	0.011690842584714	0.341024796264687	-0.133924053228311	0.250679898200161	0.13267128482077	0.260782677312289	0.0268767662240277	0.152456129057694	0.0491267152267676	0.0904631462146875	0.15410633799234	0.0376337889185013	0.0712325740860207	0.0582220842757095	-0.00842886150298917	-0.0374540367315863	0.0334250881396838	-0.0953327545091183	0.153542082932973	-0.150349109011189	0.0728005264688712	-0.155657835154022	-0.00507097757731156	-0.225539569326541	0.0414833099506932	-0.254964325916734	0.133989383999629	464.094920504518
MM183846L	Mm	-0.314236115960243	-0.184339815730152	-0.244147618217387	0.014103513026564	-0.168122658653191	-0.199554279176385	-0.0643625670350537	0.0171164779075438	-0.00581001114582246	-0.195764372026238	0.109081964362666	0.0247959777673297	0.172375981937395	-0.17952852039325	0.279252136170974	0.00853328574627702	0.330456347745692	-0.122975912117109	0.263254524896858	0.142885637880455	0.239883873693002	0.0102735890762578	0.136381290702186	0.047712211987801	0.0888174417533595	0.161537223398897	0.0346591249839423	0.0762930161622713	0.0485847556166029	-0.00539007392786035	-0.0481722160218073	0.0361406761525572	-0.0897507308997548	0.13657209264209	-0.147987625380459	0.058075931952469	-0.133875682274864	-0.019234621431565	-0.23631435027833	0.0422455954487712	-0.249967865995764	0.130502365653275	457.538548987431
MM206537L	Mm	-0.3089371562117	-0.167124153158265	-0.243773737004806	0.0112765822927461	-0.176685924220826	-0.183792961147672	-0.0706726478158992	0.00811275762105357	-0.00655256496491636	-0.173272763902132	0.109334331825219	0.00528834112658344	0.184607683603653	-0.168637117341623	0.2797955277214	0.00890346882869764	0.359640660194551	-0.116367895472244	0.248155649068925	0.138816620069832	0.242646305481021	0.0140254138250442	0.142502322676757	0.0345694816019577	0.0839259210326509	0.149333724385132	0.0324871440309715	0.0684445692799984	0.059707570123171	-0.0178635652675051	-0.0557816028777938	0.0342026429963577	-0.0903647447413411	0.12938824741584	-0.144657907646843	0.0598838255190019	-0.136274269723026	-0.0181153068730821	-0.243345744279772	0.0504906527827588	-0.265756816271396	0.13243743541752	434.542561891512
MM206940L	Mm	-0.310858907094788	-0.163737484448064	-0.25248658836968	0.0171203358963143	-0.17569910861725	-0.180483150379421	-0.075744919629201	0.00659574147505344	-0.00102365036747282	-0.172319948463884	0.111415213167041	0.0189053980264627	0.184044704822029	-0.162063498748227	0.308894999485335	0.0125013710254761	0.34008190790344	-0.114359421924345	0.267431838259608	0.133168852829046	0.232006012921698	-0.00403069322675796	0.138467135832528	0.0459357618748546	0.105251086118883	0.156163811417899	0.022060674051036	0.0772057874575757	0.0386266388237759	-0.00598712427737256	-0.0528488546862426	0.0253189344025702	-0.0922817487198059	0.125170560927131	-0.163021147722057	0.0462089616953954	-0.136075355027141	-0.0224576336224729	-0.23375614269896	0.0316942654253477	-0.254483788452777	0.129449172637419	481.852378105281
MM24002L	Mm	-0.319803171204909	-0.164419131920062	-0.251182390049115	-0.00479448618613534	-0.188398314520998	-0.191475126051617	-0.0600969446530232	-0.000926313749695372	-0.0170641291458634	-0.200583764943512	0.124617389635223	0.0108119723353417	0.170999622685642	-0.172444432789754	0.317948474450102	0.00866781282786833	0.341842287857045	-0.120566247152528	0.243451655484594	0.139885333974197	0.20989923866221	0.0183859067454508	0.129008440943586	0.0537087646360518	0.0713887002436872	0.167282181130818	0.0284202220664149	0.0739519693338713	0.0560574986368109	-0.00428485488929395	-0.026852262021082	0.0309868358533136	-0.0946492171161158	0.146154964622104	-0.142258721812334	0.0668400619446363	-0.124085185320152	-0.0280025236749906	-0.22386303971345	0.0228129981463694	-0.245380155108271	0.148008079807566	493.484597144681
MM33722L	Mm	-0.319170245458339	-0.163244402868138	-0.26527475534366	-0.0126641839428962	-0.162909438727643	-0.190616460859188	-0.0735490316479139	0.00945315961960035	0.00610271597044252	-0.188739344620632	0.0961133307372561	-0.000527854819102886	0.179234732557288	-0.174732077663363	0.281217962318655	0.0117126777814557	0.343092752990131	-0.120735925229851	0.255242264056025	0.141330305286429	0.229102412842971	0.00655877011040211	0.14092951676108	0.0518660302924436	0.0875993350150401	0.158580637881028	0.0349041033352794	0.0747877873942377	0.0564674183925642	-0.0169424247270772	-0.0443250131755635	0.041976642915269	-0.080912147119835	0.147202609308051	-0.150214135537718	0.0625270670953045	-0.129668971031239	-0.0102202577120824	-0.229826997311741	0.0368442888774615	-0.254155809623077	0.135582955880648	420.929470395717
MM36824L	Mm	-0.286224039371847	-0.202488595579153	-0.25380192730393	0.00821981010014556	-0.150049339312288	-0.209435171902094	-0.0760710835168428	0.0166018588029432	0.00744121373891084	-0.195342302872653	0.0938021890456364	0.00468120790724468	0.175605461544263	-0.171819615030144	0.261270655160881	-0.00518897368542773	0.333960769448985	-0.128661021841406	0.261290630560093	0.1328575260262	0.232427307004777	-0.00874846984979744	0.139962106953068	0.0624552253501718	0.10342693638219	0.174263476009425	0.0254166063936123	0.0837516591525447	0.0253568267063582	-0.00752058315595747	-0.0409805850441442	0.0272639447342705	-0.0899050539658639	0.167300516818933	-0.143789205349878	0.0823812595747372	-0.123324975116525	-0.0212065165135731	-0.226002590328849	0.0318382689750505	-0.269811903628607	0.158796496978539	451.46322953154
MM39748LL	Mm	-0.303871073516763	-0.19416684368837	-0.251323814670098	0.00613902616155764	-0.17741871712151	-0.197147654707489	-0.0752075644620124	0.0025147936678097	-0.0112200709475132	-0.177619483827364	0.124609009646216	0.0178086016168554	0.172313503287896	-0.170364897892095	0.247408661458191	-0.00974904875752939	0.349770708175067	-0.113050251844557	0.262462831352321	0.131760715622548	0.241896725170825	0.0131372849498065	0.153898170944483	0.0545088080186244	0.0921967803203744	0.157631471861511	0.0312248517502125	0.0820972744350373	0.0477590583115336	-0.020569580959124	-0.0460495584051428	0.0369569479531812	-0.0872347584421552	0.143374295761775	-0.145561196771299	0.074458173340723	-0.125725617083296	-0.0103500318090178	-0.244259005247055	0.0486513768145685	-0.255668923750276	0.12397902328155	444.082467673785
MM40829L	Mm	-0.321256582521107	-0.163364005205658	-0.259230777312618	0.022809059863059	-0.153779832089555	-0.189253535059672	-0.0708611421665121	0.0227544399806314	0.019430763060862	-0.179911919459354	0.110507032574717	0.0118996125751125	0.188156299198365	-0.172599404609421	0.280632438361453	-0.00300592384518237	0.371941356216494	-0.114874669505199	0.227689493105412	0.127435653195143	0.22759947781045	0.00109693862209699	0.133906573862561	0.0465340114452388	0.0776130736330627	0.146068501413901	0.0456428314322526	0.0585567089196772	0.0432341544503328	-0.0100920102306446	-0.0350664495459779	0.0326022790279222	-0.0932396808563175	0.141049858635348	-0.147386426613946	0.0521201007190854	-0.136544522947373	-0.0169934851917537	-0.23828561330838	0.0508829215719111	-0.270702466344177	0.136284867137759	452.262355381518
MM42048L	Mm	-0.320286164316843	-0.164830737626089	-0.245391133374393	0.0202426503990898	-0.190046170310244	-0.184683052582821	-0.0633910839489761	0.011233809745804	0.00176179490326547	-0.18354773319351	0.110482854733456	0.0120803066239488	0.183246811709849	-0.160610359140821	0.298324220806443	0.0111397964446999	0.360215295739969	-0.105767388945118	0.248285210222736	0.140230490285951	0.244718707988644	-0.00968456751506936	0.124061868969848	0.0382976335329213	0.0821976549889369	0.153512216825922	0.0196086829383005	0.07055280957598	0.0470657048300262	-0.0209181074807633	-0.0497131964240615	0.0314591874486224	-0.0974193956864732	0.138592240353484	-0.148103862634945	0.0598232245755082	-0.134781444895614	-0.0218949450139703	-0.219621081564805	0.0326817964949519	-0.251215274675117	0.13209072919128	501.172149874196
MM45404L	Mm	-0.316972046988111	-0.173314456005882	-0.25529338538468	0.0239310631619609	-0.165243407342602	-0.180025291108127	-0.0778712340766851	0.0132838388258325	-0.00494170606620067	-0.18660875315382	0.103728017064621	0.0112298281796078	0.176336779233873	-0.163052809103715	0.297995490296299	0.0178465248345506	0.359640045110382	-0.130895375792872	0.241021356312905	0.138925598005336	0.242660852276963	0.00224524388106353	0.135315283287067	0.0479279127656338	0.0871039734983306	0.147744398027729	0.026106989329898	0.0700971533836245	0.0569500339566215	-0.00856920909147969	-0.052552475595691	0.0392327815471257	-0.0920645910581075	0.126351470202847	-0.150929081828641	0.0487343526885073	-0.126698369827526	-0.0129404270838533	-0.231959360882472	0.0370542875709752	-0.252333161316245	0.130801868264956	468.770326543414
MM45416L	Mm	-0.317111557080645	-0.147560251738457	-0.24939005863821	0.0193369308110271	-0.172094450424605	-0.164129181471831	-0.08312724651265	0.00646057420880267	0.00696837008423937	-0.168936319637011	0.108586807312532	0.00132656588857414	0.194907705521603	-0.157129756426802	0.323965007979227	0.0206829610465356	0.369336736802968	-0.100723238010404	0.240384402622624	0.117988557116922	0.257775712311146	-0.0132058684992975	0.12655709363625	0.0408921286202993	0.0576173951196625	0.139775869542018	0.0194399748987568	0.056468228982845	0.0571566913516592	-0.0267879354861731	-0.0593700767198938	0.0269556057568555	-0.0945930071513828	0.129117649646021	-0.155678300946807	0.0527411391961037	-0.136350820729446	-0.0111083608321758	-0.238245132377914	0.0401675339824651	-0.256735247059114	0.137667167303682	476.515727017732
MM45816L	Mm	-0.319506641809531	-0.17770274814798	-0.255829141930097	0.0162457635024841	-0.173792436270886	-0.181849526461506	-0.0766285776731863	0.0195057432886322	-0.00292630848129431	-0.167191275719384	0.125090213262641	0.0328333582071611	0.191406266874427	-0.171161449619933	0.272495726439023	0.0154032503011048	0.348211185728685	-0.124901694629195	0.254908205560417	0.120139651660145	0.230277918896284	0.0106251271933593	0.150321166393894	0.0538837338287107	0.116600276017468	0.14381205880649	0.0204755164418768	0.0661814228529192	0.04798545329094	-0.0124022740600314	-0.0490033818897982	0.044851578246269	-0.0855728698037471	0.119461141763518	-0.160836797146301	0.0651915746638551	-0.136112055265909	-0.0264944893128556	-0.235012861541571	0.0374734640014919	-0.262550857093332	0.116095589634744	453.871809047025
MM46590L	Mm	-0.307592234867276	-0.171971065975622	-0.261813666162886	0.022222616670154	-0.176115588507351	-0.179417265241816	-0.0817130467982204	-0.00296388676067036	-0.00790107175272619	-0.17713603679899	0.107170393531659	0.00420493823353455	0.171798649613307	-0.172381788379386	0.2845216267642	0.011201798812949	0.35307784487733	-0.11462020028575	0.245947375863101	0.137443688038809	0.243072813693083	0.00834289172514293	0.143369733442995	0.0530803028962254	0.100540319488979	0.151608112170856	0.0324258320545505	0.0769257396874064	0.0566148189116389	-0.00801762687085111	-0.0430863433527438	0.0367309568705147	-0.0881446797272065	0.13062153347776	-0.153895686223981	0.051371031208807	-0.129805376211144	-0.0266632009006351	-0.225027036348167	0.0273612630283101	-0.263444678289143	0.142056198393253	434.442719113206
MM50902LL	Mm	-0.30088885656008	-0.170869983318516	-0.255959364191401	0.00674949596701851	-0.163167048263394	-0.188193676124804	-0.0788132246835958	0.0107819851415417	-0.0000651191551974883	-0.177304949766447	0.109988909061804	0.0149333802264798	0.172359713856857	-0.166313960230565	0.284864600630048	0.0119502045862423	0.363076574942821	-0.1201762131625	0.255791070183383	0.125927334327759	0.233696920586981	-0.000184725242906404	0.135452397479515	0.033846871299151	0.0876578994016956	0.154604923591952	0.0346880879939975	0.0864704152723178	0.0426996042958462	-0.018346040595602	-0.0487358790262757	0.0343939631521069	-0.0963874030600552	0.141175712098421	-0.137712663746768	0.0731565216377567	-0.146120428385609	-0.0201684596286655	-0.225842628912779	0.0257025288577615	-0.266583162447794	0.141864671911497	429.349230702422
MM54789L	Mm	-0.317363135683511	-0.184520319683144	-0.253284797621918	0.00973239848067697	-0.163681766039725	-0.202907021740928	-0.0646522520979655	0.0210778854335634	0.000747186931671264	-0.197010266681568	0.10520241398295	0.021616087498234	0.170503904003079	-0.16954758085816	0.266987814737014	0.00865061305924559	0.345601317885617	-0.131241301388984	0.26926530706592	0.124602715478784	0.215775655799302	0.011189197862344	0.140118148077095	0.05677134516003	0.0966555065221901	0.159074962585022	0.0349263570148243	0.0753208084949906	0.0486517956383591	-0.00282023000250118	-0.0377813756630235	0.0481276436183284	-0.091964127656617	0.142321537156016	-0.142948921765025	0.0639882189598027	-0.126541201015305	-0.0141372778830487	-0.229098668820628	0.0313908509840477	-0.267119161294304	0.12831973346725	371.675613815007
MM59615L	Mm	-0.297785226808038	-0.164932875613953	-0.260636149166963	0.021219020104015	-0.190561732172602	-0.176829196332331	-0.0772802093159862	0.0117393943262438	-0.00710234872894606	-0.184197532693134	0.104646041573622	0.0150051472559232	0.192078120511635	-0.173369006546263	0.30347564273063	0.0194790995126811	0.360093918178003	-0.112345640324699	0.25692688070412	0.140261037462666	0.236975452560432	-0.000280990225716298	0.131246014322749	0.0390111350642064	0.0734830247525296	0.14766376261544	0.0290497274964267	0.0654284124521143	0.0418792493322018	-0.0134385184871768	-0.046906583420856	0.0271033933316696	-0.0946786056592896	0.124687221149487	-0.151409778474014	0.0494231753391287	-0.12930075892393	-0.01304097617354	-0.221857012800167	0.0361455511533982	-0.25233566669156	0.141268386629838	474.656968868296
MM61280L	Mm	-0.30502735588467	-0.1786084717008	-0.256982905943103	0.0103735922116748	-0.166709561559574	-0.189553840983216	-0.0837896412210185	0.0249449979932343	-0.00606121786029252	-0.175123027690244	0.107332725226015	0.00963926435329931	0.192218708907055	-0.160227666461028	0.288240778938542	0.00673242111511004	0.372406108654923	-0.100338393811742	0.246799204153087	0.114324928111472	0.230689992356097	-0.0114950021342611	0.132071430364661	0.0425990351676313	0.0907389503656384	0.137604725587559	0.0361768067400448	0.0766277447320147	0.042251084782041	-0.0112314090233203	-0.0463033916881633	0.040488768469951	-0.082546207529804	0.130533434216215	-0.154546850730869	0.059323701639605	-0.138565974953261	-0.0183793464903663	-0.234878542787204	0.0533262397946152	-0.263514140330142	0.138438304902595	398.70349407859
MM64478L	Mm	-0.29644615131115	-0.18302911039562	-0.268630744871966	0.00478328777161873	-0.158278770038614	-0.187813917092794	-0.0773788128088641	0.0105010428317295	0.0130498656869039	-0.184908667708109	0.100502534847504	0.018051840244171	0.190652959080896	-0.168458926909013	0.26138356443437	-0.00159841388832743	0.3699385437991	-0.134122333201968	0.246310766435652	0.129298395681714	0.223029489831959	0.0150414070960181	0.130833430473784	0.0456898083680249	0.0896753315507946	0.155757394211805	0.0343762935206086	0.0695129809662459	0.0434583773906613	-0.0103636096761402	-0.0424059959191615	0.0316028394554888	-0.0767549652378282	0.137424914980889	-0.136828452148667	0.0621555284248467	-0.143297201046733	-0.0181805432917563	-0.24132692816882	0.0589918232537708	-0.261863135500429	0.149664258877406	450.140824525794
MM64711L	Mm	-0.304651577675641	-0.180792702161607	-0.251793386992724	0.00628388898485984	-0.177208108295533	-0.194788456894726	-0.0807386975293174	0.0168801141798146	0.00922501641034151	-0.188403005797974	0.114574126345658	0.0146007944169676	0.180097792730463	-0.160253863655677	0.259677656692787	-0.00795815642240154	0.361589973857894	-0.101263713457037	0.264914297264466	0.112809206329574	0.235393849896442	0.00274315487182986	0.149383599094713	0.0413228218211536	0.0933124430559313	0.154816321633906	0.0196089293282878	0.0728311763651027	0.0423647185951057	-0.00373888151239834	-0.0524299994758273	0.0369519817807346	-0.0930342213770187	0.139652283478501	-0.147114893168902	0.0666473527616867	-0.128794404887515	-0.00558240098732147	-0.227945746686204	0.0328797361804589	-0.266431367183405	0.144362348084553	456.416580809785
MM64716L	Mm	-0.302178532010703	-0.186222781095468	-0.256570900913757	-0.00325112738433835	-0.152941142433259	-0.170223466316531	-0.0738606503694079	0.012918146970981	0.022162332529227	-0.179768099534762	0.108917181622917	0.0188263130244207	0.184339855335179	-0.166216495347115	0.2685930861416	0.00919472151127547	0.361902754810173	-0.14738986971983	0.247532849845891	0.117292496747016	0.237680590706885	0.00650575528564811	0.131953840984704	0.0523984629858625	0.0852076628632398	0.147484146822565	0.0339944062175572	0.077731118739066	0.0395400296555744	-0.0123422765500061	-0.0508223223111417	0.0464804027117948	-0.0975283199324028	0.136422754710488	-0.143550984674351	0.0538528598197537	-0.127802527096657	-0.0207553863991267	-0.249055538962961	0.0533663429242404	-0.267513672008304	0.153695980094067	389.244445169405
MM64922L	Mm	-0.30717095049828	-0.184999800868823	-0.255507393917547	0.00878109195234942	-0.164152737899445	-0.189850547705965	-0.0695557892991103	-0.0000951425589529337	-0.00212734677405812	-0.189597577832524	0.101931487017026	0.00507194145011823	0.171488157819271	-0.170109899873739	0.25907412261095	0.0123530945396343	0.347240542606624	-0.136247815656257	0.280692666978182	0.14136850539768	0.232678475919221	0.0214433499891266	0.132226890527468	0.0460566597189841	0.0875609095823738	0.154916092071757	0.0387235260728017	0.0802498064128421	0.0425633204970616	-0.00782957314146134	-0.0393358225267071	0.0456321006663611	-0.0860882355519251	0.137811990315013	-0.125536507966909	0.0704370058399956	-0.131328228901839	-0.0106588199303414	-0.244119424738068	0.0423148250721681	-0.269257661557087	0.122952714142034	420.733146961802
MM67671L	Mm	-0.314481675988115	-0.194773446470887	-0.260712820722834	0.00752238634277576	-0.171730651579811	-0.183892992521156	-0.0696949182640364	0.00674722022028402	0.000882894257930973	-0.189181165302941	0.114489348655688	0.0152031892780194	0.173584422783434	-0.176064625634719	0.25952125467734	0.0100065928418626	0.348716227783775	-0.128431141734222	0.248484274898532	0.134365928083725	0.224994565116492	0.0147483745562309	0.135344405489465	0.0473530175864357	0.0989270739937775	0.15567965800525	0.0387794949048557	0.0799508238468926	0.0545379473108391	-0.00757500442597201	-0.0281887322530739	0.0319122314333815	-0.0783746521281467	0.140290068274121	-0.149973453066101	0.0738038781535845	-0.125005176367436	-0.00685958227224558	-0.226137862017668	0.0258208902001425	-0.273961967484911	0.143373699539437	435.251104317409
MM68750L	Mm	-0.304856850080183	-0.180354648604317	-0.244719892782776	0.017140118540323	-0.173444436538905	-0.207364064912917	-0.0801592622238091	-0.00344617910102475	0.00126293885255249	-0.206572307210767	0.104044652317956	0.0142414316689411	0.16924859993936	-0.17491740135052	0.253936511471533	0.00276471842769444	0.344453417897986	-0.12595952308928	0.266369132750799	0.159310456584944	0.237985885970815	0.0189590919580891	0.139739189008511	0.0524126884469578	0.0901262643497445	0.163381431869911	0.0307916505512801	0.0760016115226122	0.0417305110893357	-0.017544127879511	-0.0492863554610173	0.0331622382039811	-0.0783782656104188	0.143276084499861	-0.140820489351571	0.0655494929218795	-0.127830609773227	-0.0145487729583904	-0.226431942322501	0.0465032213253137	-0.253760650055463	0.138004439136219	441.2836254556
MM68981L	Mm	-0.320271299636641	-0.181392538533309	-0.251816116120153	0.0224998237969201	-0.162247145638177	-0.204858167907004	-0.0750922063337395	0.00108926284501199	-0.00357676186837531	-0.191087845006359	0.118445216684905	0.011985873715721	0.182972160477964	-0.180062792154127	0.279024085287064	0.000123214435260062	0.342276511534939	-0.126681563298863	0.241920500120476	0.156770995752901	0.218565121741392	0.00574017918122617	0.142184442743876	0.0395830221670643	0.0836342787846195	0.166286362010003	0.0262541693866949	0.0740211296315923	0.0528551736088529	-0.0102745115002283	-0.0487311110502592	0.0472433357995538	-0.0915430375995994	0.138805568952504	-0.14622961796677	0.0697614691424397	-0.114985641692523	-0.0146014744638562	-0.216717786705254	0.0336260194183046	-0.256920935759286	0.141422636015246	430.010188140655
MM71110L	Mm	-0.324544619018536	-0.152914860594215	-0.250611697376071	0.00320706881698935	-0.173566666000277	-0.174878082415818	-0.0639228495646963	0.00120539416000693	0.00280931486365863	-0.174576276022436	0.114774282358973	0.0118199348054528	0.177443353295233	-0.159713073226108	0.267956520259416	-0.00603410463879895	0.369540397301906	-0.103742827775725	0.270894518978193	0.130846185364574	0.228903058625229	0.0113961999217545	0.142276846853715	0.0361404246984497	0.0886377347796472	0.145206279014478	0.0371310676733101	0.0674722935769633	0.0458824537060542	-0.0074340708243797	-0.0404245357213597	0.0318203442328657	-0.0981901389114179	0.140972538993047	-0.151722964650065	0.0653598540156204	-0.132851884184072	-0.0201192427626243	-0.233470465899543	0.0277441990475514	-0.2769437273693	0.126221821612353	482.838531622164
MM72358L	Mm	-0.305080365239257	-0.173621038639055	-0.253051826621505	0.00890197927621011	-0.162705285291738	-0.195337653004856	-0.0821087974568465	0.00773376899716651	0.010665841696008	-0.196410672780348	0.100673516396696	0.0167517946142854	0.176398526442504	-0.187987554542697	0.259956926892541	0.000530824794332714	0.367229984600402	-0.132296782936347	0.24977903410448	0.146622237451053	0.222668461136197	0.0186928519349336	0.138257009062054	0.0571612673305088	0.0926709271415834	0.170247778169882	0.0308014703592913	0.0582130310137398	0.038590500378656	-0.0220774109304289	-0.0513867070589716	0.035703110954272	-0.0971319621420988	0.153652583779744	-0.145188930919727	0.0640534043461828	-0.130369668692592	-0.00866595946644559	-0.214688538418431	0.0273975863818649	-0.245980116369245	0.150734853256002	410.626582768567
MM77464L	Mm	-0.311895545305195	-0.178045449278625	-0.248017204502973	0.0140293343623784	-0.163935593589916	-0.189023644356644	-0.0716721291425571	0.0157555120748385	0.0214562781497647	-0.192312273492845	0.100261537999634	0.0223130654652617	0.179606363735783	-0.182835669673635	0.280130565144295	-0.0016009441281303	0.361430734764229	-0.107152794908459	0.2397885162755	0.139279093168719	0.228612072810052	-0.0132920230416178	0.133555131612132	0.0417846388396203	0.0876686663288712	0.162016840112529	0.0161891561001735	0.0630453372177925	0.045215415069309	-0.0170611114379357	-0.0406896872605578	0.0353200372615993	-0.093699147053338	0.151221589148349	-0.146088286228148	0.0653357590757099	-0.133549593471898	-0.0210096965795198	-0.228207291073254	0.0433359407674866	-0.256159960361904	0.148896459403127	432.100076591611
MM77738L	Mm	-0.315759856241294	-0.167958984851069	-0.241875784757024	0.026104368427232	-0.176245599108855	-0.16592807547434	-0.0878546312792245	-0.0063411406038569	0.00792136078374553	-0.188137483827842	0.0990615241246897	0.00782546275398161	0.199346372481012	-0.15903055059097	0.26853473996546	0.00510916511270027	0.373838408016148	-0.116739719350095	0.268634064863757	0.148860873901315	0.227766928919348	0.00576583933310562	0.133815191750241	0.0351836905114139	0.0928093603243637	0.155978152513391	0.0247833355259739	0.0605243007426114	0.0428197293311961	-0.0191680228246385	-0.0572115352195018	0.031784366473629	-0.094328756039208	0.126808530775984	-0.148994076652632	0.0632774013264662	-0.13953134227083	-0.0162713721367331	-0.218077789494294	0.0386331181312672	-0.259451645023073	0.133720079656449	466.911942345408
MM78051L	Mm	-0.320061510911016	-0.160304398325971	-0.250560437088093	0.00267356043110584	-0.184230499377977	-0.178148582783855	-0.0813483199264669	0.0112469662788253	-0.0102891930856506	-0.173961897429362	0.106746356491085	0.00453645098588622	0.183532256477457	-0.150719141868212	0.287352707600258	0.0135211740948681	0.362798720429072	-0.105086274035961	0.256072685408743	0.115508345180851	0.246338278717787	0.0074327878948072	0.134945503036021	0.0468105739342637	0.0991362281421554	0.146285079336753	0.0423851769831921	0.0708497576108938	0.0610349451490928	0.000501265255506488	-0.0429955376165402	0.0264579763893292	-0.092482812390623	0.125416874868747	-0.149319920907144	0.0522713631775392	-0.155875146602993	-0.0167220599145797	-0.235728461616932	0.0352941058182641	-0.257451018911429	0.1261360731003	437.756183497705
MM78053L	Mm	-0.312268148657883	-0.181122042241856	-0.255586078687881	0.00926313382462078	-0.159783434650656	-0.170471129955637	-0.0806906951006396	0.00645408263323164	0.00394143359824915	-0.16652301052885	0.11213578468942	0.00584083238947233	0.169935333767109	-0.158076520234592	0.31831238905886	-0.00155978404376409	0.349429964565607	-0.122748028648361	0.247113498870433	0.137684340525301	0.237630775414684	-0.0147105381304681	0.136912633216634	0.0394035459564498	0.0722899181707096	0.153951680019509	0.0249446223713837	0.082324461568957	0.0604684644045774	-0.011945338264573	-0.0537040624792286	0.0310504287172296	-0.0982017929876709	0.136579273792059	-0.143311206218195	0.0649526790379658	-0.125620988813783	-0.00687996487106483	-0.237546785208928	0.0383601589588126	-0.266401625322801	0.128171739495558	447.025513280629
MM81522L	Mm	-0.311168055729001	-0.182369944322039	-0.247322658662674	0.0113572653147485	-0.161771294463078	-0.167869644983288	-0.0717602445017055	0.00234117784200288	0.00470365726221207	-0.1787832852524	0.111170784291456	0.00881824395741528	0.176639736786448	-0.165112702570191	0.277811872577351	0.00239056684327012	0.345373913005313	-0.117489256970063	0.271649731122572	0.135688114788501	0.246529881386379	0.0103571866060144	0.137243656662799	0.0416466982697184	0.0827789482019431	0.149740976554871	0.0366803423684248	0.0658195471415022	0.0404979575086527	-0.0110144234443561	-0.0457731730391722	0.0329148828918988	-0.0982383837046555	0.134171712201743	-0.143730475863842	0.0659991352417812	-0.135679571131213	-0.0177516867142775	-0.243748512250234	0.0450463009243202	-0.271888111827978	0.134099135678828	444.256468184549
MM83900L	Mm	-0.306891868328987	-0.168861384199968	-0.246356832489288	0.0102152270055388	-0.159664654181652	-0.183669295978485	-0.0648395690687027	0.00661571621874606	-0.00484865907874398	-0.171362932925021	0.104284725997609	0.00778714523386468	0.168636995720204	-0.166135684620297	0.332559856195714	0.0147837156190187	0.358457023510892	-0.123596599052823	0.234368657852122	0.133163833164372	0.248987805554945	-0.0152996355310799	0.132780922671085	0.0319512578276599	0.066226798880982	0.15308448452118	0.0183654454962897	0.0727452179491792	0.048693386700425	-0.00674936278985041	-0.0588281707392468	0.0464760534028639	-0.0996596929405648	0.128586806092296	-0.144604601737498	0.067085535151246	-0.128914004248432	-0.00966021755623637	-0.236794876824663	0.0351770126090987	-0.261958688942493	0.137663107858695	475.296198375788
MM88120L	Mm	-0.310939992217263	-0.169476587477167	-0.250654320415375	0.0170231051970742	-0.172053977255112	-0.188481394141628	-0.0752620406425945	0.00693096799393114	0.00567787784643438	-0.187197449412699	0.107019103727781	0.00591354554638004	0.183489868445729	-0.17224277407789	0.277903047331293	0.00495305530223837	0.357051355652234	-0.102589026685528	0.258132590035127	0.137220626494226	0.227753607309085	0.000680790938959803	0.139118750282146	0.0421910346003179	0.0873773834605916	0.160958965058859	0.0321443540785534	0.063297786459433	0.0499247505904319	-0.0165532504737595	-0.0432130013155335	0.0340967156757478	-0.0927618651972095	0.136909175783917	-0.154725204751161	0.0575067476889503	-0.141437933632027	-0.0109301276836618	-0.230020458285565	0.0396973846109037	-0.254523895047565	0.140090708601396	439.098535421748
MM89964L	Mm	-0.313274904171643	-0.162037124252663	-0.260937988720413	0.0118813467983875	-0.170622206486735	-0.177354868901696	-0.0806199154856038	0.00782360911669123	0.00163962102143143	-0.179671914293695	0.121282853499763	0.0164806944811928	0.185365490013044	-0.165599243840755	0.2637227545548	0.00916280779582449	0.351666847985853	-0.108072617159428	0.260047237028288	0.119207169501444	0.231830399789899	0.00412465836992412	0.14835588290325	0.0454195424716359	0.10458194912992	0.158084308258283	0.0514780866502363	0.0682522532818859	0.0599333246770993	-0.00556855368434046	-0.0470302311064152	0.0209821472759817	-0.0947133310936756	0.131514334267391	-0.166375697674076	0.0590609583306369	-0.144153743337957	-0.00830323006939146	-0.233611340521614	0.0328247807337577	-0.268565088655447	0.121788941518931	500.703885497587
MM93558L	Mm	-0.310720102110488	-0.1838788039088	-0.247630323305893	0.0117301351007177	-0.170845938811218	-0.198525900144574	-0.0812242985567936	0.0149938179666204	0.00430855177280145	-0.179701749191382	0.105116467253073	0.0206141469964227	0.17502491113255	-0.156447859869053	0.287136165639725	0.00182572877031219	0.345606391602396	-0.113192738217194	0.279615688544835	0.130477085088786	0.236164058227779	-0.00512912931773636	0.138181582911575	0.0518998819735192	0.106469959923295	0.147128251169417	0.029342833350918	0.071185340457414	0.0298151939017381	0.00237180845660181	-0.0547979173289781	0.0462265359383449	-0.0908175694826932	0.125926430245415	-0.159119833353497	0.0544745119122776	-0.134308851554456	-0.0141755196533494	-0.239010028045483	0.0561291091827537	-0.248306941711185	0.116068917043487	451.760050089805
MM96372L	Mm	-0.302306938657259	-0.179990998360047	-0.239629469318804	0.0158657945660853	-0.153145183167175	-0.189151216884416	-0.0795829622559959	0.0234862883949037	0.00931631338775461	-0.183721886349679	0.101640923715815	0.0251823831140432	0.169153182066763	-0.171429334472081	0.279840936456314	-0.00807022662418699	0.36146091739039	-0.111132697403463	0.276332569646146	0.112658923431236	0.240736952200691	-0.0168766375301291	0.132982189482648	0.0499555415150764	0.0880042122982894	0.163994321235844	0.0058176275931864	0.0856775570419954	0.0471734585089777	-0.00297465057428143	-0.0406382916440753	0.0347021829165885	-0.103320697209505	0.13166114260202	-0.155664167341471	0.0594154767249014	-0.136129191725051	-0.00940677724930356	-0.231649995307527	0.0441440040549861	-0.270392386120113	0.126010809849906	431.89769511728
MM96726L	Mm	-0.292987342497324	-0.184675749290606	-0.238856963460058	0.00628727903039832	-0.163625429812591	-0.207340177523735	-0.0726586188571072	0.00916566521225441	-0.0152227864837292	-0.20156038863746	0.111773757453168	0.0203481942326373	0.156029051308837	-0.183151974614217	0.293491688457692	0.0203982963619528	0.354804325555601	-0.145505929872988	0.240233052185175	0.156984070306898	0.225193395358343	-0.00840303882709086	0.139561009105516	0.0440613253347234	0.0834992693816861	0.167231428009674	0.0244451340776863	0.0863569353615108	0.0411666513168991	-0.00846825613901822	-0.0573697312269381	0.0579199343691363	-0.0876632106221701	0.151067263453836	-0.153827653788778	0.0592826411673178	-0.12968553092614	-0.0156745423108941	-0.206702145536572	0.0275840440498757	-0.251597920989198	0.148092980325796	447.458431163217
MO101862L	Mo	-0.323584559409777	-0.156633208066842	-0.258342918237242	0.00447738066411051	-0.164848165128024	-0.176161592324922	-0.080296709112936	0.00655884425101404	0.0204058499526137	-0.171684570481172	0.117012844572242	0.0230317314702411	0.193661444164451	-0.16476461131034	0.270985221458263	0.00592584364386442	0.357344495364856	-0.133752676864286	0.242342564437206	0.133505270541565	0.232501695850267	0.0180133921837965	0.141109626463345	0.0422618605463123	0.0979842355567159	0.150606160617946	0.0376702823929023	0.0568948671724493	0.042364368592439	-0.0177136796965932	-0.0513806641749158	0.032981640329321	-0.0848744201876168	0.146110502981864	-0.142786412156156	0.0523996010081662	-0.140496808527012	-0.0197966644271604	-0.23903272249617	0.0381238236861987	-0.267739249375453	0.129616084074467	416.211027061536
MO113249L	Mo	-0.294321189946031	-0.171713626496797	-0.259929116966913	0.0138203954731732	-0.179709512182165	-0.190490706458157	-0.0593443548748209	0.00928835793501285	-0.00688088981477086	-0.187818760857469	0.108401836307975	0.0123451116570583	0.177516073424317	-0.167975442306765	0.281882361977777	-0.0107659889451239	0.372225110025518	-0.112826921759987	0.251882129461185	0.140857835869113	0.219751516510742	0.0195428034236998	0.139611396397873	0.05125652122062	0.0858890546011051	0.160862834370545	0.0228897287192356	0.0753502719954245	0.043862425067894	-0.0240796498265192	-0.0412968620840894	0.0440214892890985	-0.0729323620328563	0.139134512866367	-0.154967324146668	0.0396108436108599	-0.16516503756491	-0.0292237489127314	-0.231665831698147	0.0477946460258346	-0.237699151182254	0.141009221826744	390.00525026991
MO113251L	Mo	-0.313186625365003	-0.16829726939253	-0.268665474723701	0.00274667470854234	-0.179987773951941	-0.192856794342978	-0.060853744562347	0.00496661442107986	0.00761110632860578	-0.180544418057564	0.12013545334106	0.00468791098329499	0.184155255582617	-0.172370325507138	0.295009563874094	-0.0029495058974791	0.345158329707087	-0.109362929690528	0.243807218795597	0.1434686341985	0.217167891257691	0.0158185748185564	0.137717860571128	0.0454357034161054	0.0823572445582901	0.152374140575484	0.0305842817863561	0.064627162106121	0.0573654033920137	-0.0100602392994396	-0.0440946897290187	0.0378199752962947	-0.0813129370649479	0.140201560213511	-0.15384443002054	0.0572876065268496	-0.135781823015152	-0.0244566519302866	-0.245282965084615	0.048194188941628	-0.238059145677272	0.143269387911977	378.299075436605
MO120608L	Mo	-0.295324583313233	-0.17471508280043	-0.267734569367132	0.00619209432838973	-0.169392919260196	-0.198361972943963	-0.0718143984087667	-0.0105788380074307	0.00207441473003189	-0.187236525551161	0.124990794890669	0.00955595263076576	0.168836084635073	-0.172655353869594	0.282286532728779	-0.000784225568467312	0.354903219547644	-0.121554141717934	0.227781476381439	0.132873160078122	0.241027558024619	0.00609423664263857	0.133194812485405	0.0585233427208123	0.0790736616707721	0.162960371595507	0.036060556507171	0.0800305703085416	0.0489391684679098	-0.0174980839039208	-0.0443033472518914	0.0430958621436062	-0.0868252454743135	0.153532427599517	-0.14056420375424	0.0697523484804328	-0.143995393859116	-0.030340713967575	-0.239807053892866	0.0465661185279092	-0.239406565487758	0.144548453274234	383.218450694093
MO120609L	Mo	-0.307416269888087	-0.16875074106711	-0.251067416542462	-0.000175162707222086	-0.166745133404974	-0.188766970361256	-0.0728043438467003	-0.0147392351475527	0.00709654083103061	-0.193157788678017	0.137445372481126	0.011174187778746	0.182155391496936	-0.175250841856381	0.288604005257034	0.000538560221381976	0.341354430980436	-0.12911782960871	0.2340274378605	0.140252062329127	0.234739824525799	0.0158555442258386	0.147192630768686	0.0529170016261269	0.0763855521762946	0.168627167876386	0.028058638527305	0.0568991117839253	0.0274965218351362	-0.000324811231065812	-0.054964908673283	0.0389648442511793	-0.0858963205420198	0.157482651684766	-0.145394630081004	0.0686983255100127	-0.145761016280026	-0.030714921454125	-0.230899670080874	0.0509189094033766	-0.243606637400855	0.138669935420573	403.559401422133
MO120610L	Mo	-0.316061802046053	-0.161022607114869	-0.265895647572286	-0.00115089340953499	-0.175809525425856	-0.164452038446606	-0.0774042473198176	-0.0120162664654812	-0.00578872589069327	-0.166426346030208	0.122920163670796	0.000858365500045822	0.189723871118629	-0.139852361863179	0.290119463996138	-0.00371645324944624	0.366998003981332	-0.0989287465006688	0.252296904897667	0.119457336638392	0.2288846425623	0.0151045294428433	0.151383342645408	0.0347301472608911	0.0837013029978892	0.153734975690951	0.0391452223745272	0.0611965602852966	0.0516943226058861	-0.0230477930365259	-0.0565343128662715	0.0329427041741329	-0.0899551626652437	0.134298195216325	-0.136733025640831	0.0526355956444496	-0.145228764378236	-0.0199144167620711	-0.253104295668394	0.0441555208823233	-0.254351731376893	0.141413992142939	371.746585471237
MO120612L	Mo	-0.303999278269637	-0.158581678916937	-0.262734808734485	0.0121891138072128	-0.176872791082148	-0.181740278858137	-0.0819981808646566	-0.00985731484206785	-0.00622460949791313	-0.182196776745224	0.116493607283924	0.00918871267974324	0.175379443865691	-0.176338331883649	0.265242572540099	-0.00387421185944571	0.357724591125924	-0.101831631246594	0.259174510607963	0.134436765625116	0.245678491961178	0.0239533786000769	0.145214262586776	0.0566204510848861	0.0887880835473905	0.157787777883251	0.0319503466798417	0.0679247879856493	0.0457119794126837	-0.0280062228933867	-0.0448379994029317	0.0441689234409657	-0.083704652179632	0.143189498180319	-0.145862497810437	0.0514371083927701	-0.133389308826946	-0.0341556220052461	-0.239283685634916	0.0373589485921533	-0.252450077307765	0.138326602978545	395.999398748942
MO134901L	Mo	-0.321852074074001	-0.166200124388199	-0.249453202880574	0.0108005140162241	-0.182308498644067	-0.190785404705523	-0.0757775279278796	-0.00519917073564139	0.00943791604759549	-0.18355641804101	0.0971651588158604	0.014489285044009	0.19019074674645	-0.162263342966624	0.262096234467408	-0.0106254600028409	0.375201395726583	-0.105856814840062	0.25815719449883	0.124744123232107	0.232214943055338	0.0158825730300436	0.139643820039353	0.0500492197449978	0.0788080734924183	0.156706475769409	0.032096906015197	0.0656744171865239	0.0399093177162309	-0.0167228942345416	-0.0446051627496151	0.0418972196660346	-0.0916174449667291	0.136704595693584	-0.136502493590115	0.0607068238697366	-0.129000015179675	-0.024190738630467	-0.227629950269636	0.0437788776585281	-0.256175336338973	0.143966243633709	396.282607190758
MO134902LL	Mo	-0.312052762499596	-0.171790198211419	-0.252523289072025	-0.00266339125308013	-0.164580027707232	-0.17629238148344	-0.0787712076312024	0.00498744730199695	0.00650539181973316	-0.171141816859369	0.0999281421525609	0.00473772662822177	0.175173244038526	-0.160727496940405	0.283297363217796	-0.0111914638167913	0.349633733551479	-0.129753812621667	0.249610295690104	0.15812555422222	0.244871913698374	0.0029134456409733	0.15031686295111	0.0446369071667843	0.0733677301847647	0.153156827306476	0.0347591065441742	0.0766290134716906	0.0499591473486084	-0.0196405160927305	-0.0492903605986035	0.0377572365922925	-0.0873876955431438	0.147678935733878	-0.144400273314725	0.0613691246632826	-0.131554045141211	-0.0270645958830602	-0.233229138245651	0.0355878341569667	-0.26363413144384	0.14268562027718	386.798704877922
MO134905LL	Mo	-0.305397623740484	-0.188411832144264	-0.229354463740159	-0.00576964191594815	-0.187508331563616	-0.199837938622499	-0.0741907583480983	-0.00865095533887212	-0.0012049490376852	-0.201243066094206	0.111131770451056	0.00298439392658534	0.177362151637219	-0.181027489107466	0.266085883522532	-0.0231321211676344	0.356698046089987	-0.132387683554835	0.239828511942485	0.148240606321977	0.212221216890666	0.0245658792677462	0.142600116631046	0.071666275184578	0.0947627538693472	0.170632416126439	0.0365184387801303	0.094631977227515	0.0406562027345176	-0.00166236134080247	-0.0372003366022153	0.0412887162039035	-0.0879801106787763	0.158669369352824	-0.137858872307686	0.06619803047779	-0.149437725158088	-0.0101474207884041	-0.218746826548607	0.0395545145516262	-0.248985094823569	0.133838331433947	390.109752566658
MO134906L	Mo	-0.321622271685943	-0.170245963469767	-0.247996955630011	0.0161297448632053	-0.184601056989261	-0.187497780157578	-0.0690370526730662	-0.00239019157698734	-0.00165449588988014	-0.189075633777459	0.122605225970749	0.0100813200968001	0.172600446345027	-0.177498560504284	0.287065886061817	-0.00467748133360906	0.358824099855331	-0.115061519361686	0.253882548312556	0.149209954040003	0.212782233846419	0.0217578052542003	0.145772462284893	0.0475906495636079	0.0693789361853736	0.160841011484366	0.0190439835822334	0.0688733555500426	0.0516789295605434	-0.00830181278534388	-0.0385161119320726	0.0344517178265695	-0.0834753643601925	0.139935572536769	-0.147195535696181	0.0639984948403834	-0.125911181772472	-0.0294463446903558	-0.223927224143326	0.0362544464410028	-0.249697501232538	0.13507121516012	406.389562108177
MO134910L	Mo	-0.308950489761695	-0.171036138149031	-0.24712242461518	0.000650813784591732	-0.16921172307342	-0.192387051160626	-0.0613019917344308	-0.00575948508287525	0.00531299024072011	-0.193116546502663	0.115788837039311	-0.00434483617908334	0.178910572035921	-0.177256527041969	0.284628613763197	-0.0163850538881637	0.346142147591351	-0.125465738275441	0.232282571368626	0.143750394003996	0.236302882830585	0.0254142958780287	0.141864755095089	0.0523751710727165	0.0667827199475755	0.167296636266622	0.0263636996758473	0.0810945424531583	0.0462692248218702	-0.0173095428293658	-0.0381606259115285	0.0441376890099428	-0.094124644373618	0.162134113780136	-0.149967100606279	0.0607712250710562	-0.138423685078393	-0.0251390216771145	-0.222652053620374	0.0386579600488441	-0.250734275635178	0.15191709941724	426.218812572223
MO134915L	Mo	-0.289791592127563	-0.177742034769779	-0.256317455450245	0.0238167103207116	-0.162517575326483	-0.204266631133423	-0.0839460277265137	-0.00888903947052906	-0.0053684134079577	-0.202148909793597	0.126791082531508	0.0160300347847922	0.168044722774207	-0.184398644121747	0.26248241675893	0.00793682860520772	0.344695192043808	-0.137416866942869	0.254493493152227	0.141200941362758	0.222879061742326	0.0246776947336018	0.143868799398295	0.068873596460262	0.0874638937873299	0.173845182245123	0.0295778612321802	0.0765771722664516	0.0462462841183619	-0.0195585476057751	-0.0432616784818268	0.0301891229054647	-0.101913202480479	0.15377667979339	-0.141123015856418	0.0614454046285627	-0.135133155729329	-0.0371149168974009	-0.224150697361315	0.0365265146575243	-0.243019993591042	0.156639707971271	376.88624025724
MO134918L	Mo	-0.295205284699201	-0.165931279922489	-0.24855905211829	0.00842238237805608	-0.166371779240101	-0.188124722990582	-0.0752028381348314	0.00468641168407266	0.0151592123422002	-0.18508349831528	0.106349465960221	0.00773196902364705	0.187058024997398	-0.150948846786559	0.278284262058861	-0.0109640242835342	0.364169838319118	-0.114742320587076	0.244042364477582	0.133224665446773	0.248319068660238	-0.00814234474104892	0.139572518292888	0.0398535868276436	0.0775640067032396	0.15644726049272	0.0221601417732441	0.0760678067896918	0.0397360815691782	-0.0312876596939222	-0.0544373789754798	0.0379746178732193	-0.0942420674040809	0.149961032034416	-0.157356506790929	0.0677986029910014	-0.130903628796632	-0.0253049209319444	-0.241344502088047	0.0580675857853929	-0.258791946906573	0.140293696925801	399.557135791497
MO179087L	Mo	-0.335749905670672	-0.179170521743418	-0.246539772089218	0.00363176319833632	-0.167716267506706	-0.192884497373641	-0.0679971401029124	0.017116061073499	0.0110199300094987	-0.192877473274631	0.105680423258788	-0.00183658683379141	0.1948924725423	-0.173853543121337	0.26550625447278	-0.00215346873841934	0.356838606194097	-0.133449377343662	0.249914287154703	0.130329875713436	0.221522054951919	0.0403800275460528	0.134593510053759	0.0554079123008222	0.0817978200136794	0.144046170723214	0.0422261855040565	0.0702883392580761	0.0460833073615075	-0.00282066969869725	-0.0278790821522093	0.0475241739937261	-0.0913961815768401	0.13329192160558	-0.120339570801999	0.0705026638994162	-0.162533243181204	0.00750540001211975	-0.22815166531295	0.0418043515823229	-0.261772023122378	0.117217477220998	370.554025365109
MO179088L	Mo	-0.300577023859808	-0.16980273147522	-0.262707879969002	0.0114448682053184	-0.168940068821184	-0.190074148815324	-0.0813665533104623	0.00592805133664358	-0.00735411864699191	-0.168252003530657	0.129786790438396	0.0127309946230139	0.183965847071532	-0.156407445301721	0.266416979929569	-0.0149749190906632	0.382866735199994	-0.0949293339686671	0.249397315191641	0.114282973822511	0.23912481669356	0.00990746999421569	0.137371679541238	0.042538184162513	0.0805304601659744	0.137148752813995	0.0330673535110931	0.0602608833971736	0.0502350174911501	-0.0118697105074565	-0.0490278303696716	0.0232539217144059	-0.0859489832059472	0.140109325416378	-0.1532147981627	0.0732055860879334	-0.136094772357697	-0.0113116177021069	-0.242724003058004	0.0461594937453831	-0.264806963472683	0.140651405072331	403.385789583737
MO190202L	Mo	-0.313159971181601	-0.159571494016188	-0.243744911397064	0.00952718650699509	-0.16673679216633	-0.19187754259048	-0.0697575172707157	-0.00348456188192112	0.000279662097574293	-0.188055704425603	0.112970187519958	-0.00165471697708549	0.179125373763191	-0.162944524205171	0.297657754099631	0.0158354779398345	0.362773433308346	-0.117891217006062	0.237403548493041	0.151253936740085	0.236181433248804	-0.00138637309384246	0.134936032831303	0.0274980989804143	0.0600552193985913	0.155615431743088	0.0275178404761515	0.061686604491263	0.0514548154258428	-0.0189266835291073	-0.0514156549294328	0.0329526971654803	-0.0957669040369185	0.150348842031855	-0.141749303422851	0.0581379472174664	-0.131264279181563	-0.0207565704403185	-0.235760938037393	0.0541114204831126	-0.250999029038566	0.149581744866184	442.714462422559
MO190203L	Mo	-0.298890969340549	-0.178084281970949	-0.250464828921903	0.0160610814207084	-0.164756369789006	-0.202446418521885	-0.0785921021906573	0.00136943263578509	0.000266472446032901	-0.174712397756468	0.116783357002531	0.00474842630511754	0.173543687957553	-0.16974528425124	0.279000581234165	-0.00679969163628123	0.354695180925745	-0.123356842267394	0.235280669369578	0.142036075122933	0.238088516755857	0.00844810856135643	0.158883681674813	0.0412724598041703	0.0790240994830756	0.167972188565381	0.0233906481474447	0.080543380647279	0.0288680326819833	-0.0161653825203751	-0.0417484721667803	0.0333278757168136	-0.087936095570626	0.147760504275703	-0.140591752189842	0.0675242297146213	-0.135120762837371	-0.0291789718146721	-0.231682692054928	0.0369707586602587	-0.258040882617119	0.152454749309135	406.444162392397
MO20105LL	Mo	-0.317241199047144	-0.166358682580603	-0.244229488426734	0.0105519847872114	-0.164510164026341	-0.181158847446234	-0.0841630280746084	0.0030278163070316	0.00767475495639531	-0.176591213494184	0.0977386201894555	0.0124266895333413	0.177474975475165	-0.157471639021408	0.291661284458257	-0.00726789476167744	0.371516595192613	-0.114123481394296	0.238581738172101	0.133457568782331	0.252854713811424	-0.00477762569551599	0.141385328247556	0.0293658573511317	0.0737018368087178	0.145857580213592	0.0226679115631142	0.0852763898581628	0.0467626437328766	-0.00205792326347815	-0.0477657693220216	0.0272331999162854	-0.10332581769471	0.146121969164195	-0.139882398620566	0.0564728829825632	-0.135146312535651	-0.0211402231676365	-0.227216898797113	0.0299452184808656	-0.258539326062784	0.151210373448323	413.078108606016
MO20127LL	Mo	-0.294135483626002	-0.164809292286255	-0.264515078411663	0.00638753622608824	-0.172206131790607	-0.182949323015838	-0.0949185523229489	0.00899706210926054	0.00480810953195119	-0.174166236205187	0.116095984746992	0.0146425050367945	0.176677267301431	-0.17173464195146	0.285845095187137	-0.00561850887978935	0.373533897324901	-0.12129890251005	0.229582211121651	0.127744065600493	0.249316323013925	-0.0045235665241422	0.130609919573208	0.0476351563815396	0.081478980037423	0.159724262940333	0.0126798934561063	0.0836961039501549	0.056419384074693	-0.0118713537998744	-0.0316231308143945	0.0260468808958842	-0.0920624800449773	0.139179222367992	-0.153858181950629	0.064793359712331	-0.132356492321369	-0.0241420336887376	-0.220147551152536	0.0411756697098859	-0.261223982934293	0.141092033930576	439.643470271516
MO20133LL	Mo	-0.313276961561842	-0.168685274330416	-0.250006357992992	0.0134207351254059	-0.184294710744201	-0.193336740123136	-0.0677065227090342	-0.00756327786658563	-0.00372470905377759	-0.166573370387584	0.119660960798353	0.010404976810558	0.182959392056988	-0.153784031128674	0.27339043916652	-0.00688267136694503	0.362622248919712	-0.113640524130854	0.238608235489906	0.132434457642566	0.24251455227755	-0.000239414746718666	0.148449320046633	0.0489609764640508	0.0803633001114938	0.155599438221203	0.0292201490678243	0.0670809005163576	0.061685601374573	-0.00851531747004588	-0.0483898276143012	0.0190161002370658	-0.0923264606331282	0.148918717333397	-0.150585166730876	0.066607379041634	-0.137646070219274	-0.0170109082013195	-0.228437933379499	0.0370657752099491	-0.263079478670624	0.136722073150092	381.97781037522
MO20135LL	Mo	-0.303431727240611	-0.164551483518222	-0.261580504640908	0.008651216090969	-0.183820247029518	-0.190836623042226	-0.0755380168854104	0.00825839529511483	-0.0123640439859788	-0.186112172680915	0.115489579717843	0.0126915623404105	0.168915002345896	-0.17906485753667	0.289150783708588	0.00270097323686973	0.361072732331305	-0.0988207276109527	0.227674752915426	0.140735568077374	0.245052803724417	0.000937873814249529	0.147855139564024	0.0489240405511025	0.0883233462710448	0.157550850601	0.0160286884694311	0.070524558692446	0.0463611020547277	-0.0253962956489804	-0.0383978027992571	0.0370790609513036	-0.0756683187317966	0.162461447589269	-0.157994010363179	0.0584952570355704	-0.12752228660118	-0.0276479074893337	-0.229598605474279	0.0204478887254798	-0.240008367350585	0.142971374526143	409.399095074255
MO20148LL	Mo	-0.291238749715465	-0.185815536098272	-0.259601396516922	0.00772756164163718	-0.157604940893437	-0.193262341752575	-0.0796200363987225	0.0034437477056999	0.0203968369537652	-0.185318400979131	0.105782792207194	0.0135482950920099	0.188985064264497	-0.169705005414418	0.294991977303172	-0.0032407998351839	0.334125121855286	-0.131277212619857	0.235941784658754	0.108569527314033	0.247104006682414	0.0179846969496206	0.143583419372582	0.0486566964905109	0.0887880027877469	0.145667977026996	0.0232378299169118	0.0847712055615832	0.0466929038967955	-0.00373675343371384	-0.0539453217906622	0.0389944935498451	-0.0960491292884536	0.150100382648456	-0.154957971375703	0.0719605889836235	-0.141124423659279	-0.013750750980514	-0.236093764987943	0.0506432315067693	-0.259394005272531	0.144038396642879	411.991562558079
MO216761L	Mo	-0.323796952450823	-0.160578810586159	-0.25384337514545	-0.00589282319534107	-0.175813399592298	-0.191139130344379	-0.0708255808681739	-0.000966196121340983	-0.00306749667327158	-0.180679902123025	0.106842557832566	-0.00108279106585604	0.172139451549349	-0.175489226150501	0.28218416843058	0.00928030522332825	0.367779687940648	-0.097825067831543	0.236628391546156	0.143893872111349	0.248233678302902	0.0103071012459121	0.134199700117128	0.039888060381628	0.0774759727856093	0.151315677021107	0.0382307183255571	0.0636770251298217	0.0408783992449014	-0.0226138633040866	-0.0438595612038586	0.02696725518822	-0.0791717745754747	0.156004604379678	-0.136894881585811	0.0611029342778875	-0.139073829799755	-0.0119950325425217	-0.228865022289399	0.0429650381901265	-0.249380851891081	0.142860970115695	383.563616130424
MO44275L	Mo	-0.3246873540198	-0.156409062000258	-0.261782931174681	0.0134812762411879	-0.176087623129719	-0.183711710655967	-0.0753568523299053	-0.000114264029621931	0.00353494169544337	-0.177181528720995	0.109183652961413	0.00377480263921306	0.188223071289481	-0.16830239049494	0.278529675724485	0.000673546109109397	0.357562617956779	-0.0966784446142302	0.237934391843974	0.129114761752883	0.256569259564324	0.016322279463676	0.152775009556894	0.0422054082277501	0.0692486752464749	0.15210590558556	0.0243613816271576	0.0763183380367478	0.0554862745351366	-0.0367847196000576	-0.054610064091128	0.0241395591342209	-0.0853822624674612	0.149703013320695	-0.145337699366124	0.0694459715240232	-0.141217717292494	-0.0328128372124629	-0.226063502899871	0.0397256662188748	-0.242882945230375	0.134984429074592	402.373908081478
MO46450LL	Mo	-0.29401039064715	-0.170331743337367	-0.245777539210272	0.00152093315976877	-0.182296873251304	-0.191305305101766	-0.0718324062300247	-0.00110420846741023	0.00255433018229844	-0.1818102700435	0.125245205988045	0.013468479699201	0.17533029597256	-0.161345008362983	0.320861160471261	0.00305735245590628	0.368613735463939	-0.125483248321921	0.22339228146005	0.118420302140429	0.24103064195596	-0.0103522229596181	0.117907649431164	0.071825697052014	0.059554505266669	0.158467843265284	0.00908448824805233	0.0649997589025958	0.0478296251970417	-0.0141274236677447	-0.0463416540093868	0.0318471105901406	-0.090454840462882	0.152948391583729	-0.150201301717298	0.0585716576461001	-0.129100799443867	-0.0316585846933805	-0.236164709945917	0.0665008629473433	-0.245223404718937	0.145889625513179	442.37949664018
MO46452L	Mo	-0.299026012668108	-0.171635090780517	-0.255057841142845	-0.0117080772005195	-0.179630534732185	-0.202417168317335	-0.0821267026851522	-0.0150673850195869	-0.0120303454865331	-0.202750764934193	0.114502567599718	0.0159613131776817	0.153011033761462	-0.200160570650351	0.262274795649697	0.00291699621772231	0.349242771901519	-0.122414550074748	0.239552026265784	0.149644072360058	0.24354679254509	0.0148282056605711	0.146305137450566	0.0473237358371304	0.0871711048970288	0.179377751064769	0.0224229762298964	0.0947851931186787	0.0559398728157361	-0.000305207515197048	-0.0303788799923606	0.0316710366876647	-0.0980827701857905	0.155947325029467	-0.141000765433278	0.0702498915306438	-0.11813825526874	-0.0188075462330053	-0.206202978576019	0.0324369894507138	-0.252293992945486	0.150123850590353	365.953418841667
MO54439L	Mo	-0.298829103154428	-0.179182848974874	-0.250855234454975	-0.000690891638956241	-0.156691002936606	-0.19201219683707	-0.0639783585442476	0.0120882618784992	0.00917866123058731	-0.19081823979193	0.104592237621634	0.015688218740716	0.180414223254006	-0.184800493628797	0.259054128773462	-0.00543510837671529	0.341569393834206	-0.129795246087475	0.26179344966138	0.139783636627619	0.228926968646586	0.00384372696402796	0.149590887740685	0.0464109024358225	0.0894242100164616	0.1593473941605	0.0265195089629104	0.0811363889035889	0.0555526869690124	0.00557455736958157	-0.0497231260720387	0.0393804585568322	-0.0949169134950774	0.146407228980939	-0.160223507361979	0.070878594273429	-0.134564046862713	-0.019773587070741	-0.228164641665198	0.0414202837553491	-0.268670422163671	0.140548959759656	393.265329068835
MO54442L	Mo	-0.299702133056085	-0.173885909422735	-0.252656265044306	-0.00270611944279326	-0.163539815174442	-0.181673916059838	-0.0805644346716495	0.00979838543838388	0.00303917711455865	-0.1787679223827	0.105529215536952	0.00663634883530002	0.1819883453854	-0.17654719778953	0.30218338948227	0.0152475478085246	0.353444216583989	-0.131689018735851	0.241189468142426	0.120605987765244	0.2345301198162	0.00423363265433389	0.127177427703625	0.0376969782038144	0.077305486657035	0.16469354555587	0.0299757277792796	0.0755106150378137	0.0547213788274383	-0.0128239916525918	-0.0510762696795906	0.0478437816748559	-0.0882209659929603	0.136913070131587	-0.143744931315214	0.0779611240098091	-0.124231794031394	-0.0150289567393952	-0.237866599558126	0.0386563219062223	-0.269480744505405	0.137325693203674	403.90899493633
MO57038LL	Mo	-0.302470881917535	-0.168097414866498	-0.258965197757074	0.0107242484544587	-0.163362598336139	-0.200782391213826	-0.074275317216399	0.0120420381496163	0.00936347625335866	-0.174303629315768	0.120198144641588	0.00321047539792694	0.201532261558659	-0.173106529524823	0.267166315063786	-0.0121752635673525	0.347559042229398	-0.111138035695479	0.237859391053809	0.145594614050762	0.242287281723353	-0.00669288714367409	0.130844640598996	0.0354504497464722	0.0758520333725287	0.156309441936167	0.0317870228197436	0.0748260000325927	0.0574290130993672	-0.0155169551687641	-0.0537141989313901	0.041586025083221	-0.091505072596531	0.149641308894585	-0.148123300782588	0.0634290461678966	-0.140022125260776	-0.0315430536935812	-0.233333014737758	0.045149119978938	-0.256106914878398	0.15539339229713	401.41298054794
MO60372L	Mo	-0.286568436570631	-0.174484566908654	-0.249384006445694	0.0210048884991617	-0.174673642048192	-0.193688006734804	-0.0739726139503063	0.00595917994036848	0.0115781270677178	-0.176429097847656	0.116883303806563	0.0206740893772967	0.166178183951408	-0.185793653621307	0.300871632253259	-0.0111774938677384	0.354366156661428	-0.126345167372412	0.230736636163881	0.146948628810664	0.263792407564178	-0.000105581839462786	0.132469095921933	0.0528455093248089	0.0715017032302725	0.156608029124585	0.00896680429279792	0.0725995470048153	0.0378743832541917	-0.013250209195952	-0.0537102174812749	0.0379049700170867	-0.0931915437812474	0.1500472885695	-0.153604367616181	0.0612652949834514	-0.138624478437455	-0.0215954806794514	-0.222873387635523	0.0362657313414442	-0.248615740201124	0.140746101074257	427.390643211526
MO87782L	Mo	-0.304519903238542	-0.181440227793211	-0.250275656252026	0.0177824374122881	-0.188587637769566	-0.19877148049169	-0.0733294285931909	0.00191960869458942	0.0178844311116297	-0.192142824906193	0.0982737144823689	0.00360106012238002	0.19243458706633	-0.187605624807869	0.27540422427132	-0.0035875521871163	0.368164192856079	-0.133717351336617	0.235434131153858	0.145598742489157	0.206022555269908	0.00969216422171072	0.12850774036374	0.0522595769521461	0.0732175836174697	0.16984604428969	0.0302580378290182	0.0778805381703724	0.0512421543950199	-0.015628120436519	-0.0490980439107364	0.0420128346847684	-0.0929139262924736	0.153517791731063	-0.135315104551785	0.0847411141257411	-0.120347738681486	-0.0173096365068867	-0.212272527513208	0.0285484549773292	-0.250183385613723	0.142802450594865	345.028639252978
MO87783L	Mo	-0.296618196256237	-0.178436897140725	-0.261650138130268	0.00958716344603511	-0.171298378286658	-0.187755682992304	-0.0746099819221447	0.00184757472305105	0.00167122433586803	-0.182404164865776	0.111196976685214	0.0163572209778916	0.187065722740482	-0.175249010056883	0.28049488225893	-0.000277178039992059	0.349905548927769	-0.1298636765044	0.243086469220158	0.127582352068927	0.246048096531228	0.00160586923653425	0.135483004888799	0.0544987872549779	0.0737919775629737	0.144228475813635	0.030928923022103	0.0824023391258583	0.0628302258724965	-0.0106012308697237	-0.0429544091637847	0.0395804454783858	-0.108606882404385	0.146768134593389	-0.144638570022355	0.0747195180575125	-0.131587743242575	-0.00246901219108677	-0.230404851639791	0.0399501883512462	-0.260133900977825	0.127928783533448	406.534248542599
MO87788L	Mo	-0.30824758266408	-0.179989749402712	-0.261896359351699	0.00371656463936934	-0.17762787832514	-0.180314385376565	-0.071558811341247	0.0110762509703683	-0.00518203309364683	-0.181403036503735	0.110503049913901	0.00678368072021098	0.166730651645255	-0.157817446859993	0.30327457415512	0.0139440554469781	0.359543664347683	-0.118582097847823	0.241803480492922	0.14197421735737	0.242973314009486	-0.00105492453256432	0.137858747563423	0.0416289208565498	0.0721967614040055	0.14779191841446	0.0366694045730845	0.0716738006424826	0.0471545272329222	-0.015402741111026	-0.0479810809553948	0.0289793936972313	-0.0820157492973444	0.130217937416783	-0.145951080176342	0.0686214447397912	-0.135091150827824	-0.0135567931204101	-0.234357145266478	0.0410007169436513	-0.248799304038607	0.140712272909583	407.500628103518
MO88901L	Mo	-0.309994200432078	-0.166943861480398	-0.24341269140832	-0.00423568670047824	-0.1729358848856	-0.178847455239797	-0.0695327964895891	-0.00552077050756756	0.00415124708361468	-0.174890016443594	0.115312567865778	-0.00774511795426736	0.18719853962701	-0.165913503765592	0.301075818536475	0.000956829174330847	0.362143582660182	-0.123091558864911	0.232116771358538	0.128473521741185	0.229848706269222	0.00713949338687093	0.133787407380272	0.0458611365307925	0.0690788469214069	0.159174927249821	0.0228355362480428	0.0720574509846337	0.0542865427581737	-0.0107665377314224	-0.0323738016571736	0.0409416516976109	-0.100518267603382	0.1462786168904	-0.14402543250019	0.0589286851913973	-0.142211535879365	-0.0158025861790823	-0.236605767812737	0.0421014743552021	-0.260225188040279	0.151843307664865	364.012689470076
MO94423L	Mo	-0.304551157517639	-0.170064810875273	-0.258558249251045	0.00973807432232314	-0.183107578671668	-0.189716581660715	-0.0687065832238271	-0.00141902423201805	0.00305733108704374	-0.171934189370796	0.109524555296251	0.0149030091029769	0.183098388945907	-0.16101940320012	0.273714777928664	-0.0133242479123668	0.369584695758316	-0.12254491458838	0.240776042108838	0.138743400698675	0.241389318800535	0.0144660091673828	0.134813587686982	0.0475731752810086	0.0675654977640677	0.157919078708976	0.0296849169151882	0.0726969534052344	0.0472858581449721	-0.0228952957850044	-0.0263963551361395	0.0236849980823667	-0.0918506973527581	0.146693169453306	-0.153598985669341	0.0570815238910175	-0.136757057429579	-0.0254830800279367	-0.22350009089966	0.0384421564197656	-0.25346821528511	0.156459999119577	390.916261889326
MO94425L	Mo	-0.311729129886176	-0.176827143972991	-0.250934500975171	0.0132304884881379	-0.163463268250623	-0.188894051603043	-0.0752047035278175	-0.00246939140606875	-0.0000533731264424015	-0.182647844232387	0.112829382811623	-0.00202739573009829	0.182479097907517	-0.166238147444588	0.275572689576505	-0.000777562831055307	0.366819849752186	-0.117045041795421	0.254694547610263	0.12900732446198	0.22664527622119	0.0133321812475536	0.135430912859061	0.0533848487729772	0.07563960286902	0.157852577985857	0.0297487090540144	0.0801134666782491	0.0467780048474215	-0.0212043335152608	-0.0480995993062027	0.0294953853428094	-0.0972444124062384	0.137625811806114	-0.141810934419369	0.069867079268144	-0.133106860232275	-0.017650801644181	-0.233811489904407	0.0465192693182486	-0.25117980147408	0.145353280805022	397.390296332268
MO94445L	Mo	-0.310188642015931	-0.16581422653645	-0.251302907026811	0.00861438920962449	-0.160591569751243	-0.188678619550616	-0.0835886718200783	0.00323585156267316	0.00242919433480675	-0.171123049742961	0.104618308320744	0.00767555289899659	0.177677553323922	-0.181682062346025	0.285138540950326	0.00968679943585437	0.353866742076239	-0.136355950833161	0.246984667826151	0.157768846415425	0.246962180810982	0.00779927978507421	0.138121709517097	0.0350869893753242	0.0766201115278439	0.155597792771495	0.0143370947795683	0.0803725027397423	0.050881902332541	-0.0117598722897521	-0.0450080940732691	0.0305547173329971	-0.0965170339306837	0.140737940386276	-0.148777560810999	0.0577312523909548	-0.124714090038338	-0.0214906443056631	-0.228001756167733	0.0336517641492686	-0.248947680165137	0.148390747150924	393.94935618439
MO94447L	Mo	-0.303039770386184	-0.175128488863722	-0.255039822567475	0.000198987470433655	-0.16084192201442	-0.195849799483962	-0.0748038286219113	-0.00220418364570259	0.00576847413298114	-0.183339227870018	0.114907946932764	0.0149870797833064	0.17213177526571	-0.176515979016852	0.259995113108065	-0.0058517938106792	0.365967823048062	-0.13086192623016	0.24706288265347	0.152145981897915	0.228808104052653	0.00127496247701191	0.147483799223366	0.0392994616448205	0.0787697807165282	0.165467452441923	0.0234775277108943	0.0820808460217354	0.0453156446275169	-0.00478192256348226	-0.0524805688499289	0.0482927288445369	-0.0852521836755096	0.147108228564975	-0.143526687448052	0.0610019866920096	-0.13894088199213	-0.0279364150933481	-0.233239377716647	0.0392827790194799	-0.242523828199752	0.151329241719778	350.161051381735
MO94450L	Mo	-0.302241035804912	-0.158164325773458	-0.268764834880743	0.00217605749972308	-0.16324893588887	-0.179446350782172	-0.0786920334054435	0.0110710479808316	0.0072226982475538	-0.177712576530923	0.110209438193727	-0.00190999168591074	0.188797168236345	-0.173817565487089	0.281117569188533	0.00801528394446477	0.36120609505813	-0.136447219802953	0.250055790298427	0.144349618994703	0.215094203907636	0.00611571088490984	0.134957288037042	0.0489368559017953	0.0748684632941443	0.156620990319638	0.0320243709857635	0.0765039262487757	0.0567925216443654	-0.0237451131575177	-0.0391625365424458	0.0309252871333674	-0.0984952266818239	0.15228490983884	-0.149844685265244	0.0671468918126429	-0.124934418525766	-0.0303606872623657	-0.223177995450304	0.0326749325677521	-0.263783904646117	0.144782317354946	364.981930407259
MO94451L	Mo	-0.311279318640598	-0.160125477356498	-0.245437275801483	0.013733949090303	-0.178160275760129	-0.178131136338783	-0.0632879958870921	-0.0027482337293581	0.00360891248418023	-0.182362300780627	0.115601582920619	0.00764396853974177	0.182262713505345	-0.164608682878373	0.285191998042762	0.000573051254296527	0.362082828782891	-0.105098397224737	0.24175951984577	0.136702415923107	0.245719874364674	0.00672308889501838	0.144198841158142	0.0355366068668493	0.0621508327120727	0.150831790517024	0.0304910899167039	0.0614993643043971	0.0503621331239187	-0.0262566667103404	-0.0421120023326557	0.0273615198576775	-0.102106191833023	0.143329786435157	-0.151285845392403	0.0657211044344636	-0.129046925068015	-0.0195054631487512	-0.236364336236855	0.0385683576089234	-0.264350159904827	0.15061135444051	408.127314403122
MO94455L	Mo	-0.303995678647795	-0.173898512537181	-0.251922780053071	0.0175546524202719	-0.168260911191719	-0.186523342883404	-0.0673533507279477	0.0117878106422955	0.00893409878503273	-0.174227713207183	0.104520858486125	0.0113750278677913	0.186140259601752	-0.16191190795166	0.291503057981228	-0.00212753075628752	0.358709613199085	-0.121290757336141	0.23479664629978	0.127117793799894	0.250335694911643	-0.00909082446681386	0.138289615940392	0.0364564940561591	0.0634920415815787	0.158289236649025	0.0363334435010407	0.0741162810648046	0.0500734025664573	-0.0210123649671032	-0.0590093459640466	0.0475486688437385	-0.103469195925814	0.145800267298422	-0.151156123795267	0.0594278810339079	-0.124442853149794	-0.0256759091490075	-0.233524032212856	0.0428944520543933	-0.259994461185808	0.143390297524079	390.506386753454
MO94494L	Mo	-0.306539848717414	-0.177527948206286	-0.253620313697116	0.0214348065179511	-0.177058909543323	-0.196877530053463	-0.0779150599419064	-0.00270374250653547	0.000747870498691212	-0.200814848935707	0.113265621382797	0.00946898713522794	0.173828414848519	-0.166321546041527	0.298034163621148	0.0164478432342659	0.344017318109414	-0.131461088995035	0.237603652001952	0.136736978764574	0.244216324814364	0.00456617297478672	0.13315781095326	0.0599602401356546	0.0616201297059989	0.158020153297316	0.0316829113260027	0.0676568541178042	0.0550155121069802	-0.0165895196120743	-0.0407128268845519	0.045972118555788	-0.0978096621274562	0.142521956238547	-0.149019415897839	0.0718821109624736	-0.127200538276261	-0.0267807415671462	-0.219439996071414	0.0412611787052849	-0.243873158211844	0.1431475652781	344.777360874273
MO94496L	Mo	-0.319258961516755	-0.175228026232926	-0.23654541544266	-0.00419394507791406	-0.18207049759527	-0.205727102418671	-0.0718028273259738	-0.0164787916189705	0.00715111342267434	-0.207849619735316	0.0987198949828281	-0.0154143062565958	0.181363890824423	-0.166443842155267	0.263626197152567	-0.0196571439090943	0.369634531277941	-0.101006738938378	0.213746768092894	0.14109616648667	0.226368909797085	0.00554340334362154	0.132919252353363	0.0538909508826076	0.0790714936408479	0.168838538685806	0.0283064490706291	0.0889735781113476	0.0633635116532738	-0.0173207152450437	-0.0324248393029283	0.0445946025050292	-0.0751927375758255	0.170018649900215	-0.142518437633507	0.0744372758025689	-0.129008250336188	-0.0312883652022604	-0.221618687386194	0.0494223422183688	-0.253831358153225	0.163793088854204	371.507995171289
MO96020L	Mo	-0.292935562063919	-0.173908175524369	-0.247909477508667	0.000320791266299519	-0.157358982751127	-0.192537866917002	-0.0782585147371531	0.0145083049358572	0.01197591508449	-0.183676730090523	0.09816423882827	0.00690891890513151	0.183832812625017	-0.177617170256214	0.290864151156949	0.00368714107881477	0.354418793113218	-0.147351949891023	0.242144080172803	0.132480129100596	0.237157084202671	0.00147372660085718	0.135668089718136	0.052936511500641	0.0853560005750744	0.15502247770202	0.0170728835807324	0.0866399597640068	0.0412901606063998	-0.00319112759463939	-0.0445094350408141	0.0420198572559416	-0.0999849568696367	0.147079720946506	-0.152737609745839	0.0697692603923367	-0.135747809559779	-0.00625722061835293	-0.227189856475565	0.0339418143956627	-0.261312004911259	0.137751627047452	374.405560601768
MO96022L	Mo	-0.311619034870589	-0.152210349570888	-0.259726576440586	0.00726863512408011	-0.190056300060095	-0.191329045158441	-0.0720155408780492	-0.00864841041351292	-0.00197967623766475	-0.183607584468182	0.113826573780741	0.00199634410313678	0.179986781537211	-0.161930476537736	0.271767090326452	0.000371218868048039	0.363017839283554	-0.0903418251447219	0.254504994011344	0.134337186788897	0.238688232242055	0.00983217609626219	0.147614226789411	0.0398691339685546	0.0930350474795218	0.149580928611199	0.0316144830221464	0.0809300018392023	0.0589675570403135	-0.0147700529599363	-0.0482542458330917	0.0331210195766522	-0.0885986534335403	0.130498486034688	-0.163294723540985	0.0609086881473298	-0.136893878694565	-0.0215100822514878	-0.239551309984967	0.0415977377254128	-0.241032885538617	0.134036269621443	383.146994047479
MO96027L	Mo	-0.328706960268033	-0.149883714343315	-0.27091093728223	0.00704236862624401	-0.173287803037272	-0.175447356433212	-0.0895351131972551	0.0216701675132895	0.0158367966099844	-0.181137250995207	0.101834886793259	0.0183808801463809	0.19922474836841	-0.159474650303488	0.279478320310928	0.0121622540808092	0.372057643775826	-0.10599870775989	0.247066358331991	0.123752134465258	0.222320310469828	0.00284505855701707	0.146975873478838	0.0388092394017385	0.0851801226459889	0.137564098331757	0.0426792053701572	0.0528042672410369	0.04568064492779	-0.0162452107935298	-0.0276607693379774	0.0267266669990254	-0.0777697240124929	0.121380279590965	-0.137395761503571	0.0611550487495711	-0.146458213377947	0.00537892404235826	-0.22339754177117	0.0252572157805474	-0.283212087295053	0.133258287102643	435.92550696082
MO96028L	Mo	-0.290700165365528	-0.164963567470547	-0.261662762104224	0.0157846756973641	-0.182950014069987	-0.191753911536119	-0.0832709312432333	-0.0130924340138589	-0.00550924512146578	-0.173497337217388	0.108310460493424	0.00474692653431478	0.180791922734064	-0.174323592347666	0.280332248742436	-0.000401367210051868	0.364069749670398	-0.118486311960036	0.244369302483661	0.137471872908773	0.250236909091735	0.0193420297547027	0.14034482252786	0.0509481592124764	0.0747746962602232	0.14491643756388	0.0183177465041664	0.0711119129336582	0.0582321118065261	-0.0126372511707631	-0.0348357807084817	0.030256168692074	-0.090558400189592	0.138056209957273	-0.153793271629612	0.073879336135026	-0.128354559036519	-0.0212059664180866	-0.237187318535009	0.0457179895209082	-0.250957522310841	0.138130020434068	424.828817065796
MO97516L	Mo	-0.315228784873654	-0.172485564663924	-0.259595384508273	0.0196009105183662	-0.190902548656669	-0.181090880346822	-0.0816965021071202	0.00560046984424909	-0.00803929664442136	-0.185395499552157	0.118359119224927	0.0132997099008158	0.194588772248741	-0.163095863257541	0.291448163612056	0.00664264967140465	0.355945026921382	-0.128141698497339	0.231957699908002	0.146266502804539	0.245164822956836	0.011993219317829	0.140563493162231	0.0374827974692716	0.0735812086791203	0.162526843263589	0.0287381932364505	0.0727557091599989	0.0424981766618209	-0.0127478084397654	-0.0472920844568432	0.0320857924890118	-0.0877522970060121	0.130068752456755	-0.142135286610541	0.0598809998413427	-0.133177009307186	-0.0182621001127018	-0.218046112597204	0.0314011170837231	-0.238979369843643	0.131613941049355	410.697200472794
MO97518L	Mo	-0.300900019030779	-0.158778647755767	-0.27039670748064	0.0315479643014759	-0.185001440846282	-0.170777648328028	-0.082245881488503	0.0133533723901624	0.000922186990061718	-0.179280187076412	0.111341837848146	0.0239737970844445	0.18258975212506	-0.161157766336525	0.316639401865987	0.0222645704875642	0.35779059934357	-0.104243657174018	0.241861339703795	0.142273353257824	0.24117533265846	-0.00992716488323608	0.13604125495082	0.0501172087839234	0.108587824834853	0.132949304932157	0.0178644196519456	0.0621891720877564	0.0377645724032892	-0.0300406010261584	-0.050418731928429	0.0345202660359697	-0.0925658656462106	0.103189367605249	-0.14199028518464	0.0508812375888464	-0.134045923572135	-0.0362795204705744	-0.23642620416474	0.0406284554614297	-0.258587463033625	0.142597123033915	415.395164701207
MT101609L	Mt	-0.317890510078987	-0.169757164393785	-0.260695488718718	0.0132292875940203	-0.176536561716362	-0.182584024953513	-0.0695621736272578	0.00949189767780857	-0.000610117480599117	-0.178532532525569	0.110272956716768	0.0211484634695309	0.183090561535317	-0.161172291885289	0.272661234694568	0.00812971393663572	0.35947761663372	-0.109328629712428	0.254630050703841	0.123034956029637	0.238111556937516	-0.0049041252673972	0.144929120829135	0.0475949062784755	0.084715899479068	0.147593715922182	0.0286360557924	0.0811965043039699	0.0467816084706163	-0.0202863299363127	-0.0444711571377095	0.0341148378605129	-0.091234549584564	0.141621323115915	-0.149260983030669	0.0714269714262418	-0.119735999409751	-0.037799374210526	-0.235702285219102	0.0283033248676709	-0.257606835789231	0.137478570402218	523.65837646131
MT12348LL	Mt	-0.291938911423402	-0.184874604227752	-0.239006533845182	0.0127046749713986	-0.165708914318468	-0.195619576660084	-0.077001060502263	0.0124294888706927	-0.00582026288771099	-0.202171236493589	0.106025858634471	0.0205294744918495	0.164600963486649	-0.194020265490464	0.301596454394271	0.0411523708167806	0.347693667288223	-0.127064862374314	0.259722965797747	0.133894124803449	0.232177528836374	-0.00486202561821338	0.122927977812658	0.0499716817228511	0.0768031393273349	0.148930093284375	0.0198725484402206	0.0669883152963427	0.0491480595910518	-0.0130038439143673	-0.0496169674920264	0.0376459374055504	-0.0956914843201529	0.151278513516558	-0.148421779230185	0.0735340839013968	-0.123367619658556	-0.0148293770701375	-0.230497989702158	0.048436320240675	-0.253497640228894	0.138950712527001	476.795054304807
MT12428LL	Mt	-0.30871944586896	-0.181643978031747	-0.256891379585375	0.00830821645657302	-0.179636836939764	-0.183660248787349	-0.0838669014542093	0.0132477627860436	-0.0110997257641009	-0.188968576395671	0.103651670057786	0.0156629366715612	0.177127845293412	-0.163687366321385	0.301455625050682	0.0156501943867587	0.343090732486284	-0.118933221780461	0.276263869528966	0.141420532315156	0.230692003969828	0.0158092501615378	0.13576984076446	0.0438209803100687	0.0849579277674355	0.149559580431749	0.0258940687953409	0.0597976101232027	0.0382962734193964	-0.00934754082359168	-0.0458437812183899	0.0308154387406695	-0.0799579801065579	0.138102507754981	-0.149080612227775	0.0590598182014785	-0.128639244187417	-0.0186500593549158	-0.222442110874667	0.0446999617188456	-0.251021838906374	0.128936201436494	481.18296688375
MT12435LL	Mt	-0.29801467181989	-0.185063862367603	-0.256148862783482	0.0118889213264306	-0.171260515387407	-0.183474906116404	-0.0745223448997733	0.014213684878201	-0.0000699605670290348	-0.189706704085922	0.111371660937389	0.0145005537786574	0.162381431333398	-0.170727754569941	0.307893123141325	0.00435541221992811	0.341306075911679	-0.121952459820331	0.230201953126358	0.140658558550482	0.251028838994779	-0.00690485054542902	0.140471918085753	0.050787502799915	0.0778084757366526	0.161928769459953	0.0197034993380459	0.0809060923588446	0.0506240384573124	-0.0263800971068087	-0.04315035760213	0.0378724712523916	-0.0869352255825295	0.157682244936616	-0.153254634254376	0.0596982483679309	-0.130990290650889	-0.0308278932300012	-0.22703246885617	0.0460560463678737	-0.251411682659017	0.134490021545217	474.45176381849
MT134933L	Mt	-0.293569739300752	-0.182682922425374	-0.246368733146718	0.00788289822558219	-0.159021937821728	-0.198591783558149	-0.0651052965333716	0.0227891983833778	0.000174593002585258	-0.180715358174739	0.100088639691266	0.0262226597787405	0.170888917508224	-0.178903477598065	0.303788484081191	0.0253523090009625	0.340601218727079	-0.145902359427325	0.239401883220005	0.148173902362596	0.238877087253522	-0.00964491202618163	0.148660283052677	0.0553368558355831	0.0958137323906079	0.158308179445847	0.0143867856804803	0.0657798186911212	0.0316856282794468	-0.0162919660580809	-0.0380056390836441	0.0365622666298302	-0.0834528009362298	0.137930714432984	-0.159745752398892	0.0565578932360077	-0.15195214340108	-0.0148232105306998	-0.231365074118602	0.0560426122125675	-0.255780136146066	0.130616681563415	546.649883598355
MT134942L	Mt	-0.31339200029809	-0.175089502236625	-0.248039996487637	0.0133819932357684	-0.177494333326568	-0.198054818535702	-0.0726350184484935	0.00863395511402454	-0.00240390380178318	-0.191389853039811	0.106380846798054	0.011603836132552	0.185798024634857	-0.176740129380385	0.295289437437031	-0.000395708236138404	0.355641886593938	-0.116880768923829	0.24188728408731	0.142930055757658	0.222775881023871	0.00524807366980664	0.129992324990074	0.0541527891554307	0.0986123410406946	0.156182917485377	0.0245569326435629	0.0779542555776878	0.0228967071656533	-0.000211147886217808	-0.0393609351967843	0.0457317374748687	-0.0837793886379045	0.13789006532739	-0.138719266298607	0.0563807248196878	-0.132521400371166	-0.0310790323920371	-0.224021149568787	0.0407133801426793	-0.251464273979225	0.139037176737813	525.770998493777
MT134952L	Mt	-0.308775740929661	-0.158371126048292	-0.254932453876374	0.00647350784958141	-0.168689481925469	-0.185870431418537	-0.0829043410529504	0.0131738645235283	-0.00419508781331902	-0.182985893130655	0.111796953089539	0.0200214987252201	0.171443912606825	-0.147917203415118	0.295254067977509	0.00790054293719078	0.354595648108309	-0.107089477399599	0.268028210753637	0.132542361370954	0.240539925208167	-0.00941721680526164	0.134341558404775	0.044755879298325	0.0978137658217497	0.140979579767066	0.0264092495070886	0.0705702096355443	0.0439493435681264	-0.0162968677994615	-0.039555995374765	0.0323630665399879	-0.0931432872079568	0.141696679472287	-0.158781602022396	0.0543340438976942	-0.139416826845194	-0.0230760171709852	-0.228641875345271	0.0349986430555264	-0.265135942652372	0.131214356115004	529.64237709897
MT183858L	Mt	-0.318520600618781	-0.161979038437241	-0.252421576226343	0.0140395051589017	-0.180293298930972	-0.184259683915649	-0.0696527251132487	-0.00532984744939534	-0.00749258759643349	-0.190280756384569	0.110593449227629	0.00429850948988462	0.180352710880928	-0.174660235498983	0.298284413787103	0.0256679720346144	0.353293340044025	-0.0953985344440302	0.235781825187591	0.140794203626837	0.244621555246395	-0.00449285177270548	0.138690867981958	0.051434045702267	0.0765450224341041	0.147146944925941	0.0338802691790073	0.0531429059840548	0.0527234760043	-0.0124654514583905	-0.0431603768812168	0.0262753989923882	-0.0901761560245212	0.139723890285345	-0.148156552656536	0.0376603152456377	-0.135291808519478	-0.0203230112290287	-0.229935306607194	0.0513648886433705	-0.249665940798317	0.15764083050075	516.729089931032
MT183859L	Mt	-0.325570544616594	-0.151092115404669	-0.260989606298189	0.00697284872646788	-0.189131969444836	-0.163833221734671	-0.0829537746654501	-0.00425306205501679	-0.00471237331860961	-0.170447833922817	0.107294742572056	0.0112027419459082	0.187384919963731	-0.146147821891873	0.302298763451427	0.013667853459135	0.354687331766669	-0.100748269855427	0.251660269088106	0.145666259561586	0.241101073045685	0.00934024496287478	0.143875335193509	0.0301038525477375	0.0967275719979404	0.122789863087071	0.0351541196737157	0.0656973628726392	0.0577065063896033	-0.0146654505982386	-0.031475778266543	0.0260858866194784	-0.0898155854212008	0.127109434973869	-0.161379968896336	0.0434484794959192	-0.141410972583752	-0.0260639411241554	-0.22886933342597	0.0278830104351653	-0.261580726204963	0.147283877899018	457.826126280231
MT190214L	Mt	-0.308114443866003	-0.179773027719345	-0.256844445212588	0.0154759439866796	-0.172483246642916	-0.20523733541847	-0.0617724734335707	0.0148409597883796	-0.017921297762969	-0.192295845220096	0.119730958690888	0.0259628491091146	0.170726889844608	-0.181626130317752	0.286697830751354	0.0362201903605483	0.34110736221857	-0.147982866811093	0.220544513423755	0.151039781479607	0.233907848648846	0.00379684774155976	0.13753999582475	0.0482978646108714	0.101659747483906	0.159152355099858	0.0223497114139502	0.0814050891252919	0.0522793656142602	-0.00916767706483793	-0.0364240192351769	0.0420496966187486	-0.0660787689942066	0.138066274431581	-0.146939091717844	0.0640378978596716	-0.135317272601715	-0.0306796261058414	-0.230455687412838	0.031803170284697	-0.254193477035058	0.134613588160827	556.541189165811
MT216762L	Mt	-0.310869967371934	-0.177194691262791	-0.249040293826408	0.00900920880446775	-0.169671826194217	-0.190704751948895	-0.072287337455795	0.0192352210610549	0.00537161850994318	-0.18811253080002	0.0917372794508054	0.00825254553604988	0.181840593814319	-0.166461299898414	0.296897737968166	0.0210949917132754	0.342432925491495	-0.118554151262975	0.259258247192928	0.153370450610907	0.236987397787717	-0.0165259171827546	0.132772100643695	0.0397732437023778	0.0805820869513595	0.145024813317884	0.0311624154945847	0.0676082886452581	0.0427338752045942	-0.0120474649103829	-0.0482384541289249	0.0465109334150127	-0.0883378245217036	0.125473368187059	-0.13980307539232	0.0537097954727904	-0.122594154241152	-0.0238936774074187	-0.233132968964233	0.0569695609941991	-0.267800376412915	0.147462063213314	526.602407170814
MT216763L	Mt	-0.319084456065705	-0.170799340726278	-0.25690559930175	0.0301288693074101	-0.16449368537666	-0.196303940564931	-0.0751068971389861	0.0168728772822858	-0.00401436231094194	-0.189476807664875	0.114051767223571	0.0143225170417066	0.178278908382356	-0.166733087131767	0.294109399613982	0.00647533756958537	0.36299833012409	-0.0971945279354838	0.236442013631464	0.135198769578834	0.234342111174875	-0.0178930856594086	0.146882376438761	0.0445206426221382	0.0814704357413279	0.135525161491114	0.0284133317826947	0.0767423577575665	0.041682414780235	-0.00812398551139661	-0.0387997732263204	0.0380218113325774	-0.0915096876480929	0.136045695138764	-0.155553677749463	0.0630265034026919	-0.131476400936864	-0.0201811805397618	-0.229795855727641	0.0370097802877942	-0.251930693410934	0.132815632921434	555.960858505773
MT216764L	Mt	-0.317182340989744	-0.188253173252305	-0.245881391587618	0.00722824323468236	-0.165825158013778	-0.20127064007497	-0.062559897376619	0.0179305416052598	0.000823796800152939	-0.198756313947399	0.107812978624195	0.022072280996528	0.173343960371154	-0.18747695463974	0.275619287853579	0.0118625663942603	0.335771121267733	-0.125048624761594	0.254852570564002	0.139607267902215	0.226431372268505	0.00529819162900456	0.139847227953669	0.0476394325762414	0.0857008253660499	0.158933306117692	0.0412555809883383	0.067061738480481	0.0414628278095408	-0.00175460701141838	-0.0477288724308213	0.0606054104879933	-0.0831212178926335	0.149281682619518	-0.133962183804346	0.0739929110042345	-0.138630279495467	-0.0198587451951454	-0.222956123323046	0.0314331556069513	-0.265074084952846	0.129472330227511	554.343026001221
MT216766L	Mt	-0.317912694277461	-0.176213799565158	-0.246384634223996	0.00796278334794511	-0.176875468025957	-0.203543910150738	-0.0699538852556203	0.0112083748027635	-0.00408285166110518	-0.191422568791346	0.106521356910316	0.0109029375582881	0.181031032703719	-0.16138020547538	0.274188404673527	-0.00373437535603703	0.339232233133165	-0.106596291385377	0.25163619156806	0.13509962299931	0.231411040363604	-0.00408525657875249	0.138238471455098	0.053937465878945	0.101728195426105	0.155236279774262	0.0346522610972304	0.0780268084909797	0.0639238462475615	-0.0144040717304778	-0.0417216949974078	0.0453071489174475	-0.0924610179215907	0.146484204674191	-0.148842502488177	0.0675878820111737	-0.128535935167722	-0.017792203778085	-0.228765909271013	0.0330711217142785	-0.267026440288333	0.134348052641765	561.767025087972
MT31069L	Mt	-0.322772374052165	-0.171163659022719	-0.249138706344663	0.00282047701727934	-0.179025008763484	-0.177260566293835	-0.0782800831972781	0.00764242961418865	0.00208155868420329	-0.183783556297999	0.105923205296178	0.0228174837629268	0.182115820005043	-0.162864190191042	0.260308083433661	-0.00244472565779246	0.333251781945518	-0.105750224899057	0.279600778176233	0.15162008915149	0.240301186289215	0.00461651469427135	0.157365704652006	0.0622164201059502	0.0931124809233539	0.146214780758044	0.0430681489986557	0.0694996812927635	0.0411363281664935	-0.0288393816822385	-0.0385033609045301	0.0446033811232081	-0.0813549208913601	0.133368363843222	-0.156459913406673	0.0458600119366364	-0.147437342594808	-0.0324246176646688	-0.226450370076647	0.0253733441160623	-0.258842996338949	0.147877944293311	510.413464518624
MT46453LL	Mt	-0.302639908198586	-0.175403770405056	-0.253031468901039	0.00814319974810383	-0.157584631652243	-0.174816502031144	-0.0737150939089732	0.00688342488787439	0.00966439529920294	-0.178133250062042	0.111645085209273	0.00767110328874241	0.176889886424072	-0.173383540896729	0.286983829818247	-0.00769838877123812	0.360061385878086	-0.134314931330841	0.24000055311833	0.15123626181023	0.23060422463731	-0.0119541302952612	0.125484653641169	0.0741757076480078	0.0928660492253926	0.158689088107288	0.0267486483748664	0.0737923513862462	0.0472716859793632	-0.0167774455539328	-0.049670637959588	0.0392213590279679	-0.0803241740546661	0.137823117194692	-0.154540781804542	0.0649686049772572	-0.138047727256343	-0.0256128006849376	-0.237034432534367	0.0384338616162779	-0.261631541334963	0.137056680338493	497.035497438851
MT54432L	Mt	-0.328684085008599	-0.156439802401988	-0.260312559341702	0.0016784395214614	-0.181352723732211	-0.16071660185535	-0.0818570862313989	0.00386067671650624	-0.00429019720884331	-0.182979391900099	0.0962827844663208	-0.0000523792427179291	0.191980591350519	-0.155181002068438	0.266908135500049	0.0086881021632197	0.354981144287905	-0.100875105667323	0.259725044024961	0.136200215009236	0.242335677551329	0.0100833638834109	0.162527736476855	0.0494541194713877	0.0997578178189083	0.135057222779772	0.0319302903446516	0.0589378855430753	0.0581556461794201	-0.0204560586221829	-0.0408737413425634	0.0404739377162328	-0.0903538997455462	0.143720034985424	-0.145954739904549	0.0669169415241746	-0.130969359103772	-0.0302319322637802	-0.23022685204036	0.026638178256587	-0.269709624341372	0.12522315645139	489.895810108542
MT54433L	Mt	-0.306539674681031	-0.195984850865658	-0.256819789634859	0.00607971891525542	-0.185113335069676	-0.197184246608669	-0.0631463125017689	0.0165670689206927	-0.00634143264897146	-0.203675272799051	0.106010390311544	0.0146219401302505	0.17419425641769	-0.180454786998595	0.258350912435193	-0.00225967352113367	0.335050298880191	-0.120249033631596	0.247199370124889	0.147655676904361	0.229593058916402	0.0172977300170326	0.150762867495261	0.0657014288650486	0.114764051245403	0.165379257743984	0.0357133817144817	0.0725050969257113	0.0405395803878931	-0.0153608901291299	-0.0467827896688536	0.0573899574159472	-0.0793800311788176	0.146937429219415	-0.147844331448365	0.0653612577957227	-0.129532164541695	-0.0292411814208683	-0.223715205559055	0.0280507841215285	-0.246963100995852	0.140862588999753	504.648864251646
MT54434L	Mt	-0.306769402846223	-0.179197911115046	-0.261140328910983	-0.00162852874727021	-0.178477750374881	-0.168150238644884	-0.0677583816148247	0.0180355127548222	-0.00528515788282264	-0.17099949030735	0.115598647313697	0.0193306923000399	0.184163459172475	-0.169646093908747	0.266548678099717	-0.00403406020332974	0.354941160313797	-0.117515100172146	0.265534702580955	0.134490868564601	0.237946195086217	0.00390840291733513	0.139846897417199	0.0480361728406308	0.0902350614445313	0.14955990625385	0.0254846844523688	0.0879532431383488	0.0567365357282577	-0.0136675086956137	-0.0434660409091394	0.0406314133425488	-0.082879322603741	0.140188809214843	-0.151469913992121	0.0460110331300589	-0.150909433373988	-0.0314081207998776	-0.232888384672435	0.03523398661436	-0.255991904428056	0.132867011522825	491.578119548712
MT54435LL	Mt	-0.312251889457261	-0.174705561692521	-0.259855735594382	-0.00178840104283274	-0.18646356374484	-0.178863004657973	-0.0831899653993556	-0.00150568452017521	-0.012094361956814	-0.186602038506237	0.122570165759854	0.0201268482942951	0.175632191085677	-0.158277173440186	0.274061860899261	-0.00512059241654481	0.343907459275625	-0.10492616243358	0.266248726441166	0.129150556084583	0.23408452312658	0.0144353661851548	0.15209211857981	0.0536831905235601	0.0983691734189841	0.148875242079303	0.0430954598534743	0.0735149849955283	0.036485857876736	-0.0054685922884985	-0.0431464167398975	0.0438536711897049	-0.078433829557916	0.144514706607845	-0.141605774320164	0.0754998796682112	-0.135185544478314	-0.0383526621147081	-0.232501402909415	0.0277743427921904	-0.261819052158809	0.124181084692881	493.757796804022
MT54436L	Mt	-0.335907852064678	-0.144890777988898	-0.251820899618559	0.0143191521101604	-0.195628300744192	-0.182607307731833	-0.0650946995711973	0.00696998637270149	-0.0108809967408615	-0.195684014679756	0.125673549018093	0.0188059244095236	0.181977096438885	-0.160797157947596	0.272127125082451	0.0194543705495292	0.344342238120217	-0.0986608258177771	0.248028305761546	0.13144502080712	0.250894478314004	0.0234862825095105	0.151006344402834	0.0532678699891858	0.0978263214357023	0.140455455273079	0.0373968588160903	0.0543096829537987	0.0598292683495074	-0.0229467983667274	-0.0398408664139047	0.0318192796246952	-0.0813112155675669	0.138093793111621	-0.149468613201462	0.0462667023247401	-0.140388466197604	-0.0193464849941548	-0.234313387549534	0.033472313856195	-0.264446288069772	0.112767533634882	520.995110113238
MT63495L	Mt	-0.326577642178628	-0.17579266859752	-0.248246693053106	0.0180902405291012	-0.169978549406985	-0.195765590400209	-0.0804230520074851	0.0116645284088407	-0.00610388562216345	-0.194647522377573	0.102213358834906	0.0283523612891238	0.161025455087568	-0.163008996324085	0.30435798424919	0.016841589244559	0.356359325753357	-0.113670946096913	0.248782788944692	0.139697490606295	0.237967398638761	0.00230846730053531	0.132438757962264	0.0422877602486605	0.0866492205028783	0.148155821570248	0.0234372036722612	0.0631479673688884	0.0514909498424787	-0.0125718909292591	-0.0484348761881911	0.0332341403236535	-0.0828340992309271	0.141210251188127	-0.146117050332285	0.0600114690330298	-0.127544288141412	-0.0177791350438572	-0.223735027832709	0.0319108744759342	-0.244727279494464	0.136323788182422	525.742921062775
MT68823L	Mt	-0.315787207947334	-0.172932119630153	-0.255765383246404	0.00208751151373014	-0.163709650303686	-0.180374120245404	-0.0607142297511971	0.0110274718465959	0.00596801014361045	-0.180818493338863	0.116266050155249	0.0229490653854898	0.174321839549926	-0.15740878247173	0.28936691405757	-0.00321850051659893	0.337024401638469	-0.104369631385969	0.262318089839418	0.123011330659292	0.233680665048611	-0.00633342702261157	0.141572315611941	0.0343998987291598	0.0947330376113145	0.157473114854225	0.0236268145475176	0.0736464656516839	0.0640836450800303	-0.00790893091733503	-0.0425901746720084	0.0439767249337978	-0.0799079719154872	0.139692026159377	-0.158957738382795	0.055425810720969	-0.151172192508353	-0.0120213100585729	-0.24140109695308	0.0308404108674327	-0.272956137603312	0.130855484265485	502.819668517073
MT68824L	Mt	-0.308956780208182	-0.176122871456051	-0.251063889749801	0.0107473046239535	-0.156326964880424	-0.197478665522547	-0.0620587521680385	0.025544372612632	0.0153132413920247	-0.185994718733095	0.109640465599292	0.0115834731157208	0.182156828528201	-0.163121324360958	0.264406527357992	-0.0115541075471293	0.35586335115595	-0.1279126081052	0.246170040762936	0.145798647401176	0.231261835251214	-0.0141421814120297	0.13012918340029	0.050439730154526	0.0857225109060243	0.166545086944611	0.0306951586487407	0.0681405361416575	0.049106610723508	-0.0166846564837567	-0.0443926394884412	0.0504674653083188	-0.0926406575051377	0.140814910186858	-0.157130616002604	0.0632096796455413	-0.130484157295105	-0.0268374037984542	-0.233558801733144	0.0376148312602709	-0.263852494695294	0.148942500023955	512.33015768759
MT68825L	Mt	-0.31837008752442	-0.186677624007184	-0.253891507380407	0.0158130934323458	-0.173571884250292	-0.189469411263773	-0.0686143516921369	0.0247612016477895	0.00642418030187246	-0.192478432044802	0.113826385976663	0.0121169320416101	0.179932910575838	-0.182117438041142	0.27952281723639	0.0220578255987088	0.360720134661147	-0.120602331248631	0.219304094574677	0.13647753844076	0.227910970182135	-0.0018959621137167	0.139433786410758	0.0485478935625669	0.0800217632967624	0.14539412541596	0.0311202531385992	0.0648230457584437	0.0585639526274523	-0.0179167051496654	-0.040116269732454	0.0418082605938817	-0.0883016713318309	0.148950325398759	-0.146279292943436	0.0542852294992855	-0.130996410304763	-0.0192782211987048	-0.221792645338689	0.0388877249659369	-0.254847128483865	0.156512928711572	513.016754576486
MT70435L	Mt	-0.309330209755377	-0.196075016863271	-0.255903020086392	0.0237996807736248	-0.168885144562458	-0.194967353160684	-0.0726901918798346	0.0171872658136643	-0.00823227362599032	-0.189436516639377	0.0974600607595067	0.0156724884207413	0.172639005167667	-0.181336386115854	0.293295839546849	0.0168602910647677	0.362460864750065	-0.111983365193617	0.229961061100508	0.14039313251905	0.238437724315601	0.000223852884815595	0.131693911879058	0.0409086287680235	0.0780940485731625	0.148117720900344	0.0271482554387999	0.0705629219678902	0.0451602436733209	-0.0230686980058231	-0.0399794605318853	0.0331380163727063	-0.079075466705287	0.148219665628799	-0.148255657750658	0.0645094755708132	-0.130761066899347	-0.0143749478350985	-0.215580970025765	0.032632794995338	-0.247657553381546	0.159016348133148	542.448768702323
MT70436L	Mt	-0.31912022487731	-0.174657908316272	-0.243193137338718	0.0116452709948367	-0.178862061804707	-0.197407960380353	-0.0762811825525543	0.0147182747683047	-0.00435517997107007	-0.186957007067452	0.107491554282522	0.0175456596909941	0.183291450564362	-0.174813689629613	0.293131678955658	0.0221946439068417	0.356531630677113	-0.124960966501123	0.255642940024711	0.144641568600845	0.229121122822205	0.00258489144978084	0.121144264350325	0.0510884397426527	0.0738635898752265	0.147434535997722	0.0238925111095838	0.0675779813820711	0.0471043710140636	-0.00777884619274645	-0.0328558265890389	0.0365691033340891	-0.078194339756307	0.136625690457229	-0.150794147229656	0.0458880291492518	-0.142446222893241	-0.0217491649025253	-0.218262758788624	0.0487509791196575	-0.246850031874545	0.14106047439581	534.294906974648
MT70437L	Mt	-0.314948554527925	-0.175948574058361	-0.256984326056506	0.0253552258074237	-0.18383424649966	-0.193694270583285	-0.0852948310841491	0.00604542651877886	-0.025195667473661	-0.179981482104037	0.112038633960512	0.0107883596215118	0.15736920524076	-0.167926074375237	0.31655041496873	0.0320531963217168	0.363552597619861	-0.107832472140514	0.223978761389463	0.142342700958041	0.254055551075702	0.00233625823709955	0.141422361850197	0.0331412724746245	0.0707992628177724	0.145273628327746	0.0287219916793689	0.06754693931303	0.0531709396607113	-0.0263705494164117	-0.0338679395586159	0.03033479727955	-0.0860711851264755	0.140717816589528	-0.139224191595339	0.0721329771363406	-0.140517338965204	-0.0219065625437345	-0.209157667650846	0.0312461474573952	-0.246563771724694	0.134345239178794	544.21415602596
MT70445LL	Mt	-0.329442842253384	-0.175002295818756	-0.249209221598971	0.0229577474035682	-0.170497698469179	-0.194113335292526	-0.0693098237545314	0.00928341876441643	-0.011016546048714	-0.177251173611231	0.105088670965498	0.00704509978362411	0.16351223385265	-0.168119863136113	0.285187541774756	0.0103764953127388	0.378529732553322	-0.0989094454816528	0.23955931766406	0.1436630246194	0.245179330441942	-0.00423045613083489	0.128376833294258	0.048438406218196	0.0746930063452899	0.147719673263097	0.0263102993349816	0.0725030700629066	0.0514761724103714	-0.0320377120018841	-0.0405665361544908	0.0335727087052884	-0.0771126259528534	0.140193079171201	-0.148239077252927	0.0614949197890773	-0.141798713530117	-0.0276637781323962	-0.2112186856742	0.0319933466186805	-0.249501367947759	0.1480870698932	528.734427891825
MT83429L	Mt	-0.316750611074734	-0.162685564020136	-0.251266950784541	0.0225698100560873	-0.188611543585035	-0.197038242304133	-0.0723117169381294	0.0113671758054597	-0.0133065454391422	-0.204428533068307	0.107172688428959	0.0224798308056786	0.170010900694459	-0.18591637945328	0.320285400835875	0.0476707821427031	0.356226274829883	-0.117142833394782	0.220189662481224	0.152609948628546	0.2445811620071	-0.0082960791496065	0.135542149311504	0.0406419342934635	0.0594284321707894	0.143073467387772	0.0240374502484348	0.0635327650696446	0.0559268779379997	-0.013714333916622	-0.0402642749925194	0.0275708755543279	-0.0920405045463612	0.136906713305449	-0.144025890593737	0.0633055440383936	-0.127207460752611	-0.0228920124961672	-0.219287893229298	0.0369118323460602	-0.228327607010122	0.143473298369447	538.487564520163
MT83430L	Mt	-0.326356307514461	-0.152689461744399	-0.262968807357369	0.0133683960043917	-0.191139283300918	-0.185985320274634	-0.0836031813127841	-0.010706246939576	-0.025015905592438	-0.171501864601977	0.119226437483759	0.0171134011281733	0.178734679327731	-0.162634977106887	0.278245936853323	0.00349929422276931	0.353837767616229	-0.0821341395836271	0.275390976572496	0.138594981620705	0.238503616055613	0.00738155607345701	0.14396921035961	0.0557920192279557	0.1008875514492	0.145435415531737	0.0498685855628984	0.0756999089176967	0.0416220479876158	-0.0151029548889196	-0.0378848312439858	0.0306983762613521	-0.0920836629784435	0.124677418069666	-0.14348118811502	0.0473956767255343	-0.143808246593749	-0.0362127819864263	-0.227754986242634	0.0344562457703034	-0.246190409016673	0.122855057572706	528.587605930046
MT83431L	Mt	-0.320426875238775	-0.171159198980395	-0.261859323643428	0.0098094949906002	-0.191673728819178	-0.191428855909949	-0.0708026111799652	0.0015383196061961	-0.0166519376548123	-0.181612978675725	0.106260953288513	0.00734761928857095	0.172443316385491	-0.163753637234802	0.259192783120758	0.0131494924241736	0.36960661359926	-0.103680733523329	0.255264134442899	0.139909641295609	0.216953517080432	0.0232444574738651	0.156553641724133	0.0615518943920415	0.110366380523657	0.136127524373178	0.0479324524408664	0.0677701931223496	0.0458629045776245	-0.0167165900297907	-0.0385986700156622	0.0276663833648423	-0.0746800368310612	0.142345694720311	-0.141147854262991	0.0579533102410262	-0.133201137676842	-0.0285418884547691	-0.241710921821046	0.0339438418740751	-0.249683600039872	0.134536015641921	498.465168100564
MT88894L	Mt	-0.326180946543091	-0.151397066896151	-0.2474766518535	0.013873850835778	-0.190173460266275	-0.172605329278946	-0.07421191726947	0.00817945544056835	-0.00172853220080877	-0.173113671806928	0.10919489203579	0.0110341987223528	0.179851824347744	-0.153313788648741	0.319616275646073	0.00892995322267096	0.342588798388077	-0.0979737517526151	0.23923240116213	0.132436862290558	0.263758568194374	-0.0133941200511319	0.137902854772542	0.0350398545453193	0.0743340266163243	0.160233956196322	0.0205851716575768	0.0631550445700905	0.0634645494138934	-0.0214853963135783	-0.0488734065632172	0.030454165003943	-0.0953650403286335	0.135445859300443	-0.154253908053244	0.0484974700463785	-0.121614966906934	-0.0243508179866434	-0.21869312640702	0.0226333512823645	-0.27195740584233	0.137719921277946	591.160279611609
MT94503L	Mt	-0.309777156177955	-0.184354504423581	-0.247970702803566	0.00961804314276014	-0.180585767397783	-0.194485676699781	-0.0632920806289318	0.0158995569402077	-0.00844768966077356	-0.188260395394467	0.116003538607145	0.0275370976645817	0.169037864211048	-0.174826532529042	0.279275850041448	0.01400336365315	0.342786198103764	-0.130917555158221	0.253527668758184	0.143009019873887	0.23806768182469	0.00485082319630953	0.133824016992995	0.0527492860624244	0.0777225807353192	0.156492767886231	0.0351222813438237	0.0630395493459499	0.0569711033370446	-0.00502457962855391	-0.0400801238642873	0.0375500340996904	-0.0818421037880533	0.141360910902718	-0.153168176510251	0.0620978334897376	-0.125864200982812	-0.023843433961433	-0.235556469492765	0.0401684868130617	-0.255754312648282	0.133335904724369	558.373317686977
MT94509L	Mt	-0.332736972421017	-0.163450633324382	-0.256996958461125	0.0193568847812775	-0.184634700992767	-0.180449963849342	-0.0611502943585921	0.00923864165602195	-0.00837519448560766	-0.169028625155193	0.110462922367577	0.00853388756993933	0.172542430803926	-0.143719957900021	0.277006453751128	0.00418548829152574	0.35570270660505	-0.0857329540850614	0.273552727426198	0.146411446865694	0.246246190917752	-0.000316052078719168	0.138475598225998	0.0404293980655725	0.0920772727925018	0.138285756554305	0.0385341281822491	0.0523294771015604	0.0446886088305501	-0.0229560460486947	-0.0376467640093025	0.0238601834258242	-0.0845656669717541	0.137076239181018	-0.146159332018925	0.0371651856465868	-0.133677751114089	-0.0242032483554707	-0.231621864931228	0.0289135886758904	-0.271723540138522	0.144071302981668	585.265588877229
MT94510L	Mt	-0.309006114853162	-0.185982336778273	-0.256686252817214	0.0106723597718766	-0.170616019804289	-0.179883228170759	-0.0726307660414394	0.00564549668328965	-0.00440684406452623	-0.181232693765005	0.109183550092796	0.0183766055325771	0.17144125589964	-0.16660731198023	0.279739426274882	-0.00860657109411658	0.356513814683006	-0.110300059587524	0.255686264529255	0.137400676644883	0.234032914307629	0.00451571896603793	0.146440135569249	0.0387622628457988	0.0971109606920829	0.156676475773762	0.0369469744931289	0.082525893578614	0.042370247996565	-0.0103617509194753	-0.0434925934360412	0.0397318275546782	-0.0883654242820075	0.126094559291115	-0.144733336828383	0.0618878858629218	-0.139717219410385	-0.00531190237838538	-0.237432899116187	0.044602833131569	-0.262378073884599	0.121393259036647	506.096640498442
MT94511L	Mt	-0.302845447760137	-0.179626696493612	-0.23713772615207	0.0107054841112664	-0.160032793709419	-0.193713031014062	-0.0684821501301793	0.0183896183663145	0.0105837819748463	-0.193938103641102	0.102148525921511	0.00233888410163435	0.185200298825443	-0.176324612656091	0.278679427417049	-0.00385735861694875	0.361819443352392	-0.134882097305259	0.259033268337292	0.152839471940015	0.207316425747074	-0.00968884767110411	0.114138028873165	0.0419935438058353	0.0746080106742925	0.170941791341846	0.0367476843669527	0.0817349436497174	0.0485315572333349	-0.0134797080565379	-0.0347473007906135	0.0382125472283303	-0.0980214058276439	0.15531232964972	-0.147760190626799	0.0641503875242218	-0.141889325150077	-0.00531871792054549	-0.219236395675063	0.0404429416118843	-0.26865371690135	0.133767230044476	505.277198791958
MT94516L	Mt	-0.312107450676314	-0.163734653572245	-0.251253596393298	0.00660262389256198	-0.176841399644296	-0.190568965610739	-0.0747939528629908	0.0127305652577865	-0.00937884444930968	-0.182286169832596	0.123493393039924	0.0198679352727043	0.176822620108267	-0.158353909866728	0.280671221627819	-0.00414376461983232	0.35107778646455	-0.113974800935862	0.26389378400614	0.130924802941197	0.24806767607662	-0.00111054263174498	0.142591043407763	0.0446055221843603	0.0796705876783018	0.159584543764623	0.0217243253011748	0.0672818512170953	0.0517942971758983	-0.00289523914861191	-0.0464315247182284	0.0425615871176909	-0.0971968849876807	0.142566911592306	-0.151451648964491	0.0519450834216956	-0.135749318628455	-0.0140625729288617	-0.230281921611205	0.0330783583609227	-0.25432019195019	0.119380834124277	551.423957542997
MT94518L	Mt	-0.312630526369076	-0.172586003457899	-0.254293247592884	0.00351370323968619	-0.159752668441349	-0.1812023011148	-0.0747678440041078	0.0109438067927942	0.00203603641470882	-0.184450681594095	0.110112504246996	0.0112927477024794	0.165573932698206	-0.168150044270646	0.270153550035739	-0.0115011392392832	0.355633227027942	-0.0967210315015163	0.266269063348039	0.148445910932811	0.246997793282643	-0.0026623174424487	0.14381440471862	0.0451351974676125	0.0796361104948184	0.153450219825835	0.0282570053780611	0.0556043271265595	0.0497094477275805	-0.0137053668932234	-0.0445922768747951	0.0323467248938747	-0.0785829443284969	0.142489460174272	-0.151291597920643	0.0588104252418954	-0.140489888638376	-0.0140642034943156	-0.240145425812775	0.0479634572113912	-0.261646655390849	0.135047108399015	563.31053771855
MT94532L	Mt	-0.315624659308718	-0.166279761621908	-0.261546947830114	0.00161526865872623	-0.166946139064179	-0.174683735506729	-0.0730641016705216	0.00623165008397667	-0.0124470377102665	-0.1728966702269	0.107238052392572	0.0186713599192082	0.171942440862159	-0.164342245482651	0.286088415580972	0.00701665334774568	0.347384869061994	-0.117888909814735	0.266828179754235	0.136980792278961	0.229860751360014	0.00965113848040189	0.158541584432879	0.0520449211784564	0.099942984544861	0.150948425395772	0.0374547755541643	0.0811647450830951	0.0438470752333847	-0.0149728744805526	-0.0316687151310782	0.035347388601015	-0.0842456721288756	0.134393664070547	-0.164405014929753	0.0501628046799436	-0.15455849662843	-0.0238518171258806	-0.228021576501732	0.0245277105700853	-0.256600767873568	0.126159491911423	499.452366764506
MT94534L	Mt	-0.314969841253277	-0.145150340915055	-0.251980232655583	0.0031454036827824	-0.181266637378871	-0.190094219878126	-0.069369985610165	0.00377156905078545	-0.00741621863762411	-0.192433029566803	0.122563715536063	0.0176708687053095	0.168179495145479	-0.162173667592596	0.306505415718374	0.0113355837203416	0.350641758065113	-0.0995477347437236	0.250838651262874	0.129737932399738	0.235310685698647	-0.000350575359675897	0.141214881383411	0.0442619531460181	0.0795397061851856	0.147452831265644	0.0285858967396807	0.0640336972651125	0.0639469166231904	-0.0153714106028247	-0.0532349635194137	0.0476786357340007	-0.0999192651702539	0.141473290857208	-0.15132945629368	0.049489206907692	-0.129600424812674	-0.0274653607969526	-0.226208587632229	0.0345037873727373	-0.262031509394248	0.138031579348387	582.504853852657
MT94538L	Mt	-0.28908901205036	-0.174620856915137	-0.248444522905072	0.00639419481558278	-0.153429784021264	-0.177505916881233	-0.0897357670916902	0.0137057287267704	0.011067088481597	-0.170058768576853	0.0941955105385257	0.017717338009838	0.186960111541242	-0.152670587384519	0.29429087265374	-0.0127355840449291	0.362760868407765	-0.131341752728848	0.262137342549892	0.129878339046578	0.236197708181296	-0.0120581591046315	0.14573494089	0.0498442757071244	0.0872859161069736	0.155103016668641	0.0252645097674027	0.0685336963893153	0.0290841932304188	-0.0166073613077361	-0.0499952324125514	0.0552279591925975	-0.0945235086972267	0.143390705637468	-0.152640484658709	0.0549813808824093	-0.158783801621277	-0.0168398594903307	-0.235592353541028	0.0395979007592158	-0.262744595349674	0.130064310598676	517.558738327398
MT94540L	Mt	-0.322807978175972	-0.1649156643021	-0.24937044420525	0.018708685230948	-0.17629817198909	-0.185511103556644	-0.0776465146545495	0.00201858367247639	-0.000141095945934791	-0.181303441865412	0.109094778177197	0.0144827317851861	0.18035979430536	-0.164566965664186	0.280983248743468	0.0124469462288368	0.369580985826248	-0.11857708427788	0.250927548882434	0.130223690272331	0.232722950922461	0.00883068611586754	0.134646036770181	0.0477293335048755	0.0793875992605673	0.161588206235131	0.0300525181691861	0.0678358904337588	0.0456593711833466	-0.030873101631476	-0.0521934510403931	0.0268835256738506	-0.0906642710839842	0.142636645059654	-0.146084975712006	0.065716310152529	-0.119837300567054	-0.0184524485482917	-0.219882433781746	0.0309571825736501	-0.258488195084471	0.134141392906895	477.443389813065
MT94541L	Mt	-0.334067434735498	-0.144400085593226	-0.262688131155789	0.0180099477625857	-0.194488553656006	-0.173114763580916	-0.0713696727598312	0.00687175776732431	-0.0195568332235425	-0.17569383301585	0.112362020807825	0.0135076941574175	0.17234701075668	-0.140086232625425	0.294434711835289	0.0110652334377474	0.369092329627153	-0.0844486775924891	0.26259142761447	0.125700578781825	0.263975689520817	0.00131733062487509	0.149758040579425	0.0290218722665559	0.0768035810747486	0.133469077115236	0.0318963716220129	0.056540828625	0.0532999655688777	-0.00430419478386808	-0.0414718338340987	0.0347241094363947	-0.0995680667348659	0.121608887104741	-0.153677926821754	0.0534247729279749	-0.122858968966162	-0.025093976128329	-0.226920580981351	0.0262779122290285	-0.259893146138398	0.115601761083397	557.582110118151
MT94542L	Mt	-0.300304492796034	-0.178144483749897	-0.240347748525013	0.0026626051568516	-0.169311458981933	-0.195514506396234	-0.0712364188246848	0.0156039429990386	-0.0106450316940402	-0.20578628581866	0.119154708752659	0.0181704020783142	0.168641266862898	-0.179386766388081	0.275473532371888	-0.00576671577025941	0.349009036908373	-0.113782633109504	0.246282360088476	0.14413942656472	0.252294401185209	0.00859474173674247	0.137899247244377	0.05688980374551	0.079798961408886	0.154658327845027	0.020332456912506	0.0621433300884066	0.0514074159106154	-0.0191707718238657	-0.054665663048151	0.0465401375663503	-0.0930133183585771	0.149634205236324	-0.15237184546911	0.0610394939130131	-0.12494702535518	-0.0103721084008211	-0.231235908811255	0.0475178356557303	-0.25221447578191	0.140330018871294	510.633127084593
MT94543L	Mt	-0.327780488221311	-0.160491845230691	-0.260362185823129	0.011254880972078	-0.172500288155294	-0.184395939162176	-0.0576086386707767	0.00383333213029423	-0.00362835660704786	-0.180323862301363	0.105405693438657	0.00188376825507796	0.184899052692191	-0.160114504863277	0.266479392683977	-0.00606237888206273	0.359090985140256	-0.104313586264606	0.256565516946983	0.150775957371461	0.238588851866476	-0.00243186445601139	0.13679570713828	0.0340749194049047	0.08559934909695	0.156627693138642	0.0290330466738781	0.0704813232279638	0.0598229619210283	-0.0106196684258763	-0.0381222118135814	0.0358706265144834	-0.0949638856674289	0.134536862162687	-0.143766086855982	0.0623821908027172	-0.124911649019939	-0.0168764350763564	-0.234784584760326	0.0314596048183766	-0.263852182003863	0.132448925863734	503.963528536776
MT96040L	Mt	-0.315686348601132	-0.163384256596321	-0.250060021735096	0.0163611782932474	-0.163180737434109	-0.18850975774463	-0.0779904154083243	0.0133738750436836	0.00359593791548641	-0.178115111246693	0.114647293353857	0.00225336327380155	0.18942249955791	-0.162576489644666	0.271655114711342	0.00157495366023542	0.366768454667649	-0.112745347028075	0.230432816451893	0.148395294768934	0.235730508159632	0.00259694936278421	0.141966498759316	0.0317551971924757	0.0941967745732804	0.148494537180519	0.0274734114389968	0.0633691442614402	0.055237373888058	-0.0244354584892138	-0.0507774083927414	0.0390942001477418	-0.0799239102860991	0.145854812853108	-0.161913115475472	0.0554973720173438	-0.137716104514746	-0.0246434658015268	-0.234182192302612	0.0424016474651049	-0.259696429327089	0.143387361030705	529.425114988846
MT96041L	Mt	-0.319628511357478	-0.175979518984847	-0.253147047320441	0.00790436511823157	-0.175248223113476	-0.188263111468643	-0.0699122475182735	0.0096371723359603	-0.00377262259807301	-0.178848163630539	0.0977071923158061	0.0170721988779317	0.167767887946332	-0.175256660976511	0.275292319495267	-0.00267477633439132	0.379708473209781	-0.120613799764194	0.242721538245966	0.143219636255961	0.226543801111361	-0.00118429741123725	0.138311166870964	0.0506048406303349	0.0826986178467158	0.159250169828809	0.0308894813295903	0.071034836354897	0.0550663690246786	-0.0125686225023389	-0.0429354958649556	0.0430345302157846	-0.0867444334711912	0.140106093715521	-0.13671805887266	0.0635948719829354	-0.118424414131286	-0.0161652829061657	-0.230108568511157	0.0451572747354992	-0.260067224637471	0.120938243927001	513.616124950847
MT96042L	Mt	-0.306866909755576	-0.16325606736175	-0.255658937012439	0.0080128570204922	-0.170183043003211	-0.189334095726067	-0.0791908546098158	0.0105123843647785	-0.00467951841384647	-0.180960759550413	0.110521240049238	0.0219239251872784	0.172363567668721	-0.158056591120954	0.265512986301462	-0.0139199775336738	0.362884426615718	-0.116934686840583	0.261010096033938	0.158828017970847	0.239507522857483	-0.0131904876992325	0.140665910800014	0.0378284655754273	0.0770996351934657	0.15470713158692	0.028321572449039	0.0706546968285826	0.0593144199233063	-0.0156211565530298	-0.0432293819631973	0.0355166221905744	-0.0902645517733107	0.146369196038541	-0.151958704650164	0.064536069082964	-0.117216334350857	-0.0199845870921291	-0.231027995785443	0.0259156773997998	-0.266925146574527	0.136453366231626	539.622531210916
MT96045L	Mt	-0.320630788211829	-0.175908135399587	-0.256188765103609	-0.0140793754244987	-0.164717594169428	-0.188360353262283	-0.0781370914501638	0.0133490719351649	0.00727810167363258	-0.182858927781166	0.113862585537841	0.0247866977577266	0.179328615634914	-0.163360684757764	0.25380076235161	-0.00955624983580884	0.351457296917087	-0.113857427550235	0.248127705601776	0.120451575074955	0.243811439577119	0.0184198542127171	0.141945229050744	0.056712845509703	0.104174794770498	0.144845053186697	0.0459676423259753	0.0690068223318266	0.0537544025337522	-0.0110137835309252	-0.0440771928985297	0.041257276104167	-0.0718227092068535	0.139334409536245	-0.151966228448528	0.0695526264992901	-0.146201094533458	-0.0164416274195225	-0.246003484543317	0.0438303587044928	-0.26376362740923	0.133889974108804	501.079786442192
MT96046L	Mt	-0.315250439598719	-0.169620009772071	-0.254710128869427	0.00351937139580491	-0.173471605885726	-0.178258798762668	-0.0820951076554263	0.0117109530931536	-0.000507134144027944	-0.179856817752663	0.102364430153684	0.0183796673505949	0.179171992852565	-0.149803082799983	0.276098557655643	-0.00478659815333533	0.360308711592828	-0.105910125948409	0.257309663404514	0.134031144101807	0.246427786256597	0.0000343981107669249	0.144727823574335	0.0415477960431551	0.0857512713198729	0.151404164902736	0.0318206274641039	0.0669329443612606	0.0724006830360295	-0.0239354789765702	-0.0494556975842832	0.0325582469493419	-0.0824525232272742	0.129617409894376	-0.150665281392049	0.0603291080048971	-0.156075182636548	-0.00669332313754452	-0.236361260741529	0.0395427940439383	-0.255337185575163	0.129256237051411	510.0748777899
