# Supplementary material for: Are geometric morphometric analyses replicable? Evaluating landmark measurement error and its impact on extant and fossil Microtus classification
Source: Ecol Evol. 2020 Mar 13;10(7):3260–75. doi: 10.1002/ece3.6063 (PMC7140992; doi:10.1002/ece3.6063)
Supplement: Supplementary file 1 [file ECE3-10-3260-s001.zip › LDA/Output/Dinolite_NoTilt_NO_T2_Dep1.csv]

	species	coords.1.X	coords.1.Y	coords.2.X	coords.2.Y	coords.3.X	coords.3.Y	coords.4.X	coords.4.Y	coords.5.X	coords.5.Y	coords.6.X	coords.6.Y	coords.7.X	coords.7.Y	coords.8.X	coords.8.Y	coords.9.X	coords.9.Y	coords.10.X	coords.10.Y	coords.11.X	coords.11.Y	coords.12.X	coords.12.Y	coords.13.X	coords.13.Y	coords.14.X	coords.14.Y	coords.15.X	coords.15.Y	coords.16.X	coords.16.Y	coords.17.X	coords.17.Y	coords.18.X	coords.18.Y	coords.19.X	coords.19.Y	coords.20.X	coords.20.Y	coords.21.X	coords.21.Y	Csize
P23-04397	Deposit 1	-0.302615307129059	-0.15664859264329	-0.243739557100095	0.0113350869641333	-0.159000596315172	-0.171598594419889	-0.0769254309137904	0.0000963273042236222	0.0171496589295509	-0.178609367764657	0.122787413059503	0.00745063306945036	0.195704059477726	-0.164260485436681	0.31449449061164	0.00743188105499788	0.366549212029226	-0.11278864617681	0.242019783129754	0.110158164682054	0.231465553343143	0.0000494868816944029	0.131905540913571	0.0423831860663205	0.0676051808216454	0.159987938712917	0.012884782192354	0.0579032363601148	0.0326669123860557	-0.022681342779213	-0.0575422610044114	0.023897547166039	-0.110820321967942	0.148703067904093	-0.157418489653898	0.0585403905685987	-0.146873503676933	-0.023193444812243	-0.227306646591051	0.0383094306221505	-0.252990472541815	0.163534096675997	654.311488367371
P23-05105	Deposit 1	-0.308672587239028	-0.162175459367533	-0.244725402182248	0.00568521450404435	-0.163339190902412	-0.17623925294632	-0.073805956317924	0.010210691502177	0.0126648422933009	-0.179701050314048	0.116804774199076	0.00876730840418644	0.196461041918707	-0.169924826482554	0.284975496607371	-0.00630313457746395	0.37899992724575	-0.112967483837032	0.255305582088751	0.12973030161908	0.22263503672079	0.0115626395765838	0.130524928538768	0.0449675136293022	0.0969745201846821	0.141825386700451	0.0259124404131622	0.0584959955966447	0.0227914669178023	-0.00677627302175923	-0.0650019704093522	0.0478979436182983	-0.0966528700220615	0.135045652851534	-0.159462310910439	0.0470634357203955	-0.153057873366104	-0.00981916399269356	-0.230928029545501	0.0386256185356104	-0.24840386623309	0.144028942281097	615.238010467339
P23-06214	Deposit 1	-0.310444054740654	-0.175108995979761	-0.25274140460319	0.00949098557756222	-0.156083605368182	-0.18478319564809	-0.0758101460302535	-0.00152977944208403	0.0189471037582099	-0.185446927432629	0.114756253372517	0.00151950800002118	0.198902280844774	-0.168709497349326	0.265810362950834	-0.0151156919635447	0.367976051663443	-0.120948281152188	0.239200280383103	0.131735351462535	0.227215405860717	0.0136868184537469	0.136509286055954	0.0503693381044667	0.0950136110495382	0.151954474686505	0.0253318496292398	0.0676634234219761	0.0300053920943718	-0.00679298113577225	-0.0644338111589813	0.0471465960905714	-0.0902375411264668	0.142057896170638	-0.135649493673409	0.0546999471656552	-0.143256537426696	-0.00956584985822612	-0.228907518538245	0.0358736271330984	-0.262103764996626	0.161803233694847	578.073565923099
P23-09006	Deposit 1	-0.307622165740067	-0.165125652378738	-0.236419329871739	-0.00381903148999749	-0.155860474924517	-0.173721376208366	-0.0795017029416314	-0.00188355425544647	0.015100228013978	-0.182045519469684	0.119195994461777	0.000582226010812061	0.203215293367236	-0.169250406698365	0.2816178773078	-0.0217889935402388	0.371818155560961	-0.127050052276281	0.244742650070383	0.141580432778554	0.218510029637098	0.00876148678135983	0.134385452249979	0.0426026823677684	0.0789748168975696	0.153484870434492	0.0277273139987247	0.0674295329114616	0.0320980075790804	-0.00227962960172412	-0.0591125306679417	0.0419328640709994	-0.100565763982042	0.151242951188077	-0.156947750758057	0.0581693510219691	-0.145646899072959	-0.00970669452555488	-0.228263583058589	0.0433245657397366	-0.257445618127044	0.147559947139166	574.689647093273
P23-09372	Deposit 1	-0.293543769450705	-0.183951752861812	-0.251606367389881	0.018393030757754	-0.158073858472249	-0.197683621109863	-0.0771046425631486	0.00593439387249468	-0.000653072282535511	-0.189294986967953	0.11949488585993	0.0139663349528992	0.192465296721422	-0.165349063032871	0.278456266659814	-0.00518801973422461	0.367572267874623	-0.112458644136572	0.26223013608277	0.134963942261989	0.215407288447899	0.00383546947206889	0.127945723097932	0.0541163017217179	0.0977708506168422	0.145350731269969	0.0172147026398699	0.0658243698209656	0.0231376427894628	-0.0135000210696084	-0.056838276673831	0.0425527602309499	-0.0821722744144787	0.134340264584227	-0.15091526395047	0.0512973779324465	-0.149889801141057	-0.0139192633333842	-0.231165116817465	0.0534014463764131	-0.249732617634745	0.157368948992393	617.75808179177
P23-09913	Deposit 1	-0.308699570643812	-0.156375193361675	-0.237586205209077	0.0119796814989205	-0.158892334646306	-0.171279897449645	-0.0749672114365569	-0.0143070418372431	0.00654405242437151	-0.18531938746646	0.128996802231324	-0.00392722846164499	0.191095549969718	-0.167253219193115	0.309556409983926	-0.0103310950517636	0.375599029739714	-0.114518491513376	0.214679941885357	0.121777200483047	0.256308242999726	0.0146055920621346	0.133617534426108	0.0430700485044944	0.0574504819892142	0.144944171960916	0.0165719716501281	0.0613898741418356	0.0377192267409898	-0.0138434600724807	-0.0677769248371649	0.0500686659204102	-0.101786533638595	0.138540507034846	-0.142579130415655	0.0532773582104796	-0.139548826749609	-0.0055971340069718	-0.224023781410936	0.0525045226965503	-0.272278725052862	0.150594525900741	579.914197265834
P23-10586	Deposit 1	-0.313356432818451	-0.173401041408361	-0.240782628673024	-0.00317740899067997	-0.159990428493167	-0.189106552646529	-0.0691778119338852	0.00179895159397532	0.022820454129545	-0.187538179176106	0.139640809253522	0.0125814736911008	0.210783204013002	-0.169894178422174	0.243318190729504	0.00586034168948531	0.327996288133079	-0.142783503428936	0.248311492777518	0.111047558855225	0.225592938375027	0.0158603405896909	0.146997986806692	0.0577191962782969	0.098767658440217	0.165359681753468	0.0406797867916985	0.0838861412570978	0.0406158993135589	-0.0131342519986864	-0.0600907136083146	0.0533326183458164	-0.0939320506360352	0.152648004714433	-0.152282461038158	0.0566895786406548	-0.147212517047504	-0.0226824637794951	-0.230397681153074	0.0322141267460135	-0.278301983361751	0.15271956569571	620.666155183667
P23-13663	Deposit 1	-0.319230974504889	-0.155887248035964	-0.237298380433362	0.00736326608874224	-0.170785561334894	-0.178438316058236	-0.0646445245001064	0.00516802219099536	-0.00184632191838632	-0.182464414680641	0.121004151644391	0.00481992813924913	0.207839520778306	-0.18282827211899	0.2639735769129	-0.0195465948451303	0.391752811560747	-0.107154788090241	0.245693994358879	0.140064192265236	0.215779017629102	0.0120231198401787	0.143367934576056	0.0437552417829946	0.0620118008689701	0.162686380347914	0.0283089202518431	0.0533045234482523	0.0319311513193177	-0.0117362972121334	-0.0478560823607233	0.0311446009321069	-0.110691970385667	0.142628778045902	-0.151744793687052	0.0610330975268474	-0.142590876628843	-0.00770856581963008	-0.21497188367072	0.0351766102569849	-0.250001510475869	0.146596735995561	540.31613321233
P23-18239	Deposit 1	-0.305703970664273	-0.174663409382425	-0.243685004253737	0.00172773612373674	-0.153519308271699	-0.173142995805858	-0.0821991169425117	0.00381946948341433	0.00883327846017129	-0.185824148874788	0.126798543635884	0.0179964365149453	0.193472544561063	-0.167503497788613	0.278708901648623	-0.00644339182735369	0.35560191689098	-0.113369910869056	0.259723975918692	0.126164360356126	0.222330643774045	0.00507313884599806	0.139771154550997	0.0503429019214375	0.104341110636295	0.146706533745516	0.0252428744518872	0.0714461428419988	0.0173535744268269	-0.0144541079407586	-0.0560742841536092	0.0332256977080432	-0.0921426056016843	0.140670131751416	-0.141681106410546	0.0671601588357556	-0.151534781777951	-0.0169947931464703	-0.225614960921761	0.0417812534960898	-0.28002337995769	0.146282294010844	540.321421096034
P23-18804	Deposit 1	-0.322263786893544	-0.180567171334443	-0.244097382031563	0.0179247135098267	-0.155410454079254	-0.177672104167164	-0.074955901283249	-0.00391987907476795	0.0293261453679104	-0.179738033713657	0.123769116947002	0.00667236989987982	0.203137158223855	-0.164244315238007	0.271566927801181	-0.0120181046458822	0.367613717477741	-0.122254019889044	0.25489783162838	0.126224465982481	0.219682038599758	0.0101181131032201	0.12124377935653	0.0527880885932434	0.0928697449907432	0.148228159623714	0.0179626333701283	0.0669753091053964	0.0370874594381237	-0.0108557873179081	-0.0633371312319996	0.0442066073518183	-0.0950474280848761	0.128948598867479	-0.150622967895169	0.0569048337418512	-0.14785872156145	0.00183347761613253	-0.230220903296856	0.0377330596580964	-0.25534187684339	0.152711618327736	564.344794978254
P23-21551	Deposit 1	-0.304935437873609	-0.194869397498406	-0.237973012339376	0.00634189390662269	-0.159594947441898	-0.175455213637234	-0.0696880420149588	-0.0051214770279108	0.00859544416096822	-0.185131934756523	0.103440053476044	-0.00565755282520826	0.185997426998407	-0.164082152916213	0.265944670137997	-0.00852252216625031	0.355345552580291	-0.123753950064579	0.267274817928547	0.146704598100535	0.220672447897229	0.00531774640700006	0.134061123695478	0.0617501297098381	0.102058427553195	0.169032508724484	0.0267444929713723	0.0673156607969285	0.0236367906282058	-0.0149125936402835	-0.0445339637933787	0.0282059741897334	-0.0896225443470776	0.149080113635128	-0.142721846371769	0.0662376158880904	-0.163762869572848	-0.0132881797643336	-0.219248712247371	0.0251237575539877	-0.261689872025447	0.165684975384593	562.744380776244
P23-22460	Deposit 1	-0.311528526423499	-0.193397269011202	-0.243793404059151	0.00513035616011741	-0.165473627537722	-0.195920818796698	-0.0675103524192425	0.000271092705529019	0.0136320801799179	-0.188029637428649	0.120997863431419	0.0131665326510586	0.191131287408214	-0.178566583998004	0.246922973565977	-0.00412058649223389	0.354962033139153	-0.131385224486419	0.250965432239618	0.140379082845989	0.216171693492312	0.0172447683027694	0.139041163932742	0.0517266424727831	0.0898632026774934	0.17100655752491	0.0324066636142376	0.06322028781173	0.0327421112744527	-0.00821640784378532	-0.0477994751896289	0.0356976540174641	-0.0905860907072349	0.153556749036422	-0.145088405178298	0.0537725975768546	-0.143306507651788	-0.012866924949264	-0.228800986575779	0.0388470276483121	-0.244949129213192	0.168484104252318	631.836627467515
P23-22501	Deposit 1	-0.323316285246486	-0.15800440399363	-0.239050356315802	-0.00929636180282812	-0.172098712893654	-0.168551779161637	-0.064720430913719	0.00204041215877221	0.0061314156487603	-0.180488409885112	0.122343292555541	0.00279491951001699	0.207366132510274	-0.166954245876784	0.268256023816246	-0.00960363961910138	0.377400279286722	-0.103511869234309	0.253804526111269	0.125106882327051	0.219437505580809	0.00948717602896469	0.139782354255386	0.04439411406421	0.0772165888134311	0.149671388644178	0.0278709691390956	0.0734383602210176	0.0380489021644632	-0.0127604213878722	-0.0508690838314112	0.0435809924130229	-0.0915871350755957	0.127609805808737	-0.148161288918725	0.0548754722676292	-0.154339918212548	-0.0171775714484194	-0.234282315729461	0.0392987904994915	-0.259232462744598	0.154050388466601	557.149804596488
P23-23118	Deposit 1	-0.30848597114046	-0.162146294495744	-0.240087826302748	-0.00278229337266655	-0.1729667480698	-0.175693689555481	-0.0670390016002277	0.00173640744760687	0.00227781071827465	-0.182262325017435	0.131584623884191	0.00764680137052151	0.181205134702699	-0.167786406524578	0.289163276678461	0.00170884199332666	0.353955070174175	-0.12795673712587	0.256231647139108	0.13631390686528	0.218035778327275	0.0122958356305269	0.133055509797851	0.0702579953770289	0.0917509222154423	0.151504527754638	0.0481379169521389	0.0673226433565057	0.0333094486275304	-0.0137122396161592	-0.0495534155902021	0.0347690403291856	-0.0922230495751744	0.141566784302566	-0.151722665644928	0.0549308360191824	-0.15908978261138	-0.0160833059495649	-0.225978854681567	0.0332705963723012	-0.271559824000656	0.135099074838831	625.18233530783
P23-23435	Deposit 1	-0.321680125452411	-0.163501765069198	-0.243432922562744	-0.00243068163336058	-0.165671780776173	-0.176437337036197	-0.070761631130955	-0.00244595647326264	0.0122342201787479	-0.17790462127585	0.127456420000565	0.00399747928373424	0.184056699258123	-0.16069587976546	0.259634044533506	-0.0135591497864242	0.372973261253922	-0.106377696360667	0.260957004760735	0.131523244952191	0.217003021283788	0.0101683491858163	0.153464945159409	0.0363859626757889	0.0991402457491844	0.156232750631041	0.0337907872964109	0.0821574055834941	0.0279766006781627	-0.00790753237649068	-0.0536016472184835	0.034658830333328	-0.0936433911755215	0.144875383715311	-0.15272252648623	0.0487234923222743	-0.1585441544065	-0.0068760254462381	-0.227746901808698	0.0294303735855516	-0.260882169134838	0.139983372954617	581.15738381432
P23-26491	Deposit 1	-0.299426552657149	-0.172093360365016	-0.243611178278767	-0.00090590937258753	-0.185784516773841	-0.188682121059502	-0.0649847726420773	-0.00170949868958534	0.0139198655918668	-0.185416283262818	0.125833758713662	0.00486765649281718	0.188490936169228	-0.165107445912475	0.276526385347061	-0.0090092131464577	0.348362957302502	-0.122160374189743	0.246189150180326	0.142281264685745	0.226471589223326	0.0126883779013701	0.136892561254546	0.0581712890302458	0.0937808835739597	0.154363799754493	0.0462408015264474	0.0753487781412622	0.0237905043543971	-0.0136320469544661	-0.0499956042402319	0.0357961664293625	-0.0863908882795845	0.146277231862712	-0.144606788863522	0.0705295663071835	-0.161726884463238	-0.0200757898009684	-0.228453879517842	0.0295406851036855	-0.261518327521072	0.148927227044745	566.602825535456
P23-28157	Deposit 1	-0.2937702899977	-0.176885588674676	-0.249550640539061	0.0067674692723733	-0.150313445522214	-0.185351643026621	-0.0732962482713118	0.000515709689226014	0.0275111085047208	-0.181242302934786	0.128623338137506	0.00840079688649357	0.20010943879185	-0.170270846345425	0.268945134714314	-0.0155654614575174	0.346263871597546	-0.113066301628953	0.241208959577358	0.120500721239454	0.223792985031743	0.00277298548222428	0.143624840807286	0.0517574299028894	0.100896569010759	0.144499283507474	0.0295582114734202	0.0589193267725891	0.0374463945059374	-0.0118394404859183	-0.0514563459757796	0.0473881856661076	-0.0890826363478295	0.147071868301125	-0.141521221425565	0.0634790481169749	-0.149063786961272	-0.0126348674221226	-0.253885691715519	0.0790957331442164	-0.296040545396187	0.135687893994871	581.200235964951
P23-28158	Deposit 1	-0.316848499411172	-0.167040093751485	-0.249022215365011	0.00771344436795216	-0.159447809999225	-0.170601919815757	-0.0738986671568784	0.00358993550562625	0.01572827354912	-0.172951839561416	0.11542542500346	0.00077130995278833	0.205808311563966	-0.152810630467807	0.265173222418158	-0.0219431174889222	0.375539869183968	-0.107178439011349	0.252578481592646	0.130685280373314	0.230439911200378	-0.00133759621773474	0.133204089628273	0.0550143663741378	0.09560052001939	0.148363567759984	0.0321565977848859	0.0513952730224204	0.0301116348320891	-0.0105450586050711	-0.056653091156722	0.041943210119617	-0.0905298357136058	0.140461180810497	-0.153499384520316	0.0576152800861435	-0.157675010154813	-0.014843405975601	-0.230500722377512	0.031890052716256	-0.263691100921083	0.149809199806406	566.452284377237
P23-28159	Deposit 1	-0.302669558951475	-0.168576553703579	-0.237165781840513	0.003500614870817	-0.151271454060792	-0.184789694623381	-0.0631516204120467	0.0108679124226381	0.0247024860958947	-0.186233451677086	0.109275529846092	0.0111254788625744	0.195104900983679	-0.175357302165123	0.280347656150637	-0.00995452132018159	0.36306238438991	-0.134310868701502	0.250573712883282	0.13155221602661	0.21790357193234	0.00286446016220622	0.129587391235076	0.057758361874714	0.0900229036365767	0.15820399078821	0.0212661659938435	0.0536596637974475	0.0297210986320879	-0.00664024863192059	-0.058942565273543	0.0642259579540999	-0.0962834894430009	0.14521199822599	-0.150943071635687	0.044532449836022	-0.140609608634318	-0.0210352440223062	-0.23840444369124	0.0620551505531406	-0.272126207836804	0.141339629470611	564.179724826018
P23-28160	Deposit 1	-0.316150616721423	-0.177061629054274	-0.245536684687893	0.00959742734739495	-0.15315036437413	-0.175744879380374	-0.0584072066546447	0.0134484459026298	0.0161040162556216	-0.182301324381774	0.130960756400543	0.00731235964423074	0.189140940398	-0.176698115699118	0.27413416944914	-0.00181233923838421	0.367408786981635	-0.132742660526233	0.247118445056078	0.136535032598333	0.217436908749795	0.0151110916181001	0.130057029645542	0.0535791523895818	0.0757482351431578	0.149113149379774	0.0372916276273279	0.0597507378687635	0.0288133742394332	-0.014933421558022	-0.0551680805563733	0.0537636180757881	-0.0931845145087427	0.139582024131809	-0.137833290688658	0.0581356419548168	-0.156196622526626	-0.02478235061469	-0.238333388988546	0.0520020258375412	-0.260253520239239	0.138146013704106	497.781937340897
P23-28225	Deposit 1	-0.311977379336582	-0.164607059436084	-0.236323470435689	-0.00291404466956093	-0.162975647861017	-0.178279847944982	-0.0660559179254066	-0.00232344802069693	0.0143866498647671	-0.184731917311811	0.127221682962127	0.00367256300283695	0.202282925384356	-0.162806420139338	0.267444788038457	-0.0117817108540718	0.375910847371687	-0.110771208122254	0.256310791665062	0.117655965911583	0.217718180272989	0.0110550049919129	0.141300080124462	0.0427340922017065	0.0877288825835264	0.148955164667837	0.029492308801878	0.0671676647776484	0.0156229866244487	-0.00385246777377837	-0.0573145950965935	0.0455549798406145	-0.0895835292970632	0.137690204529978	-0.160243577335885	0.0664829738329989	-0.149340482357591	-0.00797998778955273	-0.227602149023716	0.0467313060692114	-0.274003375024214	0.142348192235802	565.189390929313
P23-28268	Deposit 1	-0.300711121766088	-0.172455287145133	-0.238523060416219	-0.00674197523623464	-0.164413319185597	-0.196685734436125	-0.0713305963959596	0.000286306041071346	0.00777304535944666	-0.203916264353175	0.126027087183092	0.00846075267106119	0.19294521818386	-0.184820739691523	0.253527131630812	-0.0173215876298733	0.362710462667874	-0.140486970974437	0.248052493123551	0.14438032727204	0.201194630431665	0.0263114899945676	0.141378831667946	0.0596069909921301	0.088627998543406	0.167338826004557	0.0403966619277815	0.0742471438691352	0.0229588876433876	0.00174010052942677	-0.0488587382078844	0.0530338754723363	-0.0909602502704388	0.16052853288755	-0.146577474432016	0.0534421319854107	-0.147949272287002	-0.0123157534564588	-0.219839600403963	0.035459446012097	-0.256429014997653	0.149908389191578	564.897209360125
P23-28269	Deposit 1	-0.314403283879769	-0.195798677740429	-0.239972185248241	0.019524138613499	-0.160384595101284	-0.203992455487005	-0.0706745977828423	0.00234552959062619	0.010430903940289	-0.20429826100567	0.111186451983357	0.0134899137583926	0.175217894974142	-0.182239047828173	0.287771529933172	0.00391048046336612	0.351127966252984	-0.156080285234345	0.236139666158058	0.149225366938587	0.225549344262557	0.0213723319171229	0.128997370880185	0.0626001943333868	0.072532989159385	0.164708685501526	0.0217119391071564	0.077365426393317	0.0251477580188458	0.00231973101400731	-0.0508789368220207	0.0458686258848433	-0.088545318090491	0.144606034170508	-0.131930831399038	0.0592951890829266	-0.143575208113816	-0.0104301594759874	-0.206290792142185	0.0221939742110088	-0.239158066090443	0.164013264898492	535.007432080109
P23-28270	Deposit 1	-0.316518623060457	-0.182741322687322	-0.242392846118487	0.0139583722235956	-0.163635828959372	-0.190051473794199	-0.0631399697149044	-0.0021359857513113	0.0121173794977977	-0.197361021998051	0.121447233709747	0.00984030515244898	0.196697896844915	-0.180101006723335	0.251564495185864	-0.00793862981844912	0.358548812168372	-0.115371207989982	0.260538638758968	0.146682042477978	0.209403759057955	0.00968154965777206	0.13034849324845	0.0555078170080977	0.0900748534232367	0.159285470603417	0.0336800391595316	0.073259958048347	0.0247879201935534	-0.0181112083728504	-0.0454758017002386	0.0382447239564827	-0.0892359240611198	0.143777202841246	-0.145610878021565	0.0700369202838976	-0.14749003575799	-0.0178301284195937	-0.221268593779162	0.0332825556782392	-0.254441020075094	0.15808506762357	570.11235317093
P23-28325	Deposit 1	-0.310280986461311	-0.175687339866018	-0.241285591261471	0.00774513604528649	-0.16595264777193	-0.181846133536461	-0.0802692957187098	-0.00706011290768378	0.0135005425146119	-0.195317772798447	0.121568984570346	0.00919260273889684	0.193618022464111	-0.175268386640326	0.275796534168034	-0.00885255384737571	0.367702436080002	-0.119831401970122	0.271775916062177	0.135649167155398	0.189156886348523	0.0212867211306011	0.132942734044758	0.0743994527919925	0.0974356989873551	0.152431762779917	0.0235457388938431	0.0631630799289977	0.0304874592458006	-0.0142584363039626	-0.0573354583670667	0.0495377343018974	-0.0775566807405327	0.13731782300426	-0.149581496814302	0.0580713033745242	-0.159361191188852	-0.0173437036847375	-0.232018486565489	0.0512044740994532	-0.243889118489896	0.135466584203909	597.254432501641
P23-28326	Deposit 1	-0.295533724640813	-0.180098038580878	-0.246423046689378	0.0117862317069402	-0.14993204689024	-0.186748386494128	-0.0741919237121224	0.01234141690512	0.0187548770217605	-0.187966920788933	0.11402066816247	0.00942165755887183	0.199818499810623	-0.176714522373679	0.289825666090338	-0.00597007604077571	0.366603939876509	-0.13531529178501	0.23970528107131	0.134118244249508	0.202892645323661	0.00261360090966062	0.128111868825726	0.0520670947437275	0.0869065940652005	0.158461993095982	0.0250869949328367	0.0624129875799118	0.0359937820626473	-0.012144787923186	-0.0583101319053107	0.0496675842522815	-0.095906213156222	0.141896471301594	-0.157790353508863	0.0653414521578534	-0.152196359367441	-0.0127680804627538	-0.223422275434418	0.0349612102522364	-0.254014741938277	0.162636159735657	564.490583666033
P23-28327	Deposit 1	-0.296904706609884	-0.163401801816385	-0.243809118280652	0.00291196630434043	-0.175413436847071	-0.180031991224607	-0.0750722230992377	-0.00151593643768333	0.0241057589092325	-0.183344176550932	0.135974407361525	0.00470401472492937	0.202916836555918	-0.166848139147964	0.278651241190053	-0.00740217557233067	0.369306971300799	-0.117680420949551	0.246747960648316	0.122979640727069	0.220483722582895	0.00652968180633593	0.127097784386417	0.0518988409363416	0.0882365931608841	0.156422032233308	0.0218130089274957	0.0650348180407972	0.0351243608347073	-0.0131054521847415	-0.0549119800813793	0.0387071124225464	-0.0921347816506552	0.143197971382257	-0.16821979335468	0.0552178956470929	-0.164335658532495	-0.00494270616978319	-0.231675992536799	0.0481248092574994	-0.247980954865387	0.142544016571463	617.558171541836
P23-28328	Deposit 1	-0.322312131936423	-0.163423978899206	-0.254025275618122	0.00333432488761877	-0.155521071683102	-0.176894569736725	-0.0667987730524731	0.00187990557300877	0.0127219999313257	-0.175185812481366	0.125859305134428	0.00816493272014132	0.184380211064549	-0.162016984603331	0.284848241479124	0.0038900913350371	0.366483407004266	-0.122019986916968	0.246490976917801	0.136893874122041	0.24084755441085	0.0194514688884408	0.143591464088622	0.0446712367257645	0.0855595999154911	0.143008338872243	0.0242416246767948	0.0521493896396641	0.0168731058540747	-0.0105313076307517	-0.0563609831753748	0.03058971452152	-0.0898655439307896	0.129722202159709	-0.148028688978807	0.0578471036638299	-0.15126499975287	-0.016016522120296	-0.240503936401681	0.052905603551264	-0.247216085947685	0.141580975728362	530.087593839789
P23-28607	Deposit 1	-0.305500755678356	-0.179480152864928	-0.236812702553574	0.0176498906717118	-0.168234822130465	-0.185452322676566	-0.0685952759005584	0.00383582137092343	0.0105512572067006	-0.193484566657981	0.129474129982361	0.0108762679806062	0.193916543137251	-0.177945884790763	0.300484840100086	0.0187088351036045	0.362398826694982	-0.1484449669834	0.220787463633618	0.134938694762832	0.225201603065786	0.00885984382780529	0.122321087768123	0.0628623288065182	0.0792793175328203	0.156940834253984	0.0195856061090996	0.061092803089198	0.0330891667634389	-0.014191633780581	-0.0595902288434259	0.0563812371011884	-0.0880509015514643	0.145577316699561	-0.160183838559383	0.0457030929449885	-0.154321760148428	-0.0172589312484008	-0.221356155164188	0.0398675965133429	-0.234443401464424	0.152963895876355	556.733500407682
P23-28840	Deposit 1	-0.314954123136031	-0.167555777130174	-0.240614463673279	0.000371178521234416	-0.181073002968527	-0.178266368827392	-0.0688971029044244	0.0104076030724448	0.0088029143309708	-0.185051329829243	0.117310588989519	0.00874486071144648	0.206308637288077	-0.161728149243311	0.260196487400222	-0.00686429182247411	0.374942747849147	-0.116652751654579	0.263279517518472	0.14073457764179	0.213873223806638	0.0106561773495321	0.140593630742605	0.0430035532170118	0.0872201621705698	0.153344171298719	0.0394924422406662	0.0689937387087848	0.0215323174920157	-0.010725647207122	-0.0507281863955346	0.0409565617804161	-0.0909666570589881	0.129012196346487	-0.151077237220754	0.04770114202653	-0.161032043464925	-0.0124289932166354	-0.226224526391951	0.037783555950856	-0.247985326614488	0.147563992305679	571.089435077504
P23-28841	Deposit 1	-0.329966547577627	-0.15438554124833	-0.242325282253095	0.00437506523904948	-0.171160569918631	-0.191836636504717	-0.0698847830720578	-0.00307174571137928	0.0129448349629366	-0.19598348876886	0.119320109902715	-0.000561263076013025	0.212224923991918	-0.168473346112513	0.283391834424624	-0.00633579031931562	0.388413448188825	-0.0840382503623169	0.245585273502194	0.139446403796403	0.211585455192257	0.00733621866778244	0.131278660816885	0.0378884278266293	0.0581288580179088	0.130369522420996	0.0291545598047928	0.0467860580281396	0.0256417272900866	-0.0102549174305791	-0.0529308538909298	0.033666877782068	-0.0893108076687359	0.140968819604858	-0.146570745323692	0.0675267387769838	-0.155193324588845	-0.00947021931643995	-0.231959769491821	0.0644680836851722	-0.228367002309708	0.151578983022382	600.099356852878
