# Supplementary material for: Are geometric morphometric analyses replicable? Evaluating landmark measurement error and its impact on extant and fossil Microtus classification
Source: Ecol Evol. 2020 Mar 13;10(7):3260–75. doi: 10.1002/ece3.6063 (PMC7140992; doi:10.1002/ece3.6063)
Supplement: Supplementary file 1 [file ECE3-10-3260-s001.zip › LDA/Output/Dinolite_Tilted_EO_T1.csv]

	species	coords.1.X	coords.1.Y	coords.2.X	coords.2.Y	coords.3.X	coords.3.Y	coords.4.X	coords.4.Y	coords.5.X	coords.5.Y	coords.6.X	coords.6.Y	coords.7.X	coords.7.Y	coords.8.X	coords.8.Y	coords.9.X	coords.9.Y	coords.10.X	coords.10.Y	coords.11.X	coords.11.Y	coords.12.X	coords.12.Y	coords.13.X	coords.13.Y	coords.14.X	coords.14.Y	coords.15.X	coords.15.Y	coords.16.X	coords.16.Y	coords.17.X	coords.17.Y	coords.18.X	coords.18.Y	coords.19.X	coords.19.Y	coords.20.X	coords.20.Y	coords.21.X	coords.21.Y	Csize
MC101859LA	Mc	-0.310744370286495	-0.168344734361183	-0.253339711011348	0.0023734172313422	-0.161213865335086	-0.181309051148245	-0.0729715256967869	0.00909034251834764	0.000949114365872628	-0.17718734333152	0.120284085309445	0.00419239563534397	0.186195805043056	-0.158278157223256	0.307892919233623	-0.0061390158792776	0.355480010957322	-0.111538752925569	0.222462622916715	0.16712657433724	0.237462415181836	0.00492776945054843	0.137503775845328	0.0423667754649561	0.0792212407570921	0.158904038528518	0.0433939051932401	0.0564175702097442	0.0349190075006483	-0.0123897542862155	-0.048009382835106	0.032336572290388	-0.0992540512612215	0.140719718556826	-0.130928218831022	0.0571368948402007	-0.14500163312089	-0.0170251865816618	-0.227925547144981	0.027725136379938	-0.276376596781244	0.128894790293535	464.888721964218
MC102696LA	Mc	-0.331922414303766	-0.135691565032953	-0.255909170067493	-0.010308135119272	-0.177648480396004	-0.153124109086795	-0.0692015688989851	-0.00190701784342866	-0.00477502982483488	-0.150191986707004	0.127505823055468	0.00957963910891641	0.185191564443339	-0.133177510373446	0.319848941292702	0.0226018840347615	0.376109027176563	-0.0851136187391694	0.268445111274023	0.124726948138033	0.218999379609207	0.00229600671664377	0.140361234844235	0.0459182662846372	0.0953895076621467	0.123915651639571	0.0474553459251914	0.0469578100663549	0.0340628679827248	-0.00395069081377345	-0.0475941098481908	0.0291298542408051	-0.101476576277028	0.114430772600789	-0.149210918287641	0.0354339318894016	-0.151851966946216	-0.0205098937410909	-0.23513335758265	0.0288627166156327	-0.28864521083279	0.110121046121385	489.752804508366
MC103904LA	Mc	-0.296921289506669	-0.178739561196844	-0.234654208448524	0.00995711611069258	-0.152310851610195	-0.191501715164963	-0.0667185098154796	0.0137187537725628	0.0199363746040151	-0.190210141602236	0.121638167612678	0.0230179630855507	0.191379063557684	-0.164299797653858	0.282675215572092	-0.0152480431627979	0.355690566457465	-0.106666464643006	0.240390554811786	0.143629157111642	0.225614530012462	0.00366543057202709	0.132354318337608	0.0537197278993179	0.0823924089506263	0.15717940054021	0.0341593523672506	0.0571437282480854	0.0294305196444463	-0.0252887768711492	-0.0537721904288082	0.0442827762340419	-0.0974309733719985	0.140683439739745	-0.139939758186906	0.0626308074417309	-0.14480454404162	-0.0220084089313915	-0.225907649597358	0.0452283177421966	-0.303201096920553	0.139106290728444	448.863432407209
MC108784LA	Mc	-0.325490947194509	-0.188536529372975	-0.258767161304805	-0.000936057939425281	-0.170400825805856	-0.193832606056608	-0.0726114276338121	-0.00743687281667858	0.0186192929526985	-0.179200686795514	0.126222070961303	0.019513782763992	0.208444288633472	-0.155483041096359	0.289656441973296	-0.00969053269602684	0.24503275736899	0.0164187814044447	0.382477974804248	-0.0830837564559626	0.265607887444884	0.130621290947816	0.147888472608108	0.0605073365585051	0.0943661222980193	0.149886360492416	0.0373767141392118	0.0663496694784014	0.03228222904468	0.00179706581259073	-0.0466866882458835	0.0309766817489705	-0.101098792178212	0.137141234860144	-0.156247075601343	0.0492189013605447	-0.153287129183286	-0.0173495630381025	-0.245206683487118	0.0465678615129721	-0.318177521594084	0.126550679326855	476.436174709088
MC108816LA	Mc	-0.312359725943339	-0.154091744135762	-0.249000161311451	0.00153642922967957	-0.162958285752321	-0.158107471692787	-0.0668605067638193	0.00367293522949041	0.0150881685024179	-0.158004177907581	0.117340600983175	0.0119534774813826	0.209480275487338	-0.145612017893535	0.279044221546489	-0.00432561061694578	0.387490765009348	-0.0963892917932508	0.250306736507369	0.124583837888218	0.233965360721771	0.0181379833317897	0.14390316106789	0.0467655508912749	0.0967784132016885	0.118411660999192	0.0293187545293043	0.0508193688627851	0.0273031128407086	-0.00242974557381117	-0.0484570678138039	0.0343854426617539	-0.0935240857066952	0.106029063211309	-0.152817772267633	0.0384373839838727	-0.163012834431398	-0.0107122243503274	-0.244911445912857	0.0567492478888416	-0.296117684494181	0.11818990230441	489.714105128599
MC11586LLA	Mc	-0.322948460903701	-0.144380612634084	-0.253647108163862	-0.00380486522048746	-0.170369178151443	-0.164871246000227	-0.076012942261802	0.00917771282935088	0.00459602375031411	-0.162913176558206	0.126121220210157	0.0150907663667143	0.200712562739706	-0.145058111037186	0.269238863366088	-0.0132014764365283	0.38411945354284	-0.0692759053388593	0.266387991028457	0.123140873969189	0.242449039108727	0.00853066675086599	0.142479220463244	0.0495386207686622	0.095610533028449	0.121850660912636	0.0392823744947208	0.0537846416791201	0.0230472742233221	-0.0105790493635775	-0.0503890606237634	0.038565148631142	-0.0880183350894224	0.120736123652107	-0.148787099153343	0.0392355718596449	-0.158510621302488	-0.0113679480845341	-0.227769097474199	0.0384099638497052	-0.297592652832002	0.107391639404551	474.287033847849
MC121605LA	Mc	-0.309485722869935	-0.180910643214703	-0.247553615656732	0.00158231602205601	-0.16061798970311	-0.18166912941138	-0.068023499173052	0.0211000372026282	0.0138774937913794	-0.180619686736464	0.118007511609987	0.0172707096082477	0.186447192361677	-0.160929439044155	0.294861413440343	0.0205662270227296	0.357156386022513	-0.117915588358259	0.250867956561242	0.142448049664324	0.2132639061931	0.0106572745955691	0.146419204463403	0.0422924316918332	0.0788939372857419	0.150668911840961	0.0396538622931695	0.0538087771762989	0.0290703025075799	-0.00879371741032048	-0.0398949784887019	0.0321843792234561	-0.0938637595095283	0.121697933387199	-0.139493739646044	0.0528375608790649	-0.150372113443659	-0.0236797644466086	-0.241637790888297	0.0619016537875132	-0.277575957151075	0.125501706520009	430.65807893546
MC129075LA	Mc	-0.30584248298185	-0.155317841779768	-0.242337357866054	0.0128038349502541	-0.156711890374335	-0.174514135039293	-0.0790936512358657	-0.000722082988918429	0.0207554448320044	-0.174410253269683	0.112370239549209	0.00107069121624481	0.210608949304019	-0.154650504664689	0.299641801667389	-0.00504247417298935	0.391322854801966	-0.0968054669015759	0.238748230887932	0.125894446065647	0.226046475136475	0.00256059332495044	0.127109958629312	0.0366437502726485	0.0674326281950201	0.133653296648421	0.0302253059535637	0.0746165116984098	0.0303373964510373	-0.0111006872424809	-0.062315356161036	0.0367877570855031	-0.104249145653813	0.125443766450993	-0.141501758101816	0.0644145445253032	-0.143081167669374	-0.0073166734940488	-0.229718902434478	0.0424459536525743	-0.289747572929305	0.123544973662498	502.520125159656
MC132724LA	Mc	-0.315746515706315	-0.166599796719846	-0.254394254489373	0.00598706227326677	-0.162194309825634	-0.168666346410731	-0.0698986744261622	0.00780739536516249	0.00896331012363953	-0.169102630395437	0.124699870674721	0.0188995105853657	0.191850894342334	-0.149694006986219	0.264134451166469	-0.00478896080945748	0.384992109037652	-0.0777235810113953	0.259763996739674	0.121577770736434	0.228268854217448	0.0158991681267626	0.142303983085607	0.048702819111941	0.0944738065349556	0.131962561396735	0.0427903562026855	0.0359583291625537	0.0317063048464914	-0.00788915249174475	-0.0505025947960691	0.0351617522641087	-0.0921345767786597	0.130441343052513	-0.145125993509266	0.0259832753992359	-0.155891485210206	-0.0157344776352504	-0.241496344276695	0.0473268166352423	-0.286563187953301	0.134491148350759	467.780066351903
MC132727LA	Mc	-0.319300852125561	-0.152551373142144	-0.248553881849155	0.0162873723211266	-0.171925332332553	-0.164830484285966	-0.0864696147031018	0.00022200226927804	0.00243482631739173	-0.167219013844968	0.120731433206797	0.00274262919408811	0.208240405401753	-0.138718041030139	0.312324467612073	0.0198583196567768	0.385760358117522	-0.0746797276453619	0.250335492135383	0.119629515076897	0.220113518712533	0.00446800866275981	0.135218510350683	0.0356179650103337	0.087081667306109	0.125123749455528	0.0311479856898743	0.0495047271358312	0.0324580270463564	-0.0153350204214329	-0.0571144782057791	0.031407752628204	-0.0943780446096492	0.121835215868855	-0.146099819139346	0.0263886507974329	-0.15726793199113	-0.0155229478885794	-0.226534336457433	0.0397046962917515	-0.278202400482766	0.136066003889728	468.117201441812
MC148489LA	Mc	-0.30007591696312	-0.180433011091494	-0.243926415353633	-0.00758642881407641	-0.152556478311528	-0.183863476607059	-0.0733880150791367	0.0124300746962053	0.00841860725940966	-0.177819353494637	0.109129334390459	-0.00221772621033433	0.193112269485589	-0.165229901642707	0.266312262280563	-0.0169745804872304	0.365415391146505	-0.0967846334382834	0.263888234932711	0.137284359545486	0.232787214102112	0.013130006344848	0.137919759386667	0.0671865966377648	0.0978210683235547	0.146439856656115	0.0360446862286052	0.0606455098797028	0.0330813499650437	-0.00246812459730388	-0.0551574182145334	0.0552807066400291	-0.0912237075667973	0.132100150410534	-0.153338915473087	0.0421152548556055	-0.163842376492973	-0.00983876364487189	-0.234822854535035	0.0528596208743372	-0.275598079511374	0.123743863487368	476.083626107451
MC149766LA	Mc	-0.292113990731377	-0.165134499268707	-0.242523222450714	0.0110552492051189	-0.21253580493317	-0.189892348395203	-0.0684284641171726	0.00212362628367334	0.0192896413447779	-0.171574919372392	0.113336810194977	0.0106005982502392	0.200978841508304	-0.149571374788433	0.310525948240392	0.00558781159355386	0.37281160285204	-0.0831508341741797	0.238566138953868	0.129058171768587	0.221664862084344	-0.000530489657560054	0.138307059181292	0.0455188807146969	0.0837740042814685	0.140038281406997	0.0281183029466202	0.0412477526491513	0.0321790203116196	-0.00906778734762079	-0.0492511058691507	0.0408612828673816	-0.0960510071108882	0.135407935000446	-0.145955458280585	0.0443504857885704	-0.145731409488235	-0.0136704652415337	-0.225260252989251	0.0440041474849299	-0.281701515929161	0.132738495232285	518.542921950307
MC154399LA	Mc	-0.312387429859781	-0.177980796470972	-0.246288859143892	0.00381680719443539	-0.169647243323606	-0.178646006265287	-0.0779008889374866	0.00472024732795496	0.00788744292332944	-0.174839120137269	0.129608820093664	0.0150255969540171	0.186913864393965	-0.156911036291819	0.254222200167034	0.00623307717849533	0.354770310613359	-0.109237639219415	0.276421246327296	0.138565590525041	0.222286823850194	0.0299910519264063	0.155135102715242	0.0563389441398257	0.0987564710318068	0.137131111577018	0.0483701918950191	0.0428772575275668	0.0349289781141588	-0.00477910937641219	-0.0503259128795978	0.0508129255621394	-0.0949216724257984	0.129984993502431	-0.14312701641946	0.0381937859318514	-0.154395015638979	-0.00697480452327055	-0.224563161170029	0.0308894455890298	-0.295744252326435	0.124787677348233	429.336919535451
MC15775LLA	Mc	-0.301052817545223	-0.174737322075577	-0.246948177422384	0.0141207282918795	-0.165699040852175	-0.179277459420357	-0.0678883674589597	0.0244117294204327	0.0138988316738442	-0.175649690312988	0.126036862927186	0.0180222663841209	0.195377635805903	-0.167343926602553	0.308207507994081	0.0173268875474167	0.352895950530423	-0.140723776200075	0.222255536937777	0.133912853580072	0.225256532624003	0.0149964947408229	0.139275546051102	0.048376867315429	0.0823791882370248	0.138119544599625	0.0435923995424421	0.0629424803168538	0.0352084987956453	0.00149915174870799	-0.0429551631188224	0.0489924492011845	-0.0942701826854443	0.125740439859453	-0.137696974946449	0.0524158161777769	-0.155921249257203	0.00139568660578555	-0.216836410150764	0.0301699915776984	-0.315116107682008	0.105288787244292	447.632927849637
MC182146LLA	Mc	-0.305963491195791	-0.131324534079352	-0.247317514770447	0.0124739273231997	-0.166157751342018	-0.183340675317437	-0.0598360593486381	-0.00000437685120524903	0.0310052374981736	-0.165003102576606	0.132670428313069	0.00606087065320373	0.217805214745462	-0.146156825861363	0.272226848146517	-0.0064126813277637	0.385355334726419	-0.0909262876061439	0.241669214894913	0.105741370525676	0.226926805798647	0.0102075080261373	0.134484024929546	0.0456779852855574	0.0769862795381365	0.115179508421451	0.0388955461955129	0.0582912886820303	0.0443382989679404	-0.00674769517396309	-0.0537631831629762	0.0414871617577444	-0.110495430884871	0.127605671530552	-0.147621242230334	0.0456847492441418	-0.145609674500909	-0.0025140605239071	-0.241534910812216	0.047737975527509	-0.324063975506134	0.116282222340539	480.790222545382
MC18671LLA	Mc	-0.300462804575244	-0.181589219088908	-0.248376722981661	-0.00725090824891865	-0.15339511234921	-0.187329634730536	-0.0712740786539808	0.00495351997487487	0.0145458382446638	-0.179512565446978	0.108132234724728	0.00366023445273707	0.205346702084203	-0.158102788714367	0.273422275473199	-0.0249871053504462	0.378091477378558	-0.106569648250976	0.251498470265498	0.135530760108956	0.23645743551197	0.000375307965858584	0.138104475475215	0.0424734483495976	0.0771019750039449	0.16202726779563	0.0304561354372856	0.0797461504215269	0.0343310565441028	-0.00283300253372922	-0.050281727484622	0.0482953530374718	-0.118174568191445	0.142966251290769	-0.146822253141749	0.0469286651807391	-0.149604492353177	-0.0105551859714353	-0.278648549886192	0.147506772185006	-0.230447766526088	0.044266327573128	441.509639651007
MC200047LLA	Mc	-0.308225743693774	-0.171386608793277	-0.247380573047628	0.00627121172321565	-0.173518189870313	-0.164613797831754	-0.0692539334257686	0.00284093816708111	-0.00138940815277502	-0.175867257545667	0.134677753254303	0.0150052922102301	0.18497544482282	-0.137882282972356	0.290874499757878	-0.0119568005661486	0.35744401531331	-0.105569132510011	0.260337314814465	0.128774858051026	0.245414839992922	0.0042334641358095	0.119699224158602	0.105992887711	0.0961634021895412	0.145950716944379	0.0300316143383171	0.0397110644442168	0.0335044252363218	-0.0177646284961438	-0.0511949152555465	0.0323948599235383	-0.0880098306197498	0.133600920986474	-0.146077691887646	0.0489857343150242	-0.148698292533404	-0.0281327835908919	-0.225454224556687	0.0279095203182252	-0.293919730835189	0.12150182337603	507.011411536833
MC200053LA	Mc	-0.305860257743463	-0.152295494782437	-0.248678210940385	-0.0045206251699971	-0.157656236350503	-0.168489848732928	-0.0712339717403591	0.00943413030620016	0.0112824640638214	-0.164475449231953	0.121278360905356	0.020877607372935	0.195428707944431	-0.164806893418165	0.31165751286764	0.0117002254377883	0.380188102169063	-0.126036101877889	0.233302063619086	0.133849849178665	0.232210339340613	0.005471692520728	0.131750481004803	0.0533290441010165	0.0667540022063663	0.146767481169014	0.0304811350930446	0.0639520719778431	0.0307606261648551	-0.0104087408424427	-0.0474071730113011	0.0373591505102145	-0.106128871706251	0.122007273788003	-0.149346067719088	0.0330731882882857	-0.152954605851636	-0.0155903031271484	-0.235680691530392	0.0429719987793398	-0.270147708785702	0.125829743752927	540.432807153321
MC200876LA	Mc	-0.300256549450504	-0.187740327252113	-0.24056861091915	-0.00416529411968149	-0.155448755681175	-0.175790495248513	-0.0663186783773213	0.00676871578113473	0.0164857551431864	-0.166702854644592	0.126245735964291	0.0115622400743791	0.19446109542881	-0.160329036508601	0.262724794785841	-0.0156095487709369	0.353284909432275	-0.116033071555373	0.254606978462249	0.126608093755702	0.226868275157099	0.00506630088160866	0.142548369169722	0.0457117781957868	0.0898724365900743	0.165220721562602	0.0397655402106975	0.0714155778402158	0.0366006825853789	0.00210440372513114	-0.0504520194164049	0.0367423166373415	-0.109269884764284	0.137959367687282	-0.137095649647008	0.0754526987527051	-0.140188101385728	-0.0127887550172867	-0.227236526859955	0.0218720832873922	-0.316629796428097	0.132675084935814	477.759752336235
MC206897LA	Mc	-0.306539048855202	-0.172510881278295	-0.251417745832985	0.00319740843507363	-0.154411307350683	-0.175415760685143	-0.068471890522122	0.00403109073465347	0.0132381678820263	-0.175363672203376	0.12820788735448	0.0123280353008003	0.197751071311166	-0.157254920394348	0.270564277131909	-0.0027442231780463	0.369303024285092	-0.114007044604666	0.243620999758735	0.132483220814045	0.209700612284684	0.0223462964561465	0.144880756755279	0.0521781293381783	0.100089218838967	0.134621217138248	0.0445626681197239	0.0743202666134676	0.0308613704279382	-0.00497498571137724	-0.0435602338741345	0.0387797503463691	-0.091280273750123	0.112790581215371	-0.144456266498262	0.054448325512317	-0.151303219523996	-0.0211083734154386	-0.231807397888783	0.0514729315492623	-0.309532670053709	0.130382608016759	461.847325835013
MC26383LA	Mc	-0.295172391343896	-0.171086994425346	-0.243319696445361	0.0106248660329676	-0.165151807610495	-0.183180953048892	-0.0723579964066394	0.00323666832325687	0.00951405392367233	-0.166557170511747	0.131319460986262	0.0213367726026718	0.183103053415844	-0.155317038788682	0.302885931335016	-0.00251186667132956	0.356289213312848	-0.109620277459434	0.260607357619349	0.120407542053666	0.225357888427832	0.00973371206592016	0.140908582033255	0.0521026513689261	0.0760469700342965	0.13562849924775	0.0347912289508326	0.0847254451435883	0.0378935587446951	-0.0116529153882938	-0.0497937598934924	0.0285673118856413	-0.111173453829522	0.118141577211174	-0.142042602060592	0.0713300615461985	-0.140439728128818	-0.0101062062246815	-0.230705819547986	0.0396500066111135	-0.308560043517102	0.114548308425532	573.449711333585
MC28269LLA	Mc	-0.316194525253595	-0.174581132312926	-0.243086107014602	0.00180909642227216	-0.177214894814242	-0.184177093090477	-0.0643682023537592	0.00802862406935288	0.011114571988265	-0.173390002500705	0.127551728350742	0.0175557164364395	0.180866198991962	-0.141913002889072	0.301551322952083	0.0274126394671943	0.354516568266948	-0.0937355573195658	0.262759534477056	0.137603208733228	0.21042731066812	0.00800467707820973	0.141291719032135	0.0447609931680589	0.110542209170999	0.143949122636207	0.0349907983898523	0.044741521527328	0.0276043647354521	-0.0208068028110816	-0.0542936194032969	0.0305355398633999	-0.0851515018971729	0.123767691710619	-0.152217989693069	0.0315137581281132	-0.160755414901111	-0.0316005166185592	-0.237930981503888	0.0720595890906479	-0.272003090188878	0.128461929211317	531.25744812706
MC28270LLA	Mc	-0.324326585251229	-0.157755464284262	-0.24409156938111	-0.003954112588026	-0.164480460959749	-0.169632266700019	-0.0628801593613915	-0.00287576931357274	0.0110199832606176	-0.171289899908997	0.125029043038543	0.0079070567844881	0.189224725823613	-0.153809484902041	0.291338915693025	0.00397810115376393	0.370801058104396	-0.0871181085874847	0.249879517551885	0.112797961923134	0.23585499599938	0.0259867614018387	0.145327153626414	0.0511907995346589	0.0775937255867906	0.124664583425172	0.0327188699119538	0.0581992676785472	0.0382931086994238	-0.00295122132388552	-0.0492644299975663	0.0307064591016749	-0.0991604801839069	0.130033331380712	-0.148493699358402	0.0571023606798908	-0.14735870062217	-0.022915930705285	-0.239195226864084	0.0432698863824632	-0.287829785316431	0.12646568886723	569.58422597206
MC28922LLA	Mc	-0.299000692015239	-0.169679332706444	-0.255376970934139	-0.00083444065976864	-0.159100418570986	-0.16203360272227	-0.0677535589792913	0.00715736088828482	0.0160526636902235	-0.171146656821839	0.131370855663698	0.00752696713051717	0.207478738464286	-0.149102742678703	0.290975064367344	-0.0100481456258388	0.368000075215911	-0.108713804454141	0.231262910895069	0.127946606911877	0.233235014579658	0.00949622938408715	0.139740951801255	0.0417560202440605	0.0783116013796984	0.132275115298432	0.0365615859139786	0.0627501495662978	0.0430550898982486	-0.00234456326540294	-0.0532581079602734	0.0406271802823995	-0.109060562325697	0.126309190082741	-0.15106286041843	0.0547417839559736	-0.15248528023801	-0.00729767846256381	-0.236049767582616	0.0382566553946097	-0.292896332844688	0.132357708257693	486.346535282151
MC28923LLA	Mc	-0.327704368376331	-0.158679728719086	-0.249215694378751	0.00974929788105705	-0.169622239488663	-0.166280812473465	-0.0732423671959779	0.00715554822399318	0.016721604352774	-0.155706594259379	0.132418934428707	0.0129098124000652	0.201516811755531	-0.137215508900874	0.271925905487029	-0.0172233565340095	0.372487938206355	-0.0808871242307801	0.276889929424459	0.129200181305709	0.231892269437181	0.00618330112012643	0.138045463226639	0.0478660654744637	0.0932565647255744	0.134161465639174	0.0428437036343465	0.0622269388806334	0.0317798026277995	-0.00572245095673652	-0.0597292385165155	0.0436670868000445	-0.0999698702993864	0.102434579415037	-0.144267064969704	0.0360514312145288	-0.167019084627248	-0.0313081069820662	-0.241082804811876	0.0562763033349363	-0.277926194641943	0.105141671366627	513.320098778066
MC28933LLA	Mc	-0.284968862092302	-0.16382773163045	-0.259320257659301	0.0167110702805948	-0.146049589374399	-0.156973411289395	-0.08338963351186	0.00971966794041984	0.0183367329632911	-0.145485692069499	0.122568300485505	0.000433295155439235	0.219658546983484	-0.147816430443397	0.293847760912887	-0.00659451528076577	0.388660243423696	-0.0969466611974768	0.243016244303195	0.116112155732568	0.229040294648502	0.000388448128316621	0.138783665374591	0.0374647550993369	0.0809626347645871	0.130067826130868	0.0323232225429478	0.0537000197233016	0.0392172505073379	-0.0134386013805461	-0.0648617496634168	0.0351972625035112	-0.11574095634021	0.120870420717216	-0.164385999166303	0.0375752578355294	-0.159806221482019	-0.0133826550991223	-0.24772479780756	0.0445040137009309	-0.280166829812651	0.141721505442619	433.391497927902
MC29336LA	Mc	-0.325181182457112	-0.171463277432268	-0.251608411076186	-0.0000979609197712611	-0.18513227692534	-0.157091719827089	-0.0851187070738558	0.00247458215785131	-0.0025087867276309	-0.162099399706638	0.12550979498416	0.0162249613461649	0.188539373555652	-0.135639390522253	0.292024198965256	-0.00330833814211776	0.383707428852675	-0.0767988776296436	0.268644653916198	0.125181815557087	0.235757562960713	0.0143986111366263	0.142871415318458	0.0482183449742446	0.0970705132558912	0.130280728376767	0.0360377855999935	0.0449987352932308	0.0255701489616991	-0.00829530928497176	-0.0567133512377704	0.0344823991155467	-0.0995321296726181	0.120367541684035	-0.151686481659111	0.0465635137411724	-0.152807031242575	-0.0151658211838475	-0.230001982052573	0.0310476978575461	-0.255442536245921	0.115721163408327	462.101205159134
MC2947LLA	Mc	-0.308018580647898	-0.169918738661908	-0.241675109813634	0.00398724829882041	-0.155477026173645	-0.181638964639516	-0.0726824856369595	0.00392212886625049	0.0204232783359619	-0.177945483594771	0.118848603911483	0.0105771076486878	0.200293530474918	-0.154874075983227	0.265300610305296	0.00378459967451537	0.383318316161504	-0.0969762742858659	0.257974400748785	0.116390593057307	0.220954492059112	0.0231786080428728	0.14022414980542	0.0525086582326684	0.0779440292615725	0.139398827209176	0.0327834646604712	0.0294597916486658	0.0333590536595358	-0.0123355028282599	-0.0582171837847089	0.0420948237154396	-0.102706342191885	0.131741071022363	-0.145487978907402	0.0478733042078447	-0.146109426850285	-0.00694441711046592	-0.229388421586545	0.0423610374808618	-0.291661373791099	0.15335565799854	458.323134085653
MC35863LA	Mc	-0.308926345669686	-0.182281078948284	-0.251072264649506	0.00887619544290338	-0.172140084195936	-0.189257564689394	-0.0783505968398801	-0.00142119449499857	0.00403452066072439	-0.182734467260359	0.125508518090311	0.0158628976490871	0.197912470724274	-0.170207877425331	0.250323801133844	0.0023694641671503	0.376964398847751	-0.0914959594282481	0.264913767983993	0.140275686620593	0.213991555801836	0.02288932369862	0.14209056523807	0.050588449474876	0.088794095160297	0.154737680858727	0.0416306260971423	0.058030911488597	0.0221072127236278	-0.00885907939449111	-0.0511400365184626	0.0246908176627921	-0.0927451363843806	0.131557590951991	-0.135084966435651	0.0458175735277191	-0.153918014764983	-0.0135008791338825	-0.225758071934934	0.0351679905526461	-0.259136015068452	0.148893518679286	527.675224789968
MC35884LLA	Mc	-0.324210931380812	-0.172764253428975	-0.256363088022399	0.016333062020362	-0.166433660236185	-0.165906867937835	-0.0776685915437694	0.00460127858060832	0.0164355552281314	-0.165284818867654	0.119303349161025	0.0116170513364365	0.194703639269414	-0.153024649615046	0.271215349777369	-0.00445944740947785	0.37807768287971	-0.0959258189618401	0.256235533815563	0.130690055113915	0.228039359552144	0.0112734398591529	0.139319163460183	0.0410081310996685	0.083518163478647	0.152339566539449	0.0364983132724109	0.0642956160992808	0.0349893264604094	-0.011604475268594	-0.0481082111278937	0.0259109759491149	-0.102813550301865	0.130549771028459	-0.142845167805757	0.0587283063026026	-0.151052788967285	-0.0182301058127464	-0.205189048726225	-0.00278823033619268	-0.283650398242816	0.142641413709313	466.730369801707
MC36137LLA	Mc	-0.322120637738699	-0.161901890718985	-0.259820554479081	0.0103474075284014	-0.153959465894641	-0.154601351605248	-0.0702228633586529	0.00878355044184466	0.024378742782082	-0.157229926130128	0.115438977210023	0.0120973037339754	0.204765449539988	-0.139988580003059	0.302129584057658	0.00411924311667176	0.383879847506118	-0.0913490839678408	0.259302043186067	0.109022014205097	0.215555117242134	0.00854385093819633	0.134068091037228	0.0414634262531628	0.0880402956520947	0.115425106439321	0.0353108859752619	0.0582715597341373	0.0378033794629151	-0.00451500093262616	-0.0562225976652025	0.0363858535785011	-0.106192922383789	0.115205377769585	-0.150159583194373	0.034871417398607	-0.154687797392847	-0.00935458148652331	-0.246053756206265	0.0357485364565332	-0.281232235338019	0.128655767250377	451.20600299958
MC36320LLA	Mc	-0.290074668151638	-0.179335516214383	-0.243287415946512	0.0157281240714691	-0.148842336100275	-0.195669444754661	-0.0693875973111874	0.0100003425080191	0.0314575496574691	-0.190664428476969	0.108546739093064	0.00773158757591412	0.207205740584053	-0.172191901463725	0.277982750696583	-0.00704136973125509	0.376313828624942	-0.117598474920755	0.227894990513799	0.14661352875023	0.216618033353081	-0.000475067504498935	0.122007267803624	0.0367295517278467	0.0608733509708685	0.168681830604045	0.0267776686927519	0.0664110014247886	0.0355451183735014	-0.0148125042348136	-0.0493384468440923	0.0272749533702653	-0.0981578003936893	0.148949254190507	-0.145552416336348	0.0682237149129997	-0.137083709549642	-0.0166786021319992	-0.227972362121122	0.0445716452617486	-0.281526285609232	0.153551775035226	537.126038237192
MC44510LLA	Mc	-0.319824745039218	-0.16201226668803	-0.250819977956644	-0.00164340453318516	-0.173086051198522	-0.17208756494241	-0.0628784020437091	-0.00238643230226809	0.00413955282227794	-0.159583543271971	0.130717981799917	0.00711219148171804	0.188163097198903	-0.140797437316053	0.286903381873005	-0.00283073779858231	0.373741398913825	-0.0828054224497753	0.271105455293959	0.126085435271124	0.223897750171254	0.0125230276969304	0.139245997519385	0.0431648080992561	0.0822205193607943	0.142051887351944	0.0387037200659538	0.0691768841640601	0.0276224918840994	-0.0115233873353023	-0.045118879162361	0.0225697585873034	-0.099648331017333	0.124752949273767	-0.1448384954729	0.0427930870053084	-0.155067407391133	-0.0230274882029577	-0.242771608877236	0.0420042901038632	-0.272407448744317	0.126463365805259	541.420706061729
MC59095LLA	Mc	-0.328311917484269	-0.158890989549581	-0.254763800815944	-0.00859780659296084	-0.17260140378218	-0.18339596509208	-0.0688255178143297	-0.0012719306005653	0.0110068130866117	-0.176479011163503	0.120933375416287	0.0115520406828045	0.195688598295293	-0.162153651287301	0.258990737844833	0.00537109781684709	0.366022252406622	-0.0952466783307632	0.262939354518781	0.128565477920771	0.225956796050474	0.0281728599947015	0.137003417589172	0.0552733446676276	0.102745095731016	0.137921547571567	0.0562352331722469	0.0766177777039753	0.0264885155945861	-0.0103904055392898	-0.0538040084171539	0.0350596525640126	-0.0971061257649703	0.128035100442789	-0.140457577754601	0.0625106571657712	-0.145549605688257	-0.0152078814496299	-0.229847966970308	0.0127690975332304	-0.272742265213915	0.129785665541576	424.323551303102
MC65428LLA	Mc	-0.312306034770299	-0.185169005002668	-0.229326193010288	-0.00350074581348994	-0.169743257372393	-0.189014823276196	-0.0697909405298821	-0.00388832470764638	0.00557329312964013	-0.169242282617796	0.114461912193552	0.00808566723077726	0.182543072558678	-0.159053081089732	0.259078103467243	-0.000684644961625454	0.367471177015903	-0.106644616115204	0.276233762097239	0.131276199678973	0.220412733059137	0.0236769434464432	0.141377664542942	0.048851412520232	0.095130166709003	0.159482629950858	0.0354363092610148	0.0641533881689258	0.021630988099525	0.00804408126472775	-0.0430481521313966	0.0345029313512695	-0.101073286987422	0.146038809868429	-0.136450382359137	0.0274672578906014	-0.148812928518021	-0.00973877282220829	-0.212941713585795	0.023824536403287	-0.295856292869242	0.151532438632041	422.53644531454
MC66806LLA	Mc	-0.297004230571768	-0.178392499723399	-0.254730511545958	-0.00182543603662959	-0.156164876739504	-0.16958850261858	-0.0824454374593559	0.00170915157330253	0.0190615861470059	-0.177597969751994	0.123984170834636	0.00659027560036839	0.203446751469071	-0.163552206311928	0.271307440011341	-0.000208507296978577	0.379119683545437	-0.101921564678696	0.249241328321409	0.115059104947318	0.232601154290038	0.0313193135476241	0.147083877458853	0.0435780863302914	0.0743573036984845	0.148796430666722	0.0331083796923888	0.0495065850024011	0.0271226891833105	-0.00238701273510168	-0.0554738414792855	0.029334684135707	-0.109648420711631	0.129437675078094	-0.156801523673228	0.0532532037107604	-0.15839030865408	-0.000450354271240858	-0.229428988458581	0.0342408335958899	-0.260346225358581	0.153098709236068	419.275224984394
MC69510LA	Mc	-0.302738159737303	-0.192870753366999	-0.242876755127473	0.0134658526946385	-0.155511993764069	-0.205084277580316	-0.069063363765036	0.00298104140266577	0.0249058938494139	-0.199599931997544	0.112775148199745	0.0202584503215743	0.190764919673337	-0.175661769811336	0.263426336076791	-0.00431387707330727	0.368284548578245	-0.112337222913625	0.239140263558751	0.158963913957442	0.23264222391136	0.0207565291275387	0.135505650045956	0.0512134182157298	0.0640761660135196	0.117117320461077	0.0382174328111701	0.0600904382459111	0.0334803144634527	-0.00172177283863971	-0.0609076926576217	0.0523213907608852	-0.0942346092739403	0.13769336809832	-0.129621149086856	0.0602695861890967	-0.149877163716486	-0.0116546538776801	-0.230567085679635	0.0575540603952804	-0.26782092437332	0.150558889589289	421.538565145304
MC69522LA	Mc	-0.313627299518402	-0.167831735805789	-0.24717911843256	0.00203393103373357	-0.161533928214381	-0.175997716798268	-0.0744752277128996	-0.0000752237865402029	0.00638860842918274	-0.168029546514703	0.117958418670182	0.0108746098045123	0.202735366374005	-0.160138581471542	0.280740596189587	-0.0119828113927704	0.384836275240748	-0.0935694652631608	0.247975997930783	0.140431095257699	0.237910531988993	0.018339532156989	0.13471806373359	0.048466681962363	0.0831335896926096	0.136415361165531	0.034908925416568	0.0505687784911267	0.0202976152888043	-0.00456224643127507	-0.0533618646519463	0.030937868482418	-0.106047423644992	0.113423710670298	-0.148031706714509	0.063836655819499	-0.151988241125843	-0.00596172948784332	-0.228883583517674	0.0415831187605873	-0.266475595421846	0.131237713347135	401.270957025774
MC70129LA	Mc	-0.337446194555975	-0.173947446575051	-0.246886510048549	-0.00229414873989488	-0.187303670556222	-0.185052529998888	-0.0699242039873955	0.00607877043423949	0.000606303751628607	-0.16918813865165	0.125454997488375	0.007901829751572	0.182312106543703	-0.156208328414328	0.269661662847486	0.0030667532016137	0.35582031917216	-0.0934886653544032	0.249445635256861	0.141448544491656	0.256412370877835	0.0450747985614386	0.154472610719613	0.0598940240306857	0.0832202946094902	0.128277291793748	0.0486167363483995	0.040730520558743	0.0323564931307226	0.00372829317729811	-0.0289711257150849	0.039261286218495	-0.0888025923822043	0.133612059820365	-0.144051196754209	0.0202908772742797	-0.175545416642518	-0.00706747313946758	-0.223089152065085	0.0235674773737578	-0.256359468039032	0.134314204185789	458.368327668398
MC70130LA	Mc	-0.319194488233737	-0.178169298766153	-0.246402032655629	-0.00108076989109116	-0.169121616677	-0.193202093766001	-0.0578210738595797	0.0103469116548813	0.00292960167700372	-0.176085161594081	0.115293466776825	0.0146304369361299	0.189044704265839	-0.1686427084887	0.25331106667285	0.00699456478727446	0.348566297698784	-0.0992824872192898	0.269530827375284	0.122870737649559	0.245296108180732	0.0395866214558061	0.151171378673477	0.0605450878854593	0.089308240702674	0.134151989444175	0.0488568369730399	0.0608729627748337	0.0249560590114238	0.00533080383309622	-0.0297185009655645	0.0399122691997248	-0.0983637875664612	0.133231213630851	-0.14558345102157	0.0307716488422043	-0.164004009880325	-0.0103379002173243	-0.228859779141762	0.0293987124686151	-0.279195848006302	0.138156459380029	472.195379255744
MC73074LLA	Mc	-0.311643475810549	-0.168092437314815	-0.249529301464446	0.0122004765451433	-0.171576838992459	-0.183149465727477	-0.0643507763549905	-0.000320604767502145	0.012817107481301	-0.178449079685901	0.120087518089107	0.0043878869550842	0.194422833042005	-0.178907403613557	0.306673847642067	0.0162358300907414	0.377336096609494	-0.096030011096094	0.265560919038814	0.139519350767343	0.211247391115514	0.0140320198493072	0.11044943203393	0.0735394961825373	0.0669586342331803	0.124099680802601	0.0290914105937107	0.0603141231757198	0.030979033518871	-0.00471956485889557	-0.0486297686260894	0.0349617167118495	-0.109268731654136	0.106553143295045	-0.136745088236523	0.0371430756406311	-0.144244063830436	-0.0110426202790798	-0.232202605123912	0.0566879081291539	-0.257433573304454	0.141036479198166	478.763188305231
MC74697LA	Mc	-0.307717930851724	-0.180428388707824	-0.256419112849764	0.00730330426844419	-0.167810989587873	-0.181902881221906	-0.0738409014395143	0.0120408969943883	0.0210738543923115	-0.169996175919089	0.122075451844038	0.0157349316726867	0.199148797337605	-0.14955567084162	0.27923754636737	-0.01009756602131	0.364237399479919	-0.0993092112093348	0.251803924327302	0.128227604716961	0.232618406333793	0.00700447979637689	0.131267939397407	0.0591144098867628	0.0919831454478495	0.144696697215474	0.0265882981185863	0.0693128859395737	0.0370973863592547	-0.0158892810905837	-0.0583847469937143	0.0376798068073707	-0.096907808480423	0.132777753201674	-0.153990121933116	0.0414108942105449	-0.14989665808696	-0.0279492729067664	-0.233202869321217	0.0342459319463169	-0.258961009861129	0.145578851261861	523.700114114757
MC84924LA	Mc	-0.326554525236605	-0.186443836742633	-0.243178821217066	-0.000045601525969231	-0.179287647515938	-0.167256017607674	-0.0733752665445725	-0.000724036471390616	-0.00695699518546202	-0.166226144291389	0.121839586536984	0.0155770718315103	0.188227929839659	-0.138892199891231	0.279786023000324	-0.0113928475153376	0.374459833271512	-0.0788738486825294	0.280415740163345	0.11424004371939	0.230905400815314	0.0203401186846147	0.13835177924314	0.0542153584184481	0.0949390810924465	0.146693783293655	0.0364736194938156	0.0634615450595081	0.0187568190863547	-0.00362494785607747	-0.0517673179991289	0.0302858353753405	-0.0926238017040019	0.124456327204319	-0.1430545290207	0.0484254741171774	-0.158243111590164	-0.0169428103486715	-0.21988362019084	0.028429825492526	-0.269230176338414	0.124296907736413	463.215058559402
MC89453LA	Mc	-0.313294596130272	-0.153419656578024	-0.262787030244051	-0.0121980274577024	-0.168976950234823	-0.162625126765263	-0.0652766528497842	-0.00998297245001177	0.0159053289688908	-0.146308527478147	0.128082258203194	-0.00372875483060282	0.182408364600234	-0.132395145228585	0.282988876261291	-0.025041420694157	0.354573547139407	-0.0977111549757817	0.271498072045361	0.120791243575019	0.226335710366333	0.023000452770016	0.151317653856314	0.0625439005659778	0.0981783516570828	0.139664773347174	0.0418870324748365	0.0786877975206254	0.0457566639649157	-0.0055759619011475	-0.0394467972501339	0.0317153050870336	-0.0928267380608327	0.121130384401935	-0.148854832687691	0.0478472722802589	-0.149456027215657	-0.0200725792408878	-0.238975731311391	0.0274119117083618	-0.319036503553227	0.116266286343909	487.68686284385
MC89904LA	Mc	-0.308593668267514	-0.176751089067326	-0.238238880181811	-0.00466275532691881	-0.161389402285994	-0.196429083721578	-0.0729713458083258	0.00298487438078206	0.0141426254384822	-0.199131225254457	0.109809705217556	0.0153441025626378	0.186263028129623	-0.168043307752346	0.28009776046136	-0.00286439546499698	0.365601355844794	-0.111477267420077	0.250041914924731	0.144081325447214	0.223221216217593	0.0128843603445456	0.126294805597471	0.0554722014324391	0.0856973519972855	0.161082358190171	0.0372187396247068	0.0860476031203512	0.0284920472874777	-0.0073932307950922	-0.0576934253580866	0.0371497479329276	-0.0994437897779611	0.147126739887716	-0.137285491389509	0.0533865854021858	-0.156663257221684	-0.0213286866126199	-0.220987756725133	0.0291015296014103	-0.253613533725061	0.143419613113031	494.067857302059
MC8991LLA	Mc	-0.287518476575734	-0.167085844955212	-0.251307982447819	0.0114587561743503	-0.153647196016876	-0.180104146857814	-0.0811931898031891	0.00365441035714102	0.0158910629360313	-0.177392733529889	0.118438403280447	0.0124614245560897	0.197714955623924	-0.161836396195295	0.267795575859056	-0.00905204521969033	0.383094156261348	-0.0925252139293914	0.263827512963817	0.123057166165272	0.222490552918049	0.00999359969293133	0.137765720539627	0.0451797210744451	0.0919949593219634	0.147813800198612	0.0287831527955613	0.0713141399889675	0.0234263182365253	-0.00933644590759743	-0.0566164416565787	0.0293537309088835	-0.0991755268837242	0.12526782598674	-0.144277790317783	0.0586680143797407	-0.156928482875893	-0.0146641570369789	-0.232864753452347	0.0380436931897503	-0.287692530706405	0.135730700958945	484.474088942993
MC90271LLA	Mc	-0.301128927791049	-0.146476373685791	-0.234091007587241	-0.00391881569880712	-0.156415283570245	-0.169090469880887	-0.0773912202635075	0.00203092892639829	0.0126265524269358	-0.169829479212976	0.122789354961541	0.0169584517987482	0.184883186125859	-0.156004112893278	0.287598363709597	-0.00938187191105374	0.376874036238665	-0.108694798426343	0.257632413408636	0.128996333815552	0.236316883024637	-0.00092280104128304	0.141436469132	0.0579640198980987	0.099829098685221	0.150989821672417	0.0209023156081927	0.0802316119230135	0.0252738932464795	-0.0130212274590609	-0.0522346573563322	0.0331558967790197	-0.113358421346539	0.135395936128471	-0.1570328976707	0.0650824289255596	-0.15968308669321	-0.0237927930437407	-0.220309064850768	0.0245540340143372	-0.294517999438175	0.105773279371607	541.868636338752
MC96275LA	Mc	-0.305263002827876	-0.168428600595013	-0.253962026642142	0.00980376335221921	-0.154783530983701	-0.177933453251019	-0.0697229190381422	0.0023604237950401	0.0150450762660901	-0.176705538737703	0.122898977042626	0.00714849497356532	0.198522565358456	-0.157277787684029	0.302139648264931	-0.00409313507352653	0.372078625394995	-0.0963174372901822	0.219310344013311	0.123370954388903	0.250734845951895	0.011884397490225	0.140855152962074	0.0404057604193913	0.0740547841624768	0.138857365134087	0.0150421729075864	0.0666001843502412	0.0410040746721084	-0.00394018990922749	-0.0530446736712589	0.0424642466722811	-0.1104014731408	0.128481036448201	-0.159688201591683	0.0459748187056396	-0.157179671585097	-0.0168697821844869	-0.228464857684877	0.0331083730239692	-0.259175909830973	0.151106105971424	453.222640547405
MC99652LA	Mc	-0.307251813497289	-0.165559912330113	-0.251209086968496	0.000805144031492163	-0.17407147746709	-0.170175914520843	-0.072052603643846	-0.00103258548123983	0.0095159404795471	-0.169978631815516	0.122832159418728	0.00969190508240425	0.189582527066477	-0.145630871297395	0.314981845547377	0.00520602214526243	0.357535445152748	-0.0924404932394356	0.247445082241638	0.136490905853007	0.231975576473378	0.00591123403081282	0.135188646710247	0.0507859799037812	0.0922840907989476	0.137514872322574	0.0305591438084551	0.0587906906403737	0.0322736035129062	-0.0177568341806966	-0.0469881146308933	0.0287000229392686	-0.0961231574106789	0.124375359657879	-0.146644885098541	0.0539928646806623	-0.160046898590555	-0.0176542816185567	-0.23261434912058	0.0329468692631143	-0.277171674782481	0.135017653933165	458.357834842937
ML103440LA	Ml	-0.311393853325405	-0.157617383516933	-0.240432245096099	-0.00426929923438619	-0.160813522054718	-0.177587389905478	-0.0696477577141869	0.00541945672186433	-0.00176641845959175	-0.172576322040929	0.131028262599095	0.0234470696163353	0.189999502728698	-0.155289145082903	0.289495256784544	-0.00219541058514485	0.366252337409521	-0.0981363540078646	0.267170428010923	0.117885821237048	0.228434897223522	0.0142774328990488	0.136242838021905	0.0555732280187528	0.0966230745654411	0.136709571750921	0.030284293435979	0.066143798932572	0.0312794556312146	0.00444405071109042	-0.0580137451393426	0.0365001871596344	-0.091269578134265	0.129772921831368	-0.158241486883776	0.0417506548744486	-0.156966032151839	-0.00462181391007466	-0.224525746062368	0.0261209537372727	-0.29373996138925	0.114247970793355	461.602075591603
ML105523LA	Ml	-0.301521442166759	-0.1647598401976	-0.25279087526624	0.00930355932955998	-0.159943875052955	-0.157644324800759	-0.0689738615784875	-0.000837314971490567	0.0164828081569443	-0.152762225146454	0.129391256040425	0.0105232246987551	0.205331847808621	-0.142476252720643	0.28836751563629	-0.0104071088610106	0.383694838626035	-0.105013545473145	0.251466111144049	0.118669317146321	0.218474993970638	0.0105074141895452	0.138560262072198	0.0444784576411842	0.0797714923446585	0.131916566805446	0.0410065039735213	0.0690329414164559	0.0340893715299952	-0.0190936951742318	-0.0585883123917948	0.0423135558836905	-0.104472814230956	0.121028978247415	-0.152262659673827	0.0429478651502239	-0.15034088820598	-0.0135637615276197	-0.237326786277785	0.03774355578237	-0.300415486458591	0.128092632581988	430.937074182254
ML109060LA	Ml	-0.298507283763583	-0.176085072632071	-0.223636280967675	-0.00154324160245276	-0.152411072406708	-0.187897427621521	-0.0766154103489514	-0.00178433630759354	0.0168927601686093	-0.18308845452554	0.116708706382741	0.0128628767811063	0.199195671637659	-0.172070982184071	0.291905251628085	0.00691109420723993	0.373373259257301	-0.113863381540296	0.24829690068449	0.118638543851975	0.210560162887182	0.0152458158335544	0.131175754679484	0.0445031349191988	0.0725698489619554	0.147444441062573	0.0311733091219234	0.0734633732625033	0.028794785800544	-0.000286652303694528	-0.0576285230536669	0.0304029756509455	-0.110563363252248	0.14320438162093	-0.140119869956438	0.0660979822824074	-0.145041716669653	-0.00565643335390748	-0.221290326709335	0.0354697140463675	-0.294832564081717	0.148031648552344	439.731628111857
ML109327LA	Ml	-0.304236327199191	-0.16444710821062	-0.244892739084303	-0.00460506731624846	-0.170610019061565	-0.177631168702152	-0.0807337015185706	0.00266338054176806	0.000667957117457102	-0.174392813880297	0.111328418102068	0.00284900542664164	0.184099972746742	-0.149720503629035	0.265097151699119	-0.00434626086825877	0.362278082442647	-0.0842772961443262	0.285293631382583	0.125164032636107	0.234112890979963	0.0116999633230611	0.144521123916957	0.0805947173680645	0.105421795439662	0.146441186629166	0.0392580652172731	0.0502457216987485	0.0346107333854189	-0.011853441146599	-0.0492810163856137	0.0415081213018797	-0.0854631778755321	0.130359227277169	-0.154389626843952	0.0407994221719448	-0.161809080552774	-0.0146334742948684	-0.221539068503234	0.0199798339060607	-0.293735065405153	0.133602521911793	439.743215113201
ML118673LA	Ml	-0.300758028793958	-0.157962306800115	-0.251154931058549	0.00911004332200703	-0.146890555847116	-0.174920792584473	-0.0701956788919127	-0.00125668545064053	0.0280140196666191	-0.175043369157936	0.125205282484147	0.0107194826253602	0.207380078233821	-0.156498482044305	0.289340912715126	-0.000204806140625935	0.376474384421831	-0.122408236332429	0.238507356445267	0.125212213605932	0.219115312122412	0.0147275555561044	0.141220498799352	0.0472921734785555	0.0609701491246059	0.144796370565714	0.0276069100465238	0.0598318073773036	0.0344844094665615	-0.00802346651420769	-0.0497094067345948	0.0324227240173965	-0.113925716787999	0.123371893093838	-0.145986508869742	0.0502218740718433	-0.138854992682367	-0.0152554883887245	-0.235939206381369	0.0601186446205095	-0.294904287478656	0.133748851078893	420.558698694509
ML119354LA	Ml	-0.297696128521846	-0.171803254991419	-0.245669933801035	0.0161403302981534	-0.158127610517913	-0.178787594076905	-0.0755626743613894	0.0116853527008499	0.0121672280585316	-0.179195291984297	0.10707620519212	0.0147118503034407	0.182989768300239	-0.169483454735915	0.320795155011967	0.0343045335070949	0.354486877518875	-0.105123476932249	0.267874795513306	0.150518335450868	0.227856248617182	-0.00143262282371071	0.126783765073528	0.0441601554281537	0.0820694233590019	0.123472769165822	0.0200193878494282	0.0576199414477272	0.0267632403521799	-0.00963069264221173	-0.0522178005444262	0.0328519871085914	-0.096707907495752	0.11619143407349	-0.154627969011511	0.0521473204063948	-0.14789717539374	-0.0150754241630376	-0.221128407566239	0.0210837454601262	-0.279246487632507	0.155644056999033	495.428049650958
ML122003LA	Ml	-0.291876252306885	-0.194058597730544	-0.244630937316275	0.00620831475684573	-0.150350035428403	-0.193362078536326	-0.0666390405015322	0.00898511083562329	0.0128107122479286	-0.186546015378659	0.116238271046102	0.0120666349792111	0.212206814783085	-0.175193348491662	0.258253422116734	0.00546329599253555	0.373560439784185	-0.136684657599026	0.226035779990383	0.142681987262917	0.2110042177359	0.019852943102252	0.146696597301683	0.0333860762730842	0.0667765065456626	0.153179335239318	0.03277394983106	0.0634518748691892	0.0460418615316422	0.000733058124988424	-0.0546439099637722	0.0559746533944077	-0.0911434418886602	0.13933323381269	-0.144671285708129	0.0509213968118928	-0.146645667992863	-0.000473761115835438	-0.226977678918039	0.0389414856043958	-0.284820322889805	0.155139057792702	412.045651654788
ML126147LA	Ml	-0.332083582931236	-0.155393020563285	-0.25314581638404	-0.00407690044928626	-0.188760724594582	-0.168939119811131	-0.0732952255080701	-0.00265051299854237	-0.00688074229145115	-0.167996538740925	0.116847425719012	0.00498992643474627	0.19035811085716	-0.140292296953643	0.256651809098087	0.00319000517803216	0.377179180704841	-0.0662768282134348	0.283890100023114	0.123347121683324	0.230123235623732	0.029338294945418	0.174269662080124	0.0432513186291808	0.0983987766044906	0.143006066062748	0.0394046146966656	0.0460920673957725	0.0302937329365163	-0.00862964655181586	-0.0517230702933835	0.0226858204255648	-0.093706817422599	0.118406517580177	-0.139454170061952	0.0574082968561879	-0.155211367341697	-0.0152313488099723	-0.232099319850778	0.0192154376732558	-0.271055811663952	0.118555340227628	472.988875334797
ML13469LLA	Ml	-0.297560673843589	-0.192909806218996	-0.240908414254581	0.000998025552217677	-0.163484756236193	-0.194156611167699	-0.0869797993901129	0.0113733678279523	-0.000694335866027504	-0.183257488876836	0.117709783690058	0.0231114100899273	0.182388154506852	-0.169586325839424	0.258305166098561	0.00964112510755653	0.355220331743329	-0.10558432936834	0.279809605259667	0.135386327171108	0.222508989180477	0.0186298859038518	0.145775574957092	0.0552102819380104	0.099363476002724	0.158625529963147	0.0362352667724035	0.0694072820626855	0.0307362238982928	-0.0175392701880692	-0.0508342541546646	0.0397302986783683	-0.0886454231747476	0.130538471374966	-0.1447243108005	0.0553388549415855	-0.15549087684739	-0.0130267372428477	-0.23351729679145	0.0282337884047808	-0.265212430750202	0.139835919886056	463.797266876277
ML136903LLA	Ml	-0.313131172691131	-0.164817582766456	-0.243364683662397	-0.000564730694696228	-0.158947319293384	-0.177668584197388	-0.0658176594975849	-0.00276626123798037	0.0271286560026736	-0.17163527988556	0.117553777881024	0.00130648221309107	0.208832912632417	-0.148071033864994	0.286934318457799	-0.00679582548788216	0.361153760595247	-0.0981161353301917	0.253908892302446	0.116332506517691	0.226767421614459	0.00771687441731643	0.131389729677577	0.0423440045377021	0.0762216805831648	0.147393581545719	0.0352434621409249	0.0722653004476561	0.0313118152282692	0.00318189278722617	-0.0488080042619202	0.0281477392132763	-0.103591657191171	0.13553662986302	-0.148044701834887	0.0537620185357687	-0.148506334588124	-0.00866820833074264	-0.231417731088896	0.0287654319826931	-0.294817163006506	0.142351179734732	421.744449818111
ML190188LA	Ml	-0.312447099839441	-0.169062584280907	-0.235228037271533	0.0147023860339572	-0.154643626048453	-0.172753329059439	-0.0711972685354919	0.0133530402806191	0.0154687963454859	-0.17175795917006	0.11591301644497	0.0047453769093239	0.187236271220953	-0.16031046589766	0.334713426978541	0.0263318057098971	0.375596821636605	-0.102547595757822	0.240314116956867	0.105500341289172	0.240795382786119	-0.00651771224119499	0.103042364737525	0.0663403634600339	0.056710159658425	0.130875674563132	0.0265675488298552	0.0569741754650393	0.0483609777734079	-0.0188409562876299	-0.0642689858383679	0.0468373234621614	-0.104384613445645	0.111628225919404	-0.150017595294432	0.0618596230338073	-0.136491499820934	-0.0142687988797932	-0.223926830864105	0.0421803838781312	-0.292113326410352	0.134730681569826	484.391124923612
ML196704LA	Ml	-0.311032397839839	-0.192224765947219	-0.236858267542693	0.00288502758597542	-0.155895166040938	-0.190027787533238	-0.0784324830192719	0.00954969852093113	0.00409962525939416	-0.17364549963696	0.120421507761726	0.0196195180487893	0.183128627329273	-0.162819695472954	0.27650817768344	-0.00325738747727513	0.353437636574014	-0.0981853184829541	0.277941036386824	0.128798969986441	0.222523096405778	0.0179846227144143	0.145003994037571	0.0480929384031022	0.103284104999461	0.144740898583976	0.0400277293947419	0.0626788079399496	0.00870914000474524	0.00783341332271289	-0.0538429455209267	0.0380113762519687	-0.0878718676686357	0.135897429126769	-0.138207750524944	0.056710042414286	-0.162256298725198	0.000700463615891579	-0.221136265184028	0.022829083158974	-0.289551233770493	0.123828164876419	406.754518223508
ML202858LA	Ml	-0.280522642692203	-0.18429363893277	-0.23585711265479	0.0107836134081406	-0.147685899985954	-0.198253348631363	-0.0753763013067009	0.0163407430784875	0.0239584124435069	-0.202970585703202	0.11069545454637	0.0130150618368848	0.211809783713389	-0.180212727051868	0.272842442640657	0.00889066246197987	0.385672391130216	-0.118277377999285	0.235113092357774	0.119040803042705	0.210870967278543	0.0108407789161469	0.124731139502986	0.0431180911444389	0.0798313928011086	0.153628435078986	0.028738340185466	0.071220001142202	0.0283743956685427	-0.0027768328409131	-0.0589612342967617	0.0462599919872261	-0.0955139099456453	0.139532247332724	-0.150852746533449	0.0645496433546858	-0.1715558643832	0.00627306337545021	-0.226065534150275	0.0483057446664598	-0.270246566319579	0.134985630332885	421.326024650293
ML206525LA	Ml	-0.314684494401879	-0.174955996750156	-0.241471158734561	0.00202329832957224	-0.165655884888842	-0.186537461418228	-0.0768039813452082	0.00233822839091424	-0.00319278244541366	-0.192036975108369	0.111697895072563	0.00702039031556137	0.176807411636494	-0.16861708253025	0.297470335426914	0.0104396924793108	0.360235787125305	-0.0887521487406229	0.264963229115434	0.142690072531781	0.217147000852523	0.0095804130063963	0.13994915240912	0.0408517830820646	0.0826077336947302	0.160163858961846	0.0415984089629552	0.0866523555968264	0.0303314499362419	-0.00241768587717263	-0.0526793145365632	0.0310599317817272	-0.0969049203026747	0.132137132777841	-0.141588523020356	0.0311779977676748	-0.149906738455607	-0.0146366709232808	-0.218817063484815	0.0268645135069635	-0.261103542616362	0.1449543528196	481.858801685623
ML21099LA	Ml	-0.302604347088804	-0.172355308676529	-0.25612418823755	-0.00209759472238167	-0.150751379950689	-0.173862728576305	-0.0747647662799142	0.00474413473564328	0.0162882878627867	-0.16767776162373	0.126158503991523	0.0163787474853179	0.207007366723395	-0.161929877432748	0.279817970692432	0.00990335862650677	0.373272936907029	-0.122373251002229	0.24293796885243	0.11885267936969	0.214239216334118	0.0177385902146625	0.141505283427325	0.0454400718855855	0.0871113960984188	0.146942087077146	0.035726813485468	0.0746788181636402	0.0326884303224349	-0.010457982096947	-0.0532346721904062	0.0259436746982346	-0.109678958317287	0.130061927725794	-0.151708532281678	0.0566792883739847	-0.149899687153	-0.00767351495318418	-0.23348157893651	0.0284603816754822	-0.274506064261518	0.142604259052366	424.506884794694
ML21190LLA	Ml	-0.281335235771742	-0.196701328762008	-0.241857826287399	0.00805864283900297	-0.146154311506051	-0.187218968839448	-0.0704570568831948	0.0248148003380384	0.0148572953584962	-0.184628114313252	0.117776437380387	0.0173941043467812	0.198777712457742	-0.182717716969175	0.28984741973521	0.00812608057883643	0.354070607720214	-0.118695761340722	0.235054416705332	0.139306456716086	0.21966584818029	-0.00719326660382756	0.133805846316662	0.0399212657433458	0.0912262628974569	0.148456651652415	0.0216750705773231	0.0786165475322944	0.041911722274569	-0.00624641674653805	-0.0498887818018509	0.0456554036894249	-0.0999606251231771	0.133805272454354	-0.164504653512928	0.0775466888161829	-0.153580065165094	-0.011575711342173	-0.230358956409256	0.0322447738950932	-0.280571127142991	0.141030596315289	414.33044093539
ML22388LA	Ml	-0.301948604029417	-0.176841981878841	-0.245208168354155	0.00411259475468795	-0.159658111390876	-0.179103205308275	-0.0656455254737373	0.00485769233918063	-0.000854390067169135	-0.172400823584726	0.122318362088767	0.0090068532664841	0.180015572957334	-0.149303513552081	0.26990782096881	0.000823824032594147	0.354042750562868	-0.124859182706397	0.247590474047946	0.144053051275581	0.246879749040095	0.0219878876830905	0.158119299956072	0.0539357766755501	0.075515615934596	0.15324031857499	0.0435013038761406	0.0490142018969651	0.0362102720938918	-0.00970617067129072	-0.0360869069722795	0.031196850590225	-0.0885942394313813	0.136922887404888	-0.151559383744761	0.048274004944554	-0.148312973917211	-0.0067353645974997	-0.225250726881545	0.0357507250559402	-0.310982191263991	0.12577357380438	456.323298091334
ML23173LA	Ml	-0.313876899560879	-0.182630934439066	-0.240952814237841	-0.000129684412137187	-0.17460448285304	-0.181763698790521	-0.0654789658089124	0.0167241301453935	-0.00137699743635022	-0.182829467340384	0.125146281257663	0.0271547161054033	0.171297244458631	-0.151931368849723	0.304248880183859	0.00028061173069189	0.343941505932623	-0.102744059278834	0.263794405945231	0.133046781903099	0.228468137578857	0.0142923662619983	0.142540962022485	0.0569355524436361	0.104863562048832	0.139201433815524	0.0341809922584715	0.0659006211917001	0.0243900971881909	0.00551674399824621	-0.0494756210401775	0.0352878584040629	-0.100310655461287	0.139678616397214	-0.137651160555768	0.0417299095035086	-0.15165388126487	-0.0158346226421897	-0.224677434488326	0.0206788495771716	-0.282813156167391	0.121435644275203	442.746837261162
ML25014LA	Ml	-0.297558619300049	-0.152408631831945	-0.244504038503337	-0.00481262064814724	-0.160361240848098	-0.165354633026403	-0.0804852562779831	0.00264061777943041	0.0230733192517832	-0.163399316467622	0.121625088152788	0.0161016917221412	0.212414484597059	-0.150501296941988	0.278474893583796	-0.00661698390548783	0.378926332206213	-0.104489917104046	0.255980966016331	0.111883451736085	0.243571288546714	0.00886174353335481	0.137111479331083	0.0509583373345172	0.0715870355488541	0.131222980385382	0.0302434721195153	0.0546456992103976	0.0391370318156342	-0.000462885268777644	-0.0609351666275778	0.0419337721149814	-0.117846470730461	0.12045683276016	-0.150881477148561	0.0485157380773174	-0.154460594288463	-0.0135357431292206	-0.235493160542031	0.0318735272071177	-0.289619366903207	0.142487636462754	469.89107147042
ML25593LA	Ml	-0.333217581707252	-0.157817687722384	-0.248969927148295	0.000454328388776962	-0.177875212653793	-0.15365477844336	-0.0587161840729846	-0.0068782571048741	0.00642721312223468	-0.14759141358009	0.121350172036412	0.00978004356297403	0.199949810476281	-0.115537792310159	0.327019105183431	-0.00167745650913713	0.372835155812087	-0.0897120592414762	0.255684893861589	0.114481399891677	0.210553877193402	0.0147734605663881	0.147121351131872	0.0268117429311876	0.0926864722983465	0.126532471734174	0.049669585089438	0.0712981021801573	0.0178006776551206	0.00376657982126567	-0.047235143109865	0.0186204188347442	-0.106173894119722	0.110077268864228	-0.14268282102172	0.0436711977161175	-0.158987019164133	-0.018471310832199	-0.234713680002439	0.0275885092437201	-0.292526850860011	0.123485232008267	437.675787813417
ML26409LA	Ml	-0.295234815856845	-0.170723855051938	-0.254761311550299	-0.0014148128032402	-0.155981783860447	-0.176674979950322	-0.0714547402009007	0.0000701281298106059	0.00432931592778935	-0.16896639543243	0.123732053352139	0.0220251629198158	0.190941352474178	-0.154018979562501	0.297879123485761	0.0106341727880459	0.366806270076653	-0.108454715918298	0.253534369350699	0.139113125204973	0.22047807122673	0.00455621839401858	0.135811617830309	0.0444761008831216	0.0918609458511858	0.137464025183953	0.02893976799909	0.059029595759987	0.0278172526177531	-0.0117593552648838	-0.0508053571314398	0.0295340398895678	-0.101960341746776	0.129138622845729	-0.142472566915819	0.038639724145545	-0.153159774716769	-0.00954919782598873	-0.23372874591485	0.0319471495797089	-0.282570702298144	0.154934226085327	510.800771897839
ML26422LA	Ml	-0.308598875861347	-0.177269905420755	-0.237592863245791	0.00597070855463577	-0.166900993574018	-0.183119371075221	-0.0620473814719618	0.00495163057673846	0.0060082424074083	-0.17793049560856	0.116914752902182	0.0148974038618615	0.189037563777458	-0.165509780397184	0.265685329846366	0.00105008324028549	0.362641412853447	-0.115323935719601	0.267737122004634	0.136005979534062	0.218980136014935	0.0229999681617154	0.139546004143606	0.0530724239255039	0.091360692732856	0.147662551728413	0.0439501585718305	0.0711419988857492	0.0323655037480094	0.00174763135111219	-0.049353097871202	0.0337821600145041	-0.0998206946507427	0.130324532603545	-0.140018412674817	0.043691634752344	-0.144635141298556	-0.00590520100523194	-0.220488048044896	0.0330179165460463	-0.304771410309403	0.124742065490035	469.480766886345
ML30816LA	Ml	-0.312475310577093	-0.178066204719817	-0.248641728004743	-0.00153234424570989	-0.168443631294351	-0.178494838793161	-0.0672960834307895	-0.00169546713067651	0.00470783537355867	-0.169628226860564	0.119220038899751	0.0120476665852695	0.192687622708612	-0.161123536861974	0.28388832726233	0.00267358988546731	0.366408327263108	-0.0977101518729017	0.264295410685567	0.133156820976791	0.219206055637499	0.015137622890169	0.139503941889958	0.0528581974843281	0.0942900222623174	0.153490891538122	0.0218434308913351	0.0482217930018791	0.0226528690668325	0.000836034797422517	-0.0503251201868734	0.0347847231077868	-0.093600167850701	0.132561287141927	-0.137962812208461	0.0442186295805123	-0.144711486425881	-0.0165964285368234	-0.228819521890265	0.0368815682791708	-0.276428020071712	0.13797837375278	410.271570919509
ML30907LA	Ml	-0.293030391262073	-0.167921593041532	-0.248626519399858	0.0088527058882085	-0.146458084281102	-0.166014689936883	-0.0687263699262837	0.00217760545313026	0.0208988169048433	-0.171637606955057	0.1247705648633	0.00700985229938834	0.197987601921801	-0.153772268789602	0.294845401627393	-0.000816720069246293	0.360828280301992	-0.120085655993942	0.243084861936123	0.125087386191871	0.215933592378421	0.0149789094233157	0.141307581097471	0.0362954914670184	0.0871450775904097	0.139510853258563	0.0371633441392145	0.0765150087503092	0.0464570731224891	-0.00449289145012378	-0.0524647643071263	0.0339032462687809	-0.102472315131247	0.122694459525573	-0.144823017648144	0.0580898148311768	-0.146466194793436	-0.0142248097872232	-0.249609706057467	0.0609455524394695	-0.31774483307672	0.112905350226804	405.423470554173
ML35063LA	Ml	-0.301378232329288	-0.186848025892804	-0.249146675647051	0.00265549740337423	-0.144254577996726	-0.172982236853069	-0.0692533955370814	0.0112898871683464	0.0204255981263453	-0.169266319430641	0.123234719805756	0.0122567322630665	0.197776957286585	-0.163099058390965	0.270107621826435	0.0034457222019929	0.367687330044945	-0.136571749466149	0.243225575888283	0.125241873110271	0.20942337049992	0.0166029307121776	0.136173338322873	0.0450864365639038	0.081249022612119	0.141764554316146	0.0503617059263515	0.0862515742090289	0.0496343503120604	-0.00234515706078221	-0.0537811327614237	0.0440876221552562	-0.10373969976927	0.128086203930524	-0.132288836877543	0.0498067189255351	-0.14795866130238	-0.0108499632718254	-0.24120071254342	0.0430998460191605	-0.306297665887493	0.132286911387453	395.728141411199
ML35224LLA	Ml	-0.290950284171933	-0.191880083047261	-0.242873152119587	0.00527875153788332	-0.151322913985457	-0.173470252126817	-0.0668808477795532	0.000645992228525538	0.0135836060058908	-0.165775140114027	0.112333958246303	0.012279854389479	0.199808970664176	-0.154500827015284	0.285350398061096	-0.0039450239851679	0.36878798020636	-0.114103270644742	0.270698225163341	0.119021167004757	0.217775857805756	0.006690840133733	0.128505782909136	0.0513660206626714	0.0906587787923475	0.13562236258072	0.0307072726307218	0.0682990328722438	0.0252620904756429	0.00982917130450659	-0.0553853456748532	0.0399739318838497	-0.0999952564157736	0.129280975265356	-0.150959938575976	0.0544384411170346	-0.153697867539175	0.00287631203551985	-0.236683332064746	0.033156520872555	-0.294723982633718	0.134915223044466	426.725963141508
ML46339LA	Ml	-0.304603139881535	-0.158363507510522	-0.245403472248519	0.00111331195532671	-0.143773462381227	-0.178158703669292	-0.0748150235925788	0.0105904061491192	0.0284605146916456	-0.175797548355368	0.128221636064676	0.0193397153698458	0.204088586950992	-0.162132324277362	0.280734803845494	0.00960947138318963	0.368715686100516	-0.117205991681297	0.244212317138604	0.115348116525281	0.21600758013749	0.0133952964750275	0.142349359004031	0.0459132942644301	0.0791901062521049	0.140191996417337	0.0355879777837268	0.0722352392666624	0.0348978231346358	-0.00904231113400829	-0.053996631887369	0.0342061314121761	-0.0968691606254718	0.121927524199043	-0.148027512956228	0.047715551592625	-0.155975267996053	-0.0119715056513387	-0.236661841565537	0.0444441618746169	-0.302340877969397	0.136641675394508	432.592406863771
ML50909LLA	Ml	-0.315050344778344	-0.161688699548043	-0.256209804251273	0.000240887174314774	-0.16949040715714	-0.156821552176042	-0.0687885807307306	0.00537129466554087	0.00603847496258737	-0.161711564802217	0.118649058917449	0.0105139837428196	0.209343002013667	-0.148490958145928	0.282306370929737	-0.00841375667551787	0.368508625353304	-0.083713009799366	0.271485249861151	0.123132760754463	0.228335698230129	0.00919341803695612	0.126454841715028	0.0404888360578232	0.0919211088317234	0.137985467101933	0.0444982572527359	0.0658922631581709	0.0409552034448141	-0.0059212388228576	-0.062956670985693	0.0333347486003442	-0.0934236743885803	0.118907226786414	-0.146772140220224	0.0388106945093638	-0.144495549812576	-0.00905978454939544	-0.238425347357744	0.0262893477043161	-0.292883371830021	0.125659636226908	502.249985185712
ML51713LA	Ml	-0.316122680576546	-0.177664044063278	-0.244012227841481	-0.00215377211969862	-0.170370954991548	-0.174939347583978	-0.0744380398942721	0.000293229500817446	0.00260060310948755	-0.163344600662629	0.117364144956886	0.00978423077090472	0.186568261892875	-0.138678323102524	0.280636836795398	-0.00136628787050885	0.370800993706084	-0.0901795519907276	0.275736676783621	0.125538733491698	0.220464969365598	0.0149068113145827	0.144850448777433	0.0424728630355075	0.107759073490473	0.137221090874293	0.0357748344984521	0.0689848771269122	0.0213428197389864	0.00383840141413093	-0.0495611006887159	0.0308862979836996	-0.0850806918763912	0.118315961334319	-0.140874276234351	0.0458816148122705	-0.16131143554506	-0.00905655991342965	-0.232982399810867	0.0323739382205745	-0.28914585565606	0.126884437427062	422.737225596187
ML54419LA	Ml	-0.30488498506278	-0.162649487373944	-0.239159860550143	0.000979809484365031	-0.160196284606752	-0.170738950546369	-0.067214087320904	-0.00371351334520475	0.01907912041068	-0.175832073627357	0.110469524281992	0.00601633340692516	0.206806202229819	-0.161734218501116	0.284699207513533	-0.00128768200353403	0.378475647757504	-0.127020748009852	0.242941206579672	0.131404612281905	0.214560439774313	0.0198355447096695	0.139197986089529	0.0364013507086657	0.0770055850247278	0.155431017178817	0.0341888419466931	0.0938366199894456	0.0171610911243517	0.00873098422223534	-0.0435090543967925	0.0244873510976087	-0.0940000672995345	0.133042070227349	-0.143081643998114	0.04725127194608	-0.153855976138093	-0.0136417120872006	-0.220629958706882	0.0245649749793046	-0.298052934652818	0.134636445262206	408.081807858133
ML54423LA	Ml	-0.298465785296591	-0.16416225681365	-0.250734583821063	-0.00521739026036156	-0.151304711116281	-0.165799237104846	-0.0786853266585786	0.00843600469652376	0.0190210638977062	-0.163879779768798	0.112704416699804	0.00913121748944504	0.204776053251059	-0.1448179552781	0.288761985061873	-0.00965193096942836	0.382199860661593	-0.100492389219837	0.252765826752269	0.0982123957203083	0.229454288192782	0.00824187203890776	0.138429817812882	0.052490093452366	0.0877169482047542	0.129229644295007	0.0318430078911684	0.0818982085216848	0.0386688468256675	-0.00409184771974488	-0.0545486811747697	0.0377198253198565	-0.107695337248248	0.116659077599415	-0.16075994248935	0.0601500533273518	-0.154793065545289	-0.00955602970137495	-0.236387221388043	0.0328789572652241	-0.292967460513346	0.132621467110051	429.681498875842
ML54924LA	Ml	-0.296994049715617	-0.173787840309273	-0.247596799532335	0.0105742320490732	-0.152506267016955	-0.182750360203308	-0.07218551352831	0.00758475151705447	0.0151788263163086	-0.187224350805154	0.129837220541868	0.0161523147181104	0.196627482742129	-0.163397328982271	0.296020418319935	0.0193727075932614	0.365539634536019	-0.120313892819735	0.245501611073599	0.131521386513447	0.198168844423567	0.019716489126086	0.139007539382093	0.0476040976489883	0.0799642749500608	0.133235319045427	0.0402554907716957	0.0606003253613133	0.0342847579704946	-0.00391719209423548	-0.0537995576638292	0.032801412977266	-0.100183016295301	0.119273197510817	-0.14170932838906	0.0518901863927729	-0.152291765941605	-0.00950041580081382	-0.228891629214669	0.0382583387780776	-0.294228173730087	0.152306621783095	402.211860780337
ML61270LA	Ml	-0.322717318357152	-0.168823379724914	-0.248243805290883	0.00646653008953089	-0.166377949870265	-0.171648144772965	-0.0630081571910397	0.00988667182195743	0.00758971346613323	-0.157892836883216	0.120801573963228	0.0178321864148957	0.197526493222068	-0.13801956181739	0.284713320127906	-0.00547568354962479	0.377668988544524	-0.0844016804783004	0.268724988473334	0.11299569629482	0.226960376887377	0.00993511012198311	0.135525891957047	0.0434855278538531	0.0877352823548315	0.136817990663006	0.0370936556933065	0.0459140660490932	0.0320275056965737	-0.00058821193338597	-0.0505136909256906	0.0487442816045398	-0.0885179490010379	0.108391531569545	-0.150096033594559	0.0299055121399916	-0.158705611414949	-0.0117438876581606	-0.237848863017176	0.0456523037433046	-0.290338411723576	0.122565978451436	471.968118374435
ML64499LA	Ml	-0.295254681940577	-0.168255822093044	-0.250413333480767	0.00528312119414804	-0.142867402848633	-0.167091686115331	-0.0896315177233442	0.0102906946666443	0.0199613520260055	-0.16214442525922	0.114291135174872	0.0138931147141129	0.207646321908371	-0.151827122639442	0.298957934058081	-0.00451591415813684	0.375587160467894	-0.116137883340585	0.251475273192334	0.116461304859602	0.225001786047406	-0.0000182189200551817	0.129700630874748	0.0442801780479008	0.0833019707119933	0.136388717725884	0.0359608676849711	0.0740987289576653	0.0334647428925425	-0.00198689174489786	-0.0597748118695577	0.0422519629042804	-0.10636553797718	0.128197315966816	-0.152058988011571	0.0535157683671346	-0.15819632362238	-0.00804673603705079	-0.229045988592135	0.029302062437054	-0.29174058897307	0.126061730466519	486.682061074197
ML65221LA	Ml	-0.289106328816141	-0.166333447247608	-0.238350305575183	-0.00446718375212514	-0.143797651773295	-0.174528891444164	-0.0726171929901351	0.00645065314946487	0.0226131343832344	-0.172289324499447	0.098347374150821	0.00686877935620485	0.201215870703586	-0.158122075158214	0.275670841461822	-0.0184880234280314	0.384068016415749	-0.11510275820304	0.258555090037538	0.113830131358473	0.231822232241576	0.00868306889031799	0.137703354139208	0.0625487639384012	0.07974308538046	0.130331565988814	0.0332707835981603	0.0805567554093981	0.0327802424752166	0.00382725035792279	-0.060291607738288	0.0446708069492465	-0.112577996652782	0.123829365783629	-0.145155795747696	0.0642210800236045	-0.155380414809433	-0.000140067632863951	-0.228205984253828	0.0335848062908169	-0.310306746630593	0.130068743869198	458.84087915197
ML65540LA	Ml	-0.296604037864758	-0.179915912280589	-0.247325748387974	-0.00129892180067307	-0.154393731780734	-0.186904003699044	-0.0767887760781882	0.0121515815847262	0.0198520594366029	-0.17858940342384	0.112621226036705	0.0157573169991325	0.206964124453388	-0.160969766494987	0.29243028285865	0.0163349114681867	0.357769237759871	-0.114731391375819	0.247579412872869	0.119146311640325	0.212769979756644	0.00191090203657133	0.131282063615727	0.0468838303145945	0.0923367787465194	0.144148328488298	0.0410638763392952	0.0659626665313016	0.0237135069210352	0.000505273876125184	-0.0533380764120547	0.0447718652353143	-0.0952019111770782	0.13796221805536	-0.142404104593787	0.0568461453937828	-0.154544371636689	-0.018527463373731	-0.233451289834422	0.028322281484141	-0.284330501031621	0.150233229340826	445.832661325706
ML69538LA	Ml	-0.293837582668756	-0.172065058142237	-0.249670630994683	0.000798901818040217	-0.146420418525904	-0.1794205806212	-0.0793392658829914	0.0110873208395222	0.0170354188056312	-0.174176498721586	0.110350058120029	0.0128238539791614	0.199072400288373	-0.160939271448828	0.302797254701528	0.00518167566773605	0.377622003235203	-0.124114624191156	0.245360939637666	0.118758445100381	0.219882212654075	0.00371354324117634	0.130209544306545	0.0445994667943824	0.0854282315304181	0.139758406404588	0.0255651288564523	0.101306816300508	0.0257939612169385	-0.00535104699313369	-0.0644178671857245	0.0473564733941459	-0.0990757531158225	0.128780029137571	-0.147951105915693	0.0576963263235162	-0.154106419490376	-0.0137322640466157	-0.227339969198818	0.0303155226733884	-0.276958140374089	0.12762256249064	422.896700208951
ML69558LA	Ml	-0.331352557515328	-0.164223984512096	-0.239975740970154	-0.00370182895834931	-0.184422775033928	-0.177814247454508	-0.0669380751090773	-0.000614693811594402	-0.00113282518706713	-0.164335106214148	0.134237557951525	0.0184803809587672	0.19322919544887	-0.159024976848799	0.278499724518791	-0.00339825904031872	0.362462799508864	-0.0973671602507911	0.261826719537462	0.128168324178215	0.227306041762707	0.0224693697113403	0.148500584512335	0.0551057179755015	0.0796936403772801	0.153268754634274	0.0374542124503423	0.066171859592625	0.0419976166532898	-0.00412054961312808	-0.0505602626307965	0.0284442288376199	-0.100062332691525	0.122589738308449	-0.140992430100536	0.046507977082582	-0.148272973868327	-0.00388187203350243	-0.224280281588286	0.0232916859477379	-0.277217838026439	0.113984641510124	459.542215274122
ML71127LA	Ml	-0.313759772174101	-0.168764469141515	-0.249341458286461	0.000785602001789578	-0.160446489477911	-0.17311758564356	-0.0743527906089012	0.0154025608079825	0.0131004434893177	-0.17654879688543	0.116763416021611	0.0217605236210934	0.199010397043465	-0.154670043034381	0.304575036429577	0.000959260507700352	0.374916709459068	-0.110703284026296	0.249390806955538	0.126823714205152	0.234008159822218	0.0180386627123238	0.129036620761096	0.049348463965732	0.07544609089592	0.139258600661965	0.0206698732456895	0.0557353528968235	0.0301309669424076	-0.00464945869081831	-0.0618733160289814	0.0384952499040113	-0.0972984582496225	0.124723491835104	-0.154724475826195	0.0500737939293433	-0.15404366261185	-0.0151918228356309	-0.225847844496666	0.0288743823536692	-0.255360253305216	0.133365800854941	445.139250550828
ML72400LA	Ml	-0.308433878374521	-0.166758233688426	-0.249599085567273	0.00123896166583417	-0.155011846270254	-0.180308053501635	-0.080150203417105	0.0054989946839745	0.0137820252127139	-0.163973285844272	0.111034907937051	0.0109371796627555	0.202413917295774	-0.156238454457393	0.28607544308827	0.000959300986260422	0.37701486138295	-0.112899736560336	0.260487191440743	0.115937458650852	0.214957721140705	0.0165182713951226	0.135268544809908	0.0558599620066878	0.0920360339224575	0.138377028248427	0.0389254166887049	0.0894328644167552	0.0364870552945597	-0.000352676333487975	-0.0599611130461751	0.0356735017207642	-0.10051125669419	0.113490966825791	-0.147886897049772	0.0479085088592449	-0.156715853588656	-0.0131610338795398	-0.239199095532562	0.0333099842397016	-0.271013888673327	0.128548490902918	413.705093952087
ML74260LA	Ml	-0.293126650488064	-0.175861689121945	-0.240680940384454	0.00421180177689183	-0.153284181451798	-0.191115031137158	-0.068776891851622	0.0172038287064523	0.0183950104428125	-0.187768839313272	0.119919034564783	0.024994552818362	0.192879566703577	-0.167572982530086	0.28133503526188	0.00199944148019203	0.370586922171426	-0.111196461963992	0.254863802508246	0.113792653797112	0.218691873849539	0.0106782103719804	0.130356833245085	0.0585982178717602	0.0814909811320625	0.141891339143316	0.02906323023751	0.0681577136855626	0.0345992745987577	-0.00688577444084145	-0.0585003067400541	0.0435631127635528	-0.107193390431445	0.134092994280001	-0.150025645455935	0.0577250365480308	-0.144384559784388	-0.0124825743589662	-0.230353491604946	0.0329858484070669	-0.285855506522971	0.14298860121598	414.338256109897
ML77535LA	Ml	-0.322262004554483	-0.173347287753496	-0.244260538982849	0.00929446174081643	-0.165345894055068	-0.181037108229917	-0.0711933886471451	0.000750286103045454	0.00990304738510396	-0.166725516906236	0.122436219236377	0.0137639572067661	0.19544867295301	-0.147452565481379	0.296408581650513	-0.00195411466701284	0.375064370814181	-0.087401565028728	0.253081903135613	0.120775684957203	0.21884302662267	0.00637903662889912	0.138049867511233	0.0456344268384278	0.0795507392875301	0.138736773808353	0.0353358839842462	0.0682440779701346	0.0341756185182101	-0.00841231480685055	-0.0510956761642829	0.0317320457876868	-0.0983850207080406	0.122620300951092	-0.155575784383509	0.0453755415529893	-0.151870374479704	-0.00662395032427719	-0.223252088602158	0.0331118499409934	-0.275057160521447	0.13653597971149	437.777612601693
ML79507LA	Ml	-0.319784192525105	-0.167568969518514	-0.251145354859143	0.00614371758949484	-0.166877027710129	-0.168291550472916	-0.0681501720993361	0.00437342408658686	0.0183441203081935	-0.172449347648155	0.119884424196847	0.0140088658364808	0.195539539034879	-0.141591551496658	0.293457824933746	0.00792552685980248	0.366029352706948	-0.103515053830476	0.258081853974609	0.122718202530704	0.221801234555045	0.0127584890166848	0.137298364190969	0.0481612627231089	0.102839415001472	0.123533496479738	0.0337998714788947	0.0703126644857028	0.0267474241303515	0.00104261968722267	-0.0507329451006701	0.0385203470208521	-0.0899698820995873	0.109428970284477	-0.142908228740222	0.0533279499441564	-0.156738927003173	-0.0110659497729286	-0.229431923119158	0.0308830657390835	-0.29808477125543	0.121343820455552	432.284408143307
ML83922LA	Ml	-0.292376118323132	-0.160999025234633	-0.247357811969058	0.00907230225196938	-0.148136832529975	-0.166362832872878	-0.0811029962569934	-0.00484577734360201	0.0245022313126401	-0.163220283923072	0.110681322752544	-0.000817615603745304	0.213658763680534	-0.154499178611953	0.295244113950679	0.00282976122328679	0.393423016659101	-0.0982435560881265	0.239831280056916	0.113101082905053	0.233199472798516	-0.00477293099838926	0.123075149419276	0.0429298825939013	0.0802170889999365	0.139329439073569	0.0208483220090796	0.0741771835791203	0.0295768847804276	-0.0117659472987991	-0.0612067614129689	0.0320529549213244	-0.115438974122105	0.115957556939427	-0.153534766295465	0.0565660696474624	-0.147864309226244	-0.0151336996369905	-0.234306328481745	0.0384808988558671	-0.282932747801965	0.156163715621206	418.259545759625
ML86576LA	Ml	-0.312522540125945	-0.156795623327191	-0.2462181262704	0.00893196149658646	-0.154268798206701	-0.166522898100704	-0.0694341111422878	0.0056201548157324	0.0225065932015931	-0.169825510737833	0.116604948545412	0.00552649908475852	0.212623023091781	-0.162394394185641	0.296827346680851	0.0167830830439023	0.3884277593255	-0.101418032858893	0.233175744591677	0.116086000600603	0.214681422251885	0.00234943338124338	0.130217639707872	0.0401341083447235	0.0703687415617411	0.123050917698941	0.0371235386130431	0.0675821584696324	0.0391371475862901	-0.00854252453116256	-0.050881879670561	0.0382777682049572	-0.10300094068151	0.114738360100514	-0.141392283498942	0.0635686728913707	-0.146471377230752	-0.0131710819602564	-0.23475741895328	0.0409609915595884	-0.302746429377266	0.135059956009127	421.761498841184
ML88687LLA	Ml	-0.300839894715068	-0.177321879554026	-0.252883700408048	0.00469164301443251	-0.15423520573807	-0.16968374447168	-0.065849785312634	0.0123555796074304	0.0151263275643563	-0.167069571381781	0.113636555208962	-0.000165629130849641	0.187015969689046	-0.151815759098258	0.290561592825123	-0.0000960696825119895	0.361394019402886	-0.0986467116061649	0.265211069111133	0.116176144363863	0.224834611829421	0.0200799511213386	0.136347783079074	0.0554285434470573	0.105946437970681	0.126215673878777	0.0352320610536715	0.068017972742221	0.0377938131726225	-0.0103262981133226	-0.0557419374222477	0.042695872963157	-0.0911824882409242	0.116002261435589	-0.154326071846522	0.0578059422124289	-0.154303034946805	-0.00285858052066891	-0.232684749535199	0.0350392998912956	-0.311053372741459	0.123475358881674	396.190310210588
ML96035LA	Ml	-0.316622086853208	-0.149215791317113	-0.254575119384081	-0.00331089736398078	-0.164817998621838	-0.149801393716436	-0.0720090980035387	-0.000168796721841348	0.012007947049585	-0.140874810152839	0.122083226062885	0.00294987571494169	0.198435724798554	-0.13195090085585	0.312277765895346	0.00411439730198188	0.384912092889531	-0.101846093435703	0.249391483496603	0.125428114739386	0.231604957424815	0.00253281446899173	0.135671136592547	0.0374970928644772	0.0783789743533599	0.129948386970537	0.0338781539073884	0.0532499411182728	0.0393863488016198	-0.0102037531382762	-0.054587279036753	0.0324339049628401	-0.100383185335565	0.119087693907655	-0.152559948767154	0.0404974013883065	-0.152783373306996	-0.0152447394588453	-0.239086471734777	0.0273869173892592	-0.290603250228325	0.127490635334235	521.765318528405
ML96036LA	Ml	-0.311238406199031	-0.163736629124614	-0.244234912041411	0.00112525895771102	-0.163565522201659	-0.157737017560772	-0.0622604377722657	0.00261117607239037	0.0203931242040084	-0.158291556995329	0.12999083572537	0.0160773342783365	0.202512755263242	-0.146689020266467	0.295432430301345	-0.00846835248011142	0.366789031335411	-0.110558135949476	0.256682930537297	0.111364333259277	0.233080988143558	0.014630318835715	0.142576872761626	0.0482557206191148	0.0630060340484027	0.138329395153044	0.0356217090776873	0.0618875253029327	0.0347138380828148	-0.00280205703903315	-0.053679292627895	0.0368581566602914	-0.115129664646012	0.122637322694282	-0.14854279590433	0.0482969418019073	-0.151389800427413	-0.0102965700240206	-0.229630879671743	0.0332707738923887	-0.301128837989005	0.123235081912432	495.334038325461
ML96983LA	Ml	-0.326175620803733	-0.189709395291244	-0.244613022463608	0.00288221169403153	-0.172187277530787	-0.179691928718572	-0.0658056058500624	-0.00291147170795156	0.00317013664885216	-0.175159095742553	0.122644110548244	0.00713354420875878	0.187130407854536	-0.144804061977412	0.271849774609076	0.000625255888227312	0.354210756365734	-0.0947913433044382	0.269345795906783	0.138755543771422	0.227717068277017	0.019204810702137	0.14260830984781	0.0436600162775668	0.083670736901107	0.148008991028837	0.0413137679716537	0.0580968108850958	0.0299795080282893	-0.00427488560315678	-0.0368906937627595	0.0274181370742139	-0.0910016084281849	0.131078248172517	-0.139898008637567	0.0470099363475663	-0.145048766411719	-0.00640259333340927	-0.224649526295725	0.0394037516268757	-0.287370242774955	0.134467518001487	411.090188227769
MM112287LA	Mm	-0.314715472190322	-0.190605175016	-0.24881103582374	0.00875201366556805	-0.166125948825958	-0.182524802076976	-0.0713920655548102	0.00743887691475722	0.0040611710030233	-0.176693281275226	0.122739685794566	0.0158142191052449	0.188562903517233	-0.161180315776353	0.276335786258417	-0.00720645926720173	0.360757044255445	-0.0930229847048404	0.270704654214351	0.122211228302948	0.223432220075498	0.0164261355479547	0.136920667804486	0.049470196804355	0.0883224322216377	0.154635886988647	0.0385220685007211	0.0656471532624883	0.0412654370048441	0.00810819611323832	-0.0500545984837223	0.0459185880193808	-0.0912420356909108	0.115219855255083	-0.15553759130284	0.0476845497547487	-0.150465114824896	-0.000251690776136827	-0.236995285211171	0.0376008683367327	-0.266284922741854	0.116556940821587	417.751236070099
MM116451LLA	Mm	-0.340893028541678	-0.19442486975547	-0.252300885716646	0.00952572087325134	-0.177940692220671	-0.174499709113157	-0.0761939356116179	0.0218940570317568	-0.000482235756885675	-0.167267524385895	0.130706224537474	0.0181795601600885	0.18940891016276	-0.123595840936744	0.288810550804645	0.00256657954532336	0.357274996831249	-0.0801091033144274	0.264220681469301	0.120097350872888	0.227869077419673	0.0151791134362608	0.147355408362798	0.051406445314554	0.10280697661021	0.131534241653326	0.0449620824484201	0.0409236951824803	0.0311021680603304	-0.00272586700952266	-0.0442381457750295	0.0348888838761665	-0.0836903189041055	0.10422000815883	-0.148461053887012	0.0272131731865704	-0.159434509752851	-0.0023942041451649	-0.231950391957386	0.0371031802366499	-0.268931878582977	0.130285109132235	419.354492614769
MM116608LA	Mm	-0.319066275498291	-0.161933194458969	-0.250696604154341	0.0213735335877277	-0.156539811569344	-0.176328864147327	-0.0700998262179839	0.00713803399293185	0.0193544082478299	-0.168077055829806	0.128433389450811	0.00432738563889172	0.201940436746767	-0.150738103549846	0.315515959722569	0.0193983823844134	0.368457015892755	-0.0996896067869289	0.244807686494681	0.118108475800078	0.225389497692564	0.0119008280604421	0.12817572500815	0.0381713908662023	0.0619957369170957	0.130100784406497	0.0355351369247046	0.0531750121265885	0.0405524576201864	-0.00770978259068734	-0.0590364347333194	0.0343132073325025	-0.111560015901995	0.110592635069328	-0.138098637396578	0.0426704265609353	-0.146713308196767	-0.00480268289209073	-0.237292637725273	0.0373126109544651	-0.281053899324221	0.140696583474652	444.103698743993
MM122072LA	Mm	-0.327302554430454	-0.16433931270634	-0.248465865371947	0.00326053130477158	-0.175619687917047	-0.180403975065287	-0.0593531581891327	0.00889616148036881	0.00295344998203285	-0.172858799324119	0.121458830807038	0.0101887178563456	0.194011497900724	-0.158762664075249	0.302198870721814	0.0135502946911636	0.369221254234576	-0.0840242040213169	0.239198915912474	0.123827866092074	0.232885466506168	0.0101715329857539	0.137642724733872	0.0441386914375742	0.0749307287290374	0.137574469496642	0.0323966675441295	0.0505882081579659	0.0396350031717737	0.000232658643541879	-0.0411053187201549	0.0449764688896928	-0.0846042565014541	0.121974255020669	-0.158737594911709	0.0406919519780927	-0.151426916171275	-0.013847547835303	-0.230066126360672	0.0309486833839722	-0.269851931669795	0.133216011608988	476.409887546828
MM125219LA	Mm	-0.310896077448419	-0.193292052821362	-0.259002262304844	0.0239008090457526	-0.173085332768741	-0.182246017699241	-0.0632186996290616	0.0114428084189877	-0.00273869658628826	-0.171203459448859	0.124893634557553	0.0182336582893552	0.171142696573626	-0.148389933137398	0.333147926257287	0.0406407988300671	0.349259484353803	-0.0915067119264678	0.264981116744991	0.112560621246179	0.221089104441117	0.0061402598321025	0.134718852153559	0.0475586046740259	0.0874655701127672	0.141022165903987	0.0330276279939543	0.0482302454092924	0.0269612417567629	-0.0161522060062712	-0.0523934961483219	0.0325139634710467	-0.0938844433249102	0.123220172499735	-0.141312625875404	0.0538645600103224	-0.154641147449234	-0.0197053311472019	-0.236973186725628	0.0374806941803271	-0.25854128668457	0.12568635037562	497.174109581438
MM12786LA	Mm	-0.316569471660214	-0.197324254632884	-0.245298952848846	-0.000244544019186057	-0.168365728042755	-0.20213182696939	-0.0545699272842011	0.016149537727405	0.00709594670657043	-0.189419607305087	0.106420800598583	0.014879339956276	0.181455287974635	-0.161232669591674	0.272317113304625	0.0165063700758676	0.35943784292292	-0.111987489806884	0.264565721356664	0.122347093176175	0.210010594260962	0.0171999363034904	0.135103931122251	0.0481014573178428	0.0918358854288538	0.143517606005174	0.0469197035262994	0.0831516325781454	0.0315577925788484	0.00941480738497639	-0.0411346893357075	0.0456644101943686	-0.0882248420730065	0.122686815804662	-0.135903879800764	0.0647036231760458	-0.14374193590115	-0.00587657000048379	-0.226911992365562	0.0322218300936944	-0.285999200469006	0.131672502531466	387.521550860017
MM132861LA	Mm	-0.306961273413953	-0.171572077424318	-0.244143364035344	0.00335298380764796	-0.159469963658381	-0.182317459685436	-0.0808319401843264	0.0130615762618536	0.0151594549341299	-0.172556466765806	0.109710399306303	0.013829811876211	0.205636378361058	-0.158183474720545	0.295753583340563	-0.00130413850433964	0.380051530342081	-0.0962535492630054	0.254451265661218	0.118763409152893	0.229973574333441	-0.00154881392778614	0.127727174211019	0.0456678844278215	0.0910638240291004	0.131726922181563	0.0187282300446165	0.0769646362486264	0.0212987712999281	-0.000139871443492563	-0.0628196421422	0.0471570643824153	-0.0948974352535737	0.121906882513685	-0.153626539329184	0.0626662880474388	-0.144303340056765	-0.00533803822223252	-0.232913217539892	0.0328939591979475	-0.269587470249837	0.121222471858859	441.50284473009
MM134880LA	Mm	-0.307159077313257	-0.170203447861579	-0.243668258824208	-0.00102734005967934	-0.15856465279838	-0.188145921954599	-0.0604393156202787	0.011317521099791	0.0125927762026158	-0.191944485323985	0.123222633776006	0.0159448864439334	0.187956622613674	-0.177399685102103	0.299246308541586	0.0175427597481558	0.345630355871189	-0.12236513161096	0.225552747467498	0.13793738875892	0.224231599813644	0.0161530412413238	0.136655350829528	0.0555089512138983	0.0880508303982769	0.140986554994256	0.0399793495915465	0.0710656565961844	0.0489852987366182	-0.000970327090180849	-0.0440102533857197	0.0432763926364749	-0.103048496160645	0.130778067683159	-0.153011501641595	0.0478285351093498	-0.139546600378012	-0.0110268196003151	-0.232951640601862	0.0409699195461802	-0.289704077118223	0.133773483531774	387.412908799851
MM147617LA	Mm	-0.315953076141141	-0.218567139926358	-0.244539710313368	0.00403231755488944	-0.161378787111213	-0.209641879425889	-0.0734929474325382	0.022565281797863	0.00605030958254612	-0.183115094249694	0.113971440914247	0.0212044375585939	0.178708941369252	-0.169692435898721	0.278234188700026	-0.00100452918431096	0.339285701081395	-0.0951013229898304	0.265175042871708	0.129531025222095	0.215336482834659	0.00695105851327086	0.130759278154522	0.0481037809366294	0.0945155191505711	0.157728235576983	0.0489141909380587	0.0911477430192596	0.0362476749715005	-0.000497687077596875	-0.0491153068378758	0.0506484478515438	-0.0801139211986663	0.132351267289351	-0.138463638498393	0.0481998598797015	-0.153177083680122	-0.0111026517239089	-0.23014752619511	0.0313137579559372	-0.260816773160062	0.144945527320191	412.165131031356
MM154040LA	Mm	-0.325895195874775	-0.161748795723376	-0.251008561483583	-0.00618204830080067	-0.1721157286002	-0.161850420982915	-0.0669068255707621	0.00618346458452924	0.0068033042991707	-0.160582127652098	0.117792926993797	0.0209083216997622	0.18390566264705	-0.146462518875237	0.305040079985405	-0.0046329823789428	0.360056586069046	-0.0850149104472481	0.294816556472672	0.107026066510558	0.224788348940619	0.0222377797681497	0.141556496959551	0.0474247036780052	0.0865410677280582	0.137675257262644	0.0343572177026771	0.0758621489855435	0.0272689856357688	0.00564148983501485	-0.0507077422295979	0.0320479767003547	-0.103932059609219	0.119391263335263	-0.156545980930481	0.0354178987845133	-0.152107450811579	-0.0177885694208897	-0.235386926050822	0.0173518159565524	-0.268320762272794	0.117094186680617	416.057802760741
MM15570LA	Mm	-0.297453961295804	-0.179522421242845	-0.235721652031587	0.00335975753196483	-0.158921941438642	-0.191344382718305	-0.0743451716683256	0.00259720814559075	0.00823143118939303	-0.184975251409526	0.129191103904873	0.0149023724064837	0.186530433790636	-0.160033732922106	0.259383733461244	0.0000223117894853906	0.353975142922016	-0.114385432915796	0.270296542346657	0.1253694939778	0.239141072382691	0.0262361379253336	0.144364192609365	0.0578616886552666	0.0858719843562228	0.139001769754867	0.0410226652804793	0.0668060166497445	0.0233582821577397	0.00612003686541484	-0.0400257630806827	0.0496970949366739	-0.0961287016670003	0.128904590385747	-0.146322632421326	0.0452817744980259	-0.17007709604688	0.00138147376190834	-0.219660529898182	0.0377062523354876	-0.302709134852889	0.125013241588784	462.370290691655
MM183846LA	Mm	-0.311368726992579	-0.198811255601582	-0.235025724884055	0.00931366171202801	-0.165459664167558	-0.201715379191705	-0.0555854376802624	0.0169790523733294	-0.00275225242134713	-0.199313957673262	0.119303528757089	0.0251225918126761	0.173480263078146	-0.177395401056205	0.288649059667625	0.00136307078395766	0.340486399557065	-0.108182121722373	0.251119227074423	0.13732440216797	0.227742617167087	0.0189989523951156	0.133764437980896	0.0538780120478468	0.0845139479488825	0.165446715024049	0.0374676982971085	0.0657722230115494	0.0340640456061618	0.00806394824013672	-0.0431785932597299	0.0482379007960503	-0.0907864340454188	0.129565273724328	-0.13601380605461	0.0482127298189375	-0.141720734175784	-0.00924131922429775	-0.227666542671032	0.036451168538275	-0.281033308782106	0.129929732023175	434.377277315031
MM206537LA	Mm	-0.314812484161235	-0.150684690212996	-0.239876140521488	-0.000109302248829184	-0.169834880823486	-0.155519434849197	-0.0667654181948582	-0.00319302548071182	-0.00895394555547784	-0.155657358355972	0.125802136944723	0.00601465557690093	0.196479523368647	-0.153965079759661	0.309406177892032	0.0115036531392587	0.364736116993025	-0.0915729393094309	0.257133451320988	0.126863186066236	0.237313687071086	0.00339399487650596	0.128339750255177	0.0536456762041778	0.076790685127314	0.13129055985047	0.0468398522183911	0.0606882473266997	0.0507035921270754	-0.014405011859	-0.0589274903505199	0.0404801173144983	-0.0949192830510184	0.108602221884889	-0.138384953129712	0.0336633836299468	-0.140551605103255	-0.0163491424685915	-0.25056697762348	0.0573659999306569	-0.309951794803929	0.107944288744149	428.689809047232
MM206940LA	Mm	-0.292785425382372	-0.163316962314522	-0.251247034513686	0.00814634391146779	-0.155922890525413	-0.171999984260568	-0.0735101191195947	0.00747447043438693	0.0259176926643432	-0.164520562045546	0.118567254497304	0.0189990360516058	0.199632811615021	-0.150871715543626	0.308464296568123	0.00194403830858517	0.353032109310697	-0.110571896525475	0.263980160671052	0.120611771011602	0.228821921317924	0.00430171684943862	0.128897819803105	0.0475748077838812	0.0904065833776703	0.139649268938088	0.0268204494669021	0.0663392487183714	0.0428835613144279	-0.00114219923547056	-0.0611428724510317	0.0339950940188175	-0.103764971834703	0.109763837885442	-0.157145545596938	0.0384526101649901	-0.155298108886093	-0.0106029121059755	-0.246982703421133	0.0510190893290825	-0.289624988875605	0.124754898625423	490.229780914255
MM24002LA	Mm	-0.319120709188681	-0.165222086391555	-0.245622347551258	0.00453824597333958	-0.181540479973989	-0.17623179176029	-0.0584840566879393	-0.00630555167654652	0.00132642854173276	-0.18878387635711	0.128435875401224	0.00556277944569709	0.179465103238365	-0.157637483563755	0.317923658933092	-0.00137719757724761	0.354222292929648	-0.0910916984650148	0.250184428393443	0.132142642275147	0.208812219763872	0.0279963388010788	0.136016440807324	0.0483352040960349	0.0785549311922438	0.156209841224919	0.0357406875957243	0.0605072727363747	0.0434315248698006	0.00200828249423047	-0.0363948604215946	0.0373539382365905	-0.0935974443987627	0.122530599959649	-0.134037335593759	0.0307563627769911	-0.143312413858173	-0.00781052232309067	-0.227801995733613	0.0464818026278452	-0.294201948258699	0.120036897466714	486.676092537551
MM33722LA	Mm	-0.31620974091802	-0.153742144007535	-0.254669513263879	-0.00961446099692413	-0.159758662163783	-0.165959296747485	-0.0732942576324058	0.00530701838698031	0.0111937011306331	-0.161944781658856	0.102984324951592	0.00528639674596637	0.191183735619714	-0.154312549795083	0.292289772498104	0.0141268641387929	0.371096679931247	-0.110959145188123	0.259050501773249	0.119237020367104	0.230205719250702	0.0152943530854865	0.147320974577853	0.0469951668931611	0.0806007989908272	0.135642601966573	0.0435822146533824	0.0568199348195733	0.0408578969392023	0.00640086259182304	-0.0446673129012974	0.0401311784498467	-0.0981244542397223	0.118676097520283	-0.139055154666582	0.0512106168380165	-0.138191375923596	-0.00821789848591092	-0.242264608557271	0.0396673014168272	-0.30413124004995	0.109954863659484	424.412759558652
MM36824LA	Mm	-0.283523437687482	-0.209181756448924	-0.246515029611829	0.0103388845218674	-0.139891359269981	-0.205248385003914	-0.0786336911739531	0.0160713856623828	0.0160357819386988	-0.18714972921775	0.107802993239962	0.00997637161745832	0.17808491053697	-0.161933952708091	0.275063351063039	-0.00642959552648106	0.343173520283551	-0.118696822201752	0.269411982482543	0.128166608594992	0.210074648478258	0.0042679549477498	0.145639567400429	0.0658348339600384	0.0988166432949859	0.159770981614693	0.0211251343731843	0.0743599156578265	0.0379170283292814	-0.00405731080214422	-0.0471247634453348	0.0383719355812942	-0.0995990633643341	0.149517988855011	-0.148628979682422	0.0640133140202699	-0.143465413166535	-0.00640622373379706	-0.221436675295443	0.0299678737371022	-0.294327148723586	0.148445726872169	454.844819167823
MM39748LLA	Mm	-0.288777138843068	-0.197699046998071	-0.242054852186396	0.0103794451424162	-0.157482925901679	-0.191900997112627	-0.062209309630684	0.00448293389180644	0.0176255457899527	-0.183398884103725	0.129556406024988	0.0173881619354525	0.191835593783656	-0.165602387216995	0.260432018214794	-0.0109894952641473	0.352497645542435	-0.100085544117138	0.257089712820105	0.122145234326258	0.22526424417945	0.0147314209442769	0.140573481548566	0.0455293265676355	0.0853543360026506	0.151986909610294	0.0296371265543774	0.0687150518211799	0.0385464070964908	-0.0103537432485101	-0.0508553409201986	0.0348441571533904	-0.0958776793019501	0.132953003849396	-0.141607469066154	0.0710211661789705	-0.137504236304675	-0.00959976823836677	-0.247188803706143	0.0682708306306775	-0.304854761696518	0.127182224247827	443.017144675226
MM40829LA	Mm	-0.316292018559847	-0.171201035462432	-0.254555576409194	0.0176385062529772	-0.14765248669831	-0.177912620608646	-0.0583739079372811	0.0244236677745306	0.0218137985644391	-0.172975355669585	0.111743982507683	0.0204650024636435	0.198189270735941	-0.161216705568265	0.285831272642778	0.00411504864754971	0.379574092721625	-0.115877943726199	0.228402909062379	0.117731102972045	0.218024081303444	0.0162675884235363	0.133897070495318	0.0504996083022627	0.0769004366277559	0.134607186992286	0.0466631941635077	0.0381590124516567	0.0415769108266618	-0.00233586057682244	-0.0431077982450689	0.0476534637022418	-0.0960227901825398	0.126252684165565	-0.139180258931036	0.0415300078314547	-0.140259141711066	-0.0112941783398669	-0.233072946234371	0.0497238187136226	-0.314100094742818	0.123747001258444	462.059262329803
MM42048LA	Mm	-0.313162998154181	-0.154757084058776	-0.245485883658729	0.0176784117615299	-0.163021223818073	-0.173368769254672	-0.0734681869922852	-0.000114395715287527	0.0157661238747813	-0.166368059337097	0.110472912321778	0.0135284298081899	0.204565917235416	-0.144108689679593	0.311118088212401	0.00537257725568623	0.377549693251689	-0.0919233268525717	0.245716992856202	0.110803403130651	0.23599667786135	-0.000258781877158151	0.128791647934262	0.0418572602481866	0.0727097923185654	0.136466566533576	0.0257876636354733	0.066532771011399	0.0412412707005183	-0.00734010957147063	-0.0495144410675444	0.0309208550501726	-0.103567161907797	0.10984418037502	-0.148530709411692	0.0401591569354395	-0.141233665781035	-0.0168091716213672	-0.239237360717894	0.0623842419913859	-0.292495148693209	0.119500533866757	505.948519873223
MM45404LA	Mm	-0.31226312010072	-0.183049131829258	-0.243762507071157	0.0148872963448417	-0.16200018843457	-0.184611167810573	-0.0610624660208568	0.015714274168734	0.0124100627339907	-0.17977811354028	0.117735338520822	0.019643021218083	0.187737088859963	-0.17056012674803	0.299967041082444	0.0182703368060149	0.371672477190123	-0.119790411036383	0.236880763824329	0.131790513688493	0.218437571272415	0.0101404183894177	0.132846775533131	0.0484576376826933	0.077029800978561	0.142188955612114	0.031323740044484	0.0649828905431003	0.0387289577695764	0.00182950472276724	-0.0529544301004593	0.0436996132265392	-0.0980098461410916	0.112407321663088	-0.140540077081059	0.0504904035942241	-0.143154686771473	-0.00601358763168744	-0.233928314792439	0.0402364136717361	-0.27709398129601	0.129063937264364	448.207434969462
MM45416LA	Mm	-0.302134729779416	-0.153626486775778	-0.242157374941823	0.0145356158797375	-0.155329374435651	-0.164559275135277	-0.0775569913830042	0.0105772999282369	0.0206063216521179	-0.160973850695324	0.117110921937866	0.00823274760017512	0.205982052178193	-0.147514473840545	0.325372044262862	0.0152899975774261	0.379327864957726	-0.100845295161817	0.237865659237131	0.113136803327798	0.244152528157438	-0.00734552616478902	0.121731320807249	0.0356950922064586	0.0617152254372128	0.130983992369383	0.0270399888038403	0.054830163478131	0.036010179393526	-0.0123720375264952	-0.0605942496340258	0.0326539600191276	-0.108445267551816	0.120448698863633	-0.147360335109552	0.0446680182106463	-0.150168832500361	-0.0107816934303379	-0.240830696797408	0.0529588361130774	-0.292336254692103	0.124007413156531	470.149925429062
MM45816LA	Mm	-0.323695713169142	-0.169265963454313	-0.254374573058027	0.0123645810365215	-0.165503602283342	-0.170115928952216	-0.0695739420373983	0.0192336876183825	0.0114092544205021	-0.168263595228155	0.129587168500181	0.0297457821272971	0.187828590812567	-0.14821271463022	0.286903756353919	0.0245655029496096	0.36174879548986	-0.0981751644573636	0.263658748285494	0.104503416767987	0.226021656371814	0.0153899680390352	0.147962780430872	0.061931483927294	0.113473862077845	0.12165415840671	0.0303307672658719	0.0516786046528508	0.0283166387064186	-0.00901095952358924	-0.0514007052999547	0.0401737644577994	-0.0798844189161035	0.0963212847684923	-0.152795310974614	0.0421288655914088	-0.143596754009306	-0.0187422319111588	-0.243445539784363	0.0619588767979526	-0.302971459183093	0.100136581015675	454.071318082041
MM46590LA	Mm	-0.303560290185422	-0.173932163646917	-0.258094085822673	0.0125256149191824	-0.151736580137507	-0.175758427366624	-0.0625939444571535	0.00855636541144448	0.029872499725414	-0.143060989594839	0.123733589530308	0.0137546814688001	0.202401911782344	-0.133289480195046	0.300902492999313	-0.00636317733579383	0.363414020967137	-0.118855975633487	0.240819836836941	0.101614355141237	0.231877073217781	0.00262603875269446	0.128206960965948	0.0643386459939991	0.0842862261335285	0.121806487141398	0.0384308128725756	0.0709750873194781	0.0386763133051005	-0.00721247332577048	-0.0511655564462627	0.0385057025213335	-0.101974721883956	0.105120854407973	-0.147825622070099	0.0519910611709711	-0.140741215102012	-0.0169742163908215	-0.242103836451403	0.0470814293080297	-0.322825885779901	0.136550579932756	436.016600819827
MM50902LLA	Mm	-0.296711099318064	-0.17952774892002	-0.255651273444153	0.0103887891311226	-0.150478545786502	-0.178722818929448	-0.0656892535658107	0.0107336466445688	0.0159008411408208	-0.174185060001124	0.123182174810734	0.0185787238821962	0.18825975345684	-0.163397931093079	0.285785316590943	0.00187839425694547	0.3621719440194	-0.116366839508365	0.251617859591257	0.12481653237423	0.218442753637376	0.0065425170790112	0.137236307783776	0.0428795356854041	0.0827767815732765	0.147491842525119	0.0356325904686436	0.0876736636205209	0.028731168416976	-0.00602934214017049	-0.0480178011034755	0.0416835855521898	-0.0936122728161356	0.127695964674928	-0.139392030238975	0.0481763328852753	-0.146407027472855	-0.0187441695048473	-0.226613506702509	0.0368889108675917	-0.307164681041567	0.131545470917951	417.594015647688
MM54789LA	Mm	-0.308882217260032	-0.187097554351967	-0.251810675583602	0.000636884248048151	-0.153439806221889	-0.175581264322582	-0.0667354149074788	0.0106530117387736	0.0209123116800909	-0.165980473108445	0.121251834192962	0.0154342481044745	0.19506646556154	-0.15099678975798	0.261621129720609	0.00219028348332848	0.357525509539643	-0.112256264497461	0.26983279784446	0.131542409127368	0.220994048472053	0.00865332728629461	0.147110809370233	0.0406810031307595	0.089814757794903	0.129805010461529	0.0439491078940722	0.0661296147272842	0.0383586136157549	0.00406324899313377	-0.0438676804084958	0.0438183024273776	-0.100617495566781	0.119546909171381	-0.143487562558276	0.0479392194670499	-0.146408155364703	-0.0140025921558199	-0.257116986182871	0.0675615922719809	-0.294071391632189	0.117259873555474	373.059806261166
MM59615LA	Mm	-0.298987750789061	-0.16400906304903	-0.2488671963158	0.0151072109785578	-0.17811679071933	-0.162008537130306	-0.0697244691011401	0.0108434905152334	0.0030893703724537	-0.178739760923357	0.10736141290899	0.012832652117558	0.196806011207948	-0.158028973662796	0.309361736139296	0.0210086595837309	0.367653849279223	-0.0956518120434875	0.259454780766784	0.127307803028245	0.232301503980825	0.00236144413490847	0.134435725342386	0.0399161337469695	0.0740918233841134	0.131602772904887	0.0323713172036908	0.0524756490946883	0.0385749083202881	-0.00379573841753677	-0.0509626577139565	0.0358433067646367	-0.102982780918243	0.117126032048727	-0.140545329416373	0.0400726660375718	-0.13850173203419	-0.00578385208517133	-0.219720650626546	0.0317871113713758	-0.307093081271358	0.129732804984597	480.949556804532
MM61280LA	Mm	-0.303990319153461	-0.171502274104	-0.253808832090863	0.00364580096332628	-0.157925529565722	-0.170425367040523	-0.0751024086763304	0.0126421689023227	0.0180134443851929	-0.166186641883056	0.110265983598124	0.00891702774732641	0.206859762929569	-0.15282034315836	0.300942657986449	0.0122229884692451	0.383738330305428	-0.0917450919639508	0.259314412833058	0.101428930222409	0.226114232366997	0.00194488799828301	0.123404488178335	0.0625219430292312	0.0845740702978446	0.116914264101083	0.0372190461191836	0.0702048752650588	0.0272573617618903	-0.0132887512564323	-0.0580757947959214	0.048723306914489	-0.0919699071647157	0.102815003003915	-0.148867479662973	0.0616129701357955	-0.175164353563225	-0.00606497578240397	-0.243872177871619	0.045094396569974	-0.268926988217239	0.123344881866266	405.900175389162
MM64478LA	Mm	-0.324015941985945	-0.185619301432803	-0.257066556599555	0.00525222467673899	-0.170881931016118	-0.168844702570812	-0.0639487421929106	0.00838047883927186	0.00740229740519041	-0.156211964518633	0.128054668848617	0.0187477890473937	0.18874404801603	-0.139363100201734	0.273281832946967	0.0016849479866976	0.373076643078368	-0.0901161211758289	0.270845951470922	0.114866574533518	0.222564551035642	0.0218278699814777	0.139483335495043	0.0450727349805471	0.0994011065679846	0.129266167759614	0.042313139113861	0.0541827308236573	0.033598040777655	0.0015549157980102	-0.0468158050447743	0.0407722403392416	-0.081169334986133	0.102929502735931	-0.139396426471197	0.0210026644245167	-0.158391216915786	-0.00881078952620348	-0.247174268506563	0.0646183546373483	-0.289905391037299	0.11880678286205	432.740326843005
MM64711LA	Mm	-0.313681121199036	-0.176063495816588	-0.252324008356119	0.00603951056339316	-0.174711492452585	-0.163570864689082	-0.0734128556852828	0.0104889144057355	0.00603176128938198	-0.163786696175647	0.132569871227221	0.0148068274884962	0.193647394158601	-0.137522134599869	0.284460083426016	-0.00543542137175004	0.363483957423994	-0.0825469867123644	0.278459252920618	0.105840073800915	0.221231435558109	0.0204858489909837	0.146568479458562	0.0452133678471067	0.0935934760165539	0.135780548278196	0.0342867508824258	0.0529309577993199	0.0339944685249169	-0.00130395784552351	-0.0465773988590101	0.0329808522413569	-0.095858126468812	0.114196460338195	-0.14502347285293	0.0439764418365608	-0.153877588279528	-0.0049719076357563	-0.232407225962051	0.0268925233497269	-0.300453640771047	0.125569137906594	445.108547488833
MM64716LA	Mm	-0.307613261636352	-0.181342024927605	-0.247271157027492	0.0050410069969542	-0.154966515436801	-0.167381189035415	-0.0634842975022159	0.0136592131770174	0.0215628917001276	-0.164416040149861	0.117771443593378	0.0220967640069095	0.194986254187459	-0.153992734008761	0.290917199251624	0.00176256143459313	0.369606025049037	-0.125522742085243	0.244522581366004	0.108462879997557	0.223546269026585	0.0120918773399925	0.13585968078294	0.0541971977674425	0.0788162002023694	0.13191605471053	0.0371481710678529	0.0724211211007399	0.0370088110158878	0.00580427696855451	-0.0479362826518241	0.0455628088918767	-0.0946039553604987	0.121497006313359	-0.142763251905237	0.0461642274556709	-0.1462135092195	-0.0104552344702684	-0.234081378746024	0.0342122466819654	-0.312811917757321	0.128220721833992	391.96962953294
MM64922LA	Mm	-0.293781432430822	-0.197752524952821	-0.244146118714563	0.00326810751736034	-0.139192384802014	-0.18307260585387	-0.0655082331713065	0.00193194466456941	0.019559704256418	-0.185892418847706	0.111539496621697	0.0180211788939426	0.187074517815767	-0.161882428331891	0.281645315841893	-0.00520513434392677	0.352451164235979	-0.130238670629587	0.263286911280842	0.1272153147928	0.223302185342992	0.019961002651	0.128339762033402	0.0569022977170343	0.0781190524933598	0.146240640096267	0.0426065369323177	0.0809409969463123	0.0213154992221168	0.000118359521999872	-0.04635185217433	0.0382083750885578	-0.0965525526501766	0.127542189733592	-0.127494112672318	0.0545883023574896	-0.145113819293566	-0.00164144169738734	-0.250822196370255	0.0680429331032359	-0.300277443797433	0.122703581573028	404.547130693546
MM67671LA	Mm	-0.320062725574071	-0.199120238644808	-0.254724957973274	0.000824745718763935	-0.176879742798535	-0.174138386781371	-0.054593749844919	0.0130863789318281	-0.00406430540581807	-0.168919537416417	0.130482526079751	0.019557225780163	0.172090970799429	-0.154304926148797	0.282940357901352	0.0145855500995223	0.34996904152214	-0.0961928907239874	0.269010459994765	0.122744030060915	0.210592947427346	0.0191369819694728	0.143345874454341	0.0523094750728558	0.104786658207195	0.131275062979607	0.0502342145939499	0.0685354896980521	0.0437736993620815	0.00120007325695999	-0.0397854892657048	0.0407981100422927	-0.0787875081393863	0.114962959259779	-0.147732006147352	0.0536031097278847	-0.149637567375689	-0.0165686138175339	-0.237297015017296	0.0307084373582236	-0.293661682800303	0.125916963576594	415.051574534791
MM68750LA	Mm	-0.327317822572636	-0.185650876750873	-0.244040771048683	0.0073511637533034	-0.160497794131635	-0.18955133304359	-0.0682143435181843	0.00135375003690294	0.00796420008428976	-0.186730541737723	0.128935771143129	0.0257151962401369	0.175662680989694	-0.167193023943039	0.278841809778375	-0.000138010968182863	0.342572399529617	-0.0908070987267466	0.273693001293552	0.128656748422161	0.219969921781249	0.0208076140200565	0.135691576002081	0.0642978266646393	0.0977618920039309	0.144149454595663	0.0462412072834235	0.0759341887405836	0.0183472792378335	-0.00252514602962041	-0.0435842933372286	0.0357114411059674	-0.0821509363975998	0.122786138217128	-0.135653478604467	0.0361732626656504	-0.144490642890222	-0.0113976143816257	-0.223359120611517	0.0449994047759428	-0.296372536015002	0.126057456343265	435.797899861633
MM68981LA	Mm	-0.308127017774232	-0.166380392779711	-0.248472733494745	0.0123111295583113	-0.148836870335228	-0.18932752953525	-0.0661496349132363	0.00672032436934073	0.0243007318875981	-0.17999934701445	0.128485765893181	0.0122560633973628	0.197700033079586	-0.156673308095275	0.276001289831471	0.0061542758715714	0.365110406721152	-0.108625418388579	0.240599086569515	0.119597056039869	0.229097108821893	0.00853144340064432	0.144934627621987	0.0426197087528859	0.0744641770010954	0.141544345848481	0.0266356305706493	0.0716347072652214	0.0422940993636125	-0.00282881664927336	-0.0448114943321369	0.0354776598350586	-0.103482622142359	0.117548105382324	-0.149710399428327	0.0525234113509469	-0.145511922661238	-0.0073540986782003	-0.237584072587018	0.0488230717365569	-0.296936189693219	0.135447608332164	434.842281205277
MM71110LA	Mm	-0.331275739930652	-0.159744733890808	-0.245340542666364	0.00668653706969209	-0.171979233947393	-0.164590837320698	-0.064514932132916	0.00727721373470538	0.00469236822714807	-0.161685787636279	0.129321417513981	0.0136830694720322	0.190780561660437	-0.137939832644966	0.290128852512729	-0.00610210580248765	0.367735039938114	-0.079755309033691	0.276548598379032	0.122106709904728	0.231509617513633	0.0155848269879294	0.137100920561621	0.0452622654381742	0.0853360518743189	0.126248483761785	0.0350089665396886	0.0455048995411785	0.033060121493911	0.000868210074091268	-0.0463219841398303	0.0341449960788837	-0.097979155764681	0.11724632516331	-0.139834216229344	0.0361283053245964	-0.146028857223307	-0.00830410360079624	-0.23784028281439	0.0319030348732836	-0.300107571365736	0.115477832505336	471.58143264875
MM72358LA	Mm	-0.299394435801193	-0.183471084664456	-0.239606012803054	0.0018195815155367	-0.156966733917615	-0.190662246097719	-0.0758350271231179	0.00434817342166773	0.0188058111731335	-0.18436607638124	0.116873421019531	0.0149316767932461	0.195996506221068	-0.167975638059856	0.268258045086095	-0.00620937454379957	0.377134385443236	-0.118849679398235	0.249184341110635	0.125947580127208	0.215694573584442	0.0204782882673892	0.137251025682301	0.056859200557071	0.0869359447756726	0.155862514457585	0.0262641660329961	0.0723685108805436	0.0289360453123821	0.000587715690404189	-0.0524765967472341	0.0416224202594506	-0.0990211435718613	0.128615652269864	-0.142517197718043	0.0469491565998946	-0.149826549746734	-0.00106506507960044	-0.224136787577307	0.04321963794197	-0.281553780435335	0.138989055443075	405.229153278323
MM77464LA	Mm	-0.305180151157732	-0.184150771898528	-0.237067398339045	0.0127368175442261	-0.167698622945207	-0.185896428814251	-0.0618421996233463	0.0148337461427946	0.0193307073431005	-0.183331886537992	0.120483144460447	0.0172176137606862	0.168115597817543	-0.170414487546025	0.29661447474124	-0.00432276485853984	0.366453464917912	-0.0940040076417048	0.246337988785676	0.131097137315941	0.222656915795547	0.00936953249246866	0.135840607273034	0.0486215391155296	0.0821986930972359	0.148378270364801	0.0241285789214586	0.0584796724150496	0.0360649586769587	-0.00502346694973078	-0.0465727645824078	0.0485928379518134	-0.0925656923760093	0.134451427254818	-0.141096550419316	0.0425572271826231	-0.143799260334926	-0.00967645921728969	-0.221341871420001	0.0346877573824616	-0.301060620632164	0.135796694540848	423.032926783315
MM77738LA	Mm	-0.308955631120323	-0.176597513671447	-0.240846208241696	0.0134864105791661	-0.157522850322195	-0.175930933044158	-0.0660602823838873	0.00631821211262474	0.0247946366601671	-0.180306158111061	0.10645832416259	0.0088578138710249	0.206282761919075	-0.159279065094448	0.285572354674719	0.000650595602448	0.367417079104346	-0.108194210969358	0.26031834161471	0.125838727624484	0.211818508947104	0.0181824656732108	0.134636270863506	0.0502870181686397	0.0827492019327569	0.140551788631224	0.0285492441490467	0.0571771455931103	0.0303235661500589	-0.00284497169100879	-0.0518125326540528	0.037313377926185	-0.0977063806049157	0.123862857602452	-0.14716192104265	0.0508114269658888	-0.144875000491972	-0.00703671732046743	-0.225463740587996	0.0396313859549025	-0.298515742728392	0.137220343596588	448.757225701211
MM78051LA	Mm	-0.323981192529613	-0.162800912722741	-0.250412267595044	0.00266866520552982	-0.177081698266824	-0.169495734726233	-0.0712713449184048	0.00635927881550131	0.00893631113838411	-0.163240690912651	0.121659228791923	0.0151747102625032	0.19449898558938	-0.143035208432804	0.298770256417577	0.00948037809441588	0.378712628384312	-0.0833011301541063	0.256041049753645	0.103550628107597	0.231181810763193	0.0118789714982264	0.134443660768252	0.050530287450723	0.0899076798025521	0.128210340719857	0.0412505846004896	0.0520737730106644	0.0382467428372177	0.00304431089961248	-0.0515177484580617	0.0419398294509561	-0.100527039722267	0.114818396737694	-0.146630382701879	0.031793304769498	-0.159238954537309	-0.00824744038604933	-0.242271122027374	0.0378618486022325	-0.270717188090148	0.120736393709573	430.568284502061
MM78053LA	Mm	-0.320419475465705	-0.187903352771839	-0.249144922148686	0.00247081443654584	-0.160412646176806	-0.166713236101155	-0.0645493962512316	0.00576159220940324	0.00635652684995889	-0.146630718832008	0.128996082109974	0.00756396026199815	0.183167160315528	-0.135092618234099	0.323583761873877	0.00224495014497337	0.355926123714325	-0.092947560592344	0.26238007516926	0.116158763675981	0.231166319382879	-0.000486500088482753	0.134694042737622	0.0411252397377613	0.0796951948155841	0.124061446987447	0.034068671861641	0.0718928316387211	0.0353835847635597	-0.00193948317603438	-0.0543818588238976	0.0385552427551682	-0.0986173120420283	0.103609063170199	-0.140161857119627	0.0484510815271037	-0.14847128775198	-0.000787309000013557	-0.243039128859575	0.0520156392156907	-0.296219658954674	0.118590153034984	442.003447519414
MM81522LA	Mm	-0.290892967785858	-0.176108719225285	-0.249834219824132	0.00881030516880593	-0.144345316709646	-0.172339586463217	-0.0662626376013634	0.00899100381079066	0.0346719377003117	-0.172549111003769	0.114860837485169	0.0112606366139411	0.206951949272375	-0.148142356438986	0.276693775942266	-0.00195611983508698	0.360025393954531	-0.11389592501323	0.264683695140702	0.107181213582902	0.22535730824599	0.00727792431968883	0.135001024733622	0.0428929522351988	0.08119521291866	0.132225430308064	0.0365299509854614	0.0662842257917976	0.0396846902171317	0.00458088806132599	-0.0556036206241569	0.0443501937390898	-0.110256785058867	0.117576512728975	-0.142963126931237	0.0458216743576964	-0.143296216805577	-0.00243162431432468	-0.25689427356219	0.0632107688986301	-0.315306611693192	0.126959712676992	438.502538408247
MM83900LA	Mm	-0.301555436630891	-0.164510898905481	-0.242674136644816	0.00919726556070732	-0.152644496384921	-0.16263158402934	-0.0615145817325546	0.0088072968265056	0.00679995384079222	-0.15939477242779	0.115495803564096	0.0079089899286239	0.18507938651935	-0.153725319265653	0.333447593958293	0.0185394478339981	0.373433576163062	-0.110543920553942	0.237717260516951	0.119340251598916	0.234775908960712	-0.00882270794204537	0.1264529757309	0.0391515163283677	0.0612623162990834	0.133116214562356	0.0301713702719173	0.0588462511922295	0.0457108056519443	0.00325530992129068	-0.0479258364432549	0.0361194826843861	-0.104962223370577	0.116244885192638	-0.147305358839976	0.0469111040095718	-0.14014000069648	-0.00971612646341099	-0.239053114160795	0.0479927038233585	-0.312571766572836	0.123914610124712	474.57339238721
MM88120LA	Mm	-0.317273464298055	-0.165782512406659	-0.247898628974913	0.00543185888920604	-0.179489650019441	-0.160982299200819	-0.0737563220504592	0.00877360493882415	0.0178640653329139	-0.164725564215719	0.121182396389642	0.00709087600225125	0.200994216810317	-0.160602583308962	0.288949189368929	0.00535613155911314	0.367200150808699	-0.0899924035585391	0.251347440088524	0.129036914622995	0.219775400509273	0.0199086601493481	0.143071800788429	0.0429156900475357	0.0822531079732357	0.146498215028674	0.041099484470779	0.0434019088146922	0.0432053559548412	-0.00854331869984964	-0.0389290922184761	0.0253230558226469	-0.0942996607470419	0.1180515221586	-0.150823522865549	0.0362781702687058	-0.152104958892733	-0.00236765986479799	-0.231612595098124	0.027207792428771	-0.29075471333079	0.137721940523983	443.649368200567
MM89964LA	Mm	-0.307256403842028	-0.164428419208296	-0.254210783349279	0.0103684604579439	-0.159726124429114	-0.174486723827867	-0.070933328622325	0.00427152935029276	0.0177563204093909	-0.17828598041627	0.12751764638597	0.0229744542959566	0.190868469207822	-0.154232740178789	0.276404474721215	0.0010051924324701	0.34614417174886	-0.0956301510527491	0.266867590186787	0.116059329233182	0.221916466006755	0.0158332628396194	0.14881110629453	0.0514395831203941	0.100511240291052	0.1429337569153	0.0617106968428422	0.0838209502915458	0.0266351728350668	-0.016858020031712	-0.0497416630513211	0.0307620816493845	-0.0922416678895719	0.119965121986056	-0.153732347763735	0.042389168041688	-0.152831111785115	-0.01295517153219	-0.236847426086671	0.0390424695926852	-0.307622498111129	0.116011846041354	508.25209343021
MM93558LA	Mm	-0.306213667496189	-0.167308821672186	-0.251092480296459	0.00734666862238969	-0.156316339140502	-0.16907984758008	-0.0757059889571604	0.0144902355635523	0.0236880724213132	-0.159678281000529	0.120411059962286	0.0214076776149194	0.189985859133164	-0.143182343307442	0.306868324872372	-0.0061237525146916	0.356608335797292	-0.0966897899608989	0.282855811936543	0.111803585369973	0.219479541678624	0.0110371894988384	0.141560480833122	0.0557631409160017	0.0985591796565012	0.127810919867111	0.0307752834526529	0.047891361704071	0.0302319963729042	0.00171328374223499	-0.059123941246936	0.0511888724844447	-0.102298462625539	0.107127563724041	-0.160800164420645	0.0339981234356734	-0.156697396960445	-0.00761196544401241	-0.239147257913094	0.0418025817860891	-0.293628247059807	0.116293597150502	434.607430962264
MM96372LA	Mm	-0.302526392995975	-0.182462915505239	-0.240179467051036	0.011415651944221	-0.162095192652775	-0.174874340058804	-0.0717249966983691	0.0158235903382122	-0.000904509434178465	-0.171985205371961	0.10374126817634	0.0194528293726556	0.17560641012824	-0.159015816790264	0.311426214349951	-0.00424358095096504	0.355141472224377	-0.0778865476229187	0.285039943922057	0.117028309221296	0.238009633460807	-0.00528758463936753	0.133385418536354	0.0515540719803508	0.0879946609536822	0.15131239547634	0.0228765496574147	0.0570985303694958	0.0351235525966784	-0.00109462230722028	-0.0501232427300409	0.0393947290045814	-0.1069387668815	0.121582355640414	-0.148441007854284	0.0482591383946566	-0.152240022349839	-0.00572169879252081	-0.223510014856837	0.0331939631716993	-0.289661510501066	0.116456747125338	426.635229496603
MM96726LA	Mm	-0.283478391796338	-0.188747280493294	-0.238951239477277	0.00643777117423929	-0.145240817991205	-0.203101205293157	-0.0622823245021868	0.0144726798834481	0.0183172268194857	-0.20565822549001	0.114437808226033	0.0225459067183668	0.188629151873955	-0.189682048630347	0.296677574416296	0.0155562023160469	0.359970555963782	-0.140085071679373	0.233734592099253	0.149724952372515	0.20716568688125	0.0105329959693812	0.127210177730392	0.0525632036198979	0.0588430926659239	0.158358577656827	0.0323673059783636	0.0672551982362751	0.0372973878731403	-0.000704869214828533	-0.0518650742808979	0.0447115776119671	-0.104839092558964	0.136917014954908	-0.142430387668281	0.0541521776805466	-0.153372953463899	-0.00492217352906938	-0.223563776402527	0.0385612589154026	-0.268626502386299	0.161111357220258	419.590162851686
MO101862LA	Mo	-0.325097397470001	-0.164008074335654	-0.257426581364288	0.00624171493590689	-0.162649202373398	-0.161197405712751	-0.0706818628374516	0.0108147677347584	0.0216701235989834	-0.156550363010444	0.120915164092578	0.0152674240330761	0.203648938387064	-0.149398898201201	0.295286301168451	0.0104800787377063	0.364773178928436	-0.107739006797197	0.247493890062476	0.123301068816623	0.225192101380836	0.0172544536525024	0.138661149222746	0.0438808860041793	0.0950149514287577	0.132333292875098	0.0440592517994666	0.041648320563494	0.0331276468276282	-0.00414156242154175	-0.0505791796494038	0.036935888564728	-0.0919285383929114	0.120483336721942	-0.140335155148987	0.0345657526790258	-0.15826277107471	-0.00133900278286891	-0.234778934158573	0.0371354542422689	-0.298103074427702	0.114031873700349	413.392008124192
MO113249LA	Mo	-0.293704028813383	-0.169167243308529	-0.261220544800902	0.0131874811574282	-0.145347694024217	-0.169507440664116	-0.0542059734091758	0.00634099456217381	0.0237469788463021	-0.163110712519406	0.123177601568902	0.00803051544285715	0.213715346690354	-0.152597946458691	0.29498500886381	-0.0250605136948464	0.381789537841225	-0.0933030094639178	0.243175901917905	0.111708004470346	0.220368771933174	0.0200198144844854	0.128375136009295	0.0481142412214525	0.0675596968299216	0.123403883037389	0.0290045017411542	0.0677118970869274	0.0288381250648111	-0.0064548739387626	-0.0400200075878319	0.0311796299642223	-0.0985525445009528	0.111906956413467	-0.149895012003018	0.0500416539422979	-0.16975362447985	-0.00696886795039735	-0.247952853184783	0.0511790747388254	-0.294084324502743	0.143346461476792	379.351451571658
MO113251LA	Mo	-0.315128314127648	-0.171301368259349	-0.257997247420406	0.0192375018121088	-0.152150250244749	-0.183043569234476	-0.0561871971278698	0.00384822746153556	0.0227295121987252	-0.168547142788579	0.131874367066618	0.0111270459132744	0.205337026532303	-0.153736269549993	0.300420951567209	-0.0107176495652921	0.365752905097593	-0.0985087162145075	0.233545571446746	0.118267355926544	0.211666053843928	0.0167858158305884	0.13307234169029	0.0472946804109532	0.0676690421123696	0.13764231103281	0.0398204017150735	0.0565908316501809	0.0319178401663629	-0.00564497108158904	-0.0499391350542888	0.0427817315770822	-0.0893053802726155	0.126404369533467	-0.137838406817088	0.0471271336611398	-0.153564561104879	-0.012823500502167	-0.232846573219903	0.0357135398212196	-0.298848948047768	0.141502642565048	388.367033076898
MO120608LA	Mo	-0.28675631710415	-0.155687464998079	-0.265013896552209	0.0066939164463438	-0.149466192670773	-0.171086091271198	-0.0701474970033991	-0.00171713489670938	0.0234756349355859	-0.160769126321477	0.134712492280051	0.00866224448738307	0.2051811789365	-0.147281072935994	0.295824859394565	-0.0179663027729739	0.377453952754759	-0.118092718560773	0.234230169098925	0.119755853503606	0.228107677981058	0.0094486526690866	0.1365553174266	0.048139730759153	0.0575004383385107	0.136986366022827	0.0374836839578466	0.0780052546644038	0.0251229020962446	-0.0040779678557221	-0.0432799393728377	0.0315407572439131	-0.104203821210447	0.129167815263559	-0.139195922559131	0.0526518464602898	-0.155967916709086	-0.0150394017972956	-0.2375151818926	0.0318296760625676	-0.304101622126012	0.138835167827088	387.954219194064
MO120609LA	Mo	-0.325246299796249	-0.151540122380264	-0.258813785692747	-0.00115953189103523	-0.162066406312455	-0.158058978081285	-0.0681579436529504	-0.0135793078578338	0.0138444831964971	-0.154256903446189	0.141626231649561	0.0141764769431566	0.190517529965058	-0.134944661168988	0.296669542362259	-0.00622346927133443	0.349395310039604	-0.101252092741408	0.258534956100215	0.119612271224719	0.23747244511661	0.0221866120259983	0.153845555359304	0.0585550089061816	0.0846540433237375	0.149300296691633	0.036823062906399	0.0369320446366984	0.020215161656641	-0.0039914726331537	-0.0351469768353628	0.0184779996857806	-0.0920105374569964	0.129999294469722	-0.146033827519141	0.0371942552673717	-0.15431573240897	-0.013314988459955	-0.22917815391947	0.0394436119019971	-0.312628658081545	0.112443656178188	392.817417904965
MO120610LA	Mo	-0.321103566395018	-0.16890411352799	-0.274184264144339	0.0121046448373654	-0.167192020671532	-0.147701331390046	-0.0731915283938586	-0.000522878271870731	0.0127760520533864	-0.148837842499196	0.128319077180884	0.000247809533477829	0.195830106503863	-0.139331549416429	0.305105124977769	-0.014219977297523	0.388616889393365	-0.0818510413708842	0.248027764902671	0.114126285092951	0.220665153568036	0.0263675419963245	0.141105697233851	0.0561507970965743	0.0789683904281682	0.12028820056491	0.0414199151245037	0.0490846964647826	0.0367055182594357	-0.00721309679502423	-0.0534382101744394	0.0256505220922025	-0.095956316437111	0.113176293201268	-0.138857256488429	0.0421615605668191	-0.154186977137892	-0.0110448162782132	-0.24670914139553	0.029968062867455	-0.272720408387781	0.130300232533046	373.621529919045
MO120612LA	Mo	-0.308446152384947	-0.146902604331538	-0.259496229931564	0.0140232703117107	-0.161243901123158	-0.161325861451167	-0.0644334701179798	-0.00317508193973444	0.0145564982643067	-0.155390837119228	0.132586397405756	0.0148827573018198	0.213721655554727	-0.148111409855901	0.267095680711453	-0.0088640929950164	0.387750715707124	-0.0828082487608384	0.254398580916612	0.104750670878494	0.22863970598236	0.0194657317947462	0.143423647935087	0.0452572606139477	0.0775148640907203	0.132376019707453	0.0380740560568931	0.0534577420835426	0.0355104477423268	-0.012454106456134	-0.0440753974935362	0.0245957917087601	-0.0974265864324065	0.110851503324827	-0.142709534926416	0.0386265830988954	-0.162367381517421	-0.0149474298924156	-0.242609643256539	0.0478495761203803	-0.310463953183399	0.127842765857398	405.749981662412
MO134901LA	Mo	-0.33364404003455	-0.144606881800101	-0.259874892494592	0.0118165033410969	-0.163935478106156	-0.131853735427612	-0.0835020052001852	-0.0161111637233344	0.0323388249363503	-0.114561893996734	0.112933424856146	0.00121012762748922	0.224662095169085	-0.11285847984713	0.271504609367528	-0.0195268885953947	0.403339575915217	-0.0653874160224779	0.280288800351085	0.0940021696580668	0.232289179974945	0.0156025448713045	0.152680650166919	0.0361729159979216	0.0849344704992256	0.113016991965702	0.0295088963337393	0.0396553720953025	0.0285699842739761	-0.00835360777016604	-0.0300094216388555	0.00690355687985328	-0.103462244791648	0.104764513143699	-0.152377581264388	0.0241279773571531	-0.170301605105905	-0.00268480432793855	-0.246409557795412	0.0423016723881281	-0.309533685412523	0.12637052618517	369.57478784344
MO134902LLA	Mo	-0.354097247975135	-0.133855293462285	-0.264202618255419	-0.00689150964112252	-0.188111504153112	-0.113197175165413	-0.0516856943302036	-0.00570396696586677	0.00417293679939978	-0.110584512889269	0.131302447084754	0.00331940268539591	0.207217617998033	-0.102771197205365	0.318581152488249	-0.016151227005913	0.386262495026677	-0.0622433596122566	0.279678448255321	0.1086217828493	0.23406026057226	0.0140860838973703	0.147504248517551	0.0482737347846784	0.086317147968327	0.094907091067269	0.0473826567335095	0.0367435530445512	0.0209467197881179	-0.00491652397040922	-0.043691458904972	0.0244431330312577	-0.100077432510603	0.0841151133548385	-0.14163759151304	0.0268677142041064	-0.152459477433452	-0.0203034195424236	-0.256784674554969	0.038220934660078	-0.310678431601293	0.0970196418814773	360.196903823186
MO134905LLA	Mo	-0.316757317808223	-0.18470873537898	-0.229213881831593	0.00639485621604273	-0.153719012391296	-0.197034189726847	-0.0689747342733398	-0.00833148712836732	0.0111281001710519	-0.190706390693492	0.12326270780961	0.00353235068634873	0.188359176110171	-0.16669438391557	0.265537056314794	-0.0310454938840505	0.371400606832107	-0.108215681440854	0.249193816565273	0.14258916706822	0.213170621274572	0.0435612578740849	0.136941763470895	0.0641133001180274	0.0703647083882664	0.159084847606325	0.0311167844297068	0.0551080171071449	0.0320176672889697	0.00649121893144085	-0.0306452184384637	0.0284951180662949	-0.10104622684604	0.139914103291959	-0.141485113668372	0.0521391290149378	-0.141334740737943	-0.00442829536458422	-0.228386683013974	0.0440027500040689	-0.280930079646174	0.145738541547851	374.301889872206
MO134906LA	Mo	-0.318505227554862	-0.143858704709218	-0.255080599849768	0.0111250428670227	-0.16772694291803	-0.155683629113144	-0.0671985582877643	0.00674855564217669	0.0207450574687134	-0.1503386111677	0.128450474687162	0.00922232192412847	0.209543903123814	-0.140098439340712	0.293398166452971	-0.0108162326448641	0.396023576473346	-0.0881840844836054	0.244886944073509	0.111970592841959	0.216601922310708	0.0110486548226047	0.140326689230672	0.0427112397637469	0.0741718480177933	0.117764201355525	0.0359537981142494	0.0541167195872071	0.0373230034358327	-0.00222489845108702	-0.0439376354344734	0.0273324123803685	-0.0974834243160666	0.108901993512741	-0.140859798352452	0.0406991942800889	-0.149058212593625	-0.0125809389768752	-0.238353505707402	0.0442998183224515	-0.319221478374327	0.117844791587186	411.358261188005
MO134910LA	Mo	-0.293626856647472	-0.201151127714069	-0.242717280093545	0.00380698340318748	-0.149139330413957	-0.206515912908511	-0.0510971035768911	-0.00413393105116302	0.0224553708932583	-0.197622899579952	0.120152948509906	-0.00304895415701727	0.195249148607734	-0.167788853684639	0.277365482912845	-0.0170082764356138	0.347540602522542	-0.128750696114921	0.220321876483774	0.138623201221571	0.219305383678671	0.0281118358850154	0.143856340311908	0.0455757379970861	0.053387314230894	0.166218577526074	0.030069374573945	0.0807020471422405	0.0415240247564453	0.00377989103346959	-0.0354886728979302	0.0396775993856693	-0.107658637557321	0.159299435858587	-0.137209710707744	0.0558053729574684	-0.151138503144997	-0.00657813468852275	-0.214523054779444	0.0390817999003491	-0.288628717662622	0.17191630402369	382.835411607851
MO134915LA	Mo	-0.294647872777541	-0.18431192652023	-0.244207599777888	0.012134902694473	-0.144111899592447	-0.193117242852817	-0.0622820684452364	-0.00586503391998366	0.0202127626644197	-0.189258794628943	0.140067428988349	0.02284983893265	0.190368302888058	-0.172403075120723	0.269347665973885	0.00961613985769821	0.356625803666225	-0.120965781155633	0.247645369960418	0.127007177621629	0.219852641945815	0.0301508409018365	0.133710884255452	0.0601768916748868	0.076288763590519	0.144613132974215	0.0306361818491905	0.064424139955336	0.0300297072970134	-0.0149481760636622	-0.0502854728526626	0.0280566735451408	-0.0962805177822961	0.133146346564613	-0.145111835068345	0.0398801807919187	-0.147176698783544	-0.0103632546902549	-0.242008549916294	0.0649464162557258	-0.288672998083092	0.154230603182124	379.015014151657
MO134918LA	Mo	-0.310164475827786	-0.16263611819003	-0.251481237265599	0.00481084109057852	-0.150160195858224	-0.181416987433031	-0.0644378414184556	0.00377503470556454	0.0252629865671819	-0.168851853023819	0.118535758298201	0.0116845309856387	0.202100668537016	-0.147526339969281	0.290372671504902	-0.0152130723621713	0.385178076907607	-0.104388278103265	0.223770347061542	0.124661294853779	0.226020992696699	0.0013362078445606	0.137194321837688	0.0418570151099832	0.0775841274970388	0.130883750457564	0.031691661192118	0.0774301949860567	0.0355138137462062	-0.0019283150635152	-0.0478169700019319	0.0384080488502606	-0.102121017078365	0.121752347674688	-0.145143851125485	0.0561069931236619	-0.151728497102569	-0.00639050578073955	-0.234865185206413	0.0394461252574821	-0.29530615496137	0.136199084986034	407.170141107527
MO179087LA	Mo	-0.334216853031248	-0.1836997775196	-0.247652864048004	0.00496934069564152	-0.160483591089206	-0.182128278203804	-0.060042213531963	0.00655413601451541	0.0122780599611229	-0.175229122763817	0.11647648589798	-0.00508014650185869	0.199367807152437	-0.15716279570186	0.270672960298377	-0.0019452887592627	0.363108716983194	-0.105066617354554	0.253070361186543	0.113430883022581	0.218013138625966	0.0537198951979481	0.153083854190555	0.0464328835189249	0.0808551048539381	0.131497331440141	0.0441373113987596	0.0660809726675415	0.0330087519951032	0.0112819496763299	-0.035080146609213	0.0474550104448763	-0.0871542079819849	0.114501235819905	-0.130762343464632	0.0421924238058458	-0.168922975933834	0.0123230145754804	-0.214756015977939	0.0336906132081802	-0.305001340875948	0.126182336716847	370.183866798778
MO179088LA	Mo	-0.311042297970686	-0.171588396591915	-0.260348245925512	0.00283213833041282	-0.174807978730437	-0.163371280129964	-0.0766254213501055	0.00222539793787858	0.00281315672597409	-0.155084408339099	0.134395950097215	0.009462181514064	0.197282256849369	-0.139569909655777	0.292379279033692	-0.00445600410858563	0.383389244830769	-0.057861905311303	0.256163754681981	0.0930207607196949	0.235099937579024	0.0217086938115944	0.147977272265816	0.040614919528049	0.0861696341504718	0.1117685106327	0.0385310215374541	0.0506863072963971	0.0273653254925741	-0.00940365858677776	-0.0525933270718138	0.0339941124714044	-0.0886765353306226	0.118412649613559	-0.145660335691995	0.0487450252034712	-0.163391340060477	-0.00493163661790629	-0.241949021467054	0.0459772195477927	-0.286472329645639	0.126819282734309	394.193450212553
MO190202LA	Mo	-0.315128324832847	-0.153926069972633	-0.247928134740554	0.00590112464690707	-0.15506183295606	-0.166051439246433	-0.0695157495598464	-0.00707846320216575	0.021702669600334	-0.165200484614231	0.121530112371142	0.00455857160921104	0.208270232212501	-0.151042469579285	0.305137415707087	0.00505238349260288	0.382610432557632	-0.104166585198845	0.239819070476313	0.127488217042354	0.219799543335795	-0.00464979535435587	0.134605470347988	0.0383771492799036	0.0565311494835172	0.133856742223382	0.0258820150399096	0.0687182846377638	0.0358208775988781	-0.0120601265739924	-0.0556797684600717	0.0427285119834225	-0.104567566702017	0.125376096224998	-0.14468391351265	0.0538090629211174	-0.140963033502071	-0.0129153218857595	-0.219394246972276	0.02753087591004	-0.298786417492701	0.143693735655997	437.055842569127
MO190203LA	Mo	-0.300117939197384	-0.172683995954017	-0.248013268094469	0.0144859956903042	-0.151334525745199	-0.182176088457671	-0.0648803311076468	-0.000355568206030776	0.0265136969457996	-0.172289749426415	0.126163600087509	0.0106407286016278	0.195697782263489	-0.157166501765659	0.284559700762859	-0.00949567277227538	0.368067063462873	-0.114729254576178	0.233337291721412	0.142396748049171	0.224143538630011	0.0115335927619259	0.143997468087975	0.0437575900809197	0.0690008747820085	0.15151528500301	0.0393054710095398	0.0629066531181701	0.0255286590388731	-0.00743295253210305	-0.0412401296262237	0.0181429297372336	-0.0976376596974788	0.127916848895626	-0.147030077559312	0.0504632212394228	-0.156504986412366	-0.00577658656367235	-0.237223928834495	0.0497520074054477	-0.292332300517773	0.138594769671163	407.288361635598
MO20105LLA	Mo	-0.325181239228767	-0.181194380829729	-0.250146054659418	0.00779141272778045	-0.168688061540318	-0.184437937750634	-0.0657799755531968	0.00453264866134612	0.0099016652132489	-0.16386616675893	0.120837086575059	0.0135269704496033	0.18360575475561	-0.142380846048972	0.310295071740851	-0.00333294219669028	0.363104051505554	-0.089010855639565	0.246456139828841	0.132472214889653	0.241644891853919	0.00920284248282078	0.127567216314002	0.0503089749065862	0.0792425777047734	0.132624174899201	0.0312449024351891	0.0501807886690245	0.0287527394015279	-0.00512973202177812	-0.0476979153036361	0.0341748628124267	-0.0991200026144723	0.127175003758258	-0.136878804928542	0.0453890284881986	-0.150958870899355	-0.0179127672815296	-0.234517667814224	0.0378832543992838	-0.263683504786648	0.142003451383644	401.802486422419
MO20127LLA	Mo	-0.313051460187517	-0.176143896624239	-0.26646111409945	-0.00494890922014256	-0.164785394149635	-0.148422900514938	-0.0773832707491227	-0.00295304736201954	0.0131071206435498	-0.124874649496343	0.130195572982358	0.00864714442396763	0.20538661458529	-0.128948880958671	0.314151648148776	-0.0135057565614533	0.393851499972057	-0.0879686845358745	0.256566268810204	0.0977946091144088	0.208255855077083	0.00203654592003305	0.139038115736263	0.0445908482663525	0.0834227995665497	0.121670002340897	0.0291461281168656	0.0562125644799243	0.0392827228096527	-0.00129560365352173	-0.0540027756440245	0.0463525714367125	-0.0923841367321004	0.112830576022031	-0.159708181488865	0.0386508077790271	-0.162976055992547	-0.00429248253240431	-0.24076162223201	0.043623971716185	-0.280890335173376	0.120945169960068	408.19066506673
MO20133LLA	Mo	-0.312399744234521	-0.17591972807671	-0.25720094164626	0.0155095952448713	-0.15709970569096	-0.176208166613188	-0.0583596601995132	-0.00219532064598122	0.0212969810733246	-0.169315824473414	0.137897372127004	0.0114368105531251	0.198404243311465	-0.146743526361252	0.279507016086657	-0.013655971518359	0.368110656474303	-0.0984501589625743	0.237959506555303	0.106605607218226	0.227225665106329	0.0135733005968963	0.142286075434398	0.0539043559095279	0.0719860513657527	0.140196594887219	0.0346989533753621	0.0818121807604341	0.0424901168924682	-0.0122595864559897	-0.0478800613361446	0.0302561798266047	-0.103156707892213	0.125676843605364	-0.14501687323887	0.0590256129958711	-0.149405023858363	-0.0150156766280096	-0.238244728931281	0.0407807463787739	-0.293099190774237	0.130986131758565	381.743119812014
MO20135LLA	Mo	-0.272294424969481	-0.180389527564627	-0.256714979654243	0.0179537606171475	-0.14584480874465	-0.201162653474129	-0.0671902114671023	0.0144188731049655	0.0134975020997942	-0.195074035608678	0.12017261943021	0.0138622209753644	0.207463542939183	-0.186029200079684	0.28387341004734	-0.00441198948913763	0.348102943488699	-0.108689408984956	0.227582278131985	0.135640529351114	0.229521083347139	0.00342614869139357	0.133158023283957	0.0489629936554851	0.0767502632601207	0.152071964380015	0.0238597469827285	0.0962482626788295	0.0336580291974196	-0.0184979911588231	-0.0457454075860622	0.0351372625803468	-0.0859073954664386	0.159563440137797	-0.154319301507442	0.0507617276322171	-0.158834697871634	-0.0171969394800927	-0.232338459487692	0.0408835153312288	-0.278449755453826	0.142521046704223	384.316337954877
MO20148LLA	Mo	-0.284878112756474	-0.188866451653784	-0.253361074390588	0.00858907811210425	-0.135283897036722	-0.187014378458719	-0.0675485293025977	0.0102456329522905	0.0257943387838518	-0.174810355684377	0.120252728396092	0.0192665996837295	0.201286919454433	-0.161694374787305	0.28648791916627	-0.0140126638194325	0.362413025331722	-0.110820927356715	0.23917109322733	0.0894070499621449	0.22188840061693	0.0158056094353976	0.132644047918146	0.0538348967746845	0.0816497789279806	0.137673536066983	0.030282192921845	0.0693250523640129	0.0414237692446955	0.00479501100525646	-0.0555872658603186	0.0519972014644262	-0.0966734042115897	0.131617863842424	-0.147897390654068	0.0608657584704389	-0.146363624749608	-0.00422438368570561	-0.236319076180107	0.0458393646339812	-0.319381838847221	0.142180880678165	416.054369157732
MO216761LA	Mo	-0.3089271812425	-0.186434802816357	-0.254556222030141	0.0135673975185832	-0.154073527416771	-0.189554784401878	-0.0642451541482311	0.00444112451526688	0.0155435616535238	-0.182945915533568	0.123111244927609	0.0232603248612548	0.199390288347684	-0.172088384580535	0.280966994473527	-0.00780568683726133	0.367561973091684	-0.0905835882083653	0.237869194084567	0.12634584152581	0.220038805243171	0.0226844627088676	0.133880291744353	0.0499961461373141	0.0700204962762023	0.138969866710682	0.0407044826889387	0.0613120641090895	0.0231917969915366	-0.00911204924844588	-0.0400076280224638	0.0271682490831289	-0.0886319008804524	0.131340015515672	-0.132167588718453	0.0494511392255606	-0.159904452316573	-0.0117236708755083	-0.229569743323588	0.0445262619188334	-0.280195731423626	0.157185988671855	363.037057009205
MO44275LA	Mo	-0.322732006470411	-0.148443722970819	-0.252416628274531	0.0173230069555194	-0.165377277960094	-0.167397527084898	-0.0656816029143707	0.00140231439158015	0.0186126796682545	-0.168671814374053	0.118335630551049	0.000133012431695749	0.204630011713988	-0.14784623734735	0.285227961059821	-0.00395732184875207	0.370226054336925	-0.0857282497997155	0.255635635776615	0.127912834758274	0.245659128597681	0.00997829679562907	0.139477477582452	0.0471402760252843	0.0668076560687225	0.126679949828444	0.0287121606331169	0.0670257164048202	0.035243736051939	-0.0162250249959994	-0.0515879120985996	0.0335702297597926	-0.0973694341603724	0.116084341882747	-0.137721564335003	0.0465885724644868	-0.1438208942656	-0.0173059286117045	-0.223451284208742	0.0399926337661314	-0.308409527352844	0.121744641568886	408.486987611134
MO46450LLA	Mo	-0.311638112717816	-0.175967364986281	-0.245762133484995	0.00323110252407909	-0.168750194201502	-0.173440914594582	-0.0615606461405018	-0.00140605318537762	-0.00139969479897925	-0.16062571428525	0.132252294149312	0.0205476928704045	0.182167083731921	-0.15687640205033	0.330604811221118	0.00792807203443824	0.363891981860762	-0.104091965012778	0.244647529559704	0.125638131800734	0.212305744859769	0.0156858037103052	0.138961749716394	0.0515018032810779	0.0666460416949614	0.150806757614504	0.0327293855405188	0.0524440924077977	0.0243146409567586	-0.0148873327319701	-0.0514347039922595	0.0356124767928857	-0.0914774463548657	0.135449931387131	-0.142093305858191	0.0358032125609763	-0.151157246312434	-0.0231605198491626	-0.225518257388908	0.0345699592615709	-0.277729522040767	0.141237230449827	430.610087688442
MO46452LA	Mo	-0.296058873058151	-0.170416731741222	-0.236702507090085	0.00959614567962067	-0.148887713849168	-0.183537411248783	-0.0677231002793392	-0.000725747709301065	0.0173184289080113	-0.180265833827468	0.106662698243577	0.00529693460669242	0.197123264395559	-0.174202431670244	0.272870856865441	0.00309316334355822	0.368586181078825	-0.119152270368998	0.245194864393225	0.128328637180851	0.231888037732012	0.0220130280621928	0.147311545352119	0.0544449454307982	0.0707473553314663	0.154976455305921	0.0329273040384119	0.0486653565083615	0.030358873058934	0.00228618142504172	-0.0351685650526216	0.032074627618261	-0.10085257210707	0.135356281185906	-0.144182358116865	0.0507693947476801	-0.154897192227526	-0.00105255905099519	-0.223245887408369	0.0613656077469767	-0.313270640208388	0.12108622677515	367.885592982125
MO54439LA	Mo	-0.28874718966815	-0.19779765923505	-0.243185402245455	0.00656065144030762	-0.144808079533251	-0.186020341761377	-0.0667347267762336	0.00619729354456265	0.0219216124314338	-0.178135486777016	0.117977478043487	0.0155625237018065	0.191363883020964	-0.167829319311185	0.282705874877159	-0.00963879252090755	0.345272817702906	-0.118233794298634	0.254200081023202	0.112277564566039	0.222608773169608	0.011844706220946	0.138861470589757	0.0654255579732806	0.0867721955182366	0.135097136261346	0.0354552183172899	0.0895086088113547	0.0401269304746891	-0.00278328768347606	-0.0488426465075052	0.0485747545019808	-0.0976092339304827	0.130798623233723	-0.14745500829965	0.0672608142543967	-0.148893109243547	0.000867076457849022	-0.238163792261154	0.04716356105394	-0.312827146703301	0.123299809566111	392.71666752556
MO54442LA	Mo	-0.307145490060022	-0.167423051513666	-0.248215423310571	0.00471650481594723	-0.147354403059976	-0.174089556170674	-0.0694394256676519	0.00877804949786998	0.0196309336713234	-0.161145323310615	0.119150136866313	0.00927263789549475	0.193378499107229	-0.156527386280914	0.309162598078485	-0.000591001208623018	0.364073695426538	-0.108285774890308	0.247027149869418	0.110447406846305	0.226039082372638	0.00818571150405233	0.132953507990252	0.0434904862869445	0.073701084789605	0.133818974240127	0.0368008294725734	0.0739916626467026	0.0416817280394404	-0.0004032476904039	-0.0548352509884177	0.0505368222355296	-0.0991195807875543	0.113843896378724	-0.140787867476818	0.0570612286998535	-0.147166043183193	-0.00341309499257216	-0.234943691525922	0.0338972681660799	-0.314592069623687	0.123837786844145	395.249408902904
MO57038LLA	Mo	-0.303633574482169	-0.161827560670206	-0.251050978285095	0.0192732070065555	-0.145744151807935	-0.185755577597247	-0.0594400142411848	0.00813676475059462	0.0201514350719626	-0.16317441903499	0.127078225110643	0.00996135491073654	0.206663705241767	-0.15874323190399	0.279841908225668	-0.0139626667056065	0.370126224017008	-0.0972730056846219	0.228641196831523	0.123508762929185	0.220352948059958	0.00957088648194328	0.137580040686994	0.0410159662164755	0.0706716591371914	0.13970722283673	0.0366739456478048	0.0698956422891016	0.0492394843521145	-0.0156023880974707	-0.0334889533809095	0.0236083033645873	-0.100349413647099	0.130049641832131	-0.142156674792781	0.047344095749583	-0.150201132310138	-0.019956356575395	-0.24312398915203	0.0529156233034678	-0.317831890283292	0.141307734598436	386.913303935009
MO60372LA	Mo	-0.308923679513605	-0.20281118689954	-0.246585380716801	0.0023078098404978	-0.174815824438923	-0.202644268702644	-0.0647118184946992	-0.00576958621581695	-0.0121554487366598	-0.152323035310271	0.119596525010894	0.0327416247588326	0.158399107112014	-0.151478330020678	0.307543909171184	-0.00217888336214872	0.336832656779435	-0.0944069613769293	0.251877155656849	0.142316433802162	0.251945144697706	0.0083629286821642	0.148686183499242	0.0467180753207211	0.086169556341091	0.148558918863201	0.0365211130853819	0.0736332105097634	0.0314043610855996	-0.0113452761466493	-0.0421441177168977	0.0239782013456125	-0.0822224162873001	0.135986661190865	-0.134518137108154	0.0423651291470204	-0.158261787753917	-0.0204992638252498	-0.233875308208929	0.0460361677179397	-0.270761793463509	0.140451630681147	374.630993048334
MO87782LA	Mo	-0.305356533804376	-0.182153867960902	-0.244098626384676	0.00961483881880569	-0.156489242533307	-0.190361131869272	-0.0660807169867144	-0.000762102085485173	0.0232617395092342	-0.177457743514502	0.116173185091526	0.00611130670705746	0.200118354314165	-0.164311047455483	0.290823627173441	-0.00988968518569873	0.373529289816076	-0.118657000580097	0.227612142892192	0.123793450639566	0.202481695742639	0.0230636709378981	0.130888731418609	0.0460393143678694	0.0688084398566572	0.15616424300942	0.0364329671644208	0.0765236040126739	0.0453131786353247	-0.000335003824291745	-0.0459770244454458	0.0329025302417247	-0.0941524595695386	0.133208870585265	-0.132129614604055	0.0569093182749472	-0.145657055723008	-0.00655389612466184	-0.224219811263894	0.0403740011114191	-0.30128226629927	0.145776329893747	342.823847589678
MO87783LA	Mo	-0.285605287149646	-0.166754383302489	-0.255253949929812	0.00723923612786223	-0.14530702484693	-0.169936605289198	-0.0766689691882966	-0.00173936242919457	0.0232130839482744	-0.156995269254363	0.114938261290765	0.00375173328643161	0.20200066399121	-0.153636603306095	0.307939896133479	-0.0182543475680675	0.374785008221195	-0.109423099595745	0.245994378900662	0.106463262080717	0.229711046765184	0.00854655558743767	0.130721930598769	0.0423716479563238	0.0699867642088811	0.127261655888552	0.0355804865262422	0.0826825075762011	0.0391174191055631	0.00773753713567792	-0.0531043259524777	0.0499798324839591	-0.109304050027166	0.121556624667349	-0.140217488312223	0.0589528758396214	-0.153496283944593	-0.00246323411535051	-0.243672674530866	0.0492257473164145	-0.311358885808216	0.113433688913954	414.8948231609
MO87788LA	Mo	-0.306609047338626	-0.172267758434668	-0.246980968631977	0.016770449331327	-0.162762754244615	-0.170818322738681	-0.0601380835572353	0.00358377073750037	0.0129262288938964	-0.16632322579775	0.113145502760203	0.00822224269453316	0.198884675904925	-0.152669316643522	0.310652090927049	0.011436805797487	0.374378318634933	-0.109164250311722	0.241430853693349	0.120220234123631	0.217849314655484	0.00706173833623943	0.127248927367287	0.0415269078493145	0.0690121262794892	0.130163278363774	0.0359311439684693	0.0638318475307828	0.0368675638031208	-0.00444715789759092	-0.0460305823914082	0.036881647070404	-0.0895669469274264	0.127102549193004	-0.140324363249007	0.0496211854123445	-0.141259696956351	-0.00880535663633067	-0.231012011351066	0.0402299854724725	-0.313642292240496	0.127842746547451	411.65369171764
MO88901LA	Mo	-0.320839437692255	-0.181367463931615	-0.250126831941191	-0.00344371248951065	-0.175503793001467	-0.175047192596674	-0.0628935238613246	-0.00377570587078451	0.00607828350339187	-0.164917545894203	0.118990985582526	-0.00249176064071186	0.188196050510305	-0.143233779759542	0.306205221893614	-0.00284377434861949	0.364896458855454	-0.0906514251195733	0.257724662846596	0.128726830160906	0.224009953728459	0.0158587022522882	0.136129359801185	0.0450604954989286	0.0656651491332351	0.142220057452315	0.0318827601176437	0.0586465818329388	0.0434788054735934	-0.000460215746399998	-0.0347408235034656	0.0317113507657491	-0.0998276179395628	0.127264958496009	-0.137373931415992	0.0506577450952971	-0.161463427888862	-0.000695702306589215	-0.231631825140045	0.0290853633526932	-0.268856479061837	0.139696193797097	357.135961838199
MO94423LA	Mo	-0.300919981019454	-0.168304318280255	-0.252875144475461	0.00823977154593505	-0.167612944058379	-0.1762582273385	-0.05990743308	0.00777276089950465	0.0147470270123249	-0.171914491728656	0.117165771861415	0.0145221161698265	0.206825001479782	-0.148952990273564	0.293004136844562	-0.0152642925467358	0.366486865997423	-0.0959294284179811	0.240989822438505	0.118338916358987	0.234721785847658	0.00857781167198113	0.134200041185014	0.0464684550556727	0.062647379524557	0.145427912729389	0.0318563500958694	0.0634247173467422	0.0398342485407042	-0.00928092733270406	-0.039872321476598	0.029408339370212	-0.0985110151961708	0.131463140335021	-0.144711928776885	0.0436609999052531	-0.147837055820499	-0.0112238824870765	-0.230539796681069	0.0377797867515693	-0.2996908102433	0.142043830265376	384.157705711005
MO94425LA	Mo	-0.306298427554282	-0.155588716272424	-0.255426821654021	0.00492656620886486	-0.149342247627465	-0.161316661526448	-0.0722662579797416	-0.0000238195479125361	0.027850031739279	-0.159472630553691	0.134156170519238	0.00436363128123342	0.212491114280468	-0.149222000121509	0.300008327791097	-0.0167178461379975	0.367023530295724	-0.0867438041139962	0.237044545873492	0.106735581596001	0.234737188506487	0.0111455160495967	0.14150730860129	0.0413774434571395	0.0602178364121597	0.125583074628903	0.0329090318875099	0.0626986362823538	0.0391014283798889	-0.00134773388417676	-0.0424964903435867	0.0335572082251259	-0.106193335204699	0.11563610445337	-0.147540680949847	0.0487368445224493	-0.155866916008934	-0.0113952002160523	-0.240174108839492	0.0424038430124091	-0.311441228124567	0.14466396265676	399.435196484331
MO94445LA	Mo	-0.309962386738633	-0.171881333013512	-0.249862956961557	0.0173702087766005	-0.148453712659933	-0.18088980473061	-0.0629724255063202	0.00829243567831572	0.0166272858415472	-0.180111074558069	0.111644117904565	0.00302357461998929	0.196326696025163	-0.160538870759324	0.302321654658929	0.00621762840536742	0.366309669735075	-0.112035860010188	0.243914139402018	0.128996851136597	0.234510745849764	0.0132040418851858	0.130847140655774	0.0416578098759922	0.0695784110506076	0.13680043350919	0.0153984960808658	0.0789000474906217	0.0324790030616437	-0.00153544778529718	-0.0473078158707866	0.037143989350617	-0.0993081316241381	0.123725302762889	-0.141978285018545	0.0544964877756318	-0.151466092079437	-0.0130526087001561	-0.217415718042271	0.0368893547532583	-0.291229835764331	0.133326833536901	396.50328768228
MO94447LA	Mo	-0.298619173643425	-0.171642248260818	-0.252384933022366	-0.000774830055664594	-0.154484756300187	-0.174916213725175	-0.0699362890730809	-0.00353445879563323	0.0226570530564607	-0.168508038615161	0.116760785547564	0.0140362393739292	0.208597634484328	-0.162639324404564	0.259248809662886	-0.0156134054263986	0.376995148182712	-0.10854173365687	0.252927389050757	0.117325223448578	0.225862361521089	0.0159314527952594	0.140083057512795	0.0567291538067258	0.0776554014273491	0.140240141881013	0.0321014559398153	0.0724282228986033	0.0305599381257793	0.00183283295787497	-0.0440526001509031	0.0331059480931979	-0.0936349239369953	0.133445270142957	-0.148536869365704	0.0574017213059261	-0.152641495498094	-0.00713537807922723	-0.227065326827375	0.0270802310355436	-0.302092666693402	0.143749193279903	340.691873077349
MO94450LA	Mo	-0.312714957624493	-0.151868461401781	-0.264304738619326	0.0120868511132794	-0.149511504835446	-0.170761661126259	-0.0681708986572574	0.0103505372427093	0.0262918308208248	-0.15873890401374	0.122396391118577	0.0106711528643342	0.210043161525188	-0.145780518901508	0.290630352799816	-0.00499209384248646	0.383116283472937	-0.1098486870296	0.244617494573018	0.115928408709896	0.208146213829558	0.01240678693478	0.140560999210445	0.0396134929433431	0.0769832716405132	0.126310706140539	0.030340296044733	0.0645707260686483	0.0405370918740454	-0.00138354669868541	-0.0473554786252325	0.0395834465006021	-0.0979242480727596	0.106334964819477	-0.143134203499762	0.055468763185793	-0.143220124324143	-0.0143177162589785	-0.226727818777832	0.0352050968341253	-0.320599413873404	0.129160655915512	375.790848617634
MO94451LA	Mo	-0.323313253612689	-0.169843303431611	-0.257936920055105	0.00219495804589827	-0.166299203709846	-0.169572032952607	-0.0601134219866552	-0.00594981926567193	0.0174740110338567	-0.162827082180808	0.126367696382169	0.0103713216884465	0.203876227244962	-0.148904845217581	0.297729505689553	0.00539217461620957	0.360183595967742	-0.0906363850985197	0.252617872534744	0.115421131169827	0.230362907507786	0.014595514642391	0.139558516543956	0.0486380336084726	0.0693398803622065	0.125574832897861	0.0383256121944549	0.0564120246374284	0.0316154648427265	-0.00862062312473122	-0.0584831872383473	0.0495356286098258	-0.087990759738736	0.115638915697693	-0.138082188257866	0.0542657423405393	-0.149898406000007	-0.020259478301853	-0.237304713363846	0.0474800619512935	-0.28802923634106	0.131093229667496	414.637765031691
MO94455LA	Mo	-0.314192337365179	-0.158997985822169	-0.253616503981982	0.00912163077974813	-0.166658856533972	-0.156564347706596	-0.0612163133638527	0.00215860551554664	0.0193460516002893	-0.151693439124411	0.124840431730011	0.00703898857550177	0.201255865167323	-0.13801478675877	0.316008300058444	-0.00793483653803326	0.367165569491919	-0.0675059202804739	0.253551829172146	0.10230428752871	0.240218323697011	-0.00473828605176052	0.135770141939531	0.0435630990998009	0.0741936106937942	0.123667551817391	0.0324868706236816	0.0454280213094075	0.0306447858889479	-0.00342324784712093	-0.0484144541123566	0.0329552645780195	-0.100805673376031	0.119830586179351	-0.14211831049212	0.0442414592957547	-0.150876692387031	-0.0144086616277834	-0.246014110809561	0.059709337360494	-0.311568527641011	0.113262679717393	372.338939293603
MO94494LA	Mo	-0.31911952953053	-0.185666109514376	-0.24797673103129	0.0223251355276724	-0.170598076786318	-0.177194737562806	-0.0650532313966513	0.0100866610691384	0.00176414424610467	-0.173323129362094	0.116840839444274	0.0140185175548221	0.190184223310614	-0.149369165018485	0.306339965438457	0.0122585724085965	0.359457389320156	-0.106450862604751	0.256145684585258	0.130068698970168	0.224456238910092	0.0136975874913844	0.132744491092747	0.0626653492828242	0.0656533840073244	0.138483414196653	0.0404116851257925	0.0516857755267261	0.0283800053772208	-0.00459709158760528	-0.0299050340255629	0.0208049915763193	-0.097152444983438	0.125144576534548	-0.130969630532758	0.0411463926834125	-0.15438411026385	-0.0208940609973887	-0.223332179562386	0.0396402813407207	-0.283887082745255	0.13546920248452	332.584396736198
MO94496LA	Mo	-0.324902625428759	-0.174361889918114	-0.246415826099166	-0.00371468189453902	-0.165134187614174	-0.191688980776326	-0.0614677768963824	-0.0151454384848803	0.0188281310171882	-0.183929606750165	0.104835275043373	-0.0221139909717251	0.20504271609026	-0.151794424654416	0.277712201053087	-0.0161240840483278	0.373797492072448	-0.0715912293603595	0.233439435354343	0.12738023473891	0.225405536176857	0.0104953002915954	0.13074606277724	0.0519827821992793	0.073351731800275	0.142039645525781	0.0348025624914647	0.0798670099248381	0.0406433569685146	-0.00541904136579572	-0.0326155067189861	0.0314018199528437	-0.0855494516261951	0.140132059175965	-0.139848927437597	0.0548582491865952	-0.148758753656331	-0.0126902515220865	-0.226161760062531	0.0681622903087605	-0.28774968530493	0.142254228442169	368.314953215186
MO96020LA	Mo	-0.295188635055979	-0.194566833573867	-0.245058595190813	0.000369259372592198	-0.14814191835715	-0.190788168944051	-0.0682773854292156	0.00884492448881326	0.0210903323116189	-0.177726133942638	0.126079448814976	0.0190616082567829	0.193056846382012	-0.165256891111908	0.287495176892078	-0.0147612091867608	0.358828842317544	-0.116982638710937	0.25148551701013	0.116668372909866	0.221851994064736	0.0116130763059484	0.131194344953586	0.0666081777138919	0.0781936457257634	0.136037210731996	0.0339435997656833	0.0801397434498868	0.0268711746243236	-0.00134470202543181	-0.0633999742132045	0.0678778814219212	-0.100688247015215	0.130870567452895	-0.145315380991232	0.0607534328672576	-0.15535957707684	-0.00859699748547457	-0.227341462161554	0.0278784113854705	-0.281319747371247	0.143300908623748	358.549724253003
MO96022LA	Mo	-0.306202723694308	-0.158054778516665	-0.250056412499278	0.0115754886089621	-0.160859167248473	-0.16957211949631	-0.0599260933875653	0.00584929481012615	0.0239023748425	-0.167445753453332	0.12749962799225	0.00801134969070619	0.216430340678767	-0.152031144079103	0.286205904888488	-0.0165427387943082	0.374022160841482	-0.0789781452719577	0.242620543137931	0.101772254606031	0.23060322254106	-0.00398327400664231	0.129530268435931	0.0634397344671221	0.0732819515378643	0.134114444691959	0.0344238858464761	0.067646589199434	0.0379945144336217	-0.0141301429039086	-0.0523483727258288	0.0376185149389184	-0.0981356520223582	0.11631411922559	-0.160735260234277	0.052205147641768	-0.146816940596185	-0.0136264250027134	-0.234522172665648	0.0381700226351952	-0.30691200010245	0.137647561009128	379.570684803114
MO96027LA	Mo	-0.309600746140718	-0.177684629584433	-0.248727400747522	0.014830235142434	-0.156431712381943	-0.168555883776342	-0.0695072865969554	0.00921488021024536	0.0228138321212522	-0.171771455399281	0.117024020669409	0.0106422056017599	0.214508981101797	-0.146582647182536	0.284338488155942	0.0075770511580553	0.36156770849807	-0.0847176314094913	0.250423021674989	0.115844960129391	0.210110644016851	-0.000567054676956558	0.146129145117918	0.0364600652329965	0.0808492294827004	0.126107308208439	0.0482439034470507	0.0454215565308922	0.0329642982291602	-0.00934996418384338	-0.0308667562465815	0.0348408404817367	-0.0892354384062014	0.110067020109766	-0.131066252426004	0.0462139293001474	-0.158180250121202	-0.00354608254631063	-0.237981793299819	0.0790748322648725	-0.337375636148193	0.126480464388457	419.934802195815
MO96028LA	Mo	-0.283542399532334	-0.159521321993378	-0.252380446975553	0.0146791149594161	-0.145765003204569	-0.1598682125872	-0.0654739977850103	0.00408637242544405	0.0365490851580977	-0.17323985974387	0.118061679697332	0.00526574609623051	0.211665140012167	-0.15829758204609	0.298775903398762	-0.0179308505431294	0.376307785277387	-0.105595806076425	0.239639039606436	0.109880875538805	0.234371580757122	0.00070723046479276	0.128176700854796	0.0568089541191684	0.0671049570770632	0.121752155898956	0.0208196543336297	0.0693966918453219	0.0420838842923813	-0.0108845117588984	-0.0613495734961958	0.0695403354470813	-0.0992588685029178	0.117195611028652	-0.16344101232919	0.0488664132197511	-0.144230278651507	-0.00748651503634198	-0.238858669342563	0.0544658324799159	-0.319255160645335	0.120179326261799	416.978359607489
MO97516LA	Mo	-0.311831884694072	-0.154916972280783	-0.248490196927783	0.0181275895768315	-0.153721424955855	-0.162966932603611	-0.0652955600699492	-0.00250232261677255	0.0220103104526684	-0.166040955399768	0.12553216914267	0.00439044318151988	0.205331347357134	-0.151582884047758	0.303700406890504	-0.0112598594502954	0.361199303512671	-0.104379308606144	0.238959534474964	0.119488202350435	0.243483830745758	0.0039920095447247	0.125786837036749	0.064567107726318	0.068273593821236	0.130119364947204	0.0253295610731009	0.0574425201580805	0.0401209707767479	-0.00789861357579133	-0.0475753700468038	0.0400843254602236	-0.0899853722625899	0.125596651789433	-0.13544294940016	0.0504206035214999	-0.14566043272324	-0.00730026312822569	-0.220816084900718	0.0481763655314533	-0.340908589303032	0.106442927921427	399.679633611483
MO97518LA	Mo	-0.265115534897752	-0.196883023958291	-0.262928016695646	0.0359596964259234	-0.135303781541765	-0.199020883882194	-0.0808807378207557	0.00323259958246051	0.0348694814529292	-0.191798477244921	0.109220610823676	0.0176667928453847	0.215005395412634	-0.180891990043103	0.293908720316199	0.00827949516526979	0.374532826096288	-0.120426199205146	0.216370274121491	0.134852692714897	0.225302868775818	-0.00383577051774881	0.123452380167951	0.0553857422943035	0.0709690578585808	0.112327131431389	0.0193124724815946	0.0859203781664459	0.022464269379969	-0.0196579953527613	-0.0561886151925589	0.0394251069264496	-0.102130848619872	0.133024946167889	-0.150373104288633	0.073533998947037	-0.149354986129489	-0.0116306855970637	-0.237997062108636	0.0696195820406569	-0.265135669592022	0.154916863093122	390.985689666271
MT101609LA	Mt	-0.315409087135173	-0.18492356923874	-0.24849353629651	0.0141706408543844	-0.158829912254504	-0.187043320328542	-0.0577544740653756	0.0117421840175594	0.0147887992858237	-0.177225830299604	0.122972601407709	0.0258608017353885	0.193607484754531	-0.162627717824625	0.279190552907421	0.0057234988187751	0.3527827493774	-0.104951717176124	0.25258822295105	0.110963460416435	0.223181875902439	0.00737420672701648	0.134693952257725	0.0572406776343562	0.0887404036048233	0.141019126128621	0.0405689192133908	0.0923562000135199	0.0296347750551069	-0.00160775590008348	-0.0469585829945416	0.0393200035615456	-0.0905771382377747	0.132582837304819	-0.144179010803863	0.0289321654519541	-0.143458053026811	-0.0256396297522183	-0.235340492852551	0.0431832770604305	-0.291750049050315	0.133550460795129	511.907264667193
MT12348LLA	Mt	-0.298596084850659	-0.190196662454856	-0.230356275519954	0.0116353196074361	-0.163165986227344	-0.184537157565959	-0.0686047352851206	0.00632479242580461	0.0144105948290644	-0.199795057529395	0.111662057837959	0.0181345991976198	0.180699689989113	-0.180286777067894	0.30665077180818	0.0305485041186892	0.354144414611341	-0.108850069487508	0.257051927596902	0.126082230962513	0.220165432297428	0.00751718963076498	0.125578784715632	0.0525947678036119	0.0753241409167022	0.141797591194707	0.0256101034636671	0.0645074916864854	0.0334435872931425	-0.00578781318608677	-0.0528030022569791	0.0384866936026367	-0.0945095918338662	0.128950666688689	-0.138633770695028	0.065819569217056	-0.139137030939089	-0.00363727704472335	-0.222481471707853	0.0487810809735579	-0.296453556043241	0.13191031722685	478.10230027036
MT12428LLA	Mt	-0.311093974318843	-0.184630219224933	-0.246252263189937	0.0147609519986033	-0.163895092054471	-0.176155162058469	-0.0706230213677441	0.0118922913232044	0.0117301906628303	-0.179019601796239	0.112070720708186	0.0202624300610503	0.190240904768072	-0.152352856448421	0.301215870292525	0.00850486788733888	0.3663877320205	-0.105072535390502	0.261011973129942	0.122867105242194	0.217422297539805	0.0114485665620211	0.125254109972018	0.0509920146211857	0.0823912329358712	0.133745900827608	0.03725047940867	0.0722255041181138	0.0340805229934856	-0.00951489812425969	-0.0480275424276817	0.033268240942727	-0.0833578501368374	0.123136702472404	-0.146727214517972	0.0386796358670947	-0.14978576124291	-0.00759377897775002	-0.229659099901485	0.0521328150087087	-0.289634215274021	0.120422025088319	482.725989514114
MT12435LLA	Mt	-0.282428408505085	-0.198480148524002	-0.237688830033741	0.0142140976897175	-0.149424489495473	-0.199622261749629	-0.0647966746380776	0.0153493623279643	0.0179212806416384	-0.194790735838881	0.118816472932068	0.0157980711872369	0.182147375963775	-0.16947918694751	0.30510449016526	0.00235728233293361	0.340213373116711	-0.118423108146878	0.246613236360006	0.140505873738706	0.224392996009364	0.00249325350861838	0.129156474095677	0.04579748165128	0.0698896523051067	0.149188639974921	0.0309037477295763	0.0941291804040437	0.0247739921328309	-0.00888123905002498	-0.0468930041187261	0.0411023253121891	-0.095453555811781	0.143763356725341	-0.147630624907379	0.0401037562992801	-0.140013705792729	-0.0361674670632764	-0.243781894875209	0.087784519445966	-0.281821903273811	0.133256946722005	476.664602060131
MT134933LA	Mt	-0.291001510290503	-0.187893636929709	-0.244509977948998	0.014662051651197	-0.153087936834036	-0.193945225741643	-0.0698041950623233	0.0192545708680815	0.00479803354785907	-0.186250941687996	0.117553861664282	0.0336103189912769	0.184930701221023	-0.177695888194787	0.309648479307858	0.0184107998487292	0.343214983081257	-0.130889572059487	0.238268593043201	0.140406217468069	0.235646817129615	0.00829324918381758	0.133240728710781	0.0621217848571094	0.0909612339503583	0.147999644292647	0.0233153752123224	0.06737654449812	0.0222834331256187	-0.00520174685932686	-0.0464255598107031	0.040616763935845	-0.0867632811191458	0.124706314314605	-0.152422664597966	0.0404426668982197	-0.152437742241985	-0.00981530978686771	-0.232528764266792	0.0430262079909647	-0.274880607821723	0.130765186461134	539.557578903662
MT134942LA	Mt	-0.307877174540435	-0.1703463428564	-0.24313044156379	0.0163784018266978	-0.151199398126395	-0.189205803034725	-0.0622567138615479	0.0161883028282296	0.0231400562976959	-0.177546441599254	0.109126457121514	0.0149264606045641	0.197645283243528	-0.164003992342952	0.298227552513025	0.000852323871011903	0.362998171573535	-0.102594519213984	0.233999120586998	0.132513781398596	0.229930701067465	-0.00467045055679666	0.131144394333074	0.0526374822914185	0.0804039088467403	0.143594634969402	0.0224776655025508	0.059930999413166	0.0409365581007597	-0.0113452028507175	-0.046945917642215	0.0412848426764202	-0.0969136391903551	0.119000542516333	-0.151394922564612	0.0538658446076519	-0.143996072392541	-0.0145852680165036	-0.229692449197389	0.041634518914492	-0.296623140107609	0.141489884553349	533.193255414064
MT134952LA	Mt	-0.309573656172927	-0.163647639390645	-0.251265668244478	0.0140952752495024	-0.156871727822433	-0.174415237041541	-0.0725277422743006	0.00844700129917375	0.0100498404091411	-0.169423048701933	0.120109244790978	0.02416660475543	0.18899551532882	-0.143152771444469	0.301580972476887	0.00176577654114652	0.355230843422014	-0.0893585570425559	0.266901319544939	0.125795363375664	0.241143053769821	0.00799752414110882	0.13765921856898	0.0476494967672366	0.0955611750491249	0.133730178351907	0.0268609693374222	0.0474974893852719	0.0223204490027345	-0.00911155288402365	-0.0457202876276123	0.0342819663391719	-0.0953853922925046	0.121838046797871	-0.169305317038433	0.0278281291577139	-0.14619294343228	-0.0198155781838091	-0.233716480662046	0.0375726524714958	-0.285853386133847	0.136258880056282	533.992687661723
MT183858LA	Mt	-0.319698562116501	-0.171199519883463	-0.24525564403744	0.01687834475129	-0.160580202924206	-0.180458454999928	-0.0608337456777049	0.000893518583117705	0.018766387781231	-0.187892777754161	0.121331081878658	0.0191299596120824	0.196966357398231	-0.169206064709759	0.303923007911264	0.0232899841033645	0.35483409936305	-0.0982968787445416	0.23078506654095	0.123376021299704	0.230997494491008	0.0152363573464857	0.123462743918471	0.0569361692196719	0.0759970177213286	0.136178305941056	0.0357759679946919	0.0424904299045229	0.0422616934528311	-0.00830247590408483	-0.0532014947280265	0.0340973383828924	-0.0991516454352534	0.127155596601551	-0.139589023164509	0.0314899426031744	-0.138606295906125	-0.014692335683705	-0.228617212695789	0.0411172034569222	-0.28956709176616	0.161779335873809	503.568976691093
MT183859LA	Mt	-0.307293879283178	-0.155317532916128	-0.254430767092527	0.00565527400420138	-0.16108595368167	-0.157618649528983	-0.0704661729740777	-0.00301749306050896	0.0218462669569092	-0.157715611874262	0.117425455553225	0.0104892133830215	0.206300910426289	-0.133726050919299	0.313161158884113	0.0118398765389269	0.366785678994673	-0.0907235731734615	0.245355593654616	0.125807633715613	0.231363552976692	0.00440354378792259	0.137472413564225	0.0433769794789645	0.0887558165942674	0.105247858189505	0.0368803398562675	0.0467561635032871	0.0306289721131519	-0.0106669349337642	-0.0444965217909843	0.0348860595553822	-0.087020205019929	0.0996486226453125	-0.145682054767766	0.0251657413025807	-0.162025398000259	-0.020400161759936	-0.250144190115384	0.0800377563773746	-0.313331016848653	0.135871285684252	464.317112491432
MT190214LA	Mt	-0.300900445268961	-0.184210314389239	-0.249433831790445	0.01955501433732	-0.161245045870624	-0.196151818469776	-0.063667468110357	0.00955423039833506	0.00558442775541406	-0.191339184912842	0.126399913739647	0.0206344027434067	0.18528446383997	-0.172798137838351	0.30422972301497	0.0373801612993068	0.344814762634031	-0.123396396593381	0.226250540285134	0.135913909818711	0.216311018048451	0.00513317843063399	0.136505680825165	0.0557442540578992	0.0950452714618928	0.138755812365243	0.0271841284543393	0.071961126370047	0.0457132263746011	-0.00489226830209504	-0.0394934830378082	0.0423904019308049	-0.0774635417015704	0.12350872455017	-0.150745939029125	0.0533636983987982	-0.146288510370807	-0.0212042160784679	-0.232454212141861	0.0491126969568554	-0.291630679112055	0.130984724926621	566.210544720231
MT216762LA	Mt	-0.325566848622998	-0.179218164686986	-0.247201565174206	0.0194479560693899	-0.16429319042318	-0.173848136286197	-0.0597201219002787	0.00964639770451571	0.0102925674212062	-0.17315636720077	0.11333757472016	0.0162466630141844	0.180565840543183	-0.148946875709808	0.325365638348726	0.0280885716982737	0.346600949439548	-0.099232473540663	0.256288902553183	0.131386297012166	0.228246759002386	-0.00642629024125576	0.124703318008113	0.0427125045266313	0.0797880797560089	0.130864208784826	0.0354535995443107	0.0734785803514584	0.0396462154549012	-0.0140120369801859	-0.0519590939607743	0.0401956215296963	-0.0916805903440419	0.118345738777371	-0.133614230886172	0.0375903837629023	-0.141348949439851	-0.0239812622431367	-0.230539665042533	0.0378347753721129	-0.29436518899769	0.132983908285473	517.925440488071
MT216763LA	Mt	-0.311804913554551	-0.177632635871848	-0.251434887870765	0.0227817383822885	-0.156514690290396	-0.187481856091955	-0.0609492852787629	0.0227674074036982	0.0212035677055824	-0.18486226277162	0.122411809711862	0.0222251741405953	0.193613231558901	-0.159295142278033	0.298435343266883	-0.000431321901779307	0.349747399834388	-0.084651406792037	0.247787016749792	0.123347628550259	0.230803766748916	-0.00909825325800984	0.133041134960433	0.048202182935668	0.0764063213018316	0.132000638092743	0.0310815574605706	0.0656692531751984	0.0348127916690905	-0.00772754745076866	-0.0481276103111334	0.0435183930176208	-0.0869071429228816	0.128660211169265	-0.14570241539826	0.0505427480888735	-0.145815059602236	-0.0195419915937969	-0.235183399536998	0.0455886512711772	-0.296904536202269	0.125418391782462	558.772549347909
MT216764LA	Mt	-0.328148528067163	-0.20909983610775	-0.242371833801916	0.00526168648794796	-0.177955524617396	-0.1817869569351	-0.0563535468444565	0.0159832426697982	-0.00315725506459581	-0.176284604221375	0.12497532704796	0.031848033453299	0.176724788350142	-0.158055687451599	0.297593786502533	0.0119824513561694	0.331023018547276	-0.105694684371361	0.270380864461475	0.130241696038345	0.22053768220479	0.0147372142964455	0.135601433012803	0.0592180782456812	0.0822833960636345	0.151877744072915	0.0467599157756804	0.0548672948975543	0.035446478914031	-0.000251772331455658	-0.0424180080232474	0.040550231564949	-0.0854176957865367	0.134685302123638	-0.134539465584199	0.0389758129286255	-0.143476157761666	-0.0226559534963591	-0.234079287298814	0.0311983538293262	-0.273409388030332	0.132402352950306	517.726256037374
MT216766LA	Mt	-0.317650475435533	-0.177067523724404	-0.24113788021276	0.00890654444631292	-0.16215936699831	-0.189138920622538	-0.05680240498105	0.0148338892925112	0.0101688327815862	-0.177426066918494	0.127701275100026	0.0242668009080102	0.18820920322087	-0.155441326277562	0.283971639596605	-0.0106067693098996	0.345435095444021	-0.0887249183266539	0.256240586840352	0.116832268438428	0.231844504996544	0.000445768610657541	0.141257891476206	0.0534880712183361	0.0871233974089283	0.138269039327092	0.0370404149042486	0.0755797524387833	0.0423255747844347	-0.00353083690843882	-0.0516707774747087	0.0514199734662639	-0.0955416262601025	0.13049694101739	-0.14844651997007	0.0434208284142183	-0.138599654837039	-0.0113690295026964	-0.231383083088972	0.031287290020057	-0.307926627295279	0.124058223992626	571.787339755579
MT31069LA	Mt	-0.326455947293461	-0.165769439952617	-0.245911390728888	0.00182031120609846	-0.179956251769197	-0.171419066806181	-0.0671042518576153	0.0136272233935529	0.0126000904607474	-0.170906394378611	0.116764341437016	0.0302626453851453	0.194104523897981	-0.140930077343419	0.266435812337701	-0.00427731415912618	0.36204695984585	-0.0897108120665769	0.275002306447459	0.125041460581675	0.234393911038239	0.0097468789069372	0.152060480854442	0.064024834628885	0.0916345715032812	0.128154755670033	0.0334194496847605	0.0569310297359835	0.0363055621171943	-0.0153020551806036	-0.0422098251738484	0.0396592534746185	-0.0846000819136754	0.112843789511529	-0.15534557167328	0.0570620988226002	-0.158068324615071	-0.0279045263501436	-0.22348976015487	0.0195764811924538	-0.291626604444767	0.127468923727768	517.680173374219
MT46453LLA	Mt	-0.302946468059418	-0.168286242209255	-0.247667338666047	0.00934956759401371	-0.142379610852821	-0.168800832223578	-0.0708421657664153	0.0137315069678533	0.0281884540224148	-0.162656066797184	0.116646043334716	0.010419404284729	0.200523332238902	-0.150240021011881	0.296290327374753	-0.00152222237492766	0.371456606676033	-0.109056813915922	0.232805187088014	0.120992862786855	0.226670550329115	-0.00895643651951908	0.133644963401412	0.0421252737929248	0.0840080598565237	0.132369033343013	0.0373824969553636	0.0745137861375998	0.0413268140582211	-0.00761422936505439	-0.0513932412528295	0.0373265974004343	-0.0884210556410775	0.12200896349874	-0.152809015409641	0.0489121629401533	-0.15640328317993	-0.00479430747685964	-0.236819677573978	0.0407535700753525	-0.319260978933309	0.129424443072514	487.208863004847
MT54432LA	Mt	-0.330070969000764	-0.166030130853242	-0.248792557095931	0.00909275887668286	-0.169513005493524	-0.170316072809637	-0.0590142315833326	0.0115168275977182	0.0118358549028036	-0.171550897246534	0.13974508261265	0.0278859158949452	0.190713004882384	-0.14177782348219	0.271763202957297	-0.0119367134167768	0.354872009207212	-0.0782374292615445	0.261811550415989	0.114339810254787	0.231655467660304	0.0107469524431762	0.145605316250147	0.0605806885029365	0.0996830230714136	0.129015008469696	0.0376265820771634	0.0456929502300106	0.0408775597376192	-0.0101805437044008	-0.0508805970992325	0.048192232039234	-0.0903102504441833	0.122452172595208	-0.144381266778497	0.0345949635704136	-0.145242504094241	-0.0210404706333286	-0.232895093215208	0.0371403785471269	-0.315088178970072	0.119819422385717	486.982154752737
MT54433LA	Mt	-0.299473668393491	-0.185496162353925	-0.243363954192442	0.0114405114987205	-0.159837617282955	-0.178249376743398	-0.0725885910582518	0.00408874134633377	0.0199199235838659	-0.186653784029481	0.112964697359076	0.0214401001882379	0.202713676451163	-0.161670691589196	0.259970525945614	-0.00956142283566002	0.364979084844354	-0.109599306461547	0.265985695346103	0.134843399188237	0.213233643694375	0.0123641065650312	0.147851150569211	0.0620493799231865	0.0900438106532222	0.14465325007714	0.0304492963796067	0.0649631224891241	0.0214343620119729	-0.0115593326002647	-0.0425656514746764	0.0343267122555774	-0.102735571821923	0.135437301201162	-0.149003911556276	0.0605525691215334	-0.145228053570572	-0.0156424823158018	-0.227891373541116	0.0342823058668734	-0.28685747394686	0.137991059208116	494.057640747466
MT54434LA	Mt	-0.3149211842308	-0.186483963296751	-0.251840390521848	0.00848909057451025	-0.16344913672448	-0.176974764375569	-0.0535905308597428	0.0188411574220936	0.00814145458514822	-0.17104645917552	0.124051569219489	0.026258526763818	0.194846294118692	-0.157117329385745	0.285978223641646	0.00204702596548149	0.362064436242677	-0.107395539748964	0.258226330492335	0.123402042577868	0.218579859525255	0.00682161713599007	0.136727326461638	0.0528900662244235	0.083698299895172	0.138111554542318	0.0231299845481682	0.0804490339903912	0.0333817726136232	-0.00460031770605022	-0.0439453181634201	0.0404522309989713	-0.0869364801523486	0.119604954400578	-0.151591067228948	0.0438609950010636	-0.146823864566616	-0.0275892121501767	-0.237648326195019	0.0376249303478713	-0.278079252700622	0.132354359893398	482.545137291642
MT54435LLA	Mt	-0.318036582841559	-0.177252000210308	-0.254754568619158	-0.00231761136748055	-0.169696359348805	-0.168857437661364	-0.0635875971313614	0.015129215888057	0.00874780212802559	-0.173374369210868	0.121207756362641	0.020587916793502	0.189842909340838	-0.153623421278587	0.287029072659968	-0.00186934045496235	0.351749694941564	-0.0907811287484045	0.267634576980423	0.114292610421	0.230703743654667	0.0178112793036296	0.144224796969786	0.048423534095355	0.0956320950690144	0.132857113776576	0.0431917961570863	0.0651868151425777	0.0295488182684739	0.00667481609998292	-0.0486165574392793	0.0451894164130519	-0.0892535075530095	0.123339557330158	-0.15212978315376	0.0437724346978042	-0.153523375129058	-0.0109863281533645	-0.225662252435043	0.0253595976498321	-0.294252478881453	0.120437329473813	493.596905138094
MT54436LA	Mt	-0.329195500804359	-0.154216932531464	-0.249816477634162	0.00832908161010175	-0.170725980342832	-0.178337105054936	-0.06149723545562	0.0101524597585797	0.0156152429915039	-0.176648658185654	0.136258542884046	0.0186169822726682	0.201928488612468	-0.147215868622238	0.282656298698144	-0.00243917955806855	0.353974175125867	-0.0825873114417778	0.254562881713555	0.110598266000039	0.239308424808677	0.0201732411573827	0.143837635623652	0.050919820205694	0.0832712221275433	0.119943289458478	0.0435815431270459	0.0654314133931339	0.0387574433368671	-0.0043560949456492	-0.0541999881616852	0.0463860963621787	-0.0967378006846389	0.112759490086097	-0.148925749482534	0.0395105337706963	-0.151109947016425	-0.012245164512756	-0.236041388669274	0.0371169815914003	-0.295501830797838	0.118108659186094	506.302187198421
MT63495LA	Mt	-0.317602956967866	-0.168658314455188	-0.246356497273179	0.0170818441806982	-0.163789819708193	-0.184447145334329	-0.0704650757526826	0.0159591038730574	0.0120974887123967	-0.185565500524969	0.116516622112944	0.0212229708618087	0.188327495128051	-0.159921240042323	0.302359429895545	0.0130376875444525	0.366114659471219	-0.0959636495523263	0.251624303750953	0.128549973601144	0.228539974140757	0.00107255449406239	0.129962687756989	0.0525968560006475	0.0770846787003281	0.139312066485009	0.0266710181242851	0.054177644734372	0.0322658102378873	-0.00856579757852253	-0.0469427535719475	0.0383738776919183	-0.0900766016540874	0.121841511964986	-0.140938668771045	0.0443168729106297	-0.143630211313812	-0.00744934616778473	-0.222837325201915	0.0394981017696873	-0.288924257816629	0.12352992754297	524.631480637781
MT68823LA	Mt	-0.315974587560938	-0.166087975978751	-0.250447908147672	-0.00174827812072756	-0.153589480203401	-0.165615466870078	-0.0495296347827524	0.0161818946498367	0.0198774754629697	-0.15413117525738	0.12503411301024	0.0157591617958097	0.189211334190986	-0.140989324661186	0.300971802374452	-0.000589361101178519	0.35369392851608	-0.0961778474909326	0.258651119948586	0.11397959044311	0.223401315222039	-0.00748908334861971	0.136480184650296	0.0448791499096534	0.0881329298092322	0.136823394439627	0.0370187158692289	0.0580486699486271	0.0446838515419853	-0.00545841287518621	-0.0400625256802282	0.0451135192625543	-0.0929308256872806	0.120638017548408	-0.150536011736189	0.0472835826015256	-0.162734430911624	-0.0179798378861194	-0.239535469911228	0.0333208309292546	-0.32181589597478	0.124238952061753	501.658487514403
MT68824LA	Mt	-0.318718428915697	-0.17566694829535	-0.243787386929767	0.01148056799195	-0.156198366712224	-0.174549741476211	-0.0512603685697806	0.0268308348754746	0.0163108021065947	-0.161329255791087	0.125412884780935	0.0220666042937348	0.184888286819829	-0.156115246940055	0.278205082038495	-0.0109400966540319	0.363030999548302	-0.0906813984771173	0.261155466963143	0.12538365593191	0.21793606108301	-0.00332294402895523	0.139296977225933	0.0462776575948771	0.0864607427623384	0.140225257477875	0.0328882616536304	0.0535795338538606	0.0493350397593113	-0.00853814169262393	-0.0413455089197975	0.0469979881543299	-0.0880197206776365	0.120962620964889	-0.149672351519316	0.0442678617946721	-0.141229783872094	-0.019886790201028	-0.240012350985525	0.0496287389192327	-0.324676337639685	0.113329241703652	499.463998416588
MT68825LA	Mt	-0.317531590109582	-0.193642495035906	-0.24529593143739	0.0193758180827789	-0.167830670119168	-0.169962970407031	-0.0639101070262473	0.00986321834745533	0.0235717091599224	-0.182722593433849	0.120617525533286	0.0123401158131034	0.187257961915086	-0.162002203198387	0.294695004505921	0.0238980734733666	0.359909516343099	-0.0994311326940915	0.231238368742734	0.121876509597812	0.221033439548244	0.00920910767835063	0.136136824605169	0.044817911869755	0.0812429489252253	0.131542537664125	0.0401509988995252	0.0698400851039971	0.0478268366167867	-0.0160681699908712	-0.0400542473819903	0.0350418589794433	-0.0892081896292824	0.124106920835931	-0.150741643896949	0.0453483912498539	-0.146846755224338	-0.0133362135419218	-0.225091289485202	0.0403914271023429	-0.297170710484848	0.149513802503743	510.95447565363
MT70435LA	Mt	-0.285894750891674	-0.205321641523853	-0.236415350120891	0.0264655164985002	-0.141652915803098	-0.196779953684161	-0.0655954757377616	0.0188538334862471	0.0168835747997694	-0.196437580651127	0.112239765487696	0.0178740796699633	0.200391300847946	-0.18667069077395	0.296913333858165	0.023374538317637	0.367384063368786	-0.113608268726114	0.211735337174074	0.129970813919164	0.220518388503227	-0.00052320233942321	0.124400968085526	0.0432449076961936	0.0589871545486557	0.152089183945452	0.0308774899264362	0.0455805611513734	0.0315627351510117	-0.0190945584964852	-0.0461824483815638	0.0410164824542505	-0.0986539088750769	0.145703903186175	-0.142436077811144	0.0613065821509282	-0.143709873198831	-0.0146555103149449	-0.22361153863943	0.0555961923433435	-0.287741772291822	0.172014811690831	521.718497349088
MT70436LA	Mt	-0.322670664710079	-0.180206326333917	-0.244591024458322	0.00393834058933629	-0.170850889890098	-0.184184500680122	-0.0673190625333194	0.005229034257723	0.00702178584078786	-0.173479840824635	0.112161620795724	0.0180149313949938	0.192234146690311	-0.161777226332984	0.305174072903442	0.0269914819845438	0.369226209960545	-0.102624912802662	0.254751410299704	0.124879852877527	0.218108861416624	0.00791501965895902	0.126586616634847	0.0498367796877321	0.0765124741835643	0.130939755974229	0.0300487955148826	0.059346624097152	0.030804999545555	-0.00220094560983623	-0.0373783300865325	0.0465789192482194	-0.0862173435226965	0.118517609375754	-0.137689440805794	0.0425222020510298	-0.150746128885159	-0.0133986886925664	-0.227365051300131	0.0566471071523183	-0.277803057593854	0.126514782927205	540.913689092464
MT70437LA	Mt	-0.320730316962481	-0.180590762659838	-0.253144350863806	0.0147699085440082	-0.173993945983835	-0.182523484127908	-0.0601159431675699	0.0104898103576012	-0.00784392642567528	-0.168742805724269	0.127592629779525	0.0102134554739363	0.178558470814214	-0.157806208019379	0.333084597075921	0.0330395657129088	0.364248514148014	-0.0874354882913335	0.242798495688375	0.117715835767928	0.228181082172993	0.0143477259134911	0.129627685054843	0.0491374375645964	0.0740084691663141	0.12451322492463	0.0368126491069403	0.0520562619563719	0.0299989272488905	-0.00895665766853151	-0.0454213377860577	0.0431932302703495	-0.084294781355878	0.119561261751532	-0.138971456949549	0.0313209815425445	-0.159729331232231	-0.012279033572927	-0.23244668673469	0.0564332116300263	-0.268219442794255	0.121542528654262	540.556150997241
MT70445LLA	Mt	-0.320327117730329	-0.176684022531485	-0.240108258435213	0.0139708559066712	-0.156624115097929	-0.180726522415765	-0.0688986754000649	0.0120573563207338	0.00677137795085869	-0.173503295119362	0.113395221681606	0.016151994008247	0.192734927870841	-0.167388878760687	0.310510364043566	0.0244409104996435	0.365401392196426	-0.0997091797752695	0.239457699408528	0.129346152757139	0.241693529065301	0.00158018271661872	0.115890585819706	0.0557190182271006	0.0645214053182395	0.131171230280457	0.0316228058145945	0.043617267861972	0.0355818179357129	-0.020203868934653	-0.051525570903548	0.0558520580318305	-0.0857654635462823	0.12435611063148	-0.139589050781235	0.0454943596581833	-0.144887764089716	-0.0223616549864775	-0.220316784969436	0.0409630250078078	-0.289538326151627	0.145856900615817	533.278628146765
MT83429LA	Mt	-0.324443474852141	-0.162982701664162	-0.237908288184191	0.0169919442386435	-0.18085604537923	-0.183974721400322	-0.066066618258574	0.0044584121239925	-0.00350356933092601	-0.197441412468665	0.113045955077011	0.0116282365144501	0.187676338251387	-0.175206662588057	0.341209774674841	0.050078696281657	0.356382202423	-0.0956429793142009	0.22710965666905	0.150389692601528	0.228455488157181	0.00500625363974929	0.125395033550584	0.0496361605086433	0.0689730851861158	0.132121678271241	0.0278098633375743	0.0494332494558464	0.0363343403144874	-0.011374437718082	-0.0427030310339521	0.029122863298431	-0.0851298128892519	0.126287947712613	-0.148520786446506	0.0360396284892109	-0.147325967140362	-0.012043670744877	-0.21399992155134	0.0339632609041322	-0.261934222574759	0.143508561858227	533.864794725799
MT83430LA	Mt	-0.324234096325538	-0.165336544919643	-0.253227570911829	0.00630369672330114	-0.174964423045821	-0.178482436345895	-0.081553328526252	-0.0142976604958541	0.00417188446667202	-0.165560168940612	0.121831421393168	0.013510762909744	0.194503473233118	-0.141446591117797	0.287899463565447	-0.00152508733798678	0.356910433606019	-0.0706837162630439	0.261836531629574	0.119788583474033	0.23005128942004	0.013434648436754	0.146096737642481	0.0508146501205787	0.0883144947772209	0.132973418512699	0.0471960991679466	0.0583580804938207	0.0303883395296179	-0.0106736007616261	-0.0312066170887679	0.0304265756130515	-0.0964203997571575	0.116311452947026	-0.133813851416233	0.0454144850898759	-0.14503988258012	-0.0180163528505428	-0.230833042377841	0.0324289885327377	-0.297906956401744	0.146256816179379	537.014498341126
MT83431LA	Mt	-0.324903674484632	-0.171035916348972	-0.264858507653813	0.00726348343614485	-0.179382209684397	-0.175283507613614	-0.0606792006838159	-0.000231836667038207	0.00183677091964446	-0.172575912082629	0.118094948335264	0.00831178539508482	0.193101992385968	-0.144888041469121	0.273494445092545	0.00685437813701713	0.365421073948076	-0.0824509084376956	0.262097764825322	0.120881250866601	0.22142752755196	0.0267749385978854	0.146382668168431	0.0810913872523378	0.102209012368611	0.128012271617671	0.0506770927121374	0.0431801911898415	0.0309494508096218	-0.0109002079291698	-0.0409411843493637	0.0296144478936221	-0.0863594687681688	0.116637310490122	-0.137893989350129	0.0318006042007661	-0.153638988865266	-0.0219286473941731	-0.241136077785002	0.0374406102307365	-0.275899445492994	0.141432318634581	499.047569065792
MT88894LA	Mt	-0.320802444976929	-0.162231363757225	-0.2407833322452	0.00857851849149374	-0.170422967323431	-0.172433395153931	-0.0596851733872508	0.0094967024018532	0.00556361631604547	-0.173070655573059	0.1231686950877	0.0120854832797143	0.192076782220763	-0.157038453452257	0.32630927148253	0.019209624342954	0.359711217872407	-0.0797216302247638	0.24094646504222	0.127836976024431	0.237729962890812	-0.00909845886666438	0.133991347707405	0.0406348369767987	0.0652840984687682	0.142024927778874	0.0259482453553769	0.0515829042976601	0.0431030657434274	-0.00976175745331159	-0.0523420821635813	0.0330491683028358	-0.102787929716539	0.120518183782439	-0.150558223382613	0.0302646613768305	-0.141692825763579	-0.0241144420830313	-0.246245070114238	0.0627994804208167	-0.268512719114094	0.129388689087541	592.847527173885
MT94503LA	Mt	-0.294241160767353	-0.204772287513216	-0.236644596250512	0.0122570546895616	-0.153074789209339	-0.215602471001721	-0.0537555674327251	0.013715764257047	0.0129366973099527	-0.207017736790883	0.116483288755391	0.0258637441935243	0.183722237031623	-0.187123809515286	0.286442343657586	0.0108444247583425	0.338033601420394	-0.129017661373041	0.239379563786058	0.15630384433637	0.213777198042846	0.00101510971322604	0.130177544247049	0.0521030191651354	0.0612782334775406	0.166168041271685	0.0312679659092307	0.081015773021405	0.0362814427591222	-0.00483890726267686	-0.0360520243570752	0.0415503492265589	-0.0985549490266747	0.137719767125883	-0.137438528692851	0.0629055040388545	-0.136144989817593	-0.0206786065968134	-0.233446588065121	0.0528149489186505	-0.270426922777547	0.154774135337394	518.873321543442
MT94509LA	Mt	-0.326048631095317	-0.161135272479462	-0.250771919924601	0.0160547128358897	-0.169396270273319	-0.171074877885608	-0.0580138534805496	0.00807762287162994	0.0000825048575126119	-0.153821222540896	0.121609257048539	0.0108505128461786	0.187171226892014	-0.139908180214463	0.314820746583947	0.0149579309695097	0.350576089031877	-0.0800145210167205	0.262746680610895	0.135907242788999	0.236647767463353	0.00186114884266226	0.13917455284546	0.04206505084768	0.0857593983241758	0.124842774333719	0.0414160154361473	0.0338853515797567	0.0339954712649936	-0.0119140470290144	-0.0486242784004252	0.0349931512626309	-0.091082168762694	0.111984502873804	-0.14006050403952	0.0326201890070404	-0.145264399218543	-0.018098464497884	-0.237457209094971	0.038203632551473	-0.307280476068975	0.129662762053076	582.929465634361
MT94510LA	Mt	-0.323963984757068	-0.182933256350027	-0.253628660363331	0.0115381924622199	-0.174503078253344	-0.168094017542405	-0.0672179739315921	0.00887715299485228	0.00294731415744681	-0.15778719891625	0.122313217719816	0.0180995994663343	0.185701523860601	-0.133759419978821	0.297022998142373	-0.0017520829039291	0.362214658591591	-0.088842626727727	0.27425261817023	0.128119298215094	0.225136598452347	0.0108382040929488	0.139311142264152	0.0490395003464178	0.0964400973749988	0.136110464080278	0.0443420741792776	0.0535925713339741	0.0310387262462699	-0.00406801031529454	-0.046924054109963	0.0314101915173014	-0.0888618737120235	0.106247342837177	-0.141516342749877	0.0399724131023703	-0.168158633356304	-0.00836446456519264	-0.243201231169628	0.036991496037867	-0.272745136755972	0.114764650812812	495.95583520732
MT94511LA	Mt	-0.304168476901492	-0.183121845355898	-0.234243169962262	0.0145022784629503	-0.14693903145329	-0.187207679836968	-0.0595747062619399	0.02156876075439	0.0193383640400996	-0.174639101103272	0.112647588911603	0.00440776796774143	0.199757298153726	-0.163146739377955	0.298428105441197	-0.00591549628810909	0.365732598990291	-0.114332719601318	0.249441292330087	0.131820894969174	0.197529235231324	-0.000249825458150639	0.12503001217097	0.0313878371573889	0.0671455865657498	0.150403728082821	0.0367183883149751	0.0900607125142115	0.0428220994986458	-0.00609117558292399	-0.0388052549539525	0.0430463312405606	-0.0987623053209618	0.13181276319657	-0.145787314708431	0.0483273915716299	-0.14861800937713	-0.00219703409806794	-0.223607007422723	0.0373475644573902	-0.314085293286487	0.132215586327832	499.142025785008
MT94516LA	Mt	-0.32454660987886	-0.177440737822014	-0.245506643590676	-0.00106666024984414	-0.174786366452898	-0.173954133887107	-0.0537978823273668	0.0137781078579549	-0.00255485439761296	-0.167716334619169	0.125936648553964	0.020932334045258	0.180551784525685	-0.148084851227333	0.290476233748435	-0.00502439774579172	0.351608178822518	-0.0919266530690386	0.280115996291824	0.134489633961543	0.241877012139464	0.0047038180384349	0.13568380379129	0.0547573399511092	0.0820720116302001	0.142542149387551	0.0301759464122807	0.0513190761696211	0.0354135633256307	0.00452895519763208	-0.0494791086160315	0.0482680545348022	-0.0992176878655481	0.122692511915096	-0.145906108529987	0.0289786559224746	-0.1488344497133	-0.00942005061874643	-0.234399363350266	0.0289026745696971	-0.274882104518745	0.118740507687869	547.77767474805
MT94518LA	Mt	-0.309986646307121	-0.154666462130875	-0.25234146297373	0.00558766989315851	-0.161499239363769	-0.166763430491247	-0.0594183381550911	0.0158581053291055	0.014373948497495	-0.165357087619754	0.130327792808243	0.0222377488945626	0.197540064688263	-0.147065573241103	0.294647097261256	-0.00443109949963329	0.352999468560464	-0.0848589633004969	0.257851120353555	0.112244256273759	0.244296212496026	-0.0040492292452819	0.140477001731419	0.0466234884255107	0.0793276215875555	0.137500232826728	0.0410644173176365	0.0528729709601319	0.0360858309736608	-0.00512059653242375	-0.0478430701255472	0.0439620047550437	-0.0981541536110296	0.116196518655713	-0.156831157052967	0.0384915002802134	-0.149569159598564	-0.0164698346020989	-0.246806948974297	0.0402630221487265	-0.306540400113456	0.11694475822026	560.570967428576
MT94532LA	Mt	-0.313721428634508	-0.169752605225625	-0.250692854904355	0.00138632327222373	-0.168472191639027	-0.166528263414619	-0.0608474320783051	0.0129989167055411	-0.00461233938356062	-0.166429971537787	0.123013538807459	0.022284018519462	0.186865282995445	-0.146520011572164	0.291446240915638	0.0123578331829979	0.33988606692873	-0.0937310147342765	0.27315663727372	0.130232978402254	0.230054742455095	0.011334581856112	0.156250195273919	0.0526551798057954	0.102990191599485	0.133950719862299	0.0414745542686688	0.0550728625158136	0.0366173878821718	-0.0107172158916535	-0.03972585687636	0.0407020389938595	-0.082574264450154	0.118433193629469	-0.162224743796712	0.0345493441305203	-0.171373430883038	-0.0273492806610205	-0.231720658149248	0.031028237367263	-0.295789637605063	0.124042134793536	490.146430987235
MT94534LA	Mt	-0.304032664088421	-0.153659761778475	-0.244295884651638	0.00876770177674189	-0.163265848002833	-0.173398309947518	-0.0618821211958967	0.00890207353121219	0.0122698687519563	-0.17313239002584	0.129291189012692	0.0174809323689817	0.193343128631092	-0.15232734183277	0.311408345262263	0.00213728845712464	0.357843659641962	-0.0968003921880078	0.2446340040263	0.113504429160276	0.233919271731949	-0.00159898753548555	0.12999841682485	0.0553278580853592	0.0730080817821303	0.138972650208139	0.0336817866656679	0.0588085823340818	0.0478960935058301	-0.010286210674281	-0.0509256041643642	0.0431191973866151	-0.106188023284008	0.126730575672087	-0.147264648799769	0.0448774374695483	-0.146674682031063	-0.0170841018546379	-0.231844499859161	0.0309309246025532	-0.310919869759537	0.128727844784295	582.019063670762
MT94538LA	Mt	-0.290642806015621	-0.183529771072362	-0.241019665615969	0.0028678613485183	-0.146544488078466	-0.179547290626807	-0.07878136910471	0.0177985501424308	0.0219482340866126	-0.171693609570767	0.119893869358925	0.0280836646506961	0.191578711589834	-0.154243491192663	0.297823125498089	-0.0107581126333052	0.355145202339523	-0.1087638633474	0.258720200581237	0.120994439414099	0.223602153933205	-0.00911690514331874	0.140565686049106	0.0544678168859732	0.0860746837131059	0.141294679320264	0.0254857060503222	0.0680062387058937	0.0238611614016422	-0.00622384309980147	-0.0437836234476174	0.054813112842008	-0.0937351196750823	0.132516084485603	-0.161106875946022	0.0491934854540411	-0.159726538373316	-0.0152944684156268	-0.232265142126551	0.0358762899633956	-0.297093106218244	0.133259131889129	528.806742987049
MT94540LA	Mt	-0.323022014720832	-0.167214120329345	-0.241638113714562	0.0103155181216316	-0.170343222492628	-0.173130615074116	-0.0603399411245975	-0.0054839539138059	0.00881112982311937	-0.171635203679899	0.122981390004392	0.0125335007297603	0.193409047927177	-0.14312246876468	0.295323949367889	0.0105881845812452	0.379536103954824	-0.101989662356091	0.250996329547133	0.118307566545375	0.216898252148084	0.0138125199482026	0.137849005198316	0.0469369639718653	0.0783527454108856	0.135191876284615	0.0320801924719112	0.0705356543195269	0.0364841413338211	-0.0152144589583158	-0.0536004425810999	0.0320388244437072	-0.0986672378539958	0.116397044718271	-0.138392809947792	0.0530655773996314	-0.141909555549383	-0.0104209826866384	-0.226514129163934	0.0468125339905816	-0.298294820038727	0.121675700708478	473.329644519496
MT94541LA	Mt	-0.328652683694602	-0.160102138585834	-0.250523382139987	0.00765908302019925	-0.178992519539845	-0.164453074685186	-0.0569248706202679	0.00885847423163578	-0.00298164638236673	-0.159838124511496	0.1296055772665	0.0223229436351092	0.187004696531247	-0.141057249414798	0.307471883635173	0.00759209803145508	0.360875994368209	-0.0766305257788809	0.259330038264397	0.11121736034737	0.244108568359435	0.00547645689637784	0.140007363747166	0.0505813055119223	0.0814579280542669	0.125956679052238	0.0396711928872109	0.0482425170394545	0.0470176961656534	-0.00457325079598184	-0.051823719823358	0.0440905203814944	-0.0979787376272449	0.105495625563038	-0.146800064313086	0.0294883382880529	-0.148274544527271	-0.0180906298179211	-0.241932800239842	0.0446729929189491	-0.29166597037139	0.113090598672802	569.707025793166
MT94542LA	Mt	-0.307380757724964	-0.183155684376325	-0.238421238551097	0.00244710419606631	-0.163410122447596	-0.197803964834554	-0.0655138722460092	0.0144325671082455	0.0078962907040728	-0.197611069686675	0.125406292332553	0.0212518216378718	0.186097047067453	-0.167520019621438	0.283790155780049	-0.00478899802978385	0.356716653175859	-0.0939670953383941	0.254787101574945	0.135368710467995	0.243009108952091	0.0135892004286296	0.0760844341958329	0.141876552980825	0.147087103031706	0.0629661828437399	0.025063091240844	0.0478443924298532	0.0326289527360414	0.0000461993441799036	-0.0504812347866057	0.0409325333903115	-0.0976431214744378	0.134764065257839	-0.150381260934794	0.0513019018230066	-0.146374710819502	-0.0083094395855178	-0.22988511004803	0.0444692354639865	-0.289074801758412	0.141865804100138	508.851835484742
MT94543LA	Mt	-0.304728246269007	-0.183545848450395	-0.250195623427253	0.00789544240118648	-0.153734069136837	-0.188990134174713	-0.0543715944664476	0.00760978942038834	0.0176972538814076	-0.182141881866929	0.122059209748184	0.00334885182347209	0.200164461548415	-0.153460006877551	0.289172485852463	-0.00824022487391023	0.357645403995472	-0.10490976593603	0.239156745391316	0.136735078647742	0.222729240712812	-0.000278159318956955	0.132771355370868	0.0399804481412878	0.0634980236627901	0.147247945808486	0.0325133275266037	0.0646084944668255	0.0372557203552948	-0.00125914189176944	-0.0418300000573066	0.041912485306951	-0.105866161581616	0.140138449391172	-0.137100462671795	0.0554231465891155	-0.140906470694181	-0.0115125116838186	-0.235585308115712	0.0419520987930426	-0.290345291625467	0.147485444284403	478.835094389548
MT96040LA	Mt	-0.319735843037324	-0.154854143651068	-0.246587647000068	0.00251169443022508	-0.159879195095524	-0.176864842773583	-0.0669034990175161	0.0113027655452229	0.0153512765854024	-0.164971248979039	0.129374551916931	0.00360879614025907	0.202779304746532	-0.145038171139607	0.291535518238966	0.00146154907545021	0.365250222735699	-0.0944881730866828	0.232678002362417	0.123449755788646	0.232170117790491	0.00642737104673264	0.142172539982628	0.0409840602682343	0.085940341044889	0.126417859436546	0.0377449206777714	0.0690329307306397	0.0452636651521358	-0.00562447122119489	-0.0467541810718046	0.0402551933400001	-0.0921957824294648	0.119832373871422	-0.161869413916743	0.0410788191573818	-0.147966972237962	-0.0149037719283176	-0.236548623116216	0.0335488220668543	-0.301819304311242	0.136832831881879	521.913056068957
MT96041LA	Mt	-0.310659866445376	-0.184490633484656	-0.239516409190086	0.0147924733378951	-0.164503098657312	-0.190320934505113	-0.0580018897238975	0.0129372171721287	0.00769549525091259	-0.183872440059804	0.124146671600624	0.0227608970072276	0.1861520906522	-0.169939453020654	0.287106713876319	0.00237390520742585	0.362983514657932	-0.112965047352994	0.243227159021432	0.131641139877071	0.217424809299833	0.0138969581559363	0.128182614009341	0.0616022400857941	0.0774909252721688	0.136575830810714	0.0392107720215994	0.0780536890998234	0.0406936591262841	-0.00403012283060419	-0.0430177944491321	0.0375362090861388	-0.0911343118651459	0.124073868057423	-0.134030662035502	0.0521423529515749	-0.145338630083806	-0.013645908073545	-0.228219306473795	0.0434905700130038	-0.299892455864591	0.127387188465212	513.427604207161
MT96042LA	Mt	-0.297607612831975	-0.177967085445666	-0.235910634570445	0.0044569679578503	-0.148890807534832	-0.18875459569936	-0.0562948464372308	0.014233440168929	0.0197357211175465	-0.179118098277805	0.125247784104688	0.0185615149147278	0.189956738330926	-0.151130370343943	0.28711674430731	-0.0140263190380129	0.352481839841135	-0.0975447363988127	0.248584374353211	0.121151559903885	0.228247232523959	-0.0019954239149576	0.150673963651458	0.0354622915568236	0.0703673478721939	0.144370461315872	0.0256188844427687	0.0630640344858368	0.0467244371895693	-0.00817582519888461	-0.0549769246611278	0.0545861927771965	-0.105638929803602	0.138273487269459	-0.159463665248935	0.0513484592798347	-0.134732247867156	-0.0179924001334543	-0.242095389252263	0.0575223005394329	-0.309144009527199	0.133674144281049	546.425091803424
MT96045LA	Mt	-0.316325638451887	-0.190177406292866	-0.242931529616677	-0.000314339865397763	-0.149367553439211	-0.190857709340463	-0.0579991995049453	0.01729835675317	0.0186507166184029	-0.181576530706483	0.124169891863654	0.0271760309701797	0.190861617255519	-0.170677102205396	0.260144983872835	-0.00253670561718464	0.345169821028568	-0.117732161829695	0.250571401566265	0.123212960846615	0.219842995597183	0.0175879601488358	0.14310640314291	0.0554878577408979	0.0919236583969406	0.147176799782741	0.0424713275652126	0.0756439951383373	0.0350809884611726	0.00192122680455885	-0.0412434182714895	0.0438099930478607	-0.0840579124741213	0.138672634347031	-0.142463314850218	0.057994270316605	-0.149463924131688	-0.011731636347316	-0.230160165774512	0.0266005592296762	-0.307981148853912	0.133020947078292	500.472728908332
MT96046LA	Mt	-0.312900265422793	-0.172093081096714	-0.250040001797959	0.0123172747224592	-0.158131956071893	-0.179457688113242	-0.0682587691166252	0.013873796905746	0.0157634685454913	-0.176265768288026	0.121412016528257	0.0138033428043556	0.194480346764545	-0.147466413846256	0.288296433437385	-0.00284242531692718	0.360449041165025	-0.0937600981063515	0.259684186591688	0.123085005132575	0.233313276309232	0.00273751469207558	0.135674234534566	0.0476290053393943	0.0735298043295903	0.133083802842009	0.0369514172054673	0.0709652869843746	0.040137649179878	-0.00711223559866062	-0.0498539838940188	0.0420031021503762	-0.0898979616305816	0.112727067244193	-0.147537009741571	0.0399773098662957	-0.15179918501297	0.000681979317885301	-0.235379778067668	0.0363868424079158	-0.295892963835045	0.129726379956521	512.193508818875
