# Supplementary material for: Are geometric morphometric analyses replicable? Evaluating landmark measurement error and its impact on extant and fossil Microtus classification
Source: Ecol Evol. 2020 Mar 13;10(7):3260–75. doi: 10.1002/ece3.6063 (PMC7140992; doi:10.1002/ece3.6063)
Supplement: Supplementary file 1 [file ECE3-10-3260-s001.zip › LDA/Output/Dinolite_Tilted_EO_T1_Dep1.csv]

	species	coords.1.X	coords.1.Y	coords.2.X	coords.2.Y	coords.3.X	coords.3.Y	coords.4.X	coords.4.Y	coords.5.X	coords.5.Y	coords.6.X	coords.6.Y	coords.7.X	coords.7.Y	coords.8.X	coords.8.Y	coords.9.X	coords.9.Y	coords.10.X	coords.10.Y	coords.11.X	coords.11.Y	coords.12.X	coords.12.Y	coords.13.X	coords.13.Y	coords.14.X	coords.14.Y	coords.15.X	coords.15.Y	coords.16.X	coords.16.Y	coords.17.X	coords.17.Y	coords.18.X	coords.18.Y	coords.19.X	coords.19.Y	coords.20.X	coords.20.Y	coords.21.X	coords.21.Y	Csize
P23-04397	Deposit 1	-0.298942395469747	-0.163668078685236	-0.24396287185906	0.00566856344046961	-0.154972049938238	-0.175242004056497	-0.0768944735816197	-0.0016894419643527	0.0213265357040448	-0.178152523521971	0.122627691466934	0.0103082606052977	0.199532481827095	-0.159654085942656	0.314312477838825	0.0147293736898625	0.369142274297967	-0.104208520480164	0.23944188282858	0.115729887155714	0.231409960355898	0.00544240099994421	0.130903334523982	0.0454490109953003	0.0638712329001709	0.161491540597087	0.0115567965762183	0.0581728011873542	0.033153625183187	-0.021895635624701	-0.0580903390845954	0.0225601664894955	-0.114275760280719	0.146060048743218	-0.158749094294403	0.0548337294699041	-0.146359739406072	-0.0265816519266018	-0.228175421779356	0.0330306147213104	-0.256856147809093	0.157615544107223	654.311488367371
P23-05105	Deposit 1	-0.304906710051463	-0.169002822922554	-0.244733373386581	0.000210555439408033	-0.159311603026573	-0.179792220578648	-0.0739888741814024	0.00855740246787701	0.0166934903783201	-0.179316393302902	0.116570867232156	0.0113763847069289	0.200191079966419	-0.165435632970518	0.285004447510569	0.0000640312747109995	0.381364699418118	-0.104416630763609	0.252293780521296	0.135356889412684	0.222259031605414	0.0165420368266873	0.129457275390796	0.0478667738088789	0.0937566907360196	0.143903952663359	0.0246001727372357	0.0590342035463684	0.0229087603716838	-0.00625170484468416	-0.0660475209285606	0.0464247994940536	-0.0996366075288108	0.132798319219121	-0.160438871899047	0.0434531553405455	-0.152793636658199	-0.0132246415824319	-0.231688730824973	0.0334487239015082	-0.251554367382416	0.138402818863218	615.238010467339
P23-06214	Deposit 1	-0.306434801678832	-0.182431097513812	-0.25302875177034	0.00357296677962659	-0.151793123957454	-0.188471652801813	-0.0757803232336201	-0.00330080311073849	0.0233076465707738	-0.185031718298947	0.114773000793136	0.00421575766045684	0.202927761181729	-0.164074266198677	0.266272973872806	-0.00889260740106946	0.37092360289386	-0.112331344750438	0.236197491388966	0.13734953632334	0.226946582264278	0.0190168217605395	0.135368517587675	0.0535832326904604	0.0914709308809449	0.154194108472375	0.0237678857795673	0.0682620553694579	0.0301556445407948	-0.00608068275249533	-0.0655494400713513	0.0456465542435227	-0.0936020982378965	0.139953490293131	-0.136971225510768	0.0515154126722324	-0.143101385981754	-0.0129141348304266	-0.229819314690398	0.030530230617777	-0.266031572622119	0.1556881407755	578.073565923099
P23-09006	Deposit 1	-0.303781328553538	-0.172422012069626	-0.236368983205466	-0.00939550958656492	-0.151776793987769	-0.177413900849882	-0.0794526517214357	-0.00375642617650833	0.0194165449707854	-0.181695967063836	0.11922145321871	0.00340391836366259	0.207263721509676	-0.164455161908723	0.28220570642187	-0.0151416677717032	0.374890318865182	-0.118256697366578	0.241452525986464	0.147350082914654	0.218329543323885	0.0139290108319546	0.133403458278415	0.045788532510596	0.0753617790419882	0.155343397867476	0.0261527824204408	0.0680805336800713	0.0321357425267883	-0.00151134716027428	-0.060109552885236	0.0405435706551502	-0.104160944048133	0.148857156261088	-0.158338218505489	0.0544467921701427	-0.145471632406339	-0.0131352605809477	-0.229331837198208	0.0379475154306019	-0.26104163405259	0.141493439849246	574.689647093273
P23-09372	Deposit 1	-0.289650219956376	-0.190479402062061	-0.252116831407709	0.0128653631658052	-0.15379204052314	-0.201213852438554	-0.0772507034039926	0.00424382958202207	0.00353292741649398	-0.189363917202588	0.11926150345734	0.0165995344615902	0.196209779960826	-0.161168110912419	0.278726176354261	0.000924052760650118	0.370220791620724	-0.104399974340396	0.259384492638129	0.140754735383627	0.215413562293583	0.00858177783896031	0.126820400608061	0.0569518781241532	0.0946065372681403	0.147534995412527	0.0157980173414682	0.0662170570167036	0.0234295769202464	-0.0129798279466942	-0.0577953340351423	0.0413210897514976	-0.0851803758098819	0.132563800116352	-0.152102599020135	0.0479795573274383	-0.149679917957766	-0.0172049035513878	-0.232449280424922	0.0483433178959482	-0.253386463340209	0.151928999616824	617.75808179177
P23-09913	Deposit 1	-0.304685825149762	-0.16370510421359	-0.237670914911005	0.00623563257095772	-0.154602622703632	-0.174939302611848	-0.0745362430210582	-0.0161146477596244	0.0110487297622672	-0.184976845386552	0.129032529339125	-0.00081103482630515	0.195028894908272	-0.162464978748708	0.30961773426309	-0.00286433560472395	0.378097883791739	-0.105303249625544	0.211564975971449	0.126810009737445	0.255736634679955	0.0208029883807459	0.132469013815476	0.0462656236603944	0.0538808405638476	0.146161925005777	0.0150883941165438	0.0617105586581995	0.0379783204109612	-0.0128977623633783	-0.0689448515128166	0.0483985606230246	-0.105074535103427	0.135920950574282	-0.143740728067869	0.0497443302095611	-0.139355285379553	-0.00893254539226748	-0.225120596879788	0.0470696979080463	-0.275812348893813	0.143889529204108	579.914197265834
P23-10586	Deposit 1	-0.309629061505816	-0.180598162241121	-0.24085015172528	-0.00861518735046397	-0.155785228734249	-0.192789737828923	-0.0692312697769809	0.000241298584872987	0.0271045666573663	-0.187078828365	0.139463157045635	0.0157532625421385	0.214786968473203	-0.165172187495557	0.243418468056513	0.0113443785731539	0.331483490983183	-0.135362212837046	0.245970504312017	0.116688958169065	0.225339513220946	0.0209824761307278	0.145771229633328	0.0610786505396388	0.0950625656745657	0.167616147517781	0.0388217032314779	0.0848110533869743	0.0408837342367611	-0.0121895709701783	-0.061327577509951	0.0519943429287311	-0.0974638327385623	0.15053642171633	-0.153641079675404	0.0532229793832828	-0.146848932366788	-0.0259892699353051	-0.231276726541692	0.0270419230433297	-0.282052040950274	0.14648326450757	620.666155183667
P23-13663	Deposit 1	-0.315621389765287	-0.163592056285527	-0.237559082007667	0.00169341085437187	-0.166556247107966	-0.182556298319752	-0.0647726454347068	0.00362684786723127	0.00255326123845945	-0.18253646834276	0.120962855642229	0.00772354173317397	0.212314940578785	-0.177873859247194	0.264590152246207	-0.0132424647930848	0.394459993780639	-0.0977804053511119	0.242451160269606	0.145938492894054	0.21555323027428	0.0171963266675966	0.142369438090283	0.047207851257223	0.0581500755677428	0.164169711538817	0.0270653782064623	0.0539853808207525	0.0321880398774162	-0.0109525848446677	-0.0486209388882883	0.0300181446774021	-0.114148269640135	0.139979786322166	-0.153248094676629	0.0573814242762428	-0.142508405955338	-0.0111023623631507	-0.215910114757115	0.030063241944751	-0.253713337538979	0.140652338693464	540.31613321233
P23-18239	Deposit 1	-0.301755051097277	-0.181122159618708	-0.243557593187158	-0.00351085149796598	-0.149685086820743	-0.176309982213026	-0.0822212449215831	0.00205065869103261	0.0128349320783762	-0.185499862191263	0.126349127655171	0.0207137931061146	0.196966763265595	-0.163222463337697	0.278683634270633	-0.000460347364932407	0.357815103558594	-0.105635039045258	0.256854912465355	0.131640846518268	0.222062963895351	0.00985073788336349	0.138599815834587	0.0533163706834352	0.101125618211055	0.1488319884944	0.0236968821619625	0.0719324995738595	0.017624997745274	-0.0140635624193259	-0.0567555624579251	0.0319980050439762	-0.0951125790526975	0.138580016283008	-0.143026368899277	0.0640582173114315	-0.151097447127159	-0.0202296873454969	-0.226368263840156	0.0369123612753805	-0.283035553737977	0.140168460169402	540.321421096034
P23-18804	Deposit 1	-0.317947048815284	-0.187949930431667	-0.244396410269075	0.0122699648189261	-0.151213487783853	-0.181167232250989	-0.0748168490520944	-0.005653563074682	0.0334962736907382	-0.178954982584146	0.123581474375484	0.0095357010456761	0.206875338315068	-0.159445207087065	0.27174700746718	-0.00573864650785215	0.370293854686775	-0.113662683539973	0.251871654231404	0.132038396275768	0.21933146218134	0.0152055582697078	0.119964408784351	0.0555738751535617	0.0893935370612774	0.150281759547276	0.0164133385090646	0.0673450703803604	0.037296034849594	-0.00997799640614886	-0.0643359711777354	0.0427227027136496	-0.0979998021155204	0.126659842604721	-0.151867738288307	0.0533670049706697	-0.147867291397502	-0.00157167165876636	-0.230996265589908	0.0323940135838318	-0.258823519662994	0.146728024177141	564.344794978254
P23-21551	Deposit 1	-0.300944836545536	-0.201785927146572	-0.238357486818668	0.0010868714573749	-0.15586014453292	-0.179136437963049	-0.0696231304212673	-0.00665239839491962	0.0127303801183019	-0.185083151694521	0.103719711995178	-0.00334982105051407	0.189858831422525	-0.160093443700161	0.266464037122186	-0.00265045592398827	0.358472613478006	-0.115954110840294	0.264292580561994	0.152698429164254	0.220762141020698	0.0102208310500742	0.132833188590439	0.0647668068736207	0.0983912655054352	0.171384460778727	0.0253070787153127	0.0679498766467617	0.0239691796105975	-0.0143745525453962	-0.045210584753318	0.0272638711198824	-0.0930328520706807	0.147180028574986	-0.144328145676412	0.0630911514956921	-0.163659122753326	-0.0169030975467559	-0.220048785024314	0.0203286863599351	-0.265735919544229	0.160012383284863	562.744380776244
P23-22460	Deposit 1	-0.307639349092431	-0.200994704546574	-0.244396858133938	-0.000535311782989058	-0.161211678804088	-0.200098858219426	-0.0676351347777857	-0.00128717570638695	0.0180609203223066	-0.188024986219476	0.120953608329801	0.0160133729987795	0.195707083057462	-0.174390796456969	0.247630027010871	0.001623252392586	0.358764774754213	-0.123277533815852	0.248204468997182	0.146435892276412	0.216200023544004	0.0223100669810598	0.138105356160118	0.0550683159725405	0.0860346019041765	0.173335071892855	0.0310146046596094	0.0640842440566116	0.0329716615560729	-0.00744848478798999	-0.0487313363620806	0.0346617464838325	-0.0943680863239421	0.151655167985266	-0.146624272662852	0.0504578149795903	-0.143341601472964	-0.0162133118318707	-0.230172752339739	0.0336044564225935	-0.249526060325995	0.163021760925408	631.836627467515
P23-22501	Deposit 1	-0.319540634825647	-0.165235767782306	-0.238680553815435	-0.014716773118659	-0.168159593638386	-0.172325730798017	-0.0647102179708029	0.000571343488404289	0.0102371972756894	-0.180216521011465	0.122224215581594	0.00556664680533415	0.21105181071509	-0.162127106043805	0.268323181866179	-0.00352614128010491	0.379529367951802	-0.0948586234537481	0.250817356448294	0.130757366582333	0.219067075074033	0.0144642657887172	0.138689005538651	0.0475374568333374	0.0737665016310908	0.151303204625108	0.0261965229327939	0.0740129281901745	0.0382913022714531	-0.0118776268304181	-0.0518275308283289	0.0424031300826153	-0.0944320133949636	0.125424017777722	-0.149308560539616	0.0514576198990336	-0.153885180542427	-0.0206547545053562	-0.235032890613392	0.0339667504890584	-0.262616361117672	0.14807431426204	557.149804596488
P23-23118	Deposit 1	-0.305003251413741	-0.168638745139754	-0.239978479216468	-0.00785583693840682	-0.169208960801593	-0.179300256213928	-0.0670512441478255	0.00032013487166448	0.00614562839805349	-0.182161163407125	0.1314135415573	0.0104291607871129	0.18473723413463	-0.163905291958357	0.289091242366094	0.00781451463740407	0.356603603644345	-0.120426217624364	0.253307511431104	0.141681906294768	0.217721762238951	0.016908079253775	0.13154430568674	0.0730588331417081	0.0885262344639193	0.153391602651118	0.0467138883954421	0.0683155689423834	0.033573210836026	-0.012993875350895	-0.0502798684103805	0.0337159193062696	-0.0952062499205874	0.139566388686643	-0.152850387569474	0.0516924213614348	-0.158743033325038	-0.0194318367304471	-0.226643128199675	0.0284927710988941	-0.274413560147821	0.129325922330103	625.18233530783
P23-23435	Deposit 1	-0.318027902108941	-0.170521552246853	-0.243318691195304	-0.0077665200639224	-0.16175228626146	-0.180008693185823	-0.0706765219741523	-0.00399548797930825	0.0161520536247566	-0.177572514626044	0.127361452837297	0.0067940532726873	0.187564622506916	-0.156600018601189	0.259899717582132	-0.00787257466057334	0.375235918203771	-0.0981449921108441	0.258023316421312	0.13718646714513	0.21671490173224	0.0149314561127747	0.152632438293715	0.0397465082733762	0.0956864711381486	0.158340900794721	0.0319930028032201	0.0828637858859493	0.0281175407754906	-0.0072774505073621	-0.0543507412171106	0.0334769479467698	-0.0968098505792192	0.14275846463209	-0.153750683329807	0.0453368754344351	-0.158389627315922	-0.0103359739657477	-0.228346362449808	0.0244372554711185	-0.263958769487276	0.134223062978614	581.15738381432
P23-26491	Deposit 1	-0.295961911537646	-0.178666329319237	-0.243772841235363	-0.00613943560575966	-0.181829635004101	-0.192792950599753	-0.0649879236535957	-0.00310029868385779	0.0179339225875056	-0.185225340651788	0.125834845801474	0.00758808399249382	0.192210149598188	-0.161148903757504	0.276959039097476	-0.00306486216760126	0.35127931526032	-0.114715056604499	0.24332522788409	0.147643856369826	0.22635412932356	0.0175745459159232	0.13574286270114	0.0611543328275936	0.0905152037324023	0.156459124145234	0.0446513350806401	0.0763766088196267	0.0240911268064819	-0.0131115676888701	-0.0508037550324515	0.0347507053346742	-0.0896205612445242	0.144484945976566	-0.146229659144617	0.06742926752143	-0.161429448363538	-0.0235510579940577	-0.229268134726256	0.0246640465031653	-0.264993287931185	0.143390285666395	566.602825535456
P23-28157	Deposit 1	-0.289436076490361	-0.183202768204115	-0.249364846898611	0.0012033144743138	-0.14595297390372	-0.188425853793489	-0.0731904187271692	-0.00112070646996312	0.0315596246971829	-0.180358443699681	0.128311141346509	0.0112539849974097	0.203686860238147	-0.165563885244899	0.268961102272433	-0.00958858754075915	0.348329709338206	-0.10516698963535	0.238211596092707	0.12565941216051	0.223407356206138	0.00775626951291394	0.142290030700497	0.054894906782456	0.09755628153452	0.146509800533822	0.0282224551424876	0.0594679926394572	0.0376206062712321	-0.0109706756468137	-0.0524485516060444	0.0461917423330724	-0.092251132299196	0.144864828313556	-0.14273467320145	0.0602147402114233	-0.148638341379014	-0.0159123498989095	-0.255347176054429	0.0733896901571749	-0.298792573280064	0.128903578017872	581.200235964951
P23-28158	Deposit 1	-0.312848362470591	-0.174025197423456	-0.248989332640751	0.00211289025022048	-0.155470858491049	-0.174021398161558	-0.0739072682215489	0.00192642125248347	0.0196232335242938	-0.172434412794706	0.115333587119244	0.00336023143311648	0.209107657058464	-0.148035494267074	0.265465986885348	-0.0159883102083396	0.377665129874023	-0.0986241903809426	0.249446920407681	0.136229715203922	0.230270420232696	0.00384253430829207	0.131857916400673	0.0579689981997693	0.0921909765139606	0.150366209768637	0.0309868249399691	0.0520536164472279	0.0302959152032804	-0.00984738747364461	-0.0575552560475972	0.0406393641377772	-0.0936207577962927	0.138290280905944	-0.154668769966579	0.0540970552163323	-0.157250138130642	-0.0183610126135286	-0.231035621816591	0.0266867845875685	-0.266898202577993	0.143763301611957	566.452284377237
P23-28159	Deposit 1	-0.298764427086411	-0.175467488293897	-0.237194784600191	-0.00192054489962723	-0.147003430306087	-0.188187964019554	-0.0633715652180695	0.00942345034302646	0.0289770231747008	-0.185605468391351	0.109025053108184	0.013624187103163	0.199106097467277	-0.17083502858901	0.280551984543422	-0.00355252873612505	0.366081098867877	-0.125948628955462	0.247528800132577	0.137222788950799	0.217779118040961	0.00785442302698885	0.128242270889179	0.060712754181466	0.0863821008580647	0.160196736152336	0.0200497467997371	0.054118406334599	0.0298381881098319	-0.00594284795720845	-0.0604014536363528	0.0628654300056293	-0.0995972871984459	0.14294736703523	-0.151925653052564	0.0410432924448441	-0.140138098384547	-0.0242280902944274	-0.239784507915111	0.0565988257482924	-0.275380274594033	0.135080928810289	564.179724826018
P23-28160	Deposit 1	-0.312193484928354	-0.184007480588237	-0.245700583371936	0.00417985431176195	-0.149235394081804	-0.179073605544761	-0.0586810948988152	0.0121585796128595	0.0201401660898661	-0.181892638713204	0.130794810072031	0.010202931296813	0.193029468710932	-0.172472202950848	0.27415038317431	0.00422750790375129	0.370286188761442	-0.124585338574259	0.244071623071656	0.141936026847929	0.217051586626669	0.0199113335733935	0.128852550753225	0.0564412528410596	0.0724413237678199	0.150730310974159	0.0359772617655951	0.0605494569792658	0.0291151393062068	-0.01428144848287	-0.0563457183656692	0.0525371302570024	-0.0962572005614309	0.137473984693283	-0.139087540405742	0.0550607634285794	-0.155650176616645	-0.028209694789164	-0.239443901686101	0.0467404029035412	-0.263315407183258	0.132372874019945	497.781937340897
P23-28225	Deposit 1	-0.307871409331943	-0.171506316277578	-0.235960897748486	-0.0082948014407731	-0.158713791965199	-0.181754813376223	-0.0659063409421093	-0.00382957662831581	0.018595060978144	-0.18417131570563	0.127016429145354	0.00655738780744755	0.205782186015488	-0.157991215293116	0.267405164252615	-0.00570380395236354	0.378011932505225	-0.102061840423493	0.253344396260569	0.123311528820193	0.217184679690423	0.0160030143396074	0.140164996361909	0.0458951584647521	0.0842348180929935	0.150751027753597	0.0279373374270891	0.0677455693539151	0.0156474405916696	-0.00347511837115073	-0.0582921195311741	0.044204921572923	-0.0926155665722181	0.135467045961269	-0.161574418670644	0.0627458575916796	-0.149015341137125	-0.0113482947075904	-0.228398245801862	0.0415107836148721	-0.276976309620716	0.135944800895978	565.189390929313
P23-28268	Deposit 1	-0.297162584189942	-0.179768358844408	-0.23874083737846	-0.0123116234859564	-0.160034630539809	-0.200771475031421	-0.0714179932497653	-0.0013713149613153	0.0126021465909932	-0.203957185117949	0.126048406868461	0.0114368314066181	0.197616907583562	-0.180499368048286	0.254431025578425	-0.0113950629003586	0.366590230545087	-0.132094653820878	0.245077586385655	0.150329789764751	0.200907560026407	0.0310468315777624	0.140192531477283	0.0629976386346974	0.0848271377705315	0.169575223913986	0.0387272314232645	0.07526442429035	0.022931552393431	0.00228930576952447	-0.0501804932991551	0.0519469365283415	-0.0948876823810384	0.158536631716939	-0.148046072845777	0.0500417899796521	-0.147944981339135	-0.0157754557177879	-0.22104174755083	0.0303870951643604	-0.260495293869186	0.144091999181379	564.897209360125
P23-28269	Deposit 1	-0.310672672675445	-0.203599347933673	-0.241084705851174	0.0139399181135194	-0.156031944316168	-0.208165850410522	-0.0708841986225437	0.000715304363932962	0.015272402441014	-0.204469074704687	0.111238206928256	0.0161227352873702	0.180048392219707	-0.178520433604791	0.288503832415554	0.010609808547008	0.355784510979555	-0.148092582929599	0.233356143548474	0.155009526283933	0.225625652004315	0.0266774708445973	0.127904778109237	0.0657472659240623	0.0689042606405756	0.166713971281389	0.0200224345725237	0.078010314559931	0.0251379565714784	0.00291512006207526	-0.052085382212107	0.0447841796213789	-0.0922010183804867	0.142818283474509	-0.133701067294248	0.0562959230919115	-0.143797009338223	-0.0137865634628221	-0.207449749876525	0.0175074266223656	-0.243890821863771	0.158766604968112	535.007432080109
P23-28270	Deposit 1	-0.312822943491227	-0.190080981681136	-0.243027916699955	0.00851973673168227	-0.159563985455226	-0.193937996534884	-0.063168253788767	-0.00354350484450474	0.0165891916009482	-0.197287997918806	0.12140582873045	0.0125889897693294	0.201026184127399	-0.175858089526127	0.252157613646908	-0.00229319614776687	0.361637620712735	-0.107417745715866	0.257581624588068	0.152666178217795	0.209471054585696	0.0144088996641771	0.129282393250398	0.0585041197676358	0.0865977336289955	0.16145912336407	0.0320901274303792	0.0740829766764693	0.0252163171116725	-0.0175448230639915	-0.0464028713066044	0.0372745701509405	-0.092605600023127	0.14190445871654	-0.147371911826418	0.0667979490173491	-0.14731917658888	-0.0211442781611871	-0.222330341130039	0.0283728878367691	-0.258442689103407	0.15252872368151	570.11235317093
P23-28325	Deposit 1	-0.306638611059056	-0.182435073080127	-0.241548383976638	0.00256031802321573	-0.162089215868129	-0.185457931512059	-0.0801214190922425	-0.00877935113437496	0.0177343982798488	-0.1950615032641	0.121451210599769	0.0118165016653862	0.197504955947748	-0.171131899996029	0.276146590854151	-0.00293205192486442	0.370451268032742	-0.111920345241213	0.268971922691657	0.141502941021926	0.188778095324641	0.0253660946910771	0.131399337704946	0.077277809637199	0.0941812295548805	0.154540288211903	0.0222204526784459	0.0636738141077326	0.0307725668251462	-0.0135826202989396	-0.0584219691215291	0.0483195310954064	-0.0805690422460507	0.135657844072518	-0.150882740558577	0.0548352408222342	-0.159093121810028	-0.0207539694356582	-0.233224698474298	0.0462389261537246	-0.247022826287425	0.130265436385045	597.254432501641
P23-28326	Deposit 1	-0.291522096869498	-0.187142807539344	-0.246856158409273	0.00601091571890194	-0.145647215625062	-0.190355938756043	-0.0745089811082622	0.0106047845999202	0.0231909844533637	-0.187612121344816	0.113903049323628	0.0121073330041518	0.204116513606367	-0.17210035516123	0.290181888618778	0.000819849787599093	0.370032309513696	-0.126744545386165	0.236738484410779	0.139788297468946	0.20296869482809	0.00738880280933576	0.126982503285074	0.0551069306721361	0.0832378047963287	0.160555254492619	0.0236603667876924	0.0630270098988658	0.0362730654448428	-0.0112873794238587	-0.0595069087907553	0.0483230711716159	-0.0993085351758946	0.139694064000308	-0.159409948464378	0.0616402389238213	-0.152028312102292	-0.0163298736272062	-0.224402819363176	0.029756935738351	-0.25809468916005	0.15674953295209	564.490583666033
P23-28327	Deposit 1	-0.293164028610088	-0.170168597748417	-0.243853438987054	-0.00264893835854678	-0.17127777965854	-0.184000070649205	-0.0750158024241969	-0.00322597311001267	0.0283047171420173	-0.182755767651105	0.135876113634056	0.00781038417006922	0.206733584852736	-0.162180886686299	0.278828818393741	-0.00105175246980422	0.371980038339008	-0.109213384226074	0.243935507225945	0.128571888315368	0.220304281319852	0.0115677482550505	0.125906483731741	0.0547974526135308	0.084655208173717	0.158390927285721	0.0203417302083791	0.0655117980373172	0.0353947879648239	-0.0122869364797554	-0.0557916611711159	0.0374526447591102	-0.0954070420272297	0.141052380016927	-0.169458250394223	0.051347712718244	-0.164240785683313	-0.00867851507211432	-0.232763940803626	0.0428412087402718	-0.251288541226628	0.136866677539725	617.558171541836
P23-28328	Deposit 1	-0.31868814148328	-0.170486039201613	-0.254062575193465	-0.00224318950709246	-0.151607755178786	-0.180270775941242	-0.066819616596996	0.000414521477408726	0.0165837244244541	-0.174865851893631	0.125682114390633	0.0109304464295614	0.187938638040756	-0.157928530429251	0.284750868498095	0.0101368840616164	0.369131365054394	-0.113930293823985	0.243463754502812	0.142264622458836	0.240376166801022	0.0247435045202064	0.142592552990386	0.0478224769945685	0.0824044941282766	0.144844558253888	0.0231047687036733	0.0526637436403173	0.0170828329784573	-0.0101469815317126	-0.0570261603854706	0.0293502835817523	-0.0927129178359319	0.12770774547027	-0.149276669758943	0.0545663707926386	-0.15092152464387	-0.0193233501549712	-0.241641118295776	0.0476220489491124	-0.250354801140444	0.136127805853323	530.087593839789
P23-28607	Deposit 1	-0.301848366476679	-0.186763042863278	-0.237583814581357	0.0122157726342224	-0.164191993835371	-0.189550947850389	-0.0687627557383559	0.00227065630073283	0.0150491505545781	-0.193461135223951	0.129435341095207	0.0138757067809084	0.19833849463821	-0.173681747652393	0.300523073682067	0.0255978188745364	0.366382367426802	-0.140212028705368	0.218086766161189	0.140151743663889	0.225311348984908	0.0140647311878109	0.121084145214709	0.0657496168406353	0.0757891709387568	0.158921937547524	0.0182543255680497	0.0616149758690884	0.033426765469753	-0.0134154673199921	-0.0609607157168436	0.0550656686666104	-0.0915599223785167	0.143691973660097	-0.161440840396084	0.0420543958712545	-0.154197829275635	-0.0208004507854372	-0.222632308405573	0.0348517331864876	-0.238502402929814	0.147758089317011	556.733500407682
P23-28840	Deposit 1	-0.31127520931136	-0.174455378129614	-0.240609476849111	-0.00489907906186353	-0.177142980169213	-0.182207268559369	-0.0691078850871485	0.00889788585656246	0.0128779275274627	-0.184826504229331	0.117136230104832	0.0113183272438695	0.209867889690522	-0.157176658601755	0.260368848062028	-0.0011700977778558	0.377497718471854	-0.108399710609308	0.260192496547151	0.146467494615874	0.213618472168914	0.0153495598936067	0.139645400537323	0.046087457150039	0.0838505824342221	0.155217579437804	0.0379893167373034	0.0698404786016714	0.0217436938331821	-0.0102382223631288	-0.0516250508726881	0.0398441252180126	-0.0938017324471353	0.126983924954174	-0.152110553089348	0.0443629248416443	-0.160782750693576	-0.0159428619611428	-0.227051079679785	0.0328323028845595	-0.251281857915429	0.14211372059555	571.089435077504
P23-28841	Deposit 1	-0.326311677119514	-0.162052647920458	-0.242364845208497	-0.00127077951761437	-0.16662377692289	-0.195739114760867	-0.0697651274242159	-0.00469624843761975	0.0175535908535549	-0.195588640607245	0.119355582153673	0.00222593075944759	0.216162583968726	-0.16343834615321	0.283538276718032	0.000251430423319928	0.390319976801483	-0.0749024969783964	0.242304456708985	0.145076865420281	0.211336607267514	0.0122813906251089	0.130369306285661	0.040947396936855	0.055069909922758	0.131630214984006	0.0280850852030882	0.0474227704628852	0.0258194251346064	-0.0096231143757045	-0.0537070733324549	0.0324291979735479	-0.0926016514339113	0.138791262657769	-0.148103249514827	0.0640377159178781	-0.15500963740206	-0.0130530858685349	-0.233428492005397	0.0590621183830659	-0.231999270654312	0.146208180075487	600.099356852878
