# Supplementary material for: Are geometric morphometric analyses replicable? Evaluating landmark measurement error and its impact on extant and fossil Microtus classification
Source: Ecol Evol. 2020 Mar 13;10(7):3260–75. doi: 10.1002/ece3.6063 (PMC7140992; doi:10.1002/ece3.6063)
Supplement: Supplementary file 1 [file ECE3-10-3260-s001.zip › LDA/Output/Nikon_NoTilt_EO_T1.csv]

	species	coords.1.X	coords.1.Y	coords.2.X	coords.2.Y	coords.3.X	coords.3.Y	coords.4.X	coords.4.Y	coords.5.X	coords.5.Y	coords.6.X	coords.6.Y	coords.7.X	coords.7.Y	coords.8.X	coords.8.Y	coords.9.X	coords.9.Y	coords.10.X	coords.10.Y	coords.11.X	coords.11.Y	coords.12.X	coords.12.Y	coords.13.X	coords.13.Y	coords.14.X	coords.14.Y	coords.15.X	coords.15.Y	coords.16.X	coords.16.Y	coords.17.X	coords.17.Y	coords.18.X	coords.18.Y	coords.19.X	coords.19.Y	coords.20.X	coords.20.Y	coords.21.X	coords.21.Y	Csize
13469LL	Ml	-0.286781961972032	-0.185439420401837	-0.240775064380526	-0.00192158166555196	-0.147006324015136	-0.191728199812897	-0.0810685364154373	0.0209775379242667	0.0101746670397214	-0.176139909516901	0.120128602944903	0.0287926502602165	0.191704315933602	-0.175453969466524	0.259699209118803	-0.00198744581416366	0.36635229639473	-0.12566890601435	0.268308278867415	0.132838092616418	0.21325793774562	0.0180791592012921	0.144916627504934	0.0555579997130413	0.0870759259085078	0.159144568460453	0.0297949152218247	0.071405839194799	0.0338461394018433	-0.0144528690470201	-0.0539507063804651	0.0354691666512847	-0.0971131276419373	0.13646163263148	-0.156797559503731	0.0536429340631182	-0.157356411763909	-0.00277997367027352	-0.230705166654416	0.0225315785572805	-0.273704057354314	0.140671116135865	408.505056213973
21099L	Ml	-0.303455596107204	-0.180346123979264	-0.248621687117976	-0.00454376519135118	-0.151851584806061	-0.176590905686324	-0.0807702132587253	-0.0000905821391793465	0.016342859142545	-0.180236905048626	0.11928518850186	0.0111613006595199	0.208170090706314	-0.166616292499454	0.276663996198768	0.00703381529060255	0.369109649494332	-0.127202492523816	0.230553622345829	0.135158596756368	0.211048451182903	0.0204887764820075	0.147761748611398	0.0422032108992872	0.0889227606831816	0.150790783219432	0.0323016018380598	0.0805946066058791	0.0359983386054767	-0.0059474303078336	-0.0521759255370539	0.0282428602557924	-0.105601283069144	0.137060912639293	-0.148255709603414	0.0566353880615451	-0.145486173942563	-0.00828504617216955	-0.231186869695315	0.0314329421918014	-0.268753264173212	0.149056350486485	369.814882906364
21190LL	Ml	-0.291338229097404	-0.178534221982862	-0.241089868080852	0.00686714397590427	-0.15788873433733	-0.1769368779163	-0.0707874823638444	0.0127475997801144	0.0101893808426773	-0.176089866577347	0.124390174630454	0.0149327100320323	0.197850726246973	-0.171784971931202	0.299835714259727	0.0161100752225028	0.355878269071912	-0.117056974187434	0.251759750322667	0.139847648927092	0.216513587483599	0.00218098505938914	0.137871442953338	0.0428163005639673	0.0983406531979876	0.142228704780178	0.00515470082905483	0.0782638024225588	0.0415037180740814	-0.00890196382441062	-0.050040854904436	0.0434434998718272	-0.0911693520671873	0.12550878924367	-0.184118097356064	0.0566223252339172	-0.148742685817805	-0.0108425116946451	-0.227374273073114	0.0298180540806401	-0.27673854081443	0.128759748920407	405.879409724237
22388L	Ml	-0.300612353755444	-0.189615633139159	-0.241431024682277	0.00354467314369992	-0.15584633306516	-0.188737416624682	-0.0722686975796023	-0.000968893481535686	0.000867113490972127	-0.182847371515508	0.121229421383808	0.00204562996450354	0.18486161246666	-0.158485162643535	0.269513748203685	-0.00154712556808844	0.357398846609496	-0.128635951935194	0.245193958547746	0.156543415654956	0.227618845279509	0.0261727071703465	0.156879943216015	0.0558476259784441	0.0805415782873247	0.151655449438681	0.0270674563305412	0.057997856489497	0.0346917143881226	-0.00516710142953672	-0.0385595848659837	0.0369258127938678	-0.0885893970965787	0.143234311086119	-0.155518624481533	0.0649380971060491	-0.148367767452254	-0.0086483315239801	-0.224097959521176	0.0329518162092744	-0.280572495703872	0.132795592825778	394.847167539905
23173L	Ml	-0.298975283500501	-0.179056505442076	-0.239514556608089	-0.0141733059030315	-0.153721418305035	-0.188029988189835	-0.0696086100916825	0.00648394625567313	0.0180043482869119	-0.18708835838648	0.108393957292658	0.0204411586368813	0.187234917903899	-0.159008896953796	0.280379335084179	-0.00844972987025832	0.358457018622554	-0.125719739951655	0.252316282998871	0.133363116905597	0.22331582164288	0.0161350964704703	0.15029211420296	0.0517218003017053	0.089549903194733	0.143222549242007	0.0283807717420231	0.0777737530005656	0.029608683788975	0.0106565818490536	-0.0476575874910745	0.0383988786038161	-0.112221037421289	0.144462704084754	-0.147373512289312	0.066501822022852	-0.147703594997704	-0.0106943980839189	-0.22341327741265	0.027146752568437	-0.28574427664331	0.135912762839236	403.920194852305
25014L	Ml	-0.301197114994777	-0.171187566815058	-0.23916593357608	-0.00275911974364577	-0.159009390642902	-0.180539892733736	-0.0777634670090107	-0.00325250621147617	0.0219336849632367	-0.177105760230424	0.120275025523521	0.00392668706923247	0.20161231311386	-0.156394433699054	0.277280678740187	-0.00434130242500097	0.366762400950046	-0.1069615786188	0.265484880126938	0.121394706615489	0.225702490312307	0.0216195649893867	0.148350024322212	0.0605905255985354	0.0704011059899211	0.14173137721641	0.0219158036995011	0.0587134598787826	0.02647150178623	-0.00301407446287873	-0.0466743614241518	0.0461898779780137	-0.115114867269747	0.132990161237711	-0.160590848763514	0.042757233911313	-0.15393735467794	-0.0138485535496868	-0.219501439148839	0.0334444035949876	-0.273235132020994	0.156046790399899	404.461546821379
25593L	Ml	-0.317819465145911	-0.175949405955544	-0.241914605132404	-0.00727423860186647	-0.168711773863358	-0.176738647272279	-0.0679486171484082	-0.0081852821613531	0.0195252452842408	-0.171331559919034	0.114006972856923	0.0115054573062657	0.198313952145698	-0.144482866592793	0.304091385918513	-0.00277229850880284	0.364095972816388	-0.111356852268344	0.234250108980726	0.132187180811175	0.229094398517968	0.00255444001332979	0.138748507760292	0.038716172892652	0.0738807049798782	0.14680901712654	0.0306859809382988	0.0781003319241513	0.0309995044910382	-0.00381112406311962	-0.0465911028443563	0.0286098962432013	-0.112141201581311	0.144072871619988	-0.145047353780445	0.0713811869897773	-0.146964106043973	-0.0132064763077985	-0.214257763829703	0.0152451790593303	-0.276296745320097	0.145927017664521	405.209763432413
26409L	Ml	-0.292609022616629	-0.178269771010861	-0.245374298814291	-0.000993299477093319	-0.1557639100039	-0.178400074093768	-0.07432916896292	-0.00114965855241198	0.00319866226497022	-0.173318463494655	0.117926463863044	0.0106198376457523	0.188139777078861	-0.157949175510758	0.292086924059403	0.00403199130281955	0.353250283624306	-0.113276721175074	0.260241255927668	0.141185752179322	0.218016750399229	0.0124684558585258	0.140069310390754	0.0500373767860047	0.100398408891449	0.142842842702316	0.0314801050411561	0.0607410361171232	0.0324741197624621	0.00157538627379779	-0.043988163370344	0.0279598311480743	-0.094972274513159	0.137484581983618	-0.141512122181242	0.0583460814240244	-0.157241492194134	-0.0121342676062398	-0.225177554662008	0.0358833898313273	-0.306314053984679	0.132314867668156	442.940069040841
26422L	Ml	-0.299424695677288	-0.191742541527829	-0.238548615226139	-0.00400758898709011	-0.161740683457561	-0.189698343371325	-0.0709161472215137	-0.00107238895329033	0.00830230854532053	-0.186281953074041	0.107845816255761	0.00907995275402885	0.192869146785893	-0.167448807585029	0.26724118895297	0.00285737447822777	0.364943995244734	-0.123453046788011	0.264672540629892	0.142936380917814	0.210291697036261	0.0242486563760088	0.14033153664588	0.0606659260723379	0.0917816023131687	0.154024482806139	0.0287676661757196	0.066278535486562	0.0261923113104185	0.0030020416529887	-0.047639221149034	0.03364614586935	-0.0995451932962406	0.131355286064867	-0.140331298308819	0.0580239282826353	-0.145323822015424	-0.00572051611811568	-0.219595760920749	0.0398888094087988	-0.280174372623246	0.143417666234971	406.508595352224
30816L	Ml	-0.294682714648193	-0.171557463355614	-0.242444105437324	-0.00213489660206477	-0.162015697252863	-0.183562878876506	-0.0697902513613546	0.00136498133416619	0.0105806087831228	-0.185365846327924	0.121556208978142	0.0152894014363944	0.201949981386414	-0.168780167154419	0.272810650066493	0.00308411402181973	0.36716727193218	-0.11474429943455	0.247667801005251	0.138781055526206	0.222432721173716	0.0115806571776156	0.140590131773987	0.0575785167126072	0.0832866610691593	0.164394596039642	0.0183453211044447	0.0482521176828188	0.0310298138868691	-0.00765815285081286	-0.0534636211452506	0.0383714349828275	-0.100175992324874	0.142423022764658	-0.151575465448458	0.0526729026820725	-0.147075174267331	-0.024373615357591	-0.226093902801769	0.0375247279050133	-0.270100246472359	0.146859791693638	376.892683980593
30907L	Ml	-0.293711357108139	-0.186061872861826	-0.247598205771481	0.00336853021617467	-0.1565119364983	-0.174991177066699	-0.0693183998974829	-0.000316699971263891	0.0155339091012388	-0.170437399187465	0.11451867789418	-0.000793549869925256	0.195650946627456	-0.156780695928862	0.284041671332456	-0.0021420589068809	0.36278041993366	-0.11804572517672	0.246861895223908	0.139222749334086	0.217027025412648	0.0139458520509239	0.143421291548795	0.0440126886443423	0.0882624391347666	0.149837353333255	0.0324517055180628	0.0746874271408492	0.0431359240016896	-0.00794630442964116	-0.0543682459864964	0.0379109667999632	-0.0952242314323884	0.144591145069516	-0.156070672580329	0.0576619830504542	-0.163229064194174	-0.0145559844893414	-0.22893749294219	0.0274711552650274	-0.278716299317878	0.139361616984028	349.117799739913
35063L	Ml	-0.292005065651677	-0.198637993456068	-0.239166854515074	-0.00247560643773802	-0.139034651406019	-0.185790769038089	-0.0656048147967583	0.00129185784774844	0.0256445006435374	-0.177326382167749	0.119347771446875	0.0034453867182847	0.196166377986584	-0.171030362298388	0.268813115400631	-0.00367865838824542	0.362681700610876	-0.125876168997794	0.246213561333698	0.134271075770737	0.222358373545933	0.0111895523045931	0.122309193808108	0.0570191795652504	0.0873027891338401	0.151631980553031	0.0364005774969168	0.0734448069102989	0.0443631234503902	-0.00426773431992129	-0.0598695877559337	0.055137488741533	-0.099260158686685	0.138102949564904	-0.147113630361448	0.0574303352643824	-0.186313681867589	0.00288417493682147	-0.232023402785091	0.0375219486817663	-0.271209237031111	0.145712938244645	359.172991878897
35224LL	Ml	-0.283194908400078	-0.190624078737841	-0.247540000546478	-0.00196888203119429	-0.141851032892665	-0.187245003929454	-0.0773897697498031	-0.00103972344428039	0.017755729296315	-0.17068552124325	0.103175236467774	0.0104129892479844	0.198340150654944	-0.164444569961021	0.278623928671073	-0.00432674349711842	0.368223319411822	-0.116391183838179	0.254319088885044	0.129039165528102	0.218401519348265	-0.00202483853985744	0.126515027306537	0.0498073503236762	0.094479989740081	0.156939028150624	0.0269188841556411	0.0701867695507413	0.0299086239532636	0.00214538780639502	-0.0540187271925111	0.0331197360196514	-0.0939252020830446	0.148048726960099	-0.148436253827455	0.0639814818600021	-0.145422566274295	-0.00927676795655391	-0.24251433621528	0.039931164563703	-0.282368700709156	0.144415513167773	382.62116039361
46339L	Ml	-0.296701157672372	-0.172660816004493	-0.243646088478586	0.000439551582627695	-0.14160218608134	-0.19228661292049	-0.0769280106123613	0.00802369849482847	0.0308771735947354	-0.192288702352985	0.124280603476325	0.0150912108750904	0.199756839900677	-0.1765955672102	0.273320643030266	0.00832623545296037	0.366345113003079	-0.123897460695365	0.24172152698907	0.133763574893025	0.208903804974637	0.0202848807449352	0.137716020728584	0.0557192024525364	0.0781873866669501	0.160837880240501	0.0262056670560485	0.0568365697249624	0.0355457318925752	-0.00892870732602115	-0.057400057936459	0.0357719943697489	-0.0954780499127234	0.13691008786293	-0.153715149908245	0.0484193892015196	-0.160864149899548	-0.0077520442204849	-0.235170046028514	0.0354563987193621	-0.261355614782799	0.158529236115013	378.191057787563
50909LL	Ml	-0.312678996650451	-0.172740335097134	-0.253201263304158	-0.00688546118424299	-0.16715840811164	-0.161729331011524	-0.0690625904696726	0.00178045778100571	0.00335474960685216	-0.157561006360168	0.112827617949661	0.00820026119289148	0.212447732298621	-0.153448745398751	0.276475467010033	-0.00806357484324847	0.376278124451498	-0.0901832426020386	0.26535479886373	0.126082843825236	0.224197048834298	0.00568639656838143	0.126563912965912	0.044552178806662	0.0949017549570549	0.142371327458982	0.0378972905188724	0.0606473369676552	0.0445628932933059	-0.00529651301706798	-0.0666392921218015	0.0494884904133622	-0.0937933263777104	0.126881617940869	-0.155344085174192	0.0428993951708337	-0.141854604543355	-0.011703480301904	-0.237213989743882	0.0249137676419764	-0.277914834252971	0.134107616048222	440.841511311308
51713L	Ml	-0.302473716078702	-0.174795636825406	-0.242671299081845	0.00838439600374685	-0.157564759934812	-0.180657956325885	-0.0772026745671071	0.00277053851948911	0.0162651015956998	-0.172267146502647	0.119696698952555	0.0117555000231094	0.196634749779958	-0.155255221626068	0.263484230676363	-0.00455239586469636	0.379373258506323	-0.099322015316198	0.262431035789236	0.134257618814968	0.214889834543432	0.0119406681772406	0.140798572335194	0.0455345668622094	0.0944478731498051	0.139539849971114	0.0255150892128573	0.0606004810766153	0.0341675427602182	-0.00254790246294579	-0.0500144922061518	0.0296666340698869	-0.086956336516457	0.130102337233814	-0.150844397396458	0.0518549654239895	-0.154811584470276	-0.0130170514516986	-0.233497485880264	0.0353820213325707	-0.291667241169571	0.140625748866789	392.624259978684
54419L	Ml	-0.30775699570812	-0.178916079052691	-0.234855992847045	-0.00341040800779995	-0.167201120418497	-0.179364376403336	-0.0662490037198185	-0.000573023172153833	0.0126616774468638	-0.179131960569313	0.116307010421917	0.00812580871807992	0.206370911407192	-0.167418173870179	0.273868266567898	-0.000463862403661849	0.382664694580386	-0.12226812734303	0.248996603285752	0.13963263494652	0.203260484485081	0.0208069088478868	0.138167815100645	0.0450416551324126	0.0798904098791264	0.167667543281349	0.0279709075530017	0.0796638911580137	0.018087750914931	0.000824523358533223	-0.0443842856011589	0.0363312887927157	-0.0911465581677742	0.142324903887552	-0.156709919349356	0.0316570833582617	-0.170112559775529	-0.00516249549302688	-0.215569950792721	0.0194293362210717	-0.25426014526278	0.145202928612791	356.648820203265
54423L	Ml	-0.302440700020645	-0.188157437348596	-0.236535494304786	-0.00661348238397329	-0.153527061391473	-0.183697941466852	-0.0944779161037265	-0.00821781666385155	0.0156558167135072	-0.176515418102625	0.118877730251484	0.0151763607475408	0.19546141275886	-0.152448414843447	0.274076790464865	-0.0078438614083969	0.36276430841588	-0.111978220517645	0.2466377186331	0.119962628533913	0.22726602624233	0.0142278557054186	0.144849378835606	0.0521742731246348	0.10340096259389	0.14973911668265	0.0258214532172995	0.074875923596381	0.0454168050644705	0.00532809289816356	-0.0567210534289947	0.0560807523321204	-0.10050318185615	0.132745164491394	-0.16729791147032	0.0541803415658809	-0.152425182060474	-0.0185605739085569	-0.22860358725517	0.0305336315953566	-0.267696315299553	0.149009025370494	392.089396997796
54924L	Ml	-0.298440209737045	-0.173994925420591	-0.253101749366684	0.0100175791442203	-0.15865799138282	-0.181613295281646	-0.0790214455851689	0.00182968258950458	0.0102805911543216	-0.181800669778869	0.124375013500054	0.011615292916101	0.198076578914341	-0.158559451429769	0.296073648463605	0.0192731731049754	0.365081735654761	-0.11647318416335	0.255760123929905	0.133475713401746	0.201156337501255	0.0235130736767908	0.148740447541475	0.0481666165330614	0.0789667954762306	0.136454403097007	0.0406335731772529	0.0552610821404932	0.0265305770401049	0.0000508898678633204	-0.0520624090001806	0.0356949762815807	-0.0980169040930586	0.128856192262542	-0.147072274747851	0.0372968050173952	-0.155819042691121	-0.0127224459832207	-0.234144411518432	0.0387440717523598	-0.269338984230946	0.144914420271802	379.349694182281
61270L	Ml	-0.305353519149817	-0.18390609962476	-0.246927418753465	0.00236790111942038	-0.153717464521957	-0.187662787146608	-0.0653751374184198	0.00902765229142439	0.0137927172001043	-0.17918621875365	0.114031269681085	0.0109567462603485	0.199915702626579	-0.170015743496382	0.275241623840808	0.000559037939840682	0.372521794622947	-0.110077061751964	0.256563003420472	0.128071393527317	0.221271283765492	0.0102330882783545	0.123713255276329	0.0649095116919265	0.0786450998358712	0.149503977660567	0.0305093159842404	0.0638274955779761	0.030576538573221	-0.00143395186707778	-0.0482020900821435	0.0492776836512367	-0.0930079700303018	0.126894551867297	-0.162504547464491	0.0520787108621368	-0.150725294559098	-0.0150764370415477	-0.22958767725036	0.0379663616580291	-0.261380485597098	0.141684187296117	429.669197229239
64499L	Ml	-0.302237000682973	-0.189176547050912	-0.239932121900939	0.000196609473392279	-0.147061598564524	-0.172423979646361	-0.0816822740327595	0.00785902188335287	0.0138662434627756	-0.169213844581381	0.11386465436422	0.016105712472999	0.202087841204641	-0.156860687607672	0.292645202609306	-0.000305216703882008	0.371711712256042	-0.115588187262024	0.252329447737449	0.127355122914398	0.219962887323405	0.00337572260425835	0.132769340870303	0.0432884267685885	0.0897814517672894	0.145037262474756	0.0269943975340877	0.0817189100628024	0.029052648476969	-0.00452044023897687	-0.0583186240802147	0.0377166423194675	-0.102712227133061	0.12768963680326	-0.155502360413127	0.055819098084351	-0.159532461658635	-0.0122230258307125	-0.231030591380524	0.0359258073628311	-0.267056567759735	0.138223955697463	429.925685715677
65221L	Ml	-0.292520115339062	-0.180460027757466	-0.234887529967739	-0.007492630214522	-0.14899161202376	-0.182272005802366	-0.0695435811402073	0.0102295646156925	0.016412509360275	-0.179119725629061	0.100758370056009	0.00854952714757671	0.189072622776628	-0.166200928309532	0.275986429364191	-0.0149968001151153	0.378573879283897	-0.119153878188992	0.258302746071923	0.130856942433574	0.224774159623013	0.0115175953879508	0.136971132398928	0.0670626192941046	0.0855249822354685	0.149561160718969	0.0275238543916506	0.0641708298709102	0.0277915644476765	0.00335175475865433	-0.052646310617263	0.0419301161011522	-0.109014608592509	0.141411831060719	-0.150013891411721	0.0560953890578998	-0.154619105523418	-0.00230695032961655	-0.225337396011791	0.0363224628691048	-0.284118099382195	0.130943153030362	411.6501057012
65540L	Ml	-0.303913058020221	-0.171577994073839	-0.252581474708524	-0.00013918222113891	-0.157111660432573	-0.176464345350687	-0.0756264852217621	0.0113215347141803	0.0128308977874941	-0.167850528061767	0.116291973357687	0.0141704664909114	0.196028460474128	-0.141572537306674	0.298784570146681	0.013986269607078	0.366185335963814	-0.0993052270410603	0.256101602831705	0.11691867487647	0.2200484272908	0.00650274952720687	0.1458163535822	0.0401201009774532	0.0920935398183604	0.127899951950548	0.0294931961922059	0.0565791516028178	0.0362217671595484	-0.0102232211547202	-0.051185472969372	0.0417304125539839	-0.0953455889531418	0.130129429005009	-0.159717326230007	0.0491017838443432	-0.15314775702032	-0.0153035237061839	-0.237699553538322	0.0296502828211319	-0.283567747510378	0.144325750944939	417.881619144762
69538L	Ml	-0.274125152665569	-0.20027306648623	-0.242502164599037	0.00110334027295317	-0.139883936058199	-0.19448059282487	-0.0760615693043691	0.00701727578281241	0.0238913537740813	-0.193914930540814	0.103785958097378	0.0156772355917738	0.201017337311236	-0.177205353183105	0.283641420564334	0.00287136342222522	0.367311477600854	-0.133664698881238	0.245606251122473	0.139633688032077	0.203147387920652	0.00798603991471156	0.135863918536949	0.0453485490235504	0.0791218269023401	0.155174535217656	0.0229885083917733	0.0878135743007192	0.0206296449356882	-0.0033895835870341	-0.0546914296272535	0.0393126330481436	-0.103363350289115	0.143813001582862	-0.154087691748891	0.0577380353100829	-0.15655540031668	-0.00400843705157542	-0.226527116652052	0.0414088421574918	-0.259207273896589	0.162038548897812	373.685633094119
69558L	Ml	-0.311846479296587	-0.162123961890407	-0.23122625253112	-0.00306159815994157	-0.175053881102506	-0.177118154940272	-0.0711148045841369	-0.00258054812919722	0.00493670917200339	-0.17318526518082	0.134590301286566	0.0166462492451031	0.197517357461941	-0.165228953910037	0.275963755802086	-0.00361076118912807	0.358233863282633	-0.122907712168589	0.258562260860604	0.128156600046473	0.213926720119744	0.02308053344189	0.154628395922833	0.0545658226214521	0.0764173960699258	0.161256828478571	0.0385679963701854	0.0827786631471382	0.032445443175992	-0.000422095449277429	-0.0418492709963761	0.0272790850047075	-0.102769967963829	0.135147590588602	-0.138185250175436	0.0564891757320858	-0.144954504414	-0.00210275943483394	-0.216982292386737	0.0229988513780485	-0.311807496073786	0.103942410768434	408.595736872616
71127L	Ml	-0.307286828655097	-0.169934099517244	-0.241125806700225	0.000916043803389653	-0.15572061918845	-0.168849240412206	-0.0671907772080754	0.00180247522264	0.0157301565837281	-0.167933467352451	0.114272347059603	0.0100746670784083	0.204670894637361	-0.154753010690352	0.303007289693423	0.00336619592807263	0.376479787105302	-0.114073122866285	0.247016503347522	0.125644046471557	0.213655801439361	0.00916460029121714	0.141909838509847	0.0446154644920536	0.0682945634178566	0.142190333749425	0.0278402273047676	0.0680022187965562	0.0197658364436543	-0.00148982278120316	-0.0445570662271735	0.0314197951647431	-0.0984073376676682	0.118890157079828	-0.143712047206051	0.0571500603086647	-0.159187072777137	-0.00730228418848032	-0.218591320517983	0.0206115158446906	-0.296864369394565	0.150487473576971	403.130488150165
72400L	Ml	-0.309657794065821	-0.181970776339029	-0.248411458232301	-0.00385010414006961	-0.159011788943481	-0.181092934426328	-0.0796180592505324	0.00492229336152325	0.00637165797390893	-0.167293584628445	0.115733526490011	0.0199785932463412	0.19131356655098	-0.156350256584564	0.278954540115395	0.00883115277182825	0.372657366004241	-0.118464272068685	0.261169372210078	0.121618027879558	0.220235100933565	0.0174583108348853	0.138001035983457	0.0585839003835033	0.0984879867844845	0.149271044081464	0.0324182021451748	0.069186465523124	0.0363606454849537	-0.00155607895179807	-0.0586051439043504	0.0324019654822455	-0.0977509745089047	0.120398495951424	-0.146424444097133	0.0535845218805902	-0.148941451422951	-0.00979642201671067	-0.234577306872399	0.0363644908993563	-0.268704579378379	0.12777516685979	368.44253929467
74260L	Ml	-0.305086245196127	-0.171324965805665	-0.237366323311538	-0.000772194245970158	-0.157608082142691	-0.178423421494706	-0.068129072702664	0.00818727406693715	0.0166929460562565	-0.169879288813413	0.122012648833726	0.0230762192431821	0.198810497984447	-0.159417889777748	0.288724958717887	0.00162899667837346	0.376881700086615	-0.105232512112402	0.254435373452306	0.111709144231428	0.215835105706053	0.0153191245722757	0.140166528284655	0.0573201101527326	0.0881423794184389	0.138226706892158	0.025236061771276	0.0566319565878893	0.0229496698940244	-0.00190271826167641	-0.0531355671040955	0.0350368022830125	-0.106636944740296	0.128818035859494	-0.154556710102479	0.0434322732174577	-0.156636324589228	-0.0125630247284018	-0.227024503860772	0.031562794347144	-0.283708096455795	0.148566577107898	393.437355090937
77535L	Ml	-0.299888777877185	-0.1860096974861	-0.227202679117934	0.00826429993175045	-0.148494580844242	-0.190545997606157	-0.0706400154504656	0.00169722604257693	0.0217473515388778	-0.183594303000646	0.117009972747214	0.00765403473279587	0.198743107453067	-0.168633993340481	0.283990191862516	-0.00546456745073379	0.374230378061996	-0.106785050163816	0.236548996908968	0.116806241390873	0.208608137123214	0.00796505099646277	0.136021798703494	0.0463995767783637	0.0703637627170368	0.149767841101442	0.0292444250453321	0.0794187677759813	0.0313915876486924	-0.00454186825313844	-0.0465107601731685	0.0383941031219544	-0.0945654649856307	0.138306208701319	-0.144673220720839	0.0573144449736411	-0.144604817510052	-0.00209954015231837	-0.215764905484832	0.0488315806324573	-0.315554487646053	0.146855641273772	406.151508207279
79507L	Ml	-0.320408151962371	-0.168490455700687	-0.246397799595117	0.00225443859552321	-0.162007608590615	-0.175482246953634	-0.0703296654456749	0.00236893148922344	0.0195183394057587	-0.17740937661197	0.112724902261914	0.0111001305432377	0.20037994607046	-0.147903150256597	0.281265203078832	0.00778251678641224	0.364288055642466	-0.106998191262861	0.258002199427111	0.128879381122607	0.210004987710778	0.0108157605549122	0.146087316895532	0.043533801178881	0.107078889267436	0.13930376901284	0.0403350893511724	0.0744263184240736	0.0217592246823222	0.00152121686083826	-0.0507557856969699	0.0412134706337574	-0.0855189039533977	0.121687868165191	-0.146804348277908	0.0547613958370318	-0.155552548510808	-0.0118514211240876	-0.222874555229552	0.0283985679010842	-0.300794786531375	0.120087274804226	383.294863494089
83922L	Ml	-0.300550387969349	-0.16748046430933	-0.243593381494006	0.00289555685923019	-0.163289860679272	-0.185203565365711	-0.0784532563737128	-0.00807638572246295	0.00833153147904199	-0.175268020256	0.110943202993508	0.00546011315929718	0.199978168528327	-0.156452063170908	0.297894263565461	0.0162587731246977	0.381413791112353	-0.0945515980917843	0.254922383823326	0.137151961961796	0.216701745811513	-0.00124828450142952	0.123951121080872	0.0473322641086922	0.0872415337770235	0.148002156064401	0.0252615685119425	0.0647304526658367	0.0300085836540015	-0.0172109319758877	-0.0625889852616049	0.0288210640902919	-0.0967279984843345	0.129638729605601	-0.153894062484039	0.0517773575470622	-0.15485894112637	-0.0202209942396475	-0.230295084347038	0.0396449176718094	-0.252395936117645	0.15399896077445	390.434678397345
86576L	Ml	-0.321381315573345	-0.170251830927878	-0.244550384227997	-0.000144210190992105	-0.171062555905759	-0.179172939915095	-0.0680481865733333	0.00222940955532796	0.00543656497044586	-0.176793965415913	0.118712713360376	0.00354780481470034	0.195024606726821	-0.159921249078778	0.295212927621837	0.0235704111770478	0.375790699417924	-0.0988422232878178	0.239766174739394	0.129396159699421	0.216700110845721	0.0073792258733294	0.133245807183849	0.0435099998890872	0.0865982155549573	0.140452436314732	0.0324467656035766	0.0771378648597918	0.0373468234169644	-0.0105590326176864	-0.0528091422982309	0.0372390728024068	-0.0881473988814724	0.125696746711902	-0.144070794587939	0.0570844106254958	-0.145879850651012	-0.0189428426594779	-0.223316433561983	0.0281503093699071	-0.277015347180798	0.139234442400491	400.339260889466
88687LL	Ml	-0.291300520910703	-0.176834630256252	-0.255429460569922	-0.00430131476708158	-0.145438029351665	-0.184243230226483	-0.0675798148275915	0.00897451335416413	0.0174003913283148	-0.178418687533025	0.111425680256723	0.00328105685154102	0.194349451720598	-0.162013919693514	0.273901997935101	-0.00191524221807421	0.377919372175468	-0.109988340201251	0.247817227823717	0.13123026330702	0.216416809564625	0.01094331867314	0.135121945452951	0.0548811112705996	0.107511177973062	0.141229935210134	0.0174293259757328	0.0806656584955149	0.0310330461708903	-0.0106967527464909	-0.0555804962957387	0.0389229112582531	-0.0940885060040235	0.128371879796947	-0.151357182477222	0.061255468221027	-0.16179994554734	-0.00731163617398064	-0.227030057593593	0.0223710678606228	-0.280722412799389	0.153596569517189	363.538430535467
96035L	Ml	-0.314852915693027	-0.166508915956095	-0.240994552114621	-0.0000695884868758758	-0.162451019078734	-0.171995606987916	-0.0719891564133529	0.00441535140131029	0.0103591154375299	-0.160703019599549	0.120405309679273	0.0150687402444832	0.196448167426026	-0.152698932776833	0.29670818263632	0.00926794056196528	0.371044778861905	-0.108683075110136	0.245629348207725	0.135559546411609	0.221359146204494	0.00124242045227016	0.135320819205176	0.0466366107750882	0.07909672852649	0.155139550700068	0.030722174014998	0.0515145829685466	0.0380905389790604	-0.0152164610831243	-0.0456210706360124	0.0281951688157882	-0.097525474454915	0.137033954581071	-0.157016890657509	0.0368802159385455	-0.148336242710658	-0.0188972183586726	-0.225578534371087	0.0250257648504505	-0.280818453049082	0.148792970658011	462.481299493236
96036L	Ml	-0.310279148067466	-0.181339671171087	-0.237640710015771	-0.000686721208127389	-0.15959171704312	-0.171229525750052	-0.0597741658711486	0.00195383460541231	0.0180579323872929	-0.17769046312976	0.122977342623907	0.0181517554703974	0.191645368898887	-0.163545331357097	0.284364736899567	-0.00160401765577581	0.356815150920357	-0.119563225617244	0.255526488821753	0.129013240433459	0.220895389140661	0.0135669910051189	0.139789076462863	0.0542324211711146	0.0693147142916787	0.158468742675911	0.0329760783037174	0.0681458626626647	0.0267615246309025	-0.00237114085341221	-0.0408457171665431	0.0311474489545635	-0.104323298163728	0.142051333030236	-0.143047453106842	0.0472296083476149	-0.14444358022023	-0.0120075664722875	-0.225599339585004	0.0263917464191561	-0.293578674141731	0.139684678439191	439.189730125397
96983L	Ml	-0.31578131853123	-0.190409764774356	-0.227397646432114	0.00422436763871574	-0.15463477033025	-0.192360667087984	-0.0555568724903875	-0.00277587932821425	0.016984516833444	-0.188808703860517	0.115972479256155	0.00605461858666997	0.19356076615029	-0.169309019334721	0.266598409326412	0.00387662614844803	0.356228173369033	-0.115758468885697	0.253057605429779	0.146218911279227	0.218725256578865	0.0187295935723993	0.138912744485467	0.0461510867726699	0.0756289377097641	0.168950469367726	0.0276973807915922	0.0596923501020978	0.0264287627014984	-0.00637066944240268	-0.0430516379981762	0.0318221170780731	-0.098142155473272	0.141601703022721	-0.149367840291136	0.0639286171947536	-0.145203658648391	-0.00992615276882128	-0.222809340692666	0.0386587729652141	-0.277849791744676	0.145810091753993	379.191119044084
103440L	Ml	-0.296331190973384	-0.167171023939838	-0.239807700362969	-0.0137172522366156	-0.15202793908629	-0.19335265655024	-0.0719415365097497	-0.000394685222741145	0.00325020894849609	-0.168982838991175	0.121776174995628	0.0170012925873704	0.200246949288262	-0.165591292029956	0.289425944069578	-0.00292225603305303	0.365632977001358	-0.114384248118112	0.263569771979874	0.137960768565163	0.219886075631272	0.00679392629372344	0.137931514569554	0.0608267880558637	0.0867788231403803	0.152549098970851	0.0245107789507054	0.0510699446454245	0.0132737920423431	0.00514739427961304	-0.0532665624870238	0.0412144404001879	-0.0980911072461421	0.145211805962879	-0.163188082617153	0.0506657487266419	-0.162000139174748	-0.0039242042573856	-0.228691531712876	0.0345162702916435	-0.260937220447113	0.127482978599757	422.385515624676
105523L	Ml	-0.298684502726445	-0.174629840681291	-0.256836147074973	0.00556287621351295	-0.161205723793127	-0.172673254430956	-0.0784803976888039	0.00402725617434995	0.0186125968543721	-0.163251941397798	0.121193549930983	0.0048963888895172	0.208792811079906	-0.149954816330911	0.279132175532374	-0.00703650946017864	0.376123936272039	-0.101432724689463	0.248138278623758	0.124468318726047	0.223105105171811	0.0109534043618088	0.151045180393843	0.0514454096210596	0.0845735599781747	0.138470005678354	0.0289875917443118	0.0566182272763301	0.0284897175427532	-0.0109326037561447	-0.0474287613083799	0.0399178989994449	-0.1056029462715	0.125177641046275	-0.154399505982706	0.0548775905890258	-0.159927489047657	-0.0159287231662844	-0.228453137287361	0.0411540224038049	-0.277175891943376	0.138271373933499	373.126813627243
109060L	Ml	-0.287624978810936	-0.177780647905609	-0.230764858677906	-0.00677218893621049	-0.145981850118689	-0.194247986066815	-0.0743676608253912	-0.00634745143413708	0.0259867384982569	-0.190068891907969	0.109862056100118	0.0119097539227296	0.203053863914936	-0.182842423591923	0.279549119154542	0.010595529434843	0.369971387776994	-0.144517534614237	0.24724997322516	0.130271077697099	0.204269505992222	0.0264663563383228	0.130064236806381	0.0636473087253658	0.0697132113731739	0.168016105436302	0.0191315234382835	0.0585244683937494	0.0282893188989642	0.0034746242460996	-0.0532326592641502	0.032234113971427	-0.114853190345445	0.154994889130985	-0.141979778836863	0.0497988369090754	-0.154038395907791	-0.00408249646320648	-0.214532678593798	0.0261838217798591	-0.269764883798057	0.170542734934256	379.64055681783
109327L	Ml	-0.305192850867657	-0.18280702628504	-0.252009037489724	-0.0123559653600464	-0.171231507442034	-0.18927420759999	-0.0968940029284109	-0.00344204419898374	0.00398887393925162	-0.177860359779475	0.105062469594797	-0.00147741140530298	0.187112070348118	-0.147564208565621	0.263597400380722	0.000174328741065286	0.354520173323352	-0.0935814624206537	0.282209225095489	0.13816083539448	0.230756887837104	0.0165872288569721	0.153902440565523	0.058278240283853	0.0982491066890587	0.156349613504614	0.0389233542217628	0.0773049945516905	0.034421141491957	-0.0102357195813124	-0.0477642432245666	0.0333613662683182	-0.0905137522995055	0.130472900510339	-0.154873673829416	0.0508064342340386	-0.159669382625175	-0.0137777252143342	-0.218600463790847	0.027609824559126	-0.255994228989797	0.143270363506259	394.757671296732
118673L	Ml	-0.311814599088822	-0.17973092729639	-0.243947336451773	-0.000769256777791266	-0.158716586522755	-0.191851140205856	-0.061658045197964	0.00000698876044577697	0.0130736429705367	-0.185685597334329	0.123422518643904	0.0139558050909604	0.19284289445736	-0.174303780331887	0.281853190481104	0.00440823226249795	0.362447863264363	-0.123197928567952	0.23575387492831	0.144888672824831	0.21070471176692	0.0209784473070314	0.147516433881272	0.0454276780188883	0.0642177511428187	0.162490240749758	0.0289830345855442	0.0783041727370134	0.0387008618747317	-0.00367064941127756	-0.0455000577901584	0.0289141007179857	-0.107768720274422	0.137848662976128	-0.142979899808086	0.0562999217756504	-0.143735171781336	-0.0176443279126406	-0.222523281869126	0.0280839847899363	-0.260873079212415	0.155246699827	379.160224958363
119354L	Ml	-0.29151225407194	-0.178983186173959	-0.244220484475684	0.0105059802516783	-0.150698118632897	-0.185001199744765	-0.0803317643982557	0.00694775988489081	0.0200393000715402	-0.181602150181971	0.0905082971178743	0.00115864633899516	0.190728687534995	-0.166659526253798	0.320849851525001	0.0324932973303128	0.361145560815829	-0.114806919961466	0.260203758886542	0.147534259987297	0.217324269005137	0.00426732297196722	0.13175587084027	0.0360522618991545	0.0757755089461382	0.130307252259017	0.0184892190340449	0.069863901783	0.0281830248327486	-0.00619249089486661	-0.0505057549534474	0.0302516455622498	-0.101876240495155	0.126835310904398	-0.154495629648612	0.0549210598646809	-0.151784798248562	-0.00965827680764802	-0.22356691192926	0.0268511591512162	-0.266011391756309	0.164913891829613	434.760908568201
122003L	Ml	-0.291791381655873	-0.210197415282315	-0.244189485998118	0.0017780504779497	-0.157409231189511	-0.199490665338287	-0.0750630286939071	0.00547948520661758	0.0141407121297429	-0.192660290613108	0.118386859113152	0.0178099751480189	0.207565531914453	-0.180288048924522	0.260088284999083	0.0153048355449098	0.364958357488707	-0.149656948066676	0.224263584367244	0.146573446712661	0.208900533479327	0.0175683097986392	0.136588617467687	0.0539637036714188	0.0614600671680277	0.160587228610706	0.039152220983332	0.0646593583974196	0.0386428665644806	-0.000410001202638887	-0.0457640246257948	0.0429673594116177	-0.0903625165766479	0.15331807275334	-0.146965738645505	0.0616407180156219	-0.144715278416176	-0.00306193561867243	-0.224985323636123	0.0295929914714394	-0.252901626237577	0.164521769825858	358.022212665506
126147L	Ml	-0.311660164561208	-0.153970640684932	-0.256387479812536	-0.00897088005591578	-0.174919584273657	-0.179057363120656	-0.0787031710714398	-0.00446517787287476	0.00284784000911752	-0.176869929174076	0.117385576583947	0.00777331225648687	0.200800068322532	-0.152862529472625	0.255610887442794	0.00605943116169497	0.369407158639463	-0.0948833611228307	0.276554757586857	0.126266342417666	0.228989608725144	0.0260729715225239	0.15256957616305	0.0652525000578403	0.0885870089332213	0.147075462123845	0.0405009208192167	0.0586319148595519	0.0315570360812553	-0.0119152739208083	-0.0421651652473503	0.0180473154224987	-0.100124451508391	0.125770974097161	-0.146965603539527	0.0653791459618035	-0.153228178438045	-0.0143798543412721	-0.229364587539048	0.0178422889889178	-0.271292053315399	0.133203350895998	428.839408281513
136903LL	Ml	-0.317896159389422	-0.173683524750734	-0.241214458970626	-0.00654457206868754	-0.165590306590226	-0.185623060428701	-0.0680990854073327	-0.00579283562463266	0.0230654203815017	-0.179869266481897	0.115405386721595	0.0000186878599940828	0.201648319470561	-0.150763631174609	0.280742126547992	-0.00173751656383476	0.354654497454827	-0.0981254298126959	0.256266278632486	0.127707058786266	0.221430983578874	0.00922463949992362	0.131510894782807	0.0566759812649517	0.0885940275950426	0.152725648524235	0.0308347920607939	0.0654923784451413	0.0456148788333093	-0.00183936441332359	-0.0521560324355346	0.0353726661734981	-0.100147256483879	0.139220598262564	-0.150164345480593	0.0519054286015572	-0.150847040424401	-0.0126758603268261	-0.230465421936579	0.0320943113624566	-0.273187498941191	0.146217662865354	387.383407958969
190188L	Ml	-0.309830109574148	-0.183560835731171	-0.229273157529125	0.00769715193814628	-0.155521928021229	-0.172862947950889	-0.0734646260626551	0.00469848218848649	0.0135350412518866	-0.169901176603338	0.112115808352394	0.00470349773519107	0.197946869608515	-0.158420091709678	0.331664789254328	0.0334184367405502	0.376137485120462	-0.108144006079108	0.227506453153279	0.12755317464498	0.231239315298016	-0.00423009940337409	0.130049810740152	0.034379615317464	0.0548222256137471	0.115080654839519	0.00884829076564427	0.0639334021968207	0.0486245345347795	-0.0109110317253979	-0.0578085354000189	0.0341226114557633	-0.106024453321214	0.122132744503108	-0.1602393367582	0.0609289698331122	-0.136707192418632	-0.0131960587170769	-0.22918240637773	0.0540403306701419	-0.274438878230247	0.158537175856749	435.284362446523
196704L	Ml	-0.288440685439813	-0.202698993163736	-0.232630899079921	0.00372175301879569	-0.137645848193625	-0.20309446852852	-0.0793944985171648	0.00873250376660125	0.0155843409780647	-0.198072907621802	0.105453994133065	0.0153451847820665	0.188967757307926	-0.173538728153353	0.262220414164883	0.00203724720137961	0.366134159065235	-0.119700868271125	0.260672512628486	0.136870378172785	0.213892794953865	0.0154853139694784	0.13827325877095	0.0461145283966369	0.0928516944242984	0.16019011247745	0.0290303035602339	0.0617911978796983	0.016014200194376	0.00555626520992888	-0.0545979666085717	0.0417251123188967	-0.0971040010880626	0.15066820239129	-0.150930544524443	0.0633237221903238	-0.155663701251819	-0.000394286185097029	-0.226402282266962	0.0384240082298877	-0.266285003211005	0.147514721918417	379.488879315072
202858L	Ml	-0.287230374502594	-0.176648138777733	-0.236763520956398	0.00596280386739817	-0.151057268518193	-0.194101142453212	-0.073911733257687	0.0124211559793647	0.0240129812326423	-0.195892648527913	0.111563657660378	0.015146196580746	0.210563728687106	-0.172937749418137	0.27876940826127	0.00867999769567469	0.383971623433601	-0.11120365753763	0.24159685965386	0.119888740551904	0.202854617713087	0.0127803057406239	0.133311462566459	0.0419302573924323	0.083464936308818	0.153744567062558	0.00971274060469188	0.056188268746524	0.0217498966176976	-0.0028677946045739	-0.0497701170514031	0.0365326938862281	-0.0844435637586316	0.147530966632777	-0.160182503395662	0.0602155451732786	-0.15852818177676	-0.00333586729434416	-0.222329435140673	0.0381968154016709	-0.277355214381605	0.147768683902358	395.276636101375
206525L	Ml	-0.318888388209177	-0.170314732355385	-0.244138284351868	-0.00565915748436951	-0.16108118491802	-0.174453041661928	-0.0728295722972737	-0.00251837790591134	-0.00103075684549101	-0.176227694201658	0.123429576178132	0.00598825864543151	0.18338702575806	-0.154389314369971	0.290237943964121	0.00668990676783816	0.369200824877361	-0.105071978840809	0.26540598998229	0.140737821471703	0.216832436540259	0.0157920084354224	0.136054057449629	0.0406769533989423	0.0775725368547023	0.155351186623418	0.0411262691258955	0.0787649450997651	0.0391001768498014	-0.00126974616573416	-0.0509385304048742	0.0278925387485416	-0.101774627847738	0.117704303466511	-0.145135766170521	0.0431812006749869	-0.15024090070081	-0.0118377025169828	-0.222398881410273	0.0293116405690047	-0.273889944424205	0.139650981601185	438.394364753493
15570L	Mm	-0.315681466543946	-0.207157895270852	-0.238118567989491	0.00497265760996856	-0.160586320284759	-0.197025739266524	-0.0669083084869683	0.00456726984020603	0.00490087453890677	-0.190647467282763	0.101335342248188	0.00879049712892374	0.178237885816937	-0.166026767458719	0.260586313528659	0.00452825661663445	0.343608100438962	-0.115002836185991	0.259619571056722	0.143318812977725	0.239995908375287	0.0319255833598298	0.148245359037774	0.0538003213787186	0.0821621998805693	0.155421386865163	0.0342196233007769	0.0532811934744219	0.0381630501957749	-0.00335005875526192	-0.0365362938328784	0.0427376942507787	-0.100156634689431	0.144635455082484	-0.142995730030172	0.0628668489263446	-0.132511491333546	-0.00784721892796671	-0.216420643552083	0.0322642182335583	-0.281158771675285	0.143947787403322	406.811527672974
24002L	Mm	-0.321117235787706	-0.179861366572331	-0.24528509633825	-0.00106694522616042	-0.182862650516689	-0.194600963563381	-0.0644884842473008	-0.000225035223991902	0.0054494511017724	-0.199970435867025	0.120278387452584	0.00794904982296899	0.183450702456852	-0.16928481272611	0.3081357407036	0.00711505647797611	0.356958194358098	-0.115792497149704	0.239398434144674	0.146696192690433	0.200931500437232	0.0386548141829646	0.134780390746509	0.0510537132271303	0.0658487059424163	0.167389462120394	0.0295936295595253	0.0596749894407933	0.0418875103361492	0.00282663451495586	-0.03078503140149	0.0354295267387845	-0.104401731338766	0.128202455045718	-0.138245009991966	0.0438337683721427	-0.13054326175405	-0.0134264420285223	-0.207231848825967	0.0373118874319465	-0.26175229703723	0.148090948291018	434.502561776655
33722L	Mm	-0.309929788626072	-0.187462498878497	-0.245586039725989	0.00878093095291537	-0.15691376212129	-0.195566725235537	-0.0735710088748985	0.000665630401835887	0.0124600366541086	-0.185093033262653	0.111373763238172	0.0160604772224646	0.184499696648625	-0.174223502361718	0.290586539590791	0.0143705312236173	0.360735312402328	-0.116667994888877	0.257651109344745	0.131757192035312	0.205941003397073	0.0186320319323469	0.133821893280237	0.0680478031961625	0.0792088163874501	0.14710385629341	0.0407548194085745	0.0548709691451909	0.0369232851790085	0.00548459634454339	-0.0443035940355857	0.0427805945641537	-0.0992827980253318	0.124491080073848	-0.135821805088996	0.0569046876419389	-0.140051152580463	-0.00877793598148753	-0.237186877246072	0.0452264335966753	-0.271309449206412	0.132614875984354	372.944525429211
36824L	Mm	-0.282454918996964	-0.207458520627692	-0.249152505569622	0.000935048717315643	-0.139452120041102	-0.208658627044018	-0.0761527060017568	0.0100208015347815	0.0209778406818734	-0.19217705192559	0.139409146115526	0.0145329772287662	0.181346992111691	-0.165648747477519	0.270178580110991	-0.00679383402598374	0.341461778719685	-0.116500895809098	0.266344259436768	0.123613031035541	0.207268052682968	0.0151576868298808	0.144096200983514	0.05720930665077	0.0979162120536184	0.164597681691343	0.0236608743125112	0.0661325164584328	0.00673787477023368	0.00574861572237691	-0.0488591641238669	0.0403932168493109	-0.100005444396324	0.147734606076291	-0.14192956479163	0.0645588241725527	-0.158887321000095	0.00669888628183843	-0.216836358519762	0.0263571917445998	-0.285667708538253	0.153547285916103	400.258606879293
39748LL	Mm	-0.289034721159811	-0.195219691917428	-0.247174021139085	0.00463985122760338	-0.15641070329409	-0.190689030648636	-0.0732346979947316	-0.00689255019509651	0.0191246692273691	-0.18271524685136	0.121438074824277	0.00948559917145264	0.199535202189964	-0.163336650438884	0.261500874886388	-0.00985733193477224	0.35462205875313	-0.0989325014510091	0.253636776025423	0.130857887224816	0.216860232973148	0.0143538582576449	0.150805833238567	0.0430927700862741	0.0869500650759596	0.153300614990726	0.0375856712857639	0.0717149663046422	0.0235667281067492	-0.00729026030261449	-0.0447479499950476	0.0343274784128953	-0.0910786012909931	0.133433646234543	-0.140834238805756	0.0618457216956618	-0.142376356480358	-0.0048839141230545	-0.247586349315951	0.061821218648636	-0.293148547110917	0.140943565607959	412.098000364915
40829L	Mm	-0.312204742460278	-0.186868181693833	-0.250663986524226	0.0167890227317748	-0.140828873781443	-0.193251859313831	-0.0666487407681898	0.0197345068512717	0.0286990702398421	-0.184863549621201	0.11476254771567	0.0178982255233883	0.200868841833222	-0.17165152885817	0.278660230905418	0.00688703209043331	0.367140348874568	-0.118993159851683	0.224213735858969	0.124204748820593	0.21526401179248	0.0166090483570827	0.140610969155134	0.0537283944505071	0.0751630573531681	0.139566252959365	0.0421792193326653	0.045169055893636	0.0285069785041588	0.00638769137919526	-0.036181948148369	0.0480402173397716	-0.0992618382917131	0.131342400237302	-0.144470424904829	0.0374007048657406	-0.143756846080019	-0.00924691828974023	-0.234689799181557	0.050529641986639	-0.287361811424665	0.150588254141756	408.857176133904
42048L	Mm	-0.319512512750994	-0.176414197605985	-0.242056711118818	0.0135088771571635	-0.171671137022065	-0.186540275635496	-0.0671976568657539	0.0068254954390653	0.00698802629226892	-0.178553534352679	0.111482377297567	0.0148179828375077	0.198297935884869	-0.154000603090094	0.306676940354226	0.0101439108974582	0.366601487405683	-0.0973487850908072	0.240378447957662	0.137080042538082	0.229132454436685	0.0052093466769621	0.127956267096668	0.04608861266889	0.0734273944988359	0.150085191658291	0.0219560864902115	0.0443412192804808	0.0420862248747612	-0.00688843374498536	-0.0475715364827611	0.0341414055884753	-0.100207074626369	0.129302570838757	-0.146936946579634	0.0338050358657278	-0.140534333945608	-0.0180286515085399	-0.226058341856284	0.0469807267869172	-0.263237391341146	0.145444062794808	442.808891380598
45404L	Mm	-0.307492541041299	-0.186516415012216	-0.249363098430506	0.0128560743069221	-0.160874698229538	-0.18444832367952	-0.0683412138739519	0.0122528316427389	0.0149671042501665	-0.180493461823286	0.112229905125867	0.0189579702604781	0.195216788573617	-0.168909091999516	0.295669643157843	0.0184946275933829	0.38087012520181	-0.127618706435606	0.234302112825968	0.136864834724466	0.20558745944535	0.01273322946761	0.137296774258963	0.0474909086399017	0.0773024757359627	0.143916921214007	0.026126061933035	0.0647978689994668	0.0400755085543246	-0.000346161182105387	-0.0481357790147003	0.0404656120443862	-0.101692408260123	0.112883182916957	-0.149101123753193	0.0511008273561585	-0.143077085148893	-0.0047734648870523	-0.229165526850652	0.0410689315765498	-0.262400484460057	0.139221804276279	410.331805343176
45416L	Mm	-0.311392281423021	-0.161720597605711	-0.244191050072667	0.0110761298690702	-0.159717799704192	-0.169128280403506	-0.0738602100974158	0.00743827500928712	0.0147425731841806	-0.165384009575384	0.115393923042098	0.00291866532765966	0.207048450297108	-0.148476817074409	0.333669082004075	0.0169478760267974	0.379939717089431	-0.0929167303627573	0.232814723052887	0.106346527377773	0.248151930225421	-0.00587758834396729	0.114131868841063	0.0523598017631918	0.0656146588030102	0.1314380537974	0.019778803235632	0.0500177091144301	0.04360103268636	-0.0166601327878305	-0.0700885443715068	0.0525343383027152	-0.106003625242317	0.120815132889764	-0.156698487800536	0.0413776710044879	-0.150301798346835	-0.0124869527945059	-0.247100419241811	0.0509711985277935	-0.255532546160965	0.1284097299377	426.900679873188
45816L	Mm	-0.311181193108019	-0.174615015766491	-0.246630315292529	0.0192255053194382	-0.155162366888234	-0.183503720774959	-0.0736423569333126	0.0221451623998712	0.0226382985252661	-0.178230205325429	0.123412294658957	0.0320118691213409	0.193347435195773	-0.165657971712976	0.279423382233584	0.0183156897326575	0.369288912779453	-0.10992596646262	0.251601452338486	0.112389835887145	0.214553444981217	0.0166479018553161	0.140572970213371	0.0630755440738179	0.107701121787857	0.137947049178834	0.0178534150150502	0.0404626843667596	0.0365094034650106	-0.00782701372817401	-0.0517893910889875	0.0435602475527317	-0.0846690592060177	0.116035068084371	-0.164598869616665	0.0495966091853384	-0.150898308948377	-0.0130024865437719	-0.224893461952736	0.0310561272909575	-0.293436808159151	0.130293086265843	417.312375862038
46590L	Mm	-0.303005772769236	-0.190510887510367	-0.247959645961646	0.00958462069890194	-0.150709671249078	-0.178321874204737	-0.062243781564026	0.0101004826934968	0.00234145010650027	-0.188933235169645	0.128190725725767	0.0234687257986629	0.17001548080303	-0.178764090141164	0.306275514996115	0.0237276692677012	0.345888273301687	-0.104806122447097	0.242265533956431	0.12366312226289	0.230423509388256	0.00878139814001754	0.132015386208528	0.0668346175869652	0.0917678001332573	0.134400403512567	0.0301518212629833	0.0688687270498959	0.0451343388397071	-0.00699496817515347	-0.0505012958647599	0.043539847885925	-0.0960300308550425	0.118559225683071	-0.152503342384424	0.0506449528617767	-0.135069325115555	-0.0225895383112936	-0.233771148219781	0.0456363950427784	-0.292675820738709	0.143110527474811	394.181369905977
50902LL	Mm	-0.302363724175083	-0.180119516806568	-0.253678299659094	0.0110713557432454	-0.154748328607393	-0.184542257169457	-0.0680953122072999	0.0134021730381265	0.0144222042835537	-0.173695495011477	0.112120190572175	0.0177275125323663	0.188135627929373	-0.157180757599528	0.285794406943375	0.011004142566539	0.366122890072683	-0.109217751938784	0.254481645019552	0.131470564503609	0.222035209972949	0.00400989730649821	0.137647740963121	0.0437768057540816	0.0918683563637815	0.154888155060833	0.0263278935384792	0.0702440978793514	0.0299175453761327	-0.00936903950818415	-0.0414458684268337	0.0292540052755793	-0.0889269808332957	0.132440027115585	-0.16127376186077	0.0393106048192639	-0.152002382169312	-0.0216184911042347	-0.23635875357174	0.0413728875839928	-0.269980299524357	0.135771079959162	390.062876494351
54789L	Mm	-0.313535892585336	-0.203292166978226	-0.252095051192011	-0.000542273806269537	-0.158194529785606	-0.18447363647884	-0.0616501534660213	0.0154243185370788	0.0156861528213033	-0.178594388738405	0.120897276584333	0.0220358570359727	0.182850912780279	-0.161651641928974	0.261887852291677	0.00482011562382854	0.348301789385719	-0.124483091874828	0.265588503153765	0.13301954246055	0.22047903336562	0.012976087140518	0.144442880508913	0.0530924931009439	0.0921813603597415	0.156224731372106	0.0273244228974193	0.0635986754827236	0.0410527141058667	0.00370863201144339	-0.0441054748717462	0.0488694171885955	-0.0982671182886521	0.140235426330799	-0.148964612545741	0.0516999729822384	-0.13788050167186	-0.0113017551219639	-0.228313331179444	0.0276247725460513	-0.277686232668222	0.131008913114656	345.886714181998
59615L	Mm	-0.295863778877066	-0.178951299250696	-0.247252745682107	0.0116664149981641	-0.175040629282938	-0.182344386969019	-0.0684059381125123	0.007116589404896	0.00557846813003667	-0.189720916149002	0.107437345360684	0.0105548780638399	0.198225916684809	-0.165855042321821	0.307693087210478	0.0253381478654958	0.359063442792503	-0.100662122247871	0.258901124154391	0.141101426976436	0.217901900382149	0.004674452809812	0.133850207331211	0.0409786836707291	0.0713782305202006	0.150098885473983	0.0290446001297142	0.0504301245361265	0.0243327039759788	-0.0019961892811443	-0.0441051442386948	0.0283097041683176	-0.104786591465621	0.134595319263651	-0.146595175810945	0.0372319984079947	-0.145115327182908	-0.00932393762667047	-0.222961187368254	0.0328596200443808	-0.26328050865111	0.153897648162393	422.788926286482
61280L	Mm	-0.301550839531267	-0.182489649827701	-0.248650177447829	0.00373275796990218	-0.160139371044784	-0.186690952940663	-0.0817332971339891	0.0150909667367731	0.0131645921997888	-0.179867679910456	0.109368300416582	0.0164967382934237	0.20055916581984	-0.156591796804894	0.290441851720721	0.0105665030293031	0.378269687361717	-0.0927537617652805	0.252311314430367	0.11950662293715	0.215671444257577	0.00355531203465547	0.135285372531941	0.0462222678141689	0.0857817612516251	0.139146538128135	0.0189719250963363	0.0518600988535045	0.0350784170049446	-0.0101358849823299	-0.0530818985233889	0.0452732372427347	-0.0816000410995241	0.130505552123013	-0.154802035791812	0.0477588026334731	-0.153748359540151	-0.00834530573087229	-0.232321656349092	0.0402620255731804	-0.267276155629601	0.146897608592777	360.850186563423
64478L	Mm	-0.296174447746788	-0.196299810481012	-0.255551441258406	0.00312193535909206	-0.149896008038962	-0.185257235119377	-0.0760846170677071	0.00782612747381542	0.019701569131028	-0.181630432511547	0.103940916590917	0.00760916157028722	0.202484337587853	-0.16155967338783	0.266941707633811	0.00300240167702732	0.367200436818218	-0.113466189697265	0.251421915886464	0.121315483692205	0.215082756449293	0.0197991659563166	0.136363596675409	0.0536614862531133	0.0884497199468447	0.148397537247258	0.0323711748688964	0.0672338710028526	0.0366808979249144	0.00520301667344615	-0.034093142240019	0.0349520764949465	-0.0899367112742175	0.1338080627181	-0.149055109454035	0.0348376452977727	-0.159790652085328	-0.00387353068004033	-0.239586207234897	0.0398714674693505	-0.270470693113288	0.161447432991483	403.019909705523
64711L	Mm	-0.293743755853589	-0.191907666529718	-0.243100355543727	0.00583463701693623	-0.158762547552136	-0.187326153771137	-0.07472696445255	0.00915931596365563	0.0138124250473365	-0.178810639293786	0.123688909082845	0.0203770539422805	0.197399816924	-0.162008780128007	0.260025005761133	-0.0105080038520617	0.366187029159062	-0.0944973678089542	0.260578400217186	0.120249236471831	0.227218881428955	0.00744638103413537	0.14053471369964	0.0411716707257693	0.083598568160639	0.15401410916689	0.0172369028624936	0.0615436339989638	0.0381917974479599	-0.00280328714878487	-0.0492244050047209	0.0379707790127294	-0.0962700017746611	0.147098674352156	-0.156958462573622	0.0457285162462922	-0.144276070019101	-0.00760786327123718	-0.226994555611812	0.0336653419645758	-0.28441533140533	0.151210411907469	423.673841309
64716L	Mm	-0.296953464832568	-0.176983707241615	-0.243234553807099	0.000144440991103284	-0.150917098411716	-0.168875076831472	-0.0612427577935587	0.00750396787478179	0.02587723877128	-0.16731126206715	0.112373560555396	0.0171708726337575	0.193828824284173	-0.155179671352521	0.290378027676168	-0.00329189780725257	0.366793021912852	-0.13441793656426	0.242322645552941	0.115670840167013	0.223184996029617	0.012301480719557	0.135172217145889	0.0543795209727393	0.0802010884885996	0.148059330278803	0.02694540468811	0.0621731454803926	0.0356669038497785	0.00459632018053321	-0.0440919783388387	0.0471443497128775	-0.0906451179839803	0.138533859019058	-0.148944441757493	0.0440936479111022	-0.145728064640197	-0.0137750269329965	-0.225788746761986	0.0342864062756487	-0.325197704627369	0.133776396579902	363.170693174645
64922L	Mm	-0.303384154766385	-0.195095293244146	-0.246314655852435	0.0014941366672104	-0.159095887417523	-0.185734676692779	-0.0632523164024062	0.0010017302097881	0.013547540678056	-0.176040386857439	0.117133645357726	0.0107891404075535	0.183597802807094	-0.163782416932744	0.277129409906096	-0.000279823356602908	0.348101543518399	-0.118066875179278	0.272924122702922	0.138897820429466	0.212445206969332	0.0195987581925587	0.142438768771669	0.052330797286072	0.0896982281225292	0.154858021341864	0.0339539515416106	0.0691339210564064	0.0269965986772353	0.00201563783462442	-0.03794487389471	0.0425365518052418	-0.0931616683369822	0.137310326477506	-0.143700878818013	0.0464957053368308	-0.150896831365734	-0.0000169145660008588	-0.233857798574269	0.0403078060416424	-0.286357753624217	0.122246033742223	388.383708157158
67671L	Mm	-0.304984824960667	-0.193125585603136	-0.250648985384307	0.00177061554410125	-0.159293392879388	-0.18402124192853	-0.0564478289607659	0.016470945236948	0.0146010513542906	-0.182287632704999	0.11746550921565	0.0182097562986818	0.180743286362346	-0.170396411556643	0.283740020938321	0.0147395334365356	0.351494143856087	-0.109885105828181	0.249323972917041	0.132064675396536	0.212173326169711	0.0114892513158609	0.137645043765748	0.0465602371961335	0.0931884723673102	0.143303958443741	0.037593865433898	0.0762276842594654	0.0459962407653186	0.0021518434280475	-0.0387435464606446	0.0371276720755361	-0.0856926344247376	0.128738044594297	-0.161542731242902	0.0435818514937709	-0.14305618839993	-0.0176143862346184	-0.238211719598884	0.0376994875693208	-0.285343080833496	0.147194807567129	391.551614307318
68750L	Mm	-0.308114317239104	-0.184021205717261	-0.244519708632204	0.00881199154646992	-0.146090083885555	-0.197673627020991	-0.0701763612093657	-0.00512371277603418	0.0213487565899888	-0.191789964977408	0.114932557885959	0.0199990185551185	0.186751426047792	-0.168642470360182	0.269506369304943	0.00160052419922276	0.343069264444968	-0.11329484000412	0.262877647700613	0.139516227262154	0.223227514934471	0.0223585802723388	0.138045484088283	0.0612747954137361	0.0883750950662544	0.146111374768688	0.0324289713456408	0.0686924762597586	0.0306943950749992	-0.00506082630621478	-0.0421509736377224	0.0360279653454302	-0.0866673759964113	0.130567617715216	-0.147758447855426	0.0434453351870676	-0.139214558360703	-0.0108905978663238	-0.230999684636958	0.0601310372516231	-0.295565971030457	0.137960301251709	407.243229064705
68981L	Mm	-0.319407972160003	-0.184039425000803	-0.2357655559066	0.00760674013669415	-0.158583768886345	-0.197939895347827	-0.0656314998689672	0.00196621292657413	0.0131885963169764	-0.193470822305601	0.128217441579567	0.0107873938389709	0.183931397578668	-0.176613241449636	0.28102115376009	0.00367569619393093	0.355443721255979	-0.109813128570637	0.241273478973397	0.150005444529751	0.212265425354811	0.0203376642973929	0.139344081614547	0.0566229402141872	0.0779495896875245	0.163712648791188	0.0191968171717958	0.0614904975718372	0.0425536208254899	-0.00888972592817484	-0.0433580507440574	0.0337834461561491	-0.0946380395334089	0.139231284273053	-0.14722037144688	0.0524772520183688	-0.141809686037882	-0.0119288354562746	-0.223186841571963	0.0361176763549043	-0.264783537962736	0.144880176755951	402.787548868891
71110L	Mm	-0.324986333753365	-0.164384314366829	-0.248985667960845	-0.00318899250386078	-0.170743664624765	-0.180525363369814	-0.0579151755848685	0.00823117290594961	0.00653682933409433	-0.175981687495658	0.119396689908754	0.00818991608865345	0.18843972415656	-0.143843179811448	0.282871867313707	-0.00796953804817804	0.35884105321004	-0.0771641382394818	0.271348546611774	0.12327725543973	0.227602217921066	0.0127484255012663	0.142430565597267	0.049624421444818	0.089498093792529	0.141750447275879	0.0365097200039382	0.0450885236581364	0.0319095085054454	0.00588165795669487	-0.0417705847975751	0.0427650022717167	-0.0923901355279128	0.127998693604121	-0.14538184920741	0.0359308553550529	-0.143099705226366	-0.00785686169814398	-0.228259966563719	0.029046378538341	-0.301851733108347	0.130381325493059	435.350105415991
72358L	Mm	-0.303781767054557	-0.186634853451325	-0.241317382137699	-0.00018905979769893	-0.161120657057567	-0.195768420691528	-0.0778444317725967	0.000113719093881478	0.0154927512639256	-0.191897572652422	0.114054774705966	0.0157257739142956	0.196007596887272	-0.166333875724399	0.270241444298328	0.00481820841138427	0.378094363986934	-0.124560987673736	0.239717828051574	0.139436671180701	0.213130267097438	0.017045778334825	0.13536641974726	0.057361508937651	0.0854769896452282	0.161187706568049	0.0279314100341629	0.060843664044253	0.0292236137528748	0.00196081821470107	-0.0538660848459695	0.0419229658751213	-0.0948538749153511	0.132964915273792	-0.148150889082107	0.0489679291706784	-0.144377397300574	-0.0070626601135205	-0.222674461106429	0.0412608726399695	-0.256750514198111	0.148836898445328	374.43951765399
77464L	Mm	-0.308728045410731	-0.19218209316126	-0.242686420155342	0.00680818417034616	-0.162272186951899	-0.189726824053371	-0.065444200635587	0.0123523519130473	0.0175340023988574	-0.184134980453326	0.111853797854602	0.0153386680155428	0.184472948785864	-0.176177346960853	0.292040841204983	-0.00218472500744234	0.363066579660611	-0.0986688602081908	0.246083732472464	0.133254979366699	0.225025530330255	0.00953826394803757	0.124019213279565	0.056664079560492	0.0786863676139679	0.153565517346821	0.0211512174736436	0.0600813299314276	0.0376327105821366	-0.00389771273609743	-0.050537727262377	0.043449070244887	-0.0984718426985626	0.142873677696762	-0.148180103518959	0.041819267732523	-0.136964471563259	-0.0145391929217993	-0.222522951499584	0.0302915466588221	-0.265758991960644	0.155474798916929	389.569970486384
77738L	Mm	-0.314647897863822	-0.182916107584491	-0.241275700029939	0.00325215839284536	-0.156399937449594	-0.179003532398878	-0.0803481570837265	-0.00457146891705141	0.0232278667096282	-0.179276222850448	0.101477718832089	0.00229729910453383	0.202220547703638	-0.153578260389884	0.278855947259269	-0.00276781141843426	0.368701265605368	-0.0998217347185746	0.268234893118056	0.138771900089797	0.214554958436709	0.0169024554267327	0.135783910281174	0.0480493021316984	0.0884968991350422	0.143782892647578	0.0269534089752654	0.0524487375598548	0.0283008377477274	-0.00189163560681318	-0.0530610505714464	0.0386404266857034	-0.0930274135899844	0.125110173985375	-0.147785981260259	0.0457501411902294	-0.146558400358594	-0.00386429547108986	-0.223432603834802	0.0462302864759268	-0.280271111761799	0.146455295665392	423.64461746228
78051L	Mm	-0.314440956633374	-0.165461952026625	-0.246742138654972	-0.000340109645926963	-0.17341600677227	-0.183717174916197	-0.0664063463890044	0.00764515012067325	0.0117662745175524	-0.170569442486742	0.119104824545991	0.0107936654402626	0.194232556600615	-0.149969603604819	0.294802378653036	0.0061007980128201	0.367802679784351	-0.0845116570792321	0.253944207642269	0.112752791909367	0.226848479114846	0.0140695939378925	0.132855553020283	0.0538466051525333	0.0928746681551866	0.130417662221009	0.0326834085018172	0.0483149050699579	0.0467192310206018	-0.00145114157997488	-0.0449958739184442	0.0459147582848358	-0.0923915623037821	0.119755467384291	-0.162668494005854	0.0398496107172984	-0.153716986106659	-0.00755585678961332	-0.232921158274656	0.0402025842172374	-0.285934738497528	0.133913345660952	399.579183403645
78053L	Mm	-0.305346097261902	-0.18434894191906	-0.247164804698722	0.00239164212294609	-0.14977455537831	-0.166001549945771	-0.0712453087307131	0.00722956383562155	0.0115399892621274	-0.161961267112343	0.119573035392442	0.0080310758251733	0.189368459577233	-0.147208804292588	0.318174593646586	-0.000544812549938697	0.353921381410444	-0.113573784444995	0.245379215260587	0.122690075705082	0.232848965368057	-0.00523257694585633	0.129503221179258	0.050175892355363	0.078003665698032	0.140329027830447	0.0278399061719769	0.0738720936631971	0.0491923976466812	-0.00322284466708229	-0.0509042579071164	0.037734428647718	-0.0995458705606034	0.120722409302704	-0.156744922163667	0.048995040279077	-0.13188187608577	-0.00348187878098209	-0.234945290255735	0.0470909612978292	-0.307791847570886	0.126314249793459	410.368243457136
81522L	Mm	-0.302776833636225	-0.193591366264065	-0.241263491676013	-0.00714939454898734	-0.154820321778656	-0.154461710240567	-0.0620841977327089	0.00359151738494543	0.0255482720196236	-0.178434858516458	0.116849263685897	0.00693055749512372	0.195485546201383	-0.149968714914413	0.277593619102415	-0.0114002954441681	0.353572708563512	-0.106119162268011	0.277309649077744	0.117742061535001	0.213944216033282	0.0132651963384477	0.143373560852766	0.0531182452333878	0.0896277420061776	0.144509664910032	0.0320626055938365	0.0646721449508283	0.0322604360223274	0.00257212843975796	-0.0429770099911384	0.0500407997033926	-0.0998170889682796	0.124206583895624	-0.149874640174114	0.0465689200336052	-0.15417498110225	-0.00296356819840304	-0.241593633454113	0.0499257716971614	-0.308245420645464	0.126945478777772	403.965580806324
83900L	Mm	-0.299142619211468	-0.171250616191566	-0.236365519771925	0.00227430874374255	-0.150937290039112	-0.168413883864174	-0.0564607938927506	-0.000750254450591463	0.00908096546508389	-0.165384255843604	0.113481559747504	0.00512699622974276	0.183506344821399	-0.160301895055353	0.336300314505196	0.0197193432620905	0.365437123841063	-0.114470392382812	0.230326342730767	0.128700407177153	0.22613403840465	-0.00643070775201437	0.13073335603073	0.0347843973152438	0.0624242151992087	0.145899071082953	0.0255072844611216	0.0613328367124828	0.0398264509620941	0.0000273000965681208	-0.0342709412362653	0.0302988750367523	-0.10238970815675	0.129717150236697	-0.14508634362462	0.0392259130036539	-0.142211180941819	-0.00825414005151763	-0.243979888761735	0.0738699557401508	-0.311913710532373	0.124279590954401	435.948664518241
88120L	Mm	-0.314527048473975	-0.177919129534405	-0.238945573488165	0.00568870132647854	-0.166331495460891	-0.18214840534158	-0.0633886373347966	0.00754646947510684	0.0141267091725787	-0.17758703996442	0.124594591733118	0.0124075702890719	0.186798625969944	-0.165795015106887	0.280616472255249	0.000958445441144614	0.354893149857906	-0.101519884047402	0.250257654446989	0.135252608506264	0.220096754594243	0.0086284376166743	0.138066351515368	0.0530789729476664	0.091342316646161	0.156615960066821	0.0377495997483567	0.0516740417407684	0.0401062206614257	-0.00846042319766307	-0.0447154712749497	0.0434034637487424	-0.0861311357367824	0.139631882949771	-0.147525198999903	0.0419002385197816	-0.14836048022351	-0.000812561526692672	-0.217778635354672	0.0416437740533708	-0.310944770253692	0.115811892037389	399.467860319915
89964L	Mm	-0.306058942312998	-0.175749908465802	-0.252558888226153	-0.00337656359163294	-0.156312951704309	-0.188424369561533	-0.0728074122004421	0.00139845276156297	0.0166631341682516	-0.181854369641853	0.11773339617322	0.0113117371785397	0.190314562185081	-0.150808036625932	0.269300084234619	0.00539719746602861	0.347347570290545	-0.103005778602806	0.261635081912396	0.124977182598559	0.221650568193502	0.0201407476402795	0.148247040551751	0.0554878169056954	0.0981728395950647	0.143456276887179	0.0575388711012003	0.0830239997611049	0.0327975691711377	-0.0163114895615976	-0.0479355409613284	0.0296722300173357	-0.0938575252330913	0.122342174477503	-0.153682377489869	0.0495920308058287	-0.147388869908372	-0.0144678210135673	-0.242224051801891	0.0439437410219823	-0.288574157738317	0.143254749543123	451.544650536989
93558L	Mm	-0.311668961304527	-0.192421794140771	-0.244565458656797	0.00510873596013561	-0.161612513797867	-0.183981362817622	-0.0746559319249553	0.0125355346453967	0.017742317124369	-0.170927216214183	0.114714586413509	0.0238606126943467	0.184496967189775	-0.153833921707944	0.299187401354068	0.000283605968477178	0.351355245121819	-0.104614386990469	0.275645669338562	0.11963467259883	0.226698494115898	0.0122879859399168	0.139228154475152	0.0602388993991956	0.0897930757244568	0.128330705216981	0.0277693909863268	0.0644765499517008	0.0294339105021503	0.00776186010293579	-0.0450561853137624	0.04680859598245	-0.104104016278331	0.111733201018706	-0.152314009225815	0.0612109363526044	-0.154844835962238	-0.00565506084441288	-0.234234479772015	0.0330484642921395	-0.273008820109779	0.124113382591582	406.763883773937
96372L	Mm	-0.279029491890566	-0.193235330545332	-0.254919870685803	0.0101068446960002	-0.145996113990027	-0.192543465599119	-0.064255926424818	0.0136164643463514	0.0196292186806452	-0.189156107053599	0.113906506805179	0.0195826164740036	0.182704608869934	-0.173232224972921	0.284614342268515	0.0054375958808769	0.340611880267153	-0.132217998130987	0.251271356455776	0.140765852712056	0.226846042529674	0.0126698757839242	0.138844908794583	0.047350272012773	0.0805370018452385	0.159928183384059	0.0208199525319256	0.0667770479002415	0.0387076435810126	-0.000883070981124679	-0.044306649912908	0.0388419786386141	-0.082516539729286	0.141512078821146	-0.169840921953237	0.0607318599401973	-0.134437542753621	-0.00681964344005024	-0.234956590675563	0.0303259170932697	-0.288233814613814	0.140441253039625	399.470006025841
96726L	Mm	-0.29047924911043	-0.1955762541561	-0.231400826046093	-0.000595769906116744	-0.154376187674977	-0.202330761298198	-0.0670924574480258	0.00688720026386257	0.00733291119466278	-0.197273278358998	0.117520468978308	0.0187939265308344	0.176920444852974	-0.182356000967027	0.296579420844777	0.0157203400354724	0.352602372625858	-0.132299009367341	0.245314885087634	0.151070921684688	0.213115989564476	0.00827521574635916	0.131637313031949	0.0662885586634212	0.0715202372361012	0.161543538155142	0.0228280419332693	0.0571073517683434	0.0336863548922403	0.00121531018166386	-0.0456619690318619	0.0465894067236012	-0.098292971008702	0.139094118448296	-0.149113701095435	0.0473098126715078	-0.145729006245314	-0.00581532026037974	-0.217606195166783	0.0368268474381427	-0.269305877414631	0.159523846002826	397.470094712138
112287L	Mm	-0.298512297114033	-0.189611189315731	-0.247891867480416	-0.002928424715659	-0.154338264843813	-0.194632097686731	-0.0652759210721076	0.0139468426472503	0.0151398074286925	-0.186906862973447	0.110227967979757	0.0102527380490953	0.195334047786603	-0.170728061892864	0.266005758874639	-0.00719416481928957	0.367474965340927	-0.109373482483417	0.24570758960358	0.124226278002212	0.217773383679174	0.0129193273258219	0.138790882368683	0.0477531287404823	0.081770241376355	0.160385802932352	0.0330708537240894	0.0746715446496572	0.0427060705752435	0.00617388908974127	-0.0425622383731979	0.0444361852000271	-0.091693382944659	0.130360438197474	-0.155838677057968	0.0612045788557644	-0.147639690351202	-0.00242969961988714	-0.228766116928563	0.0397010486884297	-0.281483112571785	0.137772181128725	395.021156757096
116451LL	Mm	-0.315428142989432	-0.189577193858298	-0.250252033602703	0.00412666556244046	-0.160875287379586	-0.186987890848158	-0.0755512215236984	0.0146546502507931	0.00892994902565785	-0.186669639056417	0.127136501281707	0.0180599820251571	0.193422537694847	-0.15570354104613	0.279468322776387	0.00287870656649768	0.357311208142565	-0.104797357135455	0.24689292646829	0.131591723715292	0.215870325885652	0.0170157873246046	0.136684296038779	0.0537060054475191	0.0894547455633833	0.149223088833434	0.0326702114831839	0.0595661553563302	0.0464793314964899	-0.00863149965654947	-0.0454918287022631	0.0354454351742272	-0.0952902781782408	0.133451786975387	-0.15203380274731	0.0412629526999289	-0.146077556554009	-0.0118659451340729	-0.225387627500292	0.0324282758083136	-0.267932576679409	0.150821850995158	394.9007108484
116608L	Mm	-0.320811554455218	-0.164463591072161	-0.248236249414443	0.0121553071545631	-0.164706464374753	-0.180001802331181	-0.0706206616725664	-0.000487002015736684	0.0101821331604512	-0.178346264753932	0.123364061640695	0.00400859904710038	0.191703787749343	-0.152591540000984	0.309919955377027	0.0178717776721696	0.365479123786147	-0.103035300965449	0.242481273538491	0.138540713813201	0.223848749273636	0.011115812076635	0.139250799287064	0.0427201183153108	0.0723307444590724	0.139418506459871	0.0311969992588906	0.0522006403770121	0.0299729718863748	0.00182181800008212	-0.0473365638423136	0.0288178892661019	-0.104513623489734	0.118564062836105	-0.138864965834364	0.0482496611386706	-0.139983263126812	-0.00690044712518792	-0.224517927551519	0.0223318188156121	-0.280139325655464	0.148009223292199	418.112994524777
120809L	Mm	-0.317037058280362	-0.202498285119438	-0.231672879959206	-0.00597326528008935	-0.15608916068485	-0.206179480056876	-0.0613959660146879	0.00861740997343723	0.0148554632561639	-0.197214760408829	0.0983122763490848	0.0162441758053473	0.184136486798961	-0.174119078217285	0.267430758425364	0.0163752911331634	0.358469309939002	-0.121730581119322	0.254186269997776	0.12666784964557	0.209536161559537	0.0209377547280203	0.134122975954596	0.0520811868849396	0.0904896182131128	0.152928226556875	0.04105150028708	0.0867544445519574	0.0297572653046102	0.0137426948344486	-0.040348100048837	0.0483921537583439	-0.0907305960047869	0.134133862743329	-0.142777646067838	0.0419179337751657	-0.143358005529401	-0.00120350982889077	-0.219769325442981	0.0384275779379177	-0.279169348052337	0.151698397702221	352.267079412901
122072L	Mm	-0.325372349565065	-0.15162741621799	-0.246586949026347	0.00182848692097901	-0.17059213343194	-0.182743646893503	-0.0606990116104164	0.00524964002932494	0.00846061738829152	-0.177177110181231	0.113894492717418	0.00847661050869791	0.198592826501124	-0.157798914865873	0.302028810730732	0.0119203564105316	0.374165545562197	-0.0865584006314096	0.240998230183701	0.126491245025913	0.225013019796756	0.00825882221401155	0.131285993351337	0.049618952528205	0.0752024420111932	0.139314040848833	0.0314316359602187	0.0523262464705451	0.0414905477980688	-0.0019419928259362	-0.0363066361527071	0.0351926530935195	-0.085545338376218	0.122749419087222	-0.161086146522864	0.0397037719737708	-0.151074352597615	-0.0122895641563589	-0.22442515739761	0.0294668154324128	-0.280876087320258	0.139539985228337	441.8048481055
125219L	Mm	-0.294474636420132	-0.201140145996537	-0.25344118490172	0.0212528224424588	-0.157509012049291	-0.190016752995841	-0.0705699966517366	0.00880508201693469	0.00406918527885273	-0.181697848310359	0.115157854044438	0.020923353327483	0.180384698138535	-0.161308944067207	0.316267297849893	0.0340008413919395	0.349810143682655	-0.10362920964477	0.268227916452981	0.124231375528856	0.214042385689724	0.0030044016137073	0.133619682303912	0.0443784340199282	0.0759842057167174	0.144963285391468	0.0238395403777497	0.0593981877301544	0.0285998070696576	-0.0135501745111089	-0.0478372693768861	0.034739977829266	-0.098404835534405	0.129140702694365	-0.146576627177457	0.0504792625502001	-0.146522613271898	-0.0183294931296335	-0.230577914369905	0.0449826667725434	-0.264088626851689	0.149372175346151	452.513193703996
132861L	Mm	-0.307667744606838	-0.176085053063389	-0.242349897683148	0.0012060978080182	-0.159276111223867	-0.185818157219122	-0.0803659543043666	0.0124153564084286	0.00287635835763658	-0.177089688390578	0.107202889370161	0.0154117613789663	0.201838830364892	-0.158289165386168	0.288654217399581	-0.00204062560787074	0.372284113725565	-0.0889164785973878	0.254925501749899	0.123321538366857	0.226015527976189	-0.00135837851378986	0.137851969492121	0.0425967424943379	0.0912322934379797	0.137013088036073	0.0222815228195909	0.0846041619615375	0.0387898546594364	-0.00934624406332485	-0.0573493028682644	0.0415622316185364	-0.0904835315293932	0.121914767220346	-0.154290062325487	0.0673631781499321	-0.144141433426616	-0.00702043694169993	-0.226804505599247	0.0298357216584625	-0.281224535785827	0.128719582681832	401.029983441447
134880L	Mm	-0.30205517598815	-0.191377136879823	-0.232667299427771	0.00339931508106998	-0.154766221630081	-0.18340493190467	-0.0599858430491871	0.00767896727735343	0.00745199830692268	-0.188220896263451	0.115702741123266	0.00942193510702	0.179746424452488	-0.178350166549437	0.310278539223186	0.0180552718276344	0.349769704531509	-0.137939344032099	0.209756305934729	0.136269928228203	0.227090788060546	0.0120062101234812	0.134654563203376	0.0554354497283823	0.082707043835138	0.154850351113383	0.0322846295425028	0.0813551558901332	0.0437093712480343	0.00132406510936033	-0.0433885697832889	0.0479408071461865	-0.0919359271226765	0.139259870463424	-0.146477217112795	0.0459972458673128	-0.136888065814732	-0.00911830360218945	-0.218447267320488	0.0379265142454544	-0.306540522212524	0.137489692023274	360.56754205135
147617L	Mm	-0.309793967568532	-0.187505271571277	-0.24154949113358	0.01088767420752	-0.153153052338593	-0.186839126835474	-0.0688791595687523	0.0217785754011468	0.0170703896224972	-0.161205090897797	0.118943286171271	0.0175315186139554	0.188111062896172	-0.155594181021131	0.272327200243845	-0.00759414608271407	0.358353799333073	-0.0995740751851854	0.268686374750302	0.120781008351822	0.21777337286391	0.00107329014836599	0.137020217112469	0.0458388900335498	0.0972985626382567	0.147978845781479	0.0377719586971083	0.0647741148148418	0.0434480881600808	-0.0000331762338634896	-0.0434314008039854	0.0512958824037503	-0.0884826575519989	0.124794751181225	-0.154973884792255	0.0379135052502079	-0.152559887007918	-0.0072340342437025	-0.233302677509223	0.0375563566385007	-0.310678134214149	0.123374689244777	401.735994807298
154040L	Mm	-0.303534545725562	-0.16158288138905	-0.239385157700617	-0.00442980339417388	-0.157671797234275	-0.161957961884785	-0.0605169614304174	0.0109987578780321	0.0162828977970081	-0.159329675741379	0.113454880630293	0.0161903338277999	0.195211948827512	-0.146378008506977	0.295371788084376	-0.00405690780394287	0.353594003310116	-0.125951997489403	0.280686940676698	0.116035963312146	0.226094792725819	0.0102383094067108	0.141067472865332	0.0498990893831719	0.0832899844075853	0.148810413994546	0.0179844263681224	0.0710249656375183	0.0369075944624246	-0.000318948895166156	-0.0481470781111044	0.0419088549916573	-0.10072095904981	0.13580006174167	-0.158083643272927	0.0377459554679236	-0.136893174273119	-0.0156974229550436	-0.227189265069512	0.0366724848167575	-0.327804148287947	0.104378417601991	392.420449930696
183846L	Mm	-0.30580276410571	-0.190434281063744	-0.240254593482388	0.00812283344347042	-0.158184235216425	-0.1915390702434	-0.0595949808911618	0.00996920027086281	0.0128322265784179	-0.188171362130603	0.113376753090749	0.0182672324507776	0.186680611336016	-0.163147977751073	0.283920229424923	0.000188273367403934	0.348348146181728	-0.108273867369718	0.253441920094784	0.12833944704114	0.23007972643722	0.0167907514299709	0.143883586203316	0.0495561518986137	0.0871923957924941	0.151559904679118	0.0334041967806163	0.061106662587321	0.0238927310374416	0.00789128358559044	-0.038936193604025	0.0451244757219379	-0.0915764255954814	0.128479200352332	-0.150292592042968	0.0399625944683709	-0.146294929318685	-0.00490941541786938	-0.232862422605485	0.0587279059785499	-0.293253386095378	0.122390056700943	422.518413236405
206537L	Mm	-0.313818234157494	-0.183617811249321	-0.230405399213102	-0.000856962963026661	-0.164849068010498	-0.172738855816313	-0.065636841724968	0.00214257125132332	-0.0100641086693285	-0.168496404611284	0.114877111237994	-0.00272476877566446	0.190123729566825	-0.153716579752124	0.290820628844089	0.00898655205003075	0.365857451921734	-0.100071656863933	0.250442205351248	0.137101764002959	0.231355103896851	0.011559682642534	0.141341883984135	0.0424093059418183	0.0748353430680926	0.142639396271743	0.040632788834665	0.0595724179877616	0.0414178458876453	-0.00686908385979126	-0.0400982414474782	0.0348646159080858	-0.0905743443893808	0.124781418838018	-0.132042397872771	0.0408219068843049	-0.140608671610142	-0.00955381153389358	-0.245303555056497	0.0809300188630264	-0.308303230441625	0.112836284783743	410.207032513839
206940L	Mm	-0.302099673860744	-0.174126493689196	-0.238838967393197	0.00746232082292427	-0.158350657433159	-0.180383146805931	-0.0659726514069336	0.00221454148593893	0.0163620968340075	-0.174366964689903	0.117323710493591	0.0197252226708726	0.188391278710135	-0.154987708485923	0.308291515004476	0.00836685376234964	0.341510269296809	-0.107095743209401	0.26821703947359	0.130348247127215	0.218588175630559	0.00977737706304005	0.141032134634266	0.0474769067045461	0.0971411065758459	0.149115529606436	0.0283477151007875	0.0637651686231775	0.0305100310936537	0.00103835496861228	-0.0512046589418432	0.02964890356203	-0.0970094742200824	0.122266528060957	-0.154396093531645	0.0305937111906526	-0.157404231327305	-0.0121522969187834	-0.235952942446861	0.0546346236763137	-0.294485722285946	0.126678064474071	446.984286503399
12348LL	Mm	-0.293845054877579	-0.197604837580605	-0.226404039836079	0.00776403096357947	-0.159312937554649	-0.199289857414093	-0.066799983889452	0.00847615942838666	0.0207611075197067	-0.205288563871587	0.110966059030804	0.0206550458115164	0.182574055277765	-0.186333080861381	0.302285943648411	0.0351065614329739	0.344134642898019	-0.119555467628745	0.256276152776501	0.137570008145231	0.213578880801223	0.0120268151907284	0.124503116451657	0.057198869927087	0.0716499833422008	0.150426265446378	0.0219343662558138	0.0522277335115587	0.0358501036294641	-0.00927172807972783	-0.0532369970814467	0.0404596421477277	-0.0970180389594216	0.1428146000879	-0.151304554284674	0.0491396811097844	-0.137429015799714	-0.00552274795409874	-0.23111427880304	0.0578416781633167	-0.268049510545508	0.15115919202407	440.153220075529
12428LL	Mt	-0.312075037443417	-0.193976794405276	-0.248753815340142	0.00776871528162735	-0.166328808698201	-0.188306511609767	-0.0774993417543733	0.00670258012086733	0.0141933522227049	-0.193917031233901	0.105257465541249	0.0149737125777729	0.189875930986282	-0.167201031260968	0.297281445019297	0.0140391386387326	0.362924286990683	-0.0988646806753703	0.266300826414187	0.13647667681857	0.209365619120928	0.0180404553684747	0.128123861367501	0.0521711753781472	0.0834313142619627	0.149034743455829	0.033160561819193	0.0607380812825183	0.0151595465540398	-0.00419068593703013	-0.0476336800327608	0.0347025125801232	-0.0830566075244947	0.129323225375995	-0.144980123710767	0.0548003821993055	-0.158401029686248	-0.0054633840310626	-0.214227993465135	0.0288734638301026	-0.252117772642484	0.144275256245307	432.959362439259
12435L	Mt	-0.287451070367182	-0.189252515499965	-0.23590542801145	0.0146033669235094	-0.149626407181408	-0.190383813504963	-0.0620934145538643	0.0155439820790857	0.014685808357296	-0.18096920804793	0.111878006602638	0.0142611564702123	0.190242071289119	-0.170874285634191	0.293687340892653	-0.00688550761466846	0.345233858112808	-0.116827173100999	0.248793292053474	0.14627995233167	0.230028932949826	0.000759839132018204	0.139180864115753	0.0497120618784776	0.0701301314165782	0.151855156945055	0.019286811405823	0.0541325155383637	0.0411156454687345	-0.0123525069287111	-0.0462664289818068	0.0548264957867855	-0.0940651267013963	0.140171743376935	-0.155309111893001	0.0666241754040954	-0.138804997538223	-0.0249201162676572	-0.227340932180765	0.0624778470505933	-0.307399845255605	0.121216833682284	444.788767415554
31069L	Mt	-0.322180868792	-0.174780064393262	-0.245136054177877	0.000122033330149509	-0.176844655430528	-0.168243667511765	-0.0695085559216145	0.0153277697130735	0.0115305214107741	-0.180422811054693	0.113364798717628	0.0270674041551791	0.191346809604991	-0.146643236729388	0.260130371169449	-0.00884268859786856	0.361484596735732	-0.0916608028758801	0.274500167676954	0.130379465205036	0.232081792193252	0.0142597273579171	0.153875257444573	0.0753921601339145	0.0958614753306623	0.137229264482714	0.0324167047829238	0.0429940537612637	0.0356217088354987	-0.0128432160456568	-0.0403754251897074	0.0486075926502214	-0.082277293404919	0.123880333608395	-0.163944235809603	0.031615938802213	-0.154145280454224	-0.0232897103998986	-0.219812623870888	0.0283921706658754	-0.287989210851077	0.13145828374246	450.067508163789
46453LL	Mt	-0.308627945719168	-0.181112415866071	-0.244594186461862	0.00146890340087824	-0.152409336324367	-0.17393626568114	-0.0729671357463134	0.00957558933364898	0.0194784036890411	-0.170214320977311	0.116635968461777	0.0121643195383972	0.188786189958633	-0.160018402935277	0.289438254562511	0.000497190002567619	0.368607342723238	-0.105072305445644	0.234303126139449	0.147202334993643	0.223617531687157	-0.00564438849192004	0.133915527111879	0.0551244244657488	0.0926323481559717	0.154138771934234	0.031763244918021	0.0291719934878315	0.0405990499700772	-0.0078512317004481	-0.0484385596209221	0.0419476195394448	-0.0831243614335983	0.141357855003477	-0.165603935723886	0.04593778091103	-0.155451742561081	-0.0130297055906343	-0.228854570669328	0.0333127115755633	-0.279705213117232	0.144979542501983	454.680002597326
54432L	Mt	-0.319967747405282	-0.17394178506349	-0.251945380269244	-0.000983658815096879	-0.168889848280617	-0.15885539327188	-0.0587793832317839	0.0110650974485567	0.018632788025205	-0.181943399342041	0.12975954910972	0.0229516736540225	0.197235135324398	-0.15411720206127	0.263967455297543	-0.0068664384548276	0.360436093573887	-0.0895533421094998	0.254076493361965	0.128083349060083	0.225924705652186	0.0103311108965262	0.151716747039783	0.0588028688195034	0.0929468246619258	0.131263785568444	0.0329131989581209	0.0542757978946445	0.0470409209599654	-0.0105195463850982	-0.0437051149764982	0.0443134545336542	-0.102905107732932	0.128399814338953	-0.159904687691505	0.0328995802984807	-0.148464707465379	-0.0226709421186888	-0.229995023557058	0.0348573761149537	-0.2900929113544	0.142207798994074	429.758403890239
54433L	Mt	-0.299740633855706	-0.194389160793777	-0.242364476364535	0.00907394862778276	-0.165261163485182	-0.196824204946406	-0.0663060463082995	0.00846268235746002	0.00798812445665201	-0.191114028799522	0.110077606768658	0.0276390187386275	0.193041056272657	-0.171065958583533	0.241247577456359	-0.00803162753010561	0.358445766707994	-0.106749117783854	0.280346727774107	0.154065425163898	0.210069647093316	0.0175214388443035	0.150032531811366	0.0688983749426067	0.101728021711562	0.158862609028845	0.0229635100706116	0.0413579789627414	0.0254122924248308	-0.0068713029618225	-0.0433047717702683	0.0436834677714171	-0.0904586749386205	0.144718174892245	-0.159416477553335	0.0391232444432628	-0.14941291443887	-0.0193167282136106	-0.220924127105202	0.0375683206939014	-0.264163576728097	0.143387445145541	458.206960933178
54434L	Mt	-0.304159774722534	-0.189263131152925	-0.244608819544289	0.0103854276812976	-0.156537798246303	-0.181409754486893	-0.0620990516148835	0.0165686924318125	0.012184782037624	-0.176388259995364	0.0959346105950819	0.0114333199972803	0.19221046056412	-0.168077537656282	0.277301766855303	0.00362342465666809	0.364316930432243	-0.121053808378056	0.2569723798596	0.13397598571161	0.214019576030386	0.0121687889338145	0.138212921100654	0.0590304928526825	0.0911026438380094	0.150046039924475	0.0256505821474226	0.0749737020191503	0.0370598986644475	-0.00513661002644589	-0.0391320860015344	0.0463263403567588	-0.0816370151112195	0.1377307398997	-0.151843467109761	0.0368042309221947	-0.139892249248278	-0.0224265660238229	-0.228930065997585	0.0441540195380948	-0.296126224528501	0.126534462794246	433.737686802036
54435LL	Mt	-0.302387843223447	-0.173252380800758	-0.243871082279874	0.00429835380289016	-0.164505592415273	-0.162277201510807	-0.0677272184438838	0.00976888518115072	0.0147875609504303	-0.17294863093946	0.122958807337384	0.0253935963590809	0.190436821434863	-0.146913063206765	0.282647724773959	-0.001842036613863	0.354043115271634	-0.101522704476408	0.269749262479917	0.115681819989113	0.229015340511698	0.0118455010688988	0.147909853458448	0.0507160631293844	0.10175919007664	0.125484976695249	0.035973076391662	0.0489200395971295	0.0253779405261983	0.00408871049072549	-0.0352363130046631	0.0435048527692673	-0.0807718658235019	0.125034394153508	-0.157260506243155	0.0561934414077091	-0.151185853740211	-0.00592246862781936	-0.229051762470545	0.0440817029696394	-0.342660655568278	0.0996661485621377	442.064205636197
54436L	Mt	-0.339792318169416	-0.160408196339611	-0.248220839038203	0.00687999447994943	-0.18303848419722	-0.177881839282625	-0.0682297128100394	0.00334202034597854	0.00386974333630633	-0.177449369974853	0.130983808615925	0.0206791597927863	0.19560886206209	-0.139605140405652	0.288263305748661	0.00980264563908793	0.348956872913134	-0.079027928949907	0.260461639503167	0.123061144336283	0.222597268546025	0.0254560798971161	0.153362974045845	0.0547600865749994	0.0943549666747756	0.134564187488373	0.0497809155665576	0.0375414201100669	0.0398128771014582	-0.0107920397062082	-0.0417361187161758	0.0326857691207302	-0.0909732363390419	0.125119037785511	-0.146741302090495	0.0266529444853099	-0.156109438527011	-0.0128298231552123	-0.226617197572966	0.0299089273422134	-0.286594586653378	0.127540920415666	452.069421554657
63495L	Mt	-0.322166667723235	-0.179822507738264	-0.240641387616478	0.018307151831929	-0.160226812793143	-0.189237536878206	-0.0714657986174571	0.005611402190802	0.0126436378379001	-0.183521633297921	0.11372998800054	0.0177772722004148	0.191387575399693	-0.15903410669086	0.298845780591346	0.0165596046851841	0.364850609571254	-0.101976855517471	0.249823773892366	0.126730328030137	0.219642412438502	0.0104291114187264	0.12765070288704	0.0556839193051163	0.0799538360847488	0.143778108889473	0.027828735513298	0.0528975073332931	0.0354996961571227	-0.00825337956121983	-0.0445893105034349	0.0322547159108269	-0.0911639687278217	0.127207748583169	-0.146514197477811	0.0424835530284298	-0.143123203259544	-0.00599731974018109	-0.219223223435764	0.0373887852668595	-0.282742178219126	0.140734130749764	455.061481979031
68823L	Mt	-0.319543170494409	-0.181567010803002	-0.246916563855912	-0.00911778407371948	-0.152305824848313	-0.172976405538505	-0.0580482161213147	0.00886949200395431	0.0197210500337827	-0.166074691739874	0.110061379307098	0.0107663923793928	0.187651740397239	-0.143747611032142	0.297913179921833	-0.00089871426393094	0.353154418835811	-0.101214252392211	0.259956712711704	0.126486956956791	0.222866157202249	-0.000750768364857339	0.135185955690863	0.0478904504854809	0.0917153645970807	0.145043419716293	0.0343661009802794	0.0540471007799835	0.0365803272395381	-0.00256611266245626	-0.0440134664870227	0.0628218302265535	-0.084261309290517	0.133113944544138	-0.158986363064252	0.0355015516406767	-0.162056436489015	-0.0149198069841043	-0.231286312850982	0.0314044175106018	-0.291754723415739	0.137887601610939	443.598810595683
68824L	Mt	-0.315055974215835	-0.197264593019169	-0.240500404666986	0.000867354521876472	-0.148053659479844	-0.189884451690245	-0.0570108846976695	0.0171298288111416	0.0202607845935144	-0.175693958932656	0.11369708600209	0.0139863497912636	0.18454819783568	-0.16424573650092	0.282713054922228	-0.00928278526781803	0.357758062740891	-0.105157190133889	0.245439606587499	0.133740361900555	0.220158863944129	-0.00457388585027395	0.12976054044695	0.058190843414797	0.0813520287709571	0.153274346260932	0.0235884385607914	0.0745972206373991	0.0463018871524562	-0.0107071299243271	-0.0462600474789364	0.0517673250051171	-0.090709732244247	0.134142904447545	-0.15438476176735	0.0502405997316888	-0.137791055785304	-0.0226439676242448	-0.232814398261935	0.0417103205985402	-0.282997632959081	0.149806243822683	457.115490252268
68825L	Mt	-0.316875323459312	-0.202702262529996	-0.241502097111666	0.0106283792066665	-0.159975193241946	-0.191523448579943	-0.0605927924309626	0.0117924519493439	0.0165686923494664	-0.188332855835181	0.12463646853803	0.0131034752001105	0.190462043802532	-0.167996631015911	0.285807029311417	0.0265462196114808	0.363160083171975	-0.108928679894769	0.222347606582922	0.132393142645251	0.213106860815555	0.00932628819753347	0.131972163269003	0.0564038211728287	0.0819389772932556	0.143234194385516	0.0332071778229053	0.0448433385705354	0.0414113619835341	-0.0130926362174035	-0.0419951001417372	0.0382254341088924	-0.0837460354361478	0.136053691686005	-0.145563326500374	0.043716035225938	-0.143938537510793	-0.010105572042981	-0.23664624578912	0.0645914350765528	-0.273783813318538	0.151824179079527	465.404790529297
70435L	Mt	-0.311515431483907	-0.204745222375389	-0.245193169565247	0.0199443806864402	-0.158020618359668	-0.19070524434117	-0.0724693603046848	0.0109749345670697	0.00306780788994378	-0.188364839925282	0.111591696933518	0.0136615576786186	0.196337596845903	-0.174233003203976	0.300460830762389	0.02931663401061	0.366299231488696	-0.0977341200232821	0.220676563143479	0.132007799177314	0.229733122153927	0.00522226341422977	0.126541914555608	0.0508594419455266	0.071664997184428	0.153966193246658	0.0329413154658107	0.0243625786358224	0.0373088636156795	-0.0171653327062436	-0.049039191740588	0.0469613394155298	-0.0924787624492217	0.140836633702587	-0.152731410544389	0.0569611999613159	-0.144454223999398	-0.0216933558502344	-0.225474164408942	0.0513674607740275	-0.245247607183336	0.158198701209828	481.834786939218
70436L	Mt	-0.323950562309764	-0.186691817800684	-0.231793894750166	0.0109659343681762	-0.173761448072233	-0.186937996509088	-0.0665904781304796	0.000911822662354523	0.00507818600563037	-0.173528937526798	0.114182680938656	0.0185687717948312	0.190417967949608	-0.166087955444314	0.301746431618475	0.0218919512330627	0.363260080965599	-0.107026168713786	0.25552350924296	0.134792320325102	0.220887948192839	0.0103416288686489	0.125274358988793	0.0544796630806794	0.0760275882142091	0.138047248484762	0.0249662975864799	0.0588125290534253	0.0315455471779824	-0.0014248541742347	-0.0371977656849605	0.0479621245038443	-0.0842703055718162	0.129533230790734	-0.149307654523245	0.0351593173787429	-0.149387706683086	-0.0149210176637904	-0.216298451244882	0.0407976210178308	-0.2763523299106	0.134354584270503	480.51232579206
70437L	Mt	-0.31589084920961	-0.189328698034076	-0.248795339974895	0.0141786852888594	-0.161972754317591	-0.188106812059675	-0.0686135857256155	0.00512350070701755	0.00478693386628912	-0.176687005302083	0.116364822739719	0.00502558029422379	0.188960134083031	-0.15843631229761	0.318506234245752	0.0259848031692455	0.363969211144877	-0.0943702618613564	0.23963245423782	0.124817924479447	0.231515166917692	0.00437383607742378	0.121922853622144	0.0490260168525562	0.0611681867084088	0.136226980730124	0.0241483528644003	0.0564978203386426	0.0419384960486221	-0.0188090515570175	-0.0451815543901016	0.0395819606771384	-0.0899047939097456	0.129261844054701	-0.121546915903416	0.0544649726490562	-0.159966655734547	-0.0151835375486603	-0.231239922315407	0.0600244467564015	-0.269800474997827	0.136333306585645	493.818455170184
70445LL	Mt	-0.322552244018158	-0.174387330537599	-0.225406626201266	0.0180427506613347	-0.158412945612044	-0.183484358871825	-0.0597239671154546	0.0151219562691919	0.00870476957735852	-0.180228923044995	0.114337196040986	0.00897631532494085	0.189617513150787	-0.173650298634046	0.304428653380813	0.0243404481735705	0.364994771441721	-0.107164888376527	0.24205431388674	0.133641845063593	0.221605801395353	0.00473292701321003	0.122157626272535	0.0560542903532915	0.0644476459038367	0.135517478698371	0.0295524637385758	0.0536433373276798	0.0385136079258851	-0.0221399013227389	-0.0395743995742023	0.0592947799417155	-0.0765964843609984	0.132616879571998	-0.141024894424585	0.0440108616942028	-0.143320054646	-0.0187148876786706	-0.212331014143155	0.0515193736892533	-0.321471732618729	0.122257344684046	499.701529963256
83429L	Mt	-0.315066317227049	-0.16698160599375	-0.235257469044927	0.0171429677800207	-0.17280335650966	-0.185165113385326	-0.0643639858703298	0.00871528192879296	-0.00194897015401597	-0.195599166640572	0.10672338772139	0.010453252446697	0.193642995331789	-0.177945637896607	0.334852928451662	0.0417060063643449	0.36568260796684	-0.101050262332266	0.212577601098395	0.149368627441489	0.228607857242234	-0.00135193640174625	0.129551922219091	0.0427464221236812	0.061704043564613	0.137329502849686	0.0238206469686627	0.0523481305375927	0.0370907651997828	-0.0150100888978304	-0.0436370698079405	0.0349356400691847	-0.0891103200652004	0.133261073117446	-0.145318589201038	0.0424547619480247	-0.137999514977624	-0.0146604185491439	-0.212556748602542	0.0413098762418786	-0.276192414304136	0.145992687248404	493.612437135895
83430L	Mt	-0.323787817873733	-0.159523844119481	-0.247406636469658	0.0119666713454021	-0.175614844554378	-0.173398743638579	-0.0878011814287107	-0.0155111129408666	0.00665387621706382	-0.172338468864069	0.123350416291482	0.0145418678292236	0.197245644059284	-0.143769542202776	0.281403941280031	0.00756522508735115	0.363913968952973	-0.0714117739068313	0.262350644687442	0.124348359048771	0.231127806887153	0.0142279380080857	0.145337264367681	0.0534794196191808	0.0912142233940496	0.140698624008392	0.0395161842312554	0.0271280918557019	0.0338939237372066	-0.00863508634567159	-0.0362152903156668	0.0421180305001285	-0.0879531552034185	0.12538057224376	-0.14407015880365	0.0156141017141149	-0.153962720373599	-0.0183756985416092	-0.228628146139548	0.0382592216403386	-0.29056794294326	0.147636147659436	485.557313570607
83431L	Mt	-0.325894276899818	-0.179743914937605	-0.25890474132563	0.00653714882591067	-0.174854274850171	-0.17894786954975	-0.0690004240693899	-0.00453248277647422	-0.00136053536874927	-0.180462595352785	0.112292996925886	0.00576929034716138	0.189457150505092	-0.153727460126024	0.264763998317058	0.0155370354494748	0.365553909367357	-0.0883801883570871	0.253138552779484	0.138940464028607	0.220783733639337	0.0336267583423524	0.151554589366535	0.0605246346594878	0.110209783342716	0.14558949268191	0.0446273505113409	0.039492237053935	0.0293938922551743	-0.010885394868843	-0.0408552335044449	0.0270090985114212	-0.0778497645239252	0.136850887941821	-0.145223576498331	0.0261552217359723	-0.149689749692963	-0.0209775928364483	-0.237158707422899	0.0352654152626593	-0.260984672853657	0.146359813964304	453.303850581904
88894L	Mt	-0.320567026877689	-0.16324553513141	-0.246232013201052	0.00732413909883939	-0.166534875561878	-0.167832053027197	-0.0662421100321295	0.00839191129200609	0.00578648516810701	-0.173276292286033	0.117554040213587	0.0137534294001891	0.19094756748018	-0.157713238669075	0.32563639768329	0.0165338458477243	0.358261990020393	-0.0826457843814964	0.237802145093761	0.130499331358871	0.244315583041166	-0.00863609053789071	0.129687843337964	0.0469032583341067	0.0686471665810555	0.150318358176167	0.02675354261199	0.0425757772542578	0.0445704614847667	-0.0170378740208012	-0.0537280481853089	0.0354984698861363	-0.0982981869023241	0.133885170723275	-0.158402696288796	0.0270279127310154	-0.141095078436603	-0.0245287883657224	-0.232100676218523	0.0405820881564278	-0.266762511011952	0.141621964160608	496.852569874079
94503L	Mt	-0.31447812623194	-0.186315728617579	-0.246948525475497	0.00861030542927038	-0.16649854301889	-0.194953778685045	-0.0534906559377812	0.0115786124470267	0.00383533157886315	-0.179678065669779	0.119180070943106	0.0230114729357864	0.182035962512938	-0.161753730600744	0.28752694459561	0.0119188502277168	0.345549133112814	-0.110668107694148	0.260837772829614	0.147052743960024	0.22334624950676	0.00694203829210501	0.134582936275163	0.0585238168715302	0.0763146533945988	0.158906323700946	0.0304349004025593	0.0484202099329324	0.0426637911626324	-0.00513082060935342	-0.0373046732578307	0.03707026566742	-0.0907752416569325	0.127751967775703	-0.153927032269822	0.0320374596983799	-0.139856462167075	-0.0193445316672587	-0.233397506824156	0.0419560343306503	-0.269630979474733	0.144064662274417	497.861617797748
94509L	Mt	-0.329292309055046	-0.170142400620768	-0.246475202272946	0.0110172707296013	-0.171419078724767	-0.170550437283905	-0.0665028249432548	0.00120656442359147	0.000493107728234039	-0.156175806775836	0.113787874025003	0.00871458813912474	0.187642597155632	-0.140304546718687	0.309388497396349	0.0156973198530144	0.357285620512863	-0.0818476666560838	0.27361896860522	0.148991426425434	0.230037219080922	0.000547390968942659	0.143110904260533	0.0442539947618232	0.0905076502111097	0.131703756654698	0.0184214341991051	0.0401495805984497	0.0236718924194414	-0.0152295450245143	-0.0387129099755199	0.0327444148260237	-0.0836835421451672	0.120915947806241	-0.150891795512464	0.0183177799241196	-0.147459135116378	-0.0180276759974098	-0.230109924984728	0.0414713629943979	-0.283419042864136	0.136546680971743	523.705115135462
94510L	Mt	-0.30463096595102	-0.191003446024952	-0.251377951796784	0.0126346758698858	-0.162508492779115	-0.169156450211754	-0.0674887907105603	0.00779754821217546	0.0144883762663915	-0.170262785910866	0.11893842057425	0.02283825944952	0.192056531456994	-0.153849213618339	0.280621373088232	-0.00151541992493739	0.362687152342883	-0.109679073830547	0.254410680317382	0.140193032484464	0.227441187298664	0.00667626546838493	0.138592459559044	0.0465100915753234	0.0898006577415389	0.149007330582917	0.0373747307934028	0.0546278000985224	0.0343229030951366	-0.00681025782629245	-0.0458697016814706	0.033827907025246	-0.0938543698027366	0.127671423513788	-0.148445636758752	0.0330919682480773	-0.16255328703048	-0.0031792034865606	-0.236453785958321	0.040228585934213	-0.277551490064683	0.130350962371725	460.27848712957
94511L	Mt	-0.30055975709431	-0.186351813783138	-0.233612804032686	0.010699411736395	-0.148579659084325	-0.181641529065196	-0.0620116740658001	0.019083481576955	0.0183086771997208	-0.16919409811463	0.105017796163173	0.000727005785409072	0.197148523828172	-0.169025651862577	0.290710460949953	-0.00307377659135087	0.363596951370555	-0.121246721440903	0.253047660444302	0.146409336555781	0.19808592468674	-0.00334608650053606	0.129223382983072	0.0312688722895047	0.0710792164479792	0.15930748431308	0.0416254959488379	0.0798122630907181	0.0458259034456479	-0.0059298741071077	-0.0373102942516234	0.0430426623204231	-0.0951674505609815	0.138076362177767	-0.150081538555099	0.0456709456688055	-0.148834812458896	-0.000643655374816135	-0.220363802771979	0.0404087738713823	-0.317148200592447	0.125946607454038	455.481012097049
94516L	Mt	-0.302850822505417	-0.179470877009631	-0.240996864484799	-0.00206838923670189	-0.164703974754348	-0.186597025704684	-0.0552046371729731	0.00942692487301293	0.00494154623576972	-0.175919996173342	0.118599288168184	0.0182974396294499	0.190432643494646	-0.15834589115121	0.286053555311956	-0.00757480628224802	0.347922732584406	-0.107757878282583	0.268291706556541	0.141422473863299	0.234796211324505	0.0039908029401814	0.134832835471263	0.0576222188007896	0.0752225080806054	0.153854233122779	0.0277304041076698	0.052175577789032	0.0342427895299264	0.00385690214161889	-0.0447133947830998	0.0423817650488909	-0.102397964527181	0.140734390637612	-0.149377925929743	0.0289661789046029	-0.145299706920318	-0.0113746181898936	-0.239511595746468	0.0486357629515304	-0.278009334041125	0.127744811327494	494.915096133622
94518L	Mt	-0.30877455281628	-0.179732217932581	-0.2476610221628	0.00354517395935608	-0.162188911071004	-0.182160697413156	-0.0591329485633414	0.0152946937232651	0.00959495616791471	-0.178865190746695	0.122174348490092	0.0219969087937969	0.181271682139882	-0.147577694695239	0.277329228443634	-0.0111654256098085	0.35032547672406	-0.0986073949532808	0.266490394391509	0.143435706309543	0.241914858013482	-0.0023509047979336	0.134860976433193	0.0719177824421153	0.08459107826983	0.154678361121218	0.0273838239407985	0.040141210495913	0.0407568589976286	-0.010003564623757	-0.0410257116313416	0.0420204094452642	-0.091052275161074	0.136804809389982	-0.162244619440933	0.02220500718145	-0.1561883482521	-0.0190099709769874	-0.239119794884254	0.0408534039420849	-0.269305498028892	0.13657959494545	505.781526334199
94532L	Mt	-0.315876752689066	-0.175123208233258	-0.255839253073569	-0.00442774099699359	-0.164416146746289	-0.176762247214741	-0.0617442027728343	0.00828244374196982	0.000374168419142755	-0.164600075447127	0.119029450782016	0.0117400622368432	0.192143808824331	-0.147380213428929	0.286227997085598	0.0148929160303032	0.33829260867385	-0.103887295365355	0.26570315513893	0.141094901252204	0.225303589143507	0.00925335681079238	0.156623035037956	0.0531409750665492	0.100586459621505	0.147011167607623	0.0389380918483281	0.0621991624022518	0.0358559931109576	-0.012431042523304	-0.0375398490199594	0.0426514694616524	-0.0844129849292035	0.129931684240635	-0.168174475731279	0.0221526850148392	-0.167186262085098	-0.0298375200383575	-0.231776739114875	0.0367026530104309	-0.272111691523946	0.135395866371969	443.62489517502
94534L	Mt	-0.31274318701542	-0.168817485555749	-0.246564332222216	0.00418323221480995	-0.172644429142615	-0.187541062881314	-0.0631905452188715	0.00597453464097269	0.00455417580219472	-0.185733944989567	0.12844562499606	0.0180524766295551	0.181795930027695	-0.16333335600621	0.303560856928706	0.00955281440735619	0.350864278904459	-0.0894367045923714	0.248134893053187	0.129163711479017	0.225287751105565	0.00968465779163441	0.138834551093084	0.0654177905872027	0.0750826906195496	0.141781845149364	0.0337225865978319	0.0511860140014544	0.0480404665270469	-0.00860176747756239	-0.0384171254107109	0.0409680053907942	-0.104189366030339	0.133791336454876	-0.153802170811693	0.028807942192135	-0.145645534128283	-0.0206746070137455	-0.225916531415097	0.0371256832900844	-0.275210584260138	0.148448884287264	486.124714548888
94538L	Mt	-0.288468703110085	-0.18403321675282	-0.242618755676539	-0.00237798230184455	-0.146392629767563	-0.172277193899653	-0.0827474227803394	0.0105785233965339	0.0207255007545941	-0.167738541250609	0.108497014965451	0.0212008508067722	0.19820301537587	-0.151338999537472	0.29351626580029	-0.00873334149566533	0.363375251773839	-0.117878421893011	0.257589097194757	0.127239294197772	0.224193867742716	-0.00668252513241663	0.141638796991095	0.0591502074027648	0.0863261881732948	0.15142169508679	0.0275731858948448	0.0626514410653505	0.0211110765059848	-0.00697730526394927	-0.0386609004928138	0.0514826681649774	-0.0957304846749057	0.136950127427106	-0.166901323320457	0.0339761414815242	-0.172641983738282	-0.0133101738519	-0.231813761549751	0.0362891774851371	-0.276773296062003	0.14040757486461	449.808424829526
94540L	Mt	-0.318570447783208	-0.178986772498284	-0.242735843950942	0.00725245846907133	-0.167369236178732	-0.176249283231624	-0.0673124309339746	-0.00155977804656994	0.0080083768638005	-0.182659772073544	0.12447133340033	0.0139178997935629	0.189890799892053	-0.150562299308794	0.292518516441198	0.0145560037302761	0.376383169011979	-0.108753565168723	0.242353758469544	0.13370165751919	0.218083789317387	0.0156154883913224	0.138181941051603	0.052582410465306	0.0740019708003277	0.149852159130211	0.0327061818435521	0.0434834797657993	0.0265165818533595	-0.0118605024149184	-0.0486305827509436	0.0275957994779195	-0.0986340831548912	0.137115229828289	-0.142503685171487	0.0402941352855174	-0.143944142648655	-0.012558747295514	-0.219350411225377	0.0412906401038793	-0.274065555146925	0.145933358077629	416.98623935272
94541L	Mt	-0.327072128188916	-0.166725597958746	-0.251284054983307	0.00313790713030421	-0.171803399620937	-0.171569634362969	-0.0697385557154231	0.00474100802063241	-0.00084129418733896	-0.166772467975334	0.111477806851128	0.010452533654041	0.185041874717636	-0.144146726321762	0.301711876162371	0.00661973843297404	0.367096241123696	-0.0785202937866715	0.262890004603641	0.118871912135605	0.237297583964115	0.0112633293908157	0.151549164940808	0.0470506639811086	0.0801052030837339	0.131612185733657	0.0335255943799457	0.0510765642417436	0.0423190780129509	-0.00187003311830056	-0.046368280852001	0.0439652119281676	-0.100542528387791	0.119756613536527	-0.144361988704333	0.0312295849146015	-0.144291281399755	-0.0162923933203856	-0.238504838203731	0.0455447358077609	-0.278206077596494	0.120575157936227	487.558641161685
94542L	Mt	-0.305504224465185	-0.177153170883807	-0.232898964499295	0.0034202750333114	-0.159780712893143	-0.187149309999772	-0.0744542145663086	0.00356985583083861	0.0132875005575335	-0.199287706211645	0.12058838571252	0.024982560382442	0.193889609753223	-0.167811079920712	0.272768812485242	-0.00706733143569627	0.353417469766935	-0.101948323181175	0.251303827985161	0.135913681936826	0.236892884587047	0.0147086098723713	0.144038221329954	0.0677524792776497	0.0713205180911994	0.149738597519187	0.0216693778252792	0.0436118521842028	0.0396054750657787	-0.0069121204410882	-0.0414452547702362	0.0403803313576628	-0.0998096551710494	0.139430669965516	-0.159409247861035	0.0437431346480852	-0.145964017152317	-0.00716062951019866	-0.217649602027955	0.0364320790124543	-0.28186618975335	0.150805544563542	444.09340501853
94543L	Mt	-0.311097740743457	-0.180209351077122	-0.247063719199158	0.00465545118134698	-0.163187572912707	-0.177648132773365	-0.0511469322011139	0.00566948827589452	0.00651523485600903	-0.165855266316455	0.119820807091305	0.00623113801049622	0.195725034980557	-0.145066207465841	0.287483478479555	-0.00498038447335116	0.352722352105824	-0.100440185380984	0.255863204487166	0.137438598967537	0.218430373553529	0.00111958590328649	0.141628089322398	0.0360101649081154	0.0789619257395671	0.149919322401492	0.0375235016419929	0.0496403457939762	0.0407167530817579	-0.000204233063284469	-0.0395626392575459	0.0456889364474226	-0.0934923906621902	0.14235562470847	-0.14019673234897	0.0278483337719502	-0.14024587741769	-0.0132377149996556	-0.233736545211236	0.0494178024657432	-0.315660605385593	0.131646682714327	442.200773189649
96040L	Mt	-0.309295508953614	-0.176262578716576	-0.237820276313106	0.00783811764055187	-0.152700310787245	-0.187514233694994	-0.0606604062648294	0.0120812657505105	0.0181417466522512	-0.183490732726642	0.127495445762038	0.00408827410514729	0.196735715443346	-0.16020037976895	0.28592499538143	0.00131956015597413	0.352978803831489	-0.101828974225357	0.226007495813646	0.142692653010436	0.218093364178918	0.00944320009466623	0.145187902397832	0.0406156730826642	0.0846413089781766	0.139759621746431	0.0288726773042992	0.0469983461876915	0.0476792095189996	-0.00723113505172203	-0.0407092961175879	0.0444663940877056	-0.0844060293420519	0.144214463793602	-0.163026413243889	0.0422036914093203	-0.148434147914354	-0.0121657549320215	-0.226447356924628	0.0441302522969457	-0.308258919401126	0.148842275754619	474.84634106103
96041L	Mt	-0.307903929594653	-0.182575233255933	-0.242319464809156	0.0132273020979667	-0.162875558566494	-0.178227873715325	-0.0623006559645625	0.0137028985286654	0.0146627487354911	-0.173599383514487	0.11725287181699	0.0206528640942713	0.191729959440146	-0.162487130605025	0.279486891920274	-0.00187927022271314	0.368025680787648	-0.112389190967559	0.245245554308292	0.136557199210991	0.2201022633575	0.00885680347818312	0.138718833148808	0.0526479800518333	0.0793496635213558	0.15015871920271	0.0358055755799329	0.0363000426839332	0.0431850347398435	-0.00440920816913206	-0.0456236283725872	0.0518280874602139	-0.0862972796311494	0.131245995953363	-0.148366182863575	0.0333260744050195	-0.145137731010703	-0.00984899491804202	-0.223658507828651	0.0536677484284939	-0.309082138714747	0.123244569772568	463.006530860038
96042L	Mt	-0.292664392745652	-0.171850633866163	-0.236716502365067	0.00440692140273516	-0.146569982897925	-0.180885884378251	-0.0560475086776603	0.0093267754510803	0.0219660396487716	-0.173851763322061	0.124685691841537	0.0183191140669706	0.190593270214777	-0.156657169546876	0.276756552980922	-0.0150523007377873	0.357351460704016	-0.108990127698882	0.257339961549546	0.131173403258991	0.224001456776107	-0.00658780986510936	0.145114647202888	0.0385552049878254	0.0748077758950588	0.14654628556748	0.0215056005562038	0.0636500269860959	0.039283393112389	-0.0054720637607152	-0.0395425381621414	0.0477787936759257	-0.101822181189665	0.141556444688509	-0.159203095143456	0.0546401439562758	-0.133343243962402	-0.0145118388943031	-0.23227608340068	0.0570976141325277	-0.335220321937571	0.120808863895727	494.305669842149
96045L	Mt	-0.311462166428811	-0.177646254870413	-0.245860503376782	0.000429935571990241	-0.150885169119348	-0.169350516292721	-0.0652511625269602	0.0165573076064723	0.0241211142115132	-0.176114503570329	0.122627400540837	0.0240388826406629	0.191098867349883	-0.158379416863461	0.25795346030902	-0.00291866793521293	0.352008250248288	-0.111454121374194	0.258059321500099	0.124134291123643	0.220623545450508	0.0155404934380532	0.152978628858464	0.0506097473128635	0.0980419356980937	0.14756291253951	0.0356049751510791	0.0400428885746168	0.0422310255867325	-0.000524351151934297	-0.0348946608049557	0.0431126294781314	-0.0810205704329837	0.145043730439821	-0.157463704976204	0.0458429414880146	-0.152283019149546	-0.0106083516481181	-0.229285443043252	0.0307939444417524	-0.326942125045671	0.123286479050853	442.804912434574
96046L	Mt	-0.311348446875699	-0.175074775703756	-0.243381072395436	0.0101393653086794	-0.160152322628417	-0.174283927385182	-0.0673815467308999	0.0118067823866247	0.0225166046316134	-0.170121853657677	0.120048498894196	0.00938087424739065	0.200064165170123	-0.148089865693544	0.289834510807578	-0.00496130599836278	0.360809031465288	-0.0972962161794105	0.255931246599809	0.124767718601071	0.224224241735396	-0.000484804098283911	0.136664784135933	0.0505926542576518	0.081722753085123	0.13670803698938	0.0324016064770527	0.062724959318552	0.0372670311039208	-0.0115793006546173	-0.0459446228287504	0.0441655094733266	-0.084960727786997	0.126332584281157	-0.151816829748855	0.038212286490919	-0.155132022875492	0.00419508491673957	-0.233206185986376	0.0421027495479287	-0.308160696249111	0.12076344355141	444.019090108694
101609L	Mt	-0.317912403970397	-0.173209989565252	-0.248878847280669	0.0139322786019405	-0.160334438609145	-0.177143192207524	-0.0594120757691544	0.0109303843316037	0.014081030360696	-0.174201279734782	0.114714717205276	0.024494059988986	0.198692333681884	-0.156068593871953	0.283429296104853	0.0038740647698317	0.367189854153049	-0.0958535048418492	0.246322356383071	0.10923861563785	0.225826769789182	0.00859374362253058	0.137175037492353	0.057079539537984	0.0962235510411113	0.147406235974504	0.0267959205559123	0.0475147674952371	0.0325274368115692	-0.00341593656672681	-0.0431956997098079	0.0390770231841661	-0.0864445472738588	0.135711486502683	-0.153813563639873	0.0380050246079652	-0.143531299424005	-0.0234092789092345	-0.232608050778795	0.0399557261020831	-0.296847377123254	0.127488825339957	470.774640252384
134933L	Mt	-0.292682107191325	-0.187002168185628	-0.241288074582509	0.00778840141541959	-0.154541001609518	-0.183380473392943	-0.06659002388978	0.0173868781225972	0.00595476443696985	-0.177781796020605	0.106114259911593	0.0290361187839183	0.186744722073758	-0.168161221930195	0.309091830721449	0.0162336867596603	0.347367937427866	-0.117872861708296	0.266842998502865	0.142300539374553	0.229877238710093	0.00231644985731315	0.130590126409586	0.0655289298295017	0.0901706732297475	0.142874269054624	0.0147903112113089	0.0496930401005807	0.0227164390081777	-0.0112761395346039	-0.0441675975492889	0.0437425357597468	-0.0865833372199108	0.125146255740683	-0.163982379456546	0.0360240097462332	-0.154005700015041	-0.0148046557105837	-0.230991980475347	0.0483658532682532	-0.275429099654151	0.13384234866977	493.496176469966
134942L	Mt	-0.311663836336971	-0.170844647056987	-0.242099263227225	0.0164882851761737	-0.157700993057909	-0.184714173466899	-0.0549475320556837	0.0163004614049957	0.0123351583502712	-0.174961009808685	0.115258129968124	0.0218707139210177	0.188609201638629	-0.162874432545781	0.28847075852599	-0.00187664818899388	0.361388726814376	-0.108857622344386	0.239577161601788	0.143707670507544	0.232008569032153	-0.0120850733732779	0.139498658439501	0.0521308973059897	0.0856389792583034	0.155506575243798	0.026065602741859	0.0484516665671585	0.0298133851109286	-0.00193890903078584	-0.0413881913213849	0.0524938956648533	-0.0880511731424085	0.128827654497232	-0.152369497017545	0.0384031355786895	-0.140107928242979	-0.0158898737325176	-0.213469192654487	0.04058603540945	-0.316866724425332	0.119275398271415	476.862164371974
134952L	Mt	-0.303709985107348	-0.162676352768547	-0.243014799780946	0.0149569008575678	-0.14529428012756	-0.177471646491511	-0.0770285524637659	0.0108390234051965	0.0181534398003069	-0.173570464955427	0.10678676144011	0.0159975577344786	0.194355774460382	-0.144360231116512	0.29143201965716	0.0068799236703385	0.359489149479283	-0.101464347104655	0.26759164273008	0.128191138816681	0.23435171269924	0.0034058596654162	0.141815836435168	0.0447722973236644	0.0913312901938504	0.133750310407502	0.0327935949490637	0.0544418303695871	0.0164595668261943	-0.012032437342889	-0.0479722105420008	0.0371943562090385	-0.0866122893220921	0.133022709372932	-0.164367994271959	0.0341611331748147	-0.148792514799807	-0.020131564473011	-0.228330779993438	0.0424717156657735	-0.309437382261918	0.131622287579566	490.770434162062
183858L	Mt	-0.321374001327931	-0.162952135232306	-0.243127636151556	0.0184546164704828	-0.162479417016306	-0.182974570939822	-0.0673227256210131	0.00211258218746908	0.010419717930031	-0.190980746565713	0.116460777078829	0.0165682793600215	0.193226297176357	-0.165853545663221	0.307548251612379	0.0209101212733812	0.348340200240346	-0.0959113443807376	0.239176719058933	0.135281635811627	0.222213412121229	0.0132304469282899	0.141499085549418	0.0489832500701143	0.0860388239249494	0.138676864745584	0.0365048671417761	0.043825222610183	0.0320383345875448	-0.00182607276276395	-0.0403433191383175	0.0368380706662985	-0.0876520062755442	0.131561113474745	-0.145131763647233	0.0295498747965392	-0.14360136734972	-0.0112488386297272	-0.212874622261092	0.0405945560990713	-0.309559627633078	0.135160619680487	467.637120201633
183859L	Mt	-0.324088318180493	-0.164151343159295	-0.251847065605782	0.00810652760204616	-0.172472567517734	-0.164867372641173	-0.0595012481796885	0.00158971957414118	0.00457148080409687	-0.158576857424327	0.119313234274598	0.015124757908638	0.194438289567414	-0.136939459324517	0.310788402529554	0.017926756265027	0.351123987992661	-0.0874511080992826	0.248322763211826	0.135563122847001	0.224365070899087	0.00557729484096453	0.150701423871886	0.0345873757444916	0.0976741856834087	0.12462117128483	0.039024954489518	0.0388684019398441	0.0338451354624344	-0.00903933368550481	-0.0334120598544327	0.0276359156865879	-0.0846935862648897	0.124898029012335	-0.152503681647938	0.035971316702121	-0.152181087925657	-0.0208543869021448	-0.228118543532735	0.0339444675786488	-0.315350770077135	0.137465004249568	425.618093958377
190214L	Mt	-0.300310426412209	-0.18318896365106	-0.249093254982253	0.0122241238385174	-0.163353932908309	-0.194232793383924	-0.0567515650258378	0.0102371517053468	0.0066650513695574	-0.189615384193472	0.117559337219306	0.0229414177497147	0.187080307702119	-0.177011577450931	0.295891811849365	0.0355070719174979	0.351780888342841	-0.133360563507883	0.22261045090026	0.147652620495159	0.213453582533718	0.00664639359289875	0.134670931083192	0.0574016294087833	0.0977141665248752	0.15234907890452	0.0262194401854262	0.0596991038894593	0.0412658162313529	-0.00204800725296269	-0.0356827903973734	0.0384759397926311	-0.0726603773336927	0.131382329068393	-0.160441433094891	0.0411156687602894	-0.143320323417057	-0.0186151918952936	-0.225870106219679	0.0465414253134552	-0.287427574150713	0.135898526898861	489.990184546977
216762L	Mt	-0.308167341930312	-0.177873603398614	-0.241665556013544	0.0244415273506383	-0.156467283197161	-0.18496036753042	-0.0697851912704028	0.00722842867254646	0.0167169334706989	-0.180224620345985	0.112002891433827	0.0166946381849671	0.186951438020985	-0.155873287987857	0.304832868032084	0.0221763852502309	0.349810501032074	-0.112023312771889	0.247747745234778	0.13406656480696	0.229232549620792	-0.00707351499978276	0.13023965286999	0.0547399876677049	0.080437936673391	0.147126407645547	0.0341470078556078	0.0421780096185343	0.0342441936745685	-0.0149069202892387	-0.0451635623821286	0.0498919213180806	-0.0879515258306761	0.131615125145884	-0.139142920614832	0.0396018375470436	-0.136869085791115	-0.0173773597861228	-0.223263347499751	0.0581028648436698	-0.317887903388878	0.122449289058107	457.302754773913
216763L	Mt	-0.308525210534525	-0.169676822371124	-0.246193581243043	0.0231954917244728	-0.160212510800615	-0.181882788237077	-0.0652113379145189	0.0180772795116014	0.0206479539537856	-0.1828940579907	0.115447101609235	0.0252700178053794	0.198778399172476	-0.159346687936588	0.294942407874299	-0.000418689243854444	0.357044439748225	-0.0870739757655122	0.24178883238396	0.135752601071678	0.2254322944732	-0.0126189349440758	0.139497780973713	0.0465482196949704	0.08547176934798	0.139554239887528	0.0285005707591929	0.0475212341237794	0.036401313294598	-0.0139199567644486	-0.0454293026819901	0.045374295083634	-0.0827559358592515	0.128601419441386	-0.15424858890316	0.0423073812123343	-0.146296248266351	-0.0211681020866534	-0.22437405009469	0.0505508646055378	-0.310706097292515	0.126246971177735	487.876545664499
216764L	Mo	-0.319290308893608	-0.193191645757324	-0.234861496836243	0.0167962624022331	-0.162867318770229	-0.181160401730422	-0.0545127315823811	0.0181304730820853	0.00851392027426308	-0.172137753779259	0.117233699250697	0.0230064023232424	0.185998158941671	-0.160510660812918	0.292599666734944	0.00719003210780168	0.340723301836009	-0.125427337049016	0.236624582533574	0.135079994544958	0.229857769618619	0.00448680636157996	0.140326154485186	0.0500151834404457	0.0857298462505353	0.15907555433052	0.0305679507949696	0.0583295296429309	0.045631519776663	-0.00138377643390579	-0.0374924992108765	0.0425620077439557	-0.0869420449382802	0.139466297027213	-0.139870506249062	0.0368015434930712	-0.129456977641093	-0.0169739329091801	-0.226335704168857	0.0426650479073327	-0.322176982206495	0.117180374064654	479.475705725486
216766L	Mo	-0.317077662991192	-0.185087361109729	-0.241442101027324	0.000773788429677244	-0.16591871858773	-0.193309954138636	-0.0678006825512768	0.00683049203498916	0.0118045597749248	-0.177047913829384	0.120140849733175	0.0230931849355562	0.187499800434896	-0.152607541950577	0.275394124276415	-0.00758293404372076	0.359112458716412	-0.0954789719756437	0.246839288645559	0.13132990321161	0.242676709920311	-0.00143669807433837	0.134459587508962	0.0537413868407136	0.0854617154604748	0.153851808392477	0.0261929061972765	0.0578733609401821	0.0404564369918787	-0.00342266878853588	-0.0371581904374649	0.0333858592655095	-0.0983872335537844	0.139621812842822	-0.155615766054563	0.0497638697734433	-0.141355716176803	-0.0115245265073993	-0.235283610887368	0.0457020373075777	-0.269998755392775	0.131531066443403	490.097852231475
20105LL	Mo	-0.309948355352081	-0.176200575599593	-0.252512255418238	0.00255944801191187	-0.155252254860637	-0.176447084125515	-0.0701294778428336	0.000502452515318195	0.0212391408943158	-0.167663094623962	0.11740193803879	0.00966711746844666	0.19755116773626	-0.153351662276004	0.302907108458282	-0.00333209944285446	0.364263935227946	-0.100698249023013	0.240095232811534	0.138158356057436	0.233651380849505	0.00259579999286608	0.138345091510926	0.0435388917690455	0.0716916439072604	0.135190158904055	0.0300760388176768	0.0591719410209324	0.0267315982887688	-0.00448236680687788	-0.0491844173851729	0.0343686061781802	-0.107937290979452	0.137326580207358	-0.140910279878878	0.0505660984512221	-0.157944704161617	-0.016307668647162	-0.234329007053975	0.0363315473064038	-0.265806233608377	0.148505802661805	362.612609766821
20127LL	Mo	-0.284258627907603	-0.156429181259836	-0.245561764132328	0.00777113301690699	-0.143977848797604	-0.184328253826071	-0.0614982069136153	0.00698910173135101	0.0197118126605716	-0.167414518324712	0.122610198400233	0.00623803239451708	0.196377748404095	-0.16718040983961	0.301324018942651	-0.0165279526606852	0.367890901526821	-0.108351467094383	0.230408474265467	0.118692485588381	0.23030509623672	0.0000877107004442004	0.132688242332361	0.0453355375297014	0.0804775451656573	0.150369434805714	0.017289912846539	0.0700989532489495	0.0427725718199652	-0.0063033541661092	-0.0418364424612357	0.0423311507199813	-0.102647243294106	0.158519351839941	-0.153844677503041	0.0540967245623207	-0.166681706643766	-0.00733730267021203	-0.217869111012673	0.0471127982554941	-0.323680893935114	0.106230025447913	401.08721293623
20133LL	Mo	-0.309514798579331	-0.170722191549177	-0.2433471110379	0.0136337884365679	-0.15552372415545	-0.17485601672717	-0.0618425220544733	0.00234525536201616	0.019362121296837	-0.173669095603842	0.137133340319449	0.0111915383454248	0.202470961730471	-0.156595040395701	0.270068320458377	-0.0182111433851559	0.366148756424498	-0.0992496580833623	0.234794402097924	0.121917035621306	0.217650316938622	0.0128754084699681	0.154029979467544	0.0457882153158893	0.0750175181315474	0.144119447185062	0.0362203676002597	0.0614099888690946	0.0424493206111763	-0.00829978563371062	-0.0417157922850462	0.0392788854267613	-0.0923918018405691	0.136019844861251	-0.148359303318893	0.0531491359932027	-0.149188433795838	-0.00686679376180287	-0.224546887037654	0.0422039378725404	-0.328915030971555	0.124537243380832	354.354947152468
20135LL	Mo	-0.295404091927941	-0.157775799893307	-0.271740862183171	0.00277901835430728	-0.159118040984554	-0.19154321009349	-0.0772691786176891	0.00691188300605626	0.00687935171069464	-0.178527942570016	0.10959790654317	0.00213163175741041	0.206233685768874	-0.165641279750081	0.282617743913293	-0.00377373942016864	0.372973895964578	-0.0913609419873444	0.224561386266447	0.133606609654202	0.236797360218792	0.0121039943461	0.147796209366976	0.0468766335098362	0.089750726172653	0.148076826231764	0.0241547189929724	0.062201573093501	0.0300139801830403	-0.0124737337788326	-0.0381999958784844	0.0406047770435767	-0.0830775735107708	0.15116884476308	-0.163938824499246	0.0474319366756321	-0.158736499531788	-0.0189481822433525	-0.220992009575985	0.0290584739160304	-0.262899888391867	0.1370926273851	361.181131184631
20148LL	Mo	-0.283438939664109	-0.193530049189041	-0.252444300226281	0.00274978844586364	-0.134658873598866	-0.191110008759002	-0.0732910095172389	0.00334489275699391	0.0226708825643833	-0.173973954372924	0.110134403890889	0.0113061274689629	0.202523746102688	-0.161973398048127	0.291682072729864	-0.0110857668967651	0.361449557971992	-0.118210699737788	0.237627145518373	0.102750200110075	0.224947334115455	0.0195879817225148	0.13589402991088	0.0592770691598029	0.0801900631550529	0.146511510792423	0.0224453463354366	0.0737515227283772	0.0334828335606967	0.00448583766073015	-0.0479861536650478	0.0437266065913117	-0.095636868903958	0.13808058580053	-0.158321280178403	0.0466037599164705	-0.161530175527988	-0.00657427540657401	-0.23472873683088	0.0435900352251322	-0.281011077742932	0.160692234031039	263.424697833311
44275L	Mo	-0.320541569227652	-0.160554422888171	-0.24971375309302	0.0162040250751391	-0.171410664774672	-0.183890421135344	-0.0706288714581251	-0.00523188629194116	0.0195383926738251	-0.177280682908083	0.125097172835448	0.0126006979556053	0.203865263260136	-0.151961958860099	0.284966618870915	-0.00734337935134233	0.374888800630928	-0.0892103165808846	0.225174547196733	0.1174018196951	0.239459386174623	0.0198236547105054	0.144819841667824	0.0466746369771748	0.0732862813503385	0.140588734065048	0.0198862979238305	0.0770047829132839	0.0367815804307812	-0.0175695629250063	-0.0481848477400739	0.0290032891059735	-0.0906669115047262	0.138396888838526	-0.145413446055911	0.0528992891186236	-0.154187560248376	-0.0241846836676458	-0.220297568380413	0.026323691063032	-0.276718990532414	0.140305805090509	367.220966306716
46450LL	Mo	-0.292956875542034	-0.167673037613288	-0.244646909562536	0.00400589891270096	-0.15393790122562	-0.187792314189265	-0.0716344031408933	-0.00162575917484809	0.0129607756331697	-0.177810578121552	0.121305607808248	0.0185453436941899	0.200232394993988	-0.164623525911359	0.315776912099628	0.000902792733721038	0.375030958255126	-0.12262626960974	0.216170238000516	0.120645829806949	0.225832770022935	0.00657489127429118	0.134699627143803	0.0550639865002637	0.0458925732247319	0.156167495554131	0.0245059933021897	0.0600504840017304	0.0281408581927803	-0.0106837637237407	-0.0498700484165519	0.0441514588930467	-0.0979536408261771	0.151590929885007	-0.14715947999125	0.0529832022453183	-0.146471810587431	-0.022482388148192	-0.219728103585869	0.0294319718323379	-0.276189535798746	0.1552033511583	400.371018407867
46452L	Mo	-0.304416446493124	-0.180654835035672	-0.250449521621361	-0.00371142092024444	-0.153521171322474	-0.186169727053985	-0.0635617003886922	-0.00852073410184932	0.0110490354388312	-0.178263271311491	0.109332781341444	0.00624857353973484	0.191398243845762	-0.177709913193511	0.274806136791474	0.00521805648874836	0.351682759622313	-0.128138147873681	0.242559621226601	0.143203695456246	0.22533988556057	0.0181666562530556	0.153216369888454	0.0468495387307197	0.075252868307443	0.162058739241377	0.0302574132448767	0.0732463612627982	0.0343219648173551	0.004513843427634	-0.0422931872189795	0.0477470983504887	-0.0881039281121863	0.142257012935056	-0.142622512383984	0.0584666320686052	-0.134983440076488	-0.015885991491062	-0.216702773629307	0.0478401408920181	-0.30256239883852	0.123237692335017	335.010163314204
54439L	Mo	-0.292858923176997	-0.193693819171007	-0.252062628611215	0.00149545933694127	-0.149198155663	-0.188450560529501	-0.0679147897029271	0.00328375871407197	0.0199666098716181	-0.176003698110014	0.121493388248313	0.0140054127531208	0.197577908363081	-0.160186174042819	0.275562067661318	-0.0118006398510325	0.353812258267779	-0.122530925223154	0.255937636970912	0.131029467828322	0.21988788587453	0.00519322851292173	0.129414736126668	0.077762755301458	0.0880249453409121	0.147431238902903	0.0260926412778617	0.0719322384604464	0.0306406546929272	-0.00840728485893653	-0.0441997603422902	0.0420504639359763	-0.0929348405574636	0.1400557818374	-0.157249121118959	0.0557960239643986	-0.144917892511109	-0.00971733473619279	-0.237277277673792	0.0455077019710314	-0.279797343338174	0.135246905003658	348.339598941143
54442L	Mo	-0.293614961026723	-0.179401886234341	-0.24147319797859	-0.000149867561979304	-0.143474445892821	-0.187263606089635	-0.0786493354418016	0.00424978556604182	0.0213050505341115	-0.174382531441083	0.115095722058386	0.00330393940609825	0.200308180681827	-0.165663504903654	0.297602778868134	0.00403630562641941	0.364959558703048	-0.122342903749021	0.244509809210777	0.126263693938089	0.216285486730866	0.0156730279902628	0.135864480055088	0.0467733222776602	0.0678771990464299	0.150967102039996	0.0211109283105071	0.0607629510583194	0.0405344114329744	0.00173640586830868	-0.0494017152261149	0.0457556169900119	-0.0936476042017515	0.132858728284448	-0.163108248552634	0.0487893390083934	-0.152685481784203	-0.0027942436032184	-0.231403481276721	0.0395342227887396	-0.277995134250785	0.151294102740142	363.469524497027
57038L	Mo	-0.308088664549595	-0.188237628815881	-0.252032482433967	0.0108684324795304	-0.149478069543144	-0.191539162656247	-0.0654338528885299	0.00585513419462742	0.0203022295590302	-0.154544514937055	0.126628296657129	0.00160395500526476	0.203825500915257	-0.157168073239819	0.270092507405258	-0.0120945363713508	0.365561193317317	-0.10177495839332	0.227097896099842	0.140166659802258	0.222742656273674	0.00916760918792675	0.138900718691454	0.0338259918330973	0.0727628091494369	0.15239045849347	0.0297929207371509	0.0605025217007862	0.0514404943305688	-0.0169895348430204	-0.0369691973252281	0.0208976331240301	-0.100370592482464	0.13983289964387	-0.15767678392182	0.0515236733572292	-0.139868267089685	-0.0181706602041001	-0.233961543850601	0.0411032196878265	-0.285267769051079	0.172780880950873	364.569543956914
60372L	Mo	-0.281347310761051	-0.156924698188248	-0.251826617565325	0.015053366393466	-0.138598334121913	-0.192729208106829	-0.0686420661385797	0.000865569214292121	0.0198481173055478	-0.176872173658322	0.123950855485749	0.0176825927376498	0.191257555161348	-0.164233206465836	0.298245137930226	-0.0170609270215974	0.369527555340002	-0.117777807595032	0.227285358765282	0.141353047319732	0.246696277426209	0.00382604175586887	0.138740039956712	0.0511314133448908	0.0620389271940835	0.146842222838143	0.0162369533577475	0.0702419229774024	0.0198627146976135	-0.0165807794522006	-0.0534643328525723	0.0421430063923676	-0.0960352548087639	0.138803133932703	-0.152810673113042	0.0522589808478409	-0.148552737796612	-0.0214765409270066	-0.231818355972104	0.0482329491145573	-0.290593809490555	0.135221094546158	382.098840366631
87782L	Mo	-0.305720466981976	-0.184732811726522	-0.237092919642449	0.00336265932047431	-0.157011118079024	-0.191399876279392	-0.0594890976079	-0.00146413077850974	0.0257742676999987	-0.176588017802204	0.117325615120304	0.00654140873335283	0.205780052107325	-0.16835779926241	0.276704232722438	-0.0155480460624562	0.377317598655126	-0.128422444160165	0.225415422347304	0.132670259604236	0.206644035360952	0.0218517798378087	0.123319420416152	0.0649077773866617	0.0696475279846399	0.148565094138828	0.0357691975073303	0.0722487348886181	0.0370486152747199	0.00141683070613742	-0.0390485096968798	0.0320748735959771	-0.0941281852489026	0.138158271258863	-0.137215400153908	0.054823936543792	-0.152978823425062	-0.000992313427065808	-0.2168668211027	0.0401055674687925	-0.301194643257482	0.150778246015187	311.50204463137
87783L	Mo	-0.295051886489942	-0.18353411995917	-0.254305120179617	0.0052417393476239	-0.151847055832359	-0.17888467915174	-0.067059418794035	0.0113286015669717	0.0189832165169953	-0.176079902621499	0.11780874132265	0.00633486419878006	0.197716629268388	-0.161987857712264	0.292096648066631	-0.0127921851416859	0.364359363817615	-0.1152060297611	0.240910447237019	0.120620997456404	0.227953547850138	0.00991602591151027	0.135745139784762	0.0482681666327379	0.069283322439859	0.14259350346247	0.0296621829413981	0.088883719957418	0.0378519478937492	0.00646721285524632	-0.0433516576564559	0.0451834773140663	-0.104123959518538	0.134186904869918	-0.145423964986858	0.0473838526467303	-0.151974196856677	-0.00521833889612647	-0.233175190587271	0.0335065363091095	-0.28605873623745	0.1337875107146	363.402046800851
87788L	Mo	-0.299779694077511	-0.180216692228745	-0.254008947044204	0.00499103413192427	-0.160516563362783	-0.179010196639964	-0.0651910384895092	-0.00233808581464221	0.0141651649661506	-0.176097975760868	0.109245219021924	0.00602302242478029	0.204798161334167	-0.164220574789955	0.297400333667234	0.0122936268477276	0.37466514938031	-0.117828246229341	0.234450710782752	0.129482482742705	0.218383374604111	0.00852141563295408	0.123383979237902	0.0531306344908794	0.0672910238187569	0.140594630340048	0.0323826624662943	0.0706129094425703	0.0357790358134817	-0.000242182160679222	-0.0392476325439125	0.026229710737222	-0.0908008564936822	0.133010592815471	-0.141523372240513	0.0513566886605686	-0.14967205563996	-0.00640155875107317	-0.228462745439181	0.0417258046343798	-0.282741909761827	0.148382959474034	366.914288680743
88901L	Mo	-0.298232012169505	-0.173239017055185	-0.240968110191232	-0.00871791151964481	-0.155292311832133	-0.174001036542322	-0.0586713331985277	-0.00716976513310321	0.0175787523188338	-0.166929077198624	0.120456140701654	-0.00275616771330233	0.199713041631727	-0.162313382204397	0.2940172324605	-0.00780967360694355	0.367075501478538	-0.112987813520443	0.234770950215463	0.122488192184266	0.216892602505303	0.0119718217377172	0.145054044866306	0.0442692613670272	0.0539276713505286	0.14835284859812	0.0343937775147288	0.0651224049353023	0.0382931325044434	-0.00153283603719134	-0.0377985274423583	0.0517535631529705	-0.101000024993321	0.145340780794268	-0.137255806453062	0.0368734833210958	-0.14722080571628	-0.000253048583129616	-0.225621619729057	0.0407859139645754	-0.320112295822547	0.150751459058947	330.346715408149
94423L	Mo	-0.299896940495917	-0.169894706317215	-0.254383755376474	0.00765185408816956	-0.154545089682419	-0.171193469601648	-0.068172585505889	0.00345727281569244	0.0232088030952004	-0.178883319786238	0.114144196356452	0.0135007813266473	0.210674235814273	-0.159756342763336	0.281778171817638	-0.0152348970527719	0.37545755045211	-0.107378436205613	0.233952556526827	0.126609152111393	0.22809202276376	0.00418077256600402	0.135009944903887	0.0469503199736277	0.060546016804578	0.15494127418452	0.0264168619512842	0.0624675828603965	0.0313423634619932	-0.00690253278605754	-0.0349390476344512	0.0261743859992109	-0.0959854171213455	0.149621545740766	-0.15300273826501	0.0526213018850815	-0.148286704193367	-0.0138528425395239	-0.218271522745115	0.0305740834185036	-0.293138922928011	0.144346220082392	345.597343464217
94425L	Mo	-0.31049638132639	-0.174378370199229	-0.249553561366919	0.00590101091670562	-0.147632803276661	-0.183290678363555	-0.0757111054726521	0.000505621570939637	0.0256603098408125	-0.180331491015131	0.122464851557152	0.00789316991162038	0.206035311094658	-0.157327347765525	0.288859539796781	-0.0119771262009721	0.367691743186094	-0.104765167865603	0.235171754293201	0.124409826332263	0.214056587257238	0.0194783073333897	0.142200496834017	0.0483606878344032	0.0687770459700255	0.144284389582058	0.0315320593811484	0.0718768509501633	0.0368230727695457	-0.00891053883858775	-0.0474408699112149	0.0387317374482412	-0.100642784302654	0.124797552344014	-0.149023878391631	0.0516606571297484	-0.153180416280225	-0.0129662847839405	-0.223707104860971	0.038377778691223	-0.281883866791357	0.157669414987775	358.48836070632
94445L	Mo	-0.299403881663241	-0.168383155129875	-0.24421069874968	0.0120143387148294	-0.146380494662218	-0.182032542310421	-0.0668628929121374	0.0000809580896259602	0.0246173682024223	-0.18084877256663	0.10974143282838	-0.00104800729194441	0.199883155793169	-0.163075883450887	0.291712465320937	-0.00182355957450233	0.381516423393874	-0.120399327145588	0.244196186867999	0.133317013833459	0.217819668657901	0.00655323733685058	0.122350861349511	0.0514171075176235	0.0747663187563326	0.148540164476883	0.0092868171818555	0.0760189948140967	0.0342591557486145	-0.0090914314117344	-0.0511727276408259	0.0473322967007827	-0.0954779227458248	0.136550292607425	-0.149407381583324	0.0539962172689774	-0.14735536198065	-0.0137371457527673	-0.216594830889355	0.0438362997775521	-0.293283661273746	0.130782903496246	369.695498897081
94447L	Mo	-0.302450447769	-0.178760665002115	-0.252884739051205	-0.00658770125100468	-0.156896590451227	-0.193155237172131	-0.071060307107213	-0.00384132560044732	0.0178742550121625	-0.184870239769339	0.115174584175404	0.0154037291358126	0.19504295069023	-0.1698960056092	0.258366095045121	-0.00567049401581417	0.370789781339853	-0.116746058464999	0.247162434716905	0.139974910924374	0.21673890707648	0.0212511501444812	0.142488777566496	0.0538557306852702	0.0788037328703352	0.158020383042015	0.0252993887538732	0.0716712710451978	0.0305026349356242	0.00199304699882224	-0.0398392860841162	0.0286914755737423	-0.0857766999072827	0.144569454093535	-0.151488052079796	0.0535571971291205	-0.143142869220786	-0.015733021745229	-0.225195711011985	0.0287117377327953	-0.269508839499865	0.157560662125106	315.588641234425
94450L	Mo	-0.300956019191938	-0.166065985369059	-0.261096017960979	0.018640420813217	-0.136614705156108	-0.181341328364918	-0.070097872083394	0.00321346830281545	0.0276464766639895	-0.167089370912813	0.122010545558562	0.00563300881455326	0.213287147900658	-0.159418002592342	0.280252538241709	-0.00735138039524623	0.374780322709268	-0.118765219478954	0.232721915210426	0.135610634045792	0.202029599768559	0.00514866110129236	0.13943878379872	0.0370803214200361	0.0721727545591988	0.142459611635693	0.0282234271183014	0.0815516015130907	0.0441838139620292	-0.0143647379650053	-0.0342259037221167	0.0277266845349531	-0.098246106627751	0.130491837463737	-0.158188467596222	0.0531451780444016	-0.145606496129766	-0.010634609296015	-0.224930427318463	0.0402337519315946	-0.306785309704689	0.144095454753175	340.594018905626
94451L	Mo	-0.305674385354917	-0.169560329383817	-0.242916386783222	0.0047190537465861	-0.160270192216996	-0.178694463944503	-0.0692247334927966	-0.0107407884098071	0.0175734530032367	-0.174391479094486	0.121680000865704	0.00561618871823607	0.208471040167873	-0.158022598042506	0.291806898191475	0.00101198219151875	0.360242925215941	-0.0999097772769807	0.241215895799172	0.125470176493475	0.226531226313881	0.0186288523302639	0.143846655031275	0.046165151129114	0.0620027468756235	0.140554490254892	0.0348450685887705	0.0523317940682663	0.0308798995053112	-0.00919892333927475	-0.0413265484843863	0.0274293640350608	-0.0992484302894754	0.137421390512185	-0.146363268870989	0.0561199121490665	-0.146975269915126	-0.0135049967951971	-0.229643232440717	0.0529703999607525	-0.297453361709636	0.145584600697156	360.580616440181
94455L	Mo	-0.298096154423953	-0.169320201790238	-0.244723734773099	0.00826096744935984	-0.151839452042673	-0.178111098050552	-0.0632913218991916	0.00169418389863163	0.0268428425883725	-0.17584489426953	0.112669411408571	0.0127928419163209	0.203028363521067	-0.153039706969734	0.299636345977232	-0.00852164679921645	0.365110387622583	-0.103579336846982	0.231967023195388	0.118781181831642	0.232312969756585	-0.00715024007636705	0.13673139729977	0.044539357195927	0.0656914223836111	0.15138114952146	0.0201186110681148	0.0702856087059301	0.0360117666733708	-0.0120100131890576	-0.0422074182284757	0.030568261317426	-0.104290543747434	0.14600023961021	-0.153083250151356	0.0503519626554535	-0.145609555802473	-0.0142219077769829	-0.223590005423181	0.0400574494158019	-0.303389105002834	0.147085842250496	342.125011961306
94494L	Mo	-0.306190738206944	-0.189082841522308	-0.251224658701845	0.0207240821824945	-0.154994263741386	-0.190583846124521	-0.0639230922381846	0.00911342436800196	0.0156376146650643	-0.193815906540271	0.109212297535308	0.0156972374366042	0.194417739798124	-0.177162057618906	0.295772632099971	0.0136280677458434	0.360965673503867	-0.126065302124121	0.225510405355899	0.136953305274583	0.224984173240506	0.0147598580091523	0.135327429807448	0.0530311988819477	0.0566459633306372	0.159605054126124	0.0242433257732872	0.0767946668947132	0.0373393218333329	-0.0121799746038835	-0.0397944569910965	0.0302505141624402	-0.103231366293243	0.14758913431945	-0.147196631700073	0.0478751985417928	-0.141923826892032	-0.0224290415358556	-0.213633369063296	0.0332529892551267	-0.257944173115348	0.152044238871587	312.696871320027
94496L	Mo	-0.328009836496717	-0.178541994901214	-0.239689292298079	-0.00416340459327089	-0.171059993520516	-0.196420100118943	-0.0598236149582126	-0.00836321962770994	0.0170047394513254	-0.191035545921471	0.0970688618110531	-0.0232270060857225	0.214917971069606	-0.15802371420163	0.270291088590153	-0.0190365331745438	0.364946472116516	-0.0838188106370732	0.22852315486623	0.136287243843711	0.210791298982611	0.0152261133373183	0.142545975514003	0.0459713689850659	0.0771920369996441	0.157626830311962	0.035221868672516	0.0795691102939368	0.0322294280520808	0.00157395963449503	-0.0268898743907897	0.0300556699836492	-0.0819440095305586	0.163353732896913	-0.14034143767867	0.0661627288794878	-0.143572887256351	-0.00884179578677105	-0.20336222028601	0.0285566462157495	-0.296039729709832	0.147088720666065	336.555380003832
96020L	Mo	-0.289651953215342	-0.182088899011012	-0.245352698497735	0.00268792256592123	-0.139239242429909	-0.188452613186087	-0.0778869491935427	0.00429279955957034	0.0301348143693144	-0.177654313218091	0.10728414490074	0.00798144646476005	0.196235549233874	-0.164223511719684	0.286324326879001	-0.0129770998019022	0.360588003558227	-0.135983383361548	0.252037487154753	0.126688318353244	0.214280473443503	0.0144865933088526	0.132856336276081	0.0707921659797302	0.0769769855856019	0.139161039691541	0.0227492582314168	0.0908286294519134	0.0455620926114553	-0.00223521476715662	-0.0436627725198396	0.0442078796282704	-0.107828877441715	0.132514016530642	-0.15306865407136	0.0583506305126359	-0.145148241974172	-0.00955640703007596	-0.228819668214293	0.0405369439637825	-0.294370414686059	0.140643056084686	337.075376620437
96022L	Mo	-0.304303932111739	-0.155949410054709	-0.255431681769853	0.00716719414801625	-0.164872625138781	-0.179194744571245	-0.0699568818721272	-0.00359139195507622	0.0203105647817413	-0.175499268005508	0.120852468478638	0.00889373549149422	0.213828190292121	-0.154273562315675	0.283312339206398	-0.00812035203129292	0.374620449656283	-0.0873987159505998	0.243045362469002	0.124242250845513	0.225314883392686	-0.00347830584732115	0.134235285409849	0.0641429904161343	0.0775805382523075	0.146984242146796	0.0273369819230684	0.0533543951509439	0.0373360372080584	-0.0130301873836516	-0.0476144811399132	0.0373753855257706	-0.0957046139159827	0.126168514126637	-0.1579131787619	0.0525355757567586	-0.156471993583524	-0.0197918732648859	-0.229918707298201	0.0337435170850169	-0.275585005478129	0.145720010686881	345.995733527232
96027L	Mo	-0.324517891513946	-0.169400169232316	-0.259096013013365	0.0111690971566524	-0.167047791227467	-0.170959801861476	-0.0807247142876339	0.0111522852754783	0.0189206730040729	-0.167788966360756	0.108087603961763	0.0119297432981684	0.21436220709951	-0.150806350506749	0.278816770230757	0.00870030826788914	0.369744135978153	-0.0869796789660418	0.248918096139021	0.129843611702564	0.212642264489207	0.0169671016159073	0.167375096984761	0.0242742035344189	0.083386998176907	0.133471827517702	0.0324928141599508	0.0405674809166254	0.0249709991268864	0.000557026061012184	-0.0134424664369776	0.0214505198439417	-0.0886491726209135	0.118224431257946	-0.145703794231904	0.0379338930736738	-0.159007885006308	0.00536435989639773	-0.218969416698092	0.0351534842223974	-0.302558514314375	0.139175593286569	383.719267421479
96028L	Mo	-0.288390040321861	-0.169574146709054	-0.2566965561134	-0.00135710278242759	-0.153624475842344	-0.183202762404608	-0.0731362796669084	0.000596030789925075	0.019514697180037	-0.177945694983664	0.115892012073412	0.00487731221645905	0.201089861361626	-0.165226217529012	0.290688046538188	-0.00591908884684317	0.35897426122481	-0.105859574106322	0.238134618511916	0.132913505974323	0.23323083509417	0.0109158055782015	0.142503524870713	0.0484274490325568	0.0709480140762553	0.137934164142357	0.0219917784308381	0.0771179438231014	0.0405755180022606	-0.00908634013600345	-0.0417220595964532	0.0358770612950067	-0.0942602578412759	0.132175986714105	-0.165199260829239	0.0594398892804807	-0.143156707413011	-0.0136928847023875	-0.230089093393064	0.0421870190614503	-0.287268436346676	0.149401644292354	377.293620659661
97516L	Mo	-0.315766933544059	-0.179409151313813	-0.254109955375108	0.00180907495432213	-0.163546817210919	-0.176169760409096	-0.0761704366465789	-0.00570774885805955	0.0137939936299451	-0.178304671241266	0.119112490776942	0.00231330352015236	0.199812478429383	-0.160411897904932	0.294054781018379	-0.00282519509044199	0.36043488741903	-0.109911734649238	0.231621797868268	0.142822139411188	0.243204099446049	0.0133324456693544	0.131401227684455	0.0635946337869162	0.0707182423471746	0.144078510704444	0.0276201669408843	0.065725005009045	0.0296959936353104	-0.00216298187901401	-0.0420800022115488	0.0307679265297875	-0.0910991013327789	0.128872790026763	-0.139576703526659	0.049923369619147	-0.149450491824093	-0.00839469127407783	-0.217038906836444	0.0358942248658091	-0.27263081068763	0.144164408523009	369.682618059381
97518L	Mo	-0.301237752889213	-0.185529378491329	-0.262883740668155	0.0261092607250121	-0.166868621106864	-0.176277429205119	-0.0784354983825371	-0.00075164083949416	0.0127668196192962	-0.171792514389964	0.113463650037883	0.0177840099035785	0.20220412987651	-0.156036158969507	0.299239920552606	0.00945799087584334	0.380458339825729	-0.0934514149851857	0.23734872221872	0.14015109278206	0.225521361427993	0.00440421707631971	0.140415817253477	0.048789418298117	0.0914281726183507	0.106385942287803	0.0249901591020709	0.0725214478420648	0.0231140399372303	-0.0148865990249764	-0.0488520329668904	0.0304206282515958	-0.0938360996902882	0.106763756062168	-0.148685199347262	0.0578681834555054	-0.154286094613672	-0.0139447350413125	-0.230143949095301	0.0495844516461213	-0.265722143709688	0.142429471740701	379.858494956314
101862L	Mo	-0.316366030052495	-0.16406530689509	-0.252934939374393	-0.000726954306595134	-0.160730812627071	-0.165348618345447	-0.0733193883724082	0.00534762044230348	0.0249430067207482	-0.166962337959863	0.117574326153988	0.00687741969413702	0.203705692060438	-0.15003132888551	0.289483425319985	0.00687612035564648	0.370544228124048	-0.12037373042478	0.243904792981854	0.134246258741582	0.220621024607375	0.0150531544263574	0.136255503766187	0.0465665369044911	0.090952062021564	0.135759444042758	0.0391746244229897	0.066130182574687	0.0339398463249882	-0.00523129734682047	-0.0537753554746013	0.0341976045556649	-0.0915895183542732	0.132159754569947	-0.146849738118533	0.0377277744700913	-0.15153180020165	-0.00632910648381982	-0.236966423085644	0.0387401962400553	-0.287034526843102	0.119386613630203	368.108808965631
113249L	Mo	-0.305112761965471	-0.185010577689483	-0.257428631270042	0.00945389368314286	-0.165964045199968	-0.180816252969558	-0.0643527827839509	-0.000533227397024093	0.0130315337950952	-0.169171562816487	0.122940016764783	0.0149636974681083	0.209565257037049	-0.158410378772649	0.280696501104044	-0.01648274861157	0.369000407844641	-0.102451675069961	0.246138026794368	0.133706715745382	0.214518277792412	0.0282752860383831	0.138798270447474	0.0545822640469777	0.0753558148867711	0.152064161822819	0.0219960955182873	0.0587409919805811	0.0330272896561784	-0.0127090498276585	-0.0360473307673854	0.0317830505661761	-0.0857975317551207	0.136628931750709	-0.161438143814622	0.0349622875067715	-0.169894418064044	-0.0183706276573176	-0.22815317426774	0.033171531676762	-0.250878671752758	0.155623288525898	346.648580114268
113251L	Mo	-0.314914190918071	-0.184210974595683	-0.258594843089239	0.00826854837373988	-0.159971069151804	-0.194822362285359	-0.057818541939121	0.00364304557575164	0.0177976447796488	-0.182384990256244	0.128595517860092	0.0104066111877655	0.209834880430003	-0.158391798365346	0.295087145658941	-0.0116070732671482	0.347317008514291	-0.111731607141792	0.228315480905905	0.142886659387211	0.208869483725576	0.0251665390527869	0.131257685126465	0.0534441922931814	0.0705249393469332	0.144909195014242	0.0308194026072766	0.0586359916337373	0.0426409323594593	-0.00727601467698387	-0.0407723050433745	0.0352963045780208	-0.0901006503573419	0.138278504144591	-0.144127894891434	0.0519266823829725	-0.140886522589732	-0.0168854034358811	-0.232950310539244	0.0371054365202064	-0.270923792795228	0.157342513880226	349.198401785466
120608L	Mo	-0.291958171115	-0.180089504483161	-0.263901745388069	-0.00152452983756625	-0.156517604827685	-0.196032670153934	-0.0706897094963612	-0.00659702982046739	0.0139162623882013	-0.177799982878413	0.122772571741433	0.0085012877905488	0.190123682309746	-0.159607782037369	0.289888866695338	-0.0106932309177797	0.357932716037793	-0.118218697439831	0.228146040538171	0.137121877293557	0.235424389550835	0.021623015651397	0.146468656440062	0.0630235878946567	0.0580520280060939	0.147718787549215	0.0483683534512012	0.0641535572404136	0.0331581163533413	-0.00779241292796955	-0.0470886879975111	0.0392775865677188	-0.100806663594573	0.135097379678684	-0.142135521768408	0.054771794646819	-0.151494071785436	-0.00858928125550853	-0.234551131834788	0.0442847022635018	-0.265108375704377	0.151371545175482	347.264137152659
120609L	Mo	-0.309668434591154	-0.18424625407681	-0.24066001613446	-0.00236559829033504	-0.158682404658694	-0.182578565482548	-0.0597470452132529	-0.0126978015793921	0.0145989286579286	-0.180141413455601	0.133196891689274	0.00685717926848056	0.193030356604443	-0.157289060545866	0.272763745863816	-0.00729341607763811	0.343857927033984	-0.119199218128304	0.240595583698707	0.141605262459424	0.230240196943715	0.0306937082906605	0.15267209890905	0.0603584281366598	0.0779144084476424	0.160463918411987	0.0366518656001226	0.0502892121725689	0.0218068413950209	0.00305736834350099	-0.0353676869207553	0.0275973068394526	-0.0963623488577903	0.146668957037784	-0.142646488313703	0.032898309487132	-0.161093445817899	-0.00930306306373372	-0.224904284694282	0.0393510809227678	-0.288196689641712	0.155273659329812	362.231312574609
120610L	Mo	-0.315326455278448	-0.168402537415107	-0.257962756651993	-0.00262055073117607	-0.162957823231103	-0.15801179755647	-0.070639085478734	-0.00945058839642044	0.0168256802101634	-0.150641609748981	0.127303597790412	-0.00311126492857368	0.204571264050266	-0.133368643615567	0.293838658721703	-0.0122186827029641	0.366631908393956	-0.100750414598795	0.249013743377865	0.124395068585553	0.208758721708701	0.0236512766074275	0.14925800791768	0.0443882950144419	0.0779117842645158	0.148023910090815	0.0530413272948535	0.0430662006518114	0.0344528975038231	-0.00716752034710923	-0.0414669734222788	0.0268109740494286	-0.103570909835998	0.128441289832905	-0.132374562409815	0.0320595931005913	-0.154578951079498	-0.012541716742322	-0.238024209845273	0.0356457129205945	-0.304705864000802	0.151803005929912	335.273307133435
120612L	Mo	-0.299370724098695	-0.160638746385028	-0.256508581584388	0.01127430900696	-0.160744589140996	-0.179152692416084	-0.0768564416975925	-0.0000378037930511546	0.011918809105462	-0.177291142721312	0.121866659133837	0.0185517887497681	0.210632886750807	-0.158686521717972	0.261410189636552	-0.00822788582339147	0.381684453498101	-0.0901118811167087	0.252641114817891	0.124661154944265	0.220120699289404	0.0124092721965586	0.143407762924937	0.0515516426826014	0.0779144799692987	0.14209254463423	0.026178263162014	0.0528836172577039	0.0360445446132573	-0.0129700613375772	-0.0440086087413798	0.031387276857504	-0.0914112999651804	0.135009349361389	-0.142854447702254	0.0430485096572258	-0.150096991339152	-0.0190686606713933	-0.230739498671282	0.0308028942700628	-0.291228679960646	0.15251303636425	361.289489520655
134901L	Mo	-0.324000163146781	-0.176676423977151	-0.252778775538726	0.00447476911110435	-0.161064549056977	-0.192277897674407	-0.0618284874508658	-0.0104327287328742	0.0152839380627306	-0.182356465572084	0.120002058080705	0.00522533403437819	0.205147875313045	-0.152493470377185	0.257879360782104	-0.0138020252347102	0.371934671053077	-0.0951518842624957	0.262700462560728	0.129258192307415	0.206399906667278	0.0269245807425998	0.13810611149319	0.0672966336840329	0.0804304894443566	0.133216947450246	0.0371695048187753	0.0676416146123058	0.0332295813225208	0.000269074260043343	-0.0377861749538331	0.0377859148404285	-0.0933365485673882	0.131734092770442	-0.135847152033112	0.0354031287153497	-0.154321490093427	-0.00993171399360703	-0.228677902147028	0.0498975380477909	-0.278642716610382	0.143994789248381	357.549730140871
134902L	Mo	-0.308561088171547	-0.18667061383299	-0.250505158472963	0.00116746562420619	-0.15424911236074	-0.178319787070522	-0.0721112225852586	-0.0059224759206901	0.0222746506411369	-0.159747385604134	0.110544136831794	0.00736726660964583	0.196163557692975	-0.144218836548854	0.287737507895465	-0.022748504560756	0.371022959128327	-0.102788187386855	0.255915533884635	0.138440130815064	0.219817736228436	0.00385003335396696	0.142079335896075	0.0469622143581648	0.0746805049381055	0.145338494565387	0.0321776544482576	0.0590426060650725	0.0222843056312915	-0.00193511586849577	-0.0440476212329446	0.0420121991671356	-0.0965612779434397	0.132873168671911	-0.148034016893462	0.051656533923145	-0.15202126156294	-0.011750069838096	-0.224675328535311	0.040342029189709	-0.283931795457888	0.145048834287988	349.842957965564
134905LL	Mo	-0.304554397826079	-0.20097015699152	-0.23687755111873	-0.00792865336055487	-0.141885118801893	-0.197240940303925	-0.0662615453829176	-0.0157167781256447	0.0123830906122677	-0.195887409101982	0.110989768468551	-0.00143600933067464	0.192784300579483	-0.173339195619243	0.264085302318893	-0.0252170101984585	0.357953942270565	-0.116461275914997	0.254903249866968	0.143230723786118	0.208149510927942	0.0388187302250741	0.1497203197988	0.0499988876269517	0.0681068611848245	0.162984846554847	0.0278637152007978	0.0807328514511114	0.0274690720756283	0.0106962763890263	-0.0356310590174197	0.0416579799882557	-0.106452620763477	0.145771055384185	-0.147213632980279	0.0523707087174467	-0.141278171907567	-0.00117605701104501	-0.225391366164343	0.0587014340418881	-0.268863669342009	0.150409991793145	358.417686638422
134906L	Mo	-0.319312571871393	-0.173856472927287	-0.241023205421795	0.00607360645634253	-0.167017364654712	-0.185723226017929	-0.0586861539829769	-0.00325010739988624	0.0171214042584697	-0.183900131660099	0.116365786825361	0.00879667414662675	0.196928600912509	-0.16319578679834	0.283016592036723	-0.0101083019130801	0.383939321368184	-0.0978800208789341	0.248922133839525	0.132789974474971	0.200831511387	0.0186761809813972	0.126110789256052	0.0563748385456987	0.0715914319965091	0.148050556228668	0.0243495084494356	0.0560351586965527	0.0376114195540871	-0.00337173700335442	-0.0516664594459232	0.0440905159537218	-0.0925372064892084	0.136919312471702	-0.142740247465109	0.047400920637426	-0.131748653008961	-0.0176830766497267	-0.221023771066624	0.0297882786872868	-0.281032866477149	0.153972843968242	365.313694293131
134910L	Mo	-0.312646792419656	-0.1884403462596	-0.238664967675888	0.000466574890804713	-0.160055014021377	-0.191314690919899	-0.0565971849483833	-0.0109124958928244	0.0179920195035452	-0.181972855910576	0.124086257114427	-0.00138803920146196	0.205619805005036	-0.15884786326261	0.28524822372181	-0.0141916282120745	0.357700144481754	-0.114443715018866	0.22520878888183	0.13676829084209	0.214082782664612	0.0282615059688919	0.14933357513917	0.052840810843693	0.063871121955911	0.152191018603252	0.0330168070328077	0.0634063675731254	0.0266180268057684	0.00252537843458927	-0.0309954094438417	0.0380848580561551	-0.0985172373572356	0.143886552779925	-0.139468526128715	0.0491770498261147	-0.161890852059277	-0.00752374821393907	-0.223692670474281	0.051372501207348	-0.280248897778018	0.150054473865858	382.111925761973
134915L	Mo	-0.289521866974638	-0.198934826313222	-0.246319249255385	0.00458449946661365	-0.140645000375201	-0.198907249224314	-0.0666227615462294	-0.00919696123703932	0.0194665160400073	-0.194626112682167	0.129135970350925	0.0138364148603909	0.194449634566988	-0.168185768689781	0.267629717835189	0.00388168347767663	0.361958353514274	-0.127946369593689	0.244004309672313	0.129579725939354	0.217435755109589	0.0329286775207237	0.133925472522044	0.0727091870915516	0.0786839508988513	0.145111472632226	0.0263678343556829	0.0688341829679747	0.0211727081548446	-0.0105575632460001	-0.044442325374482	0.0255352819619494	-0.0973000082684834	0.127292918467681	-0.149624300168749	0.0510157650818156	-0.153316228078472	-0.0165400228845911	-0.234130217885633	0.0992061584965359	-0.272308265093433	0.150378905906317	346.278033075268
134918L	Mo	-0.297848084378335	-0.17208106275202	-0.245768772458749	0.00373769368244431	-0.1451665343962	-0.171362342811826	-0.0709685060922787	0.000700177996325504	0.0260971895792525	-0.163770625793103	0.113855144708903	0.00933027576283103	0.205083617493206	-0.150121615247413	0.290495949058814	-0.0180894901554241	0.381985635007648	-0.109341026255775	0.235773240786403	0.127732208454932	0.217938056733692	0.00363626074347754	0.147433493471516	0.0337409438124586	0.0711985461751536	0.139742711939072	0.0281555255260154	0.060077320930475	0.0301991834924552	-0.00251053828143347	-0.04695251246125	0.0434322910425096	-0.105899845510373	0.137136282983081	-0.145620526022364	0.049556100190306	-0.152115970286631	-0.00822499961129613	-0.235503438823787	0.0481453556279049	-0.302371391603089	0.138534077742471	368.336543834317
179087L	Mo	-0.33917180142534	-0.190539357752166	-0.24574067267269	0.00312438564882595	-0.160525164414076	-0.197683547758433	-0.0607872303933738	0.00517389728424757	0.0152588414490475	-0.186355202510825	0.102653806450316	-0.00490564017995737	0.203458915140202	-0.156617224700383	0.278341535352358	-0.0059187985092879	0.370169055943232	-0.117407642273181	0.25742044303126	0.123695774512454	0.198495192106379	0.0375526399144528	0.118670267079822	0.0995650317420648	0.0818007378374003	0.137008054901459	0.0412630365114388	0.0631857245307632	0.0317242113585533	0.00155496645895177	-0.0297700050933137	0.0450632991386057	-0.0878611475148889	0.125608062248035	-0.134598964917864	0.0426091807589412	-0.159365105444131	0.00565249780260203	-0.211742330768512	0.0307159685539379	-0.269693619615825	0.138917930188899	325.701440849482
179088L	Mo	-0.29196939752495	-0.17599734150653	-0.253214602599512	0.00965202642802233	-0.154701878477994	-0.181851042316182	-0.0773014148876686	-0.0021801262195269	0.0117979047630532	-0.172365824194191	0.124927193220496	0.00389191590092996	0.205068929101377	-0.153124475586893	0.276631804099808	-0.0148108257952918	0.387191015694341	-0.0825437466122612	0.237041777931401	0.103445698073181	0.239521617234348	0.0104160198572571	0.129424157276124	0.0697879810426283	0.0797389434839952	0.124571825634364	0.0319200154754573	0.0506165552468453	0.032468342740655	-0.00688035913528135	-0.0462878210600784	0.029720449018264	-0.0958696123143403	0.130923348469245	-0.152324628881299	0.0646666074272861	-0.154040357682477	-0.00113127358583054	-0.236443898242295	0.0516620259645312	-0.293578089350438	0.141530561889435	366.856271323694
190202L	Mo	-0.316993602398136	-0.166080267726007	-0.247507053661733	0.00115707293005594	-0.160075967142176	-0.18215370202616	-0.0728519372350345	-0.0106344675667927	0.0154248196424249	-0.175757389905412	0.127560964758669	0.00590198566103544	0.202771657717487	-0.157865939364999	0.296342272253381	0.00129083783108922	0.377158016852444	-0.112711183804368	0.228528604153012	0.14242248288631	0.218145956575163	0.00677997384743461	0.134174329810988	0.045382342582232	0.0518155422354131	0.148869117139306	0.0288116366169516	0.0637958255737298	0.0407924593398101	-0.00757039372823457	-0.0487887109323184	0.0356750774504901	-0.102949095234023	0.141853014156629	-0.143158750860901	0.0473799480952952	-0.139848582424754	-0.0144602474864143	-0.224791094622456	0.0344102886768857	-0.264561465444218	0.152315624777899	388.500168535846
190203L	Mc	-0.297433516983337	-0.185356218529957	-0.24463893235155	0.00532352562801516	-0.149876379453036	-0.192452412953545	-0.0723910891713244	-0.000635618078500514	0.025629902816777	-0.184091231438063	0.113901269733113	0.00942979571551902	0.194481880582513	-0.168487718619452	0.271256490001987	-0.0071699411290925	0.360913919147756	-0.12010774088816	0.242878632388143	0.13753932862822	0.221160691333648	0.0125451488519793	0.14255578688889	0.0553936412629992	0.0685137668910738	0.156978786311796	0.0331656821672893	0.0657537625760467	0.0357176442697833	-0.00291604452909193	-0.0420343371411733	0.0345505252366395	-0.0976416400097845	0.141804724276434	-0.145040026524172	0.0569587960915844	-0.14957793927654	-0.00178221477479865	-0.21967346958632	0.0396594163152316	-0.291868335723733	0.147061690046197	366.760983540533
216761L	Mc	-0.318817134896891	-0.182741748106732	-0.253465726604559	0.00496043466012023	-0.159482893825317	-0.178345914295025	-0.0710795699161633	-0.0053010206938059	0.0143235121568588	-0.176956747897289	0.120251183758867	0.0132966786129304	0.194101796803432	-0.155352433448525	0.288112461462532	-0.00263838054111299	0.374341402519424	-0.0787455891106021	0.245785174641735	0.125186261819855	0.221626992217077	0.0124171863280218	0.140803451485296	0.0449929160868899	0.0720636911649491	0.132500661028251	0.0366538453394734	0.0603730431647682	0.0274024366597332	-0.00616900372005401	-0.0389806352503891	0.0233952030601674	-0.0872619631620282	0.133865418530928	-0.14588900948256	0.0532620044655868	-0.163796477884388	-0.010303145446718	-0.224215925583527	0.0394665972627172	-0.272476611603561	0.152837578239629	345.725599972276
2947LL	Mc	-0.317782117788083	-0.182275505994301	-0.244340807846709	-0.0109937243050889	-0.165019915874137	-0.190127604758229	-0.0746761740766672	-0.000928940572336135	0.00901342006513543	-0.187159875021324	0.122920726962682	0.0127673313986848	0.195626769130798	-0.156843168745449	0.259529727357964	0.00549130593293593	0.376373632503969	-0.0961598276946003	0.250125528767046	0.131070141260298	0.211540962014292	0.0257672157886843	0.151958750979459	0.046511042990161	0.0907308221212687	0.148440368588652	0.0336916494397477	0.0461781643212218	0.0270603734440443	-0.00925753893205583	-0.0545483114663192	0.0423900193351485	-0.095205883359739	0.136628093973162	-0.139598104782445	0.0640040885876592	-0.149384892570735	-0.0144578166965364	-0.224221519339332	0.0323253194190765	-0.263794635682237	0.156630911124237	432.222605785932
8991LL	Mc	-0.283819650006509	-0.161066490297828	-0.253007108401743	0.00883246310026145	-0.148361809759035	-0.18698225252408	-0.0853104569679943	-0.00119304324698809	0.02397214604424	-0.185560779660436	0.114632645648279	0.0138493310586739	0.207879786023126	-0.165828425596651	0.2616194522933	-0.00755630827476799	0.391993765732252	-0.100171417949795	0.2599482767486	0.130299017989195	0.213428974937032	0.0110536104552416	0.135488032653014	0.0482225590077049	0.0854794710422073	0.156440387208594	0.0115246943428331	0.062631693623235	0.0248852497247328	-0.0155316138183065	-0.0553177137498521	0.0262447018855984	-0.105307842030375	0.134461983727245	-0.153983767444437	0.0542768754455018	-0.152055705483854	-0.0169356918495097	-0.232183305015702	0.0386094367080462	-0.261505136330114	0.155903963009063	436.271540606143
11586LL	Mc	-0.325276568528779	-0.159865993748795	-0.248307932942806	-0.00841094651774435	-0.168986485987091	-0.170517379911848	-0.081497567622967	0.000457752271210336	0.00530970672035127	-0.168182084136492	0.127148089247329	0.0168713935768993	0.194429944633539	-0.141302738849684	0.277580222214642	-0.0106514941442505	0.378017264367099	-0.0676818414885766	0.265505627772666	0.132316248841538	0.226835164979978	0.00712472645760086	0.149188368320191	0.03963034505338	0.0934118848805777	0.132536033417176	0.0376288234479519	0.0509572036473975	0.0230238297372148	-0.0113425754111685	-0.0487002648651513	0.0380295099127029	-0.0830796702024441	0.12767562845791	-0.145730500630651	0.0432835345058302	-0.165339776268573	-0.0146326855518226	-0.227856398702065	0.0377308661215013	-0.283303760571016	0.125974497497235	426.418082346869
15775LL	Mc	-0.298670084602781	-0.183882261896403	-0.246265097611034	0.0032552197312535	-0.159881225705667	-0.189666183962077	-0.066028246051162	0.0117739177866276	0.0155097979921295	-0.178674870233351	0.11906782038063	0.0154317914155424	0.193369789747803	-0.165228507843414	0.30895136251792	0.0189978306246866	0.361547046074259	-0.141898420922153	0.214984426648445	0.141408392230494	0.22378347200279	0.0171691827708675	0.136366606308745	0.0518571229906188	0.0736596381309579	0.139961898137892	0.0413749407730475	0.0549414413525471	0.0386196987479332	0.00377108103968379	-0.0414746805665303	0.0432803619536986	-0.0993186260077218	0.128925087275891	-0.146140643291623	0.048855546100088	-0.156251261097522	-0.0119540166241638	-0.245741928385208	0.0737568953368861	-0.267462806005409	0.117918492734788	411.999075357261
18671LL	Mc	-0.305657886148458	-0.183098835796966	-0.238722810897174	-0.00988716296978624	-0.160775366803719	-0.18455852995611	-0.0671317057549141	0.00286027325782042	0.00594131115964909	-0.17657966830984	0.114047853972476	0.0082875840149691	0.194589236707127	-0.147098106373015	0.273133294022115	-0.0222625638262302	0.368922356022921	-0.100544578175445	0.253055612201215	0.144519893170995	0.227498438698582	0.00473787443246158	0.145763439246379	0.0417869966668182	0.084203543364695	0.163116262889697	0.0300155890389968	0.0574312051067966	0.0293895174633247	-0.00535592279207771	-0.0545591411011383	0.0510147619468772	-0.106729710752589	0.145721894650794	-0.146500871304553	0.0350687473735755	-0.144550001121866	-0.0108542070516984	-0.233342807992529	0.0431628137371343	-0.268589890020544	0.142531268003232	414.684274622329
26383L	Mc	-0.31010601540082	-0.171270003211917	-0.244094983119297	0.00395740753896221	-0.171693551572173	-0.175732615889002	-0.0707932970479418	0.00676393308775419	0.00142049138839322	-0.170847879642985	0.120617188205978	0.0174490966789876	0.179476872188242	-0.150891577282982	0.299146090202833	0.00817808354039789	0.35871819055792	-0.0973718505492369	0.275280507952538	0.135711210262643	0.229591737120261	0.0145671508322929	0.142202645115445	0.0570006515090911	0.0845088547992188	0.141817691259756	0.0284741359495912	0.0427808501611903	0.0373930637432261	-0.010815892435341	-0.0522457929193053	0.033513391142973	-0.104080119658672	0.123022681442404	-0.146171728852144	0.0314836782640746	-0.14457223799364	-0.010226031338372	-0.232870600485329	0.0425826220279788	-0.28020145017433	0.128327402601329	480.9646061624
28269L	Mc	-0.308133465747022	-0.174196421767806	-0.24588308517612	0.00615399313157607	-0.172230167967215	-0.187052591006697	-0.0756097691664358	0.00983903379629092	0.0184913781163421	-0.178017152101111	0.119268680634	0.0191208130009447	0.198635884990787	-0.165428326088883	0.275527523005214	0.0136703389906206	0.37197194281463	-0.107511462577476	0.249378009454728	0.141053975540319	0.203382247828326	0.00325464271905192	0.137696862415622	0.0596969873326482	0.101034276871229	0.15320062772533	0.0277617484263092	0.0553844922038581	0.0322294623515148	-0.0212672114852238	-0.0484196876076071	0.0426140009580761	-0.0934697780652787	0.137704040789976	-0.156881286187738	0.0487682146932986	-0.150348252861609	-0.0277541959057679	-0.222114439552174	0.0262721551922349	-0.262288084577502	0.14449404485874	482.44417392314
28270LL	Mc	-0.312512408486111	-0.160541721529438	-0.24197104215572	-0.00793856706982011	-0.156842685979977	-0.17481658711095	-0.0664437576863046	-0.00515426673674668	0.0111745765601538	-0.174570353870657	0.119966960956683	0.00624598886325969	0.189442852605157	-0.158036748708937	0.276793241598531	0.00169909025512528	0.369990649141078	-0.0988355231015356	0.247230056454018	0.12675961137251	0.231073215183343	0.0172640943036011	0.143993706026486	0.042984339606555	0.0907504953863132	0.150628725954648	0.0316580279289324	0.0704551786658593	0.0361798401673782	-0.00834553816977781	-0.0475348379871564	0.0234427550675175	-0.100767689865489	0.131086834384532	-0.145947707174043	0.0694121314590253	-0.144320265745333	-0.0211892629061678	-0.235819964443699	0.0350445140469261	-0.296093262484245	0.13440530522447	520.195659160593
28922LL	Mc	-0.293910578428769	-0.180982169900988	-0.251103542035095	-0.00041145974076035	-0.159209061556832	-0.162287471674635	-0.0661515701643713	0.00705678596848234	0.0121105319667537	-0.170823235954483	0.125681821140233	0.00771820998299479	0.19937435051463	-0.17016304237206	0.290196372959958	-0.0145451024754253	0.377313198841443	-0.114751671606213	0.221212066449256	0.138208825942822	0.214755864567461	0.0125817578353522	0.143817060664299	0.0488881334317707	0.0795644772527351	0.14231174160092	0.0341258155860183	0.0690549130225801	0.0412114672865978	-0.00171511456579177	-0.0434218795267015	0.0391127778669252	-0.107671033575599	0.134816567851867	-0.148520737881786	0.052453205080261	-0.150584656322668	-0.011496744491461	-0.226100730096251	0.0316523376487991	-0.292689237641314	0.143320756549041	438.495371100073
28923LL	Mc	-0.320868913863033	-0.163360676107647	-0.252257949331797	0.00119223954782655	-0.164891398455104	-0.173841804374098	-0.0710616071567021	0.0018979894118411	0.0213934240313586	-0.164724050034565	0.122000680748789	0.012678707608809	0.197101572497303	-0.150305936083519	0.276590635055157	-0.0153360200367543	0.367413307009154	-0.0934921261936868	0.264554963303424	0.13582381461366	0.228050935163789	0.0128792404523854	0.147511715540166	0.0547805340354538	0.0862812699541315	0.14373108377269	0.0376056139686263	0.0615273971031104	0.0251562891206064	-0.0103487472293161	-0.0541286915657934	0.0468926265027193	-0.0994280327468634	0.114705723754666	-0.141766120179042	0.0562356037542458	-0.160206885580959	-0.0349803147354895	-0.237525729049022	0.0463653326221941	-0.271525078464184	0.117679381615472	455.110556950307
28933LL	Mc	-0.285797513578803	-0.181669125530497	-0.256775008771901	0.00912743588951184	-0.153851910111955	-0.167170123176288	-0.08226194872217	0.00875709489040116	0.023635662655465	-0.177190762110272	0.121632198562232	0.00998923920079947	0.206751000911328	-0.154982364779904	0.289587321643713	-0.00547606311768969	0.368681415649385	-0.104423184938178	0.242825096597619	0.132066437678258	0.220187244915255	0.00550743540923479	0.136668026940358	0.0501266369806699	0.0923977844722046	0.141124815016626	0.0284501033951883	0.0516440400047421	0.0316376962997481	-0.00717774187582474	-0.0616663093770017	0.036917295800839	-0.0991153495759373	0.138101618593184	-0.155459148645493	0.0441245715230408	-0.164378577729004	-0.0177987431525777	-0.233473835615942	0.0325260930774599	-0.269673949914286	0.155875394616465	408.043181655126
29336L	Mc	-0.306031939104789	-0.178730763088497	-0.240746244768364	-0.00273451059978649	-0.166728200595177	-0.187023601594184	-0.0813264166116809	-0.00180857540512706	0.00864457958983462	-0.182013603818859	0.112082187983333	0.00985247695340783	0.193588177184906	-0.157204329216045	0.278389450405652	-0.00956882424267692	0.38118029806107	-0.092236375976308	0.25371625503227	0.130820433682566	0.223848391244233	0.0173166379029961	0.142806728654213	0.0507267570574396	0.0909841712828139	0.138921993151552	0.0228760606873305	0.0751859651879381	0.0252560992460835	-0.0113198040715697	-0.0554825658839159	0.040871108099549	-0.097782375244084	0.127758526755431	-0.145306389891237	0.0686055920104526	-0.148064627118505	-0.0137654960301444	-0.222106636120574	0.0415047389929159	-0.269797004033415	0.134841654248948	429.357437950957
35863L	Mc	-0.303451775731703	-0.190659468784605	-0.251682876056422	0.00852496832524979	-0.1803161516616	-0.186607722186357	-0.0784822307487386	-0.0073179597382597	0.00522152438252414	-0.17931307379413	0.120718555049608	0.0124531397626114	0.194782229060105	-0.169340600150123	0.256362595084999	0.00285773729047729	0.376311403902949	-0.0931995854443844	0.265344293959071	0.142693965025736	0.210745726194619	0.0211691648231435	0.141183400991198	0.0582810388522891	0.092421568188543	0.156436811620375	0.0380942887462802	0.0501686832226177	0.0194885354119273	-0.0106407755026679	-0.0511009040859126	0.0350096608698262	-0.0915761188371538	0.136330063877961	-0.139703755670273	0.0502838896550973	-0.150628326322601	-0.0203972799395221	-0.215591881283622	0.0324386073578254	-0.258140100573801	0.150828734856841	465.618891778407
35884LL	Mc	-0.308935111289938	-0.17089417996451	-0.253226480114701	0.0081226013539403	-0.156625514259941	-0.175266694182121	-0.0680611649120314	0.00364712967953056	0.0287072293312322	-0.17740140001209	0.118011504574382	0.0108373827435159	0.19881269889597	-0.16430302421292	0.269155588100743	-0.00985302629228538	0.375982709037994	-0.118853307753159	0.242618563811761	0.13769593175818	0.216462144279952	0.00816486094902619	0.132683640239099	0.0496688855908578	0.0776787603379021	0.161775235218547	0.0311316317134967	0.0736754546328108	0.0339957752359547	-0.0133742330690875	-0.0537329633586229	0.0378066589407613	-0.10242779678263	0.140075193674433	-0.147410181798368	0.0729308312877476	-0.145078652305481	-0.0210843160608789	-0.195837279226359	-0.00777612276861805	-0.293905101510414	0.154406138486315	428.283506458936
36137LL	Mc	-0.318697076136693	-0.172307669934735	-0.254083094389398	0.00236233123757654	-0.155314937890302	-0.163222733502497	-0.0697188464661276	0.000125025995760053	0.0271995926024422	-0.15803650627884	0.113007909672947	0.00772738780626971	0.203063596888269	-0.145034184854317	0.294758654826854	0.00325013996283603	0.378752772091924	-0.102870379426411	0.255342418737452	0.12048475630134	0.212539748560916	0.00725050931052501	0.132542118608536	0.0402149844982518	0.0882363201678001	0.126251384829539	0.0372902594509149	0.064615674993265	0.0274017210737543	-0.000181067429391927	-0.0499936706323443	0.03501321378086	-0.100574565951855	0.13366036383897	-0.148772898188414	0.0451448026261843	-0.155505353713839	-0.0101906577829355	-0.23048772644283	0.024827417290644	-0.28698694287001	0.140915206737111	413.774725919218
36320LL	Mc	-0.297530674314765	-0.187038822858594	-0.240388418519072	0.00129849404582165	-0.151854373395144	-0.19655388912669	-0.0700149263422499	-0.00228556091955644	0.0268332846189394	-0.185868302185158	0.110755197613951	0.00839110117646244	0.201538325027923	-0.1648733156201	0.285145279349458	-0.00139934806755911	0.374443507540801	-0.113059204257281	0.233170902843059	0.148890391885081	0.2071783618532	-0.000668122532992171	0.127485008494005	0.0411068174616294	0.0649791906241634	0.164779192742784	0.0271017129041855	0.0666088043988509	0.0284162151117997	-0.015483209266549	-0.0471564475507331	0.0283142532264868	-0.0912513627404869	0.147724149746745	-0.145459466157912	0.055844858597348	-0.144115410366002	-0.0221355020263175	-0.239696235044193	0.0730545827390395	-0.259579671550926	0.15335263084055	488.351259219173
44510L	Mc	-0.306953904581003	-0.185579454627565	-0.248763565962978	-0.00310904950537124	-0.166226855782054	-0.185311531393036	-0.0693068390013707	-0.0022014481520455	0.00895285839660391	-0.172244934499778	0.122249051577307	0.00706250140823136	0.188180757930211	-0.157061336117542	0.273346346351846	-0.00269341032786827	0.368831922184808	-0.105145439215082	0.27100405076682	0.137985907421463	0.213945783556387	0.0126427513459871	0.139899431018983	0.0501794228487242	0.0790999657270169	0.151150844485816	0.0354738797756651	0.0749627671244191	0.0265967164142976	-0.00471167680804371	-0.051721727117134	0.0449845945040981	-0.0980875596011441	0.13600504641707	-0.143585330232755	0.0495985801087519	-0.1485586626767	-0.0198177116123375	-0.233119963137825	0.0379326041779385	-0.261256355606983	0.135370972416166	490.853581116852
59095L	Mc	-0.340446432546224	-0.154467714316048	-0.249559562432629	-0.00967216889540805	-0.170198638901823	-0.179165325267496	-0.0685126174715117	-0.00403354622128691	0.0147053511791564	-0.16578353357491	0.13041117208061	0.0135224056309606	0.197258260595189	-0.152652402937847	0.265346963900935	0.00129081293029984	0.3660984522627	-0.0879735551407516	0.27296452655134	0.13313949143884	0.224109686105575	0.0203566538085224	0.134648114184543	0.0769815914286482	0.0975979715664089	0.140334612045652	0.0388485413869695	0.0288588023094062	0.0290463515643269	-0.00882700329549459	-0.0464344292470494	0.0326519210979723	-0.0926720471354041	0.131084016219747	-0.147562289290068	0.0466607930305584	-0.153511759061782	-0.0219203334347819	-0.235822153611575	0.0356351398989617	-0.266315461679682	0.123979343244458	417.228725669518
65428L	Mc	-0.314261062192605	-0.191328863167997	-0.229364866802444	-0.0111185138444206	-0.164753110590924	-0.19474299788557	-0.0671671031324709	-0.00645023969743346	0.00469394339192302	-0.17444005318012	0.115300942378759	0.00910019018778076	0.179519175112074	-0.161651294461441	0.262590762344684	-0.00467323047228807	0.363466961308772	-0.109968045064744	0.276089337836605	0.14765638155667	0.212757369681309	0.0247514659400666	0.142557063293104	0.0459638715961636	0.0900749678243296	0.168031168137793	0.0310666380549454	0.0710386953735938	0.0150337135712768	0.00359544898759804	-0.0397580020466142	0.0252656637260538	-0.102634041573291	0.152169593039823	-0.14316181662755	0.0377281424005836	-0.149454429673001	-0.0114327989052695	-0.21487816293926	0.0227938938236682	-0.26771827921962	0.157711521909488	389.42570658905
66806L	Mc	-0.302364638256275	-0.194753963397111	-0.249165511707205	-0.00762143790639821	-0.161961160237514	-0.178229648667476	-0.0878001511474311	-0.000392472511783289	0.00752462315501004	-0.18086972574484	0.119473605787516	0.0114740448936894	0.189231020956357	-0.170129855809374	0.266289761085565	0.0001038683918231	0.373498931833272	-0.102867166299811	0.253041866983729	0.122702247993769	0.231329808239786	0.0344123112987245	0.15078862381731	0.0564946719260691	0.0775415759993145	0.145597040423865	0.0424261131673401	0.0695835648597893	0.0226457475980125	-0.00314459196691769	-0.0456858474267702	0.0322989510490099	-0.103583691187622	0.12208926678727	-0.138818262978613	0.0486313550875871	-0.162422531202306	0.00391265822644448	-0.220183642909508	0.0321628729734487	-0.261806241569966	0.158546008392223	390.920403541133
69510L	Mc	-0.309391850606721	-0.175126129711727	-0.243669277045097	0.00525032217855105	-0.158692159358411	-0.188884726048325	-0.0739974091530696	-0.000980917260799889	0.0178449724251423	-0.180672678968755	0.119197162414845	0.00994595355385799	0.18696913004493	-0.158279313317987	0.274695575792788	-0.00373108197459953	0.379249150638556	-0.102001723473563	0.247878235845189	0.14615226650117	0.226464705391395	0.019186553275305	0.1519423011174	0.0440270855450757	0.0784085106985184	0.142878931284668	0.0325658763027081	0.0441026350789263	0.0217262501574133	-0.0110521611374467	-0.0656809612703084	0.0636024326295329	-0.0908952888699704	0.130024624846315	-0.1440757578434	0.0406400243935516	-0.152491429418276	-0.0168394887462318	-0.230456924343644	0.0627784166918735	-0.267590812919986	0.128978974660605	419.601284668241
69522L	Mc	-0.312551141050446	-0.174367653105278	-0.247074252443339	0.00360537202246083	-0.160993523238751	-0.175306011507981	-0.0782734040305836	-0.00112502401323152	0.00941235475235591	-0.16865786436985	0.110964533262212	0.0131034961025757	0.205054952415106	-0.162146317229996	0.276536017174118	-0.0143871752047378	0.382915762364284	-0.0930264032283072	0.251323074993931	0.145617039254004	0.226444002135782	0.00839410198619493	0.137982984099537	0.0496027057790115	0.0880760742566713	0.150949261951431	0.0341597252730033	0.0499468707485061	0.0202906592553184	-0.00482083721767173	-0.0509620077420417	0.0325965995005344	-0.10610882367115	0.130591144615091	-0.144276329330784	0.0396438861417617	-0.159021214069883	-0.00680307095112649	-0.225601615390089	0.0395165036305367	-0.258297829015251	0.137073375096077	358.968230455274
70129L	Mc	-0.32916958180518	-0.171681009573433	-0.250937293213015	-0.00209246241036752	-0.175969812623615	-0.18857472406652	-0.0647221802792012	-0.012012908396783	0.00793320726684476	-0.182020025367289	0.121612264724058	0.00865202721158187	0.187197419734895	-0.161306270720673	0.256093205587744	0.00354616216532152	0.359478224893776	-0.102856312604995	0.25166067050409	0.137953459093564	0.234860376558676	0.0436031132988094	0.157088674278038	0.0627451610479074	0.0771880561455511	0.133780107610284	0.0485990158767273	0.0536702196949875	0.0320140968555434	0.00414760387292021	-0.0268832063958242	0.044409527723433	-0.0949540189601642	0.134218297691615	-0.140071055739897	0.0306452982978694	-0.156638624713084	-0.009454282110173	-0.217900429386492	0.0237814371192505	-0.276479009309478	0.148845580422691	425.366172788083
70130L	Mc	-0.321070885772958	-0.179377355332979	-0.247913881587155	-0.00253731767304645	-0.167953241334377	-0.188617730896953	-0.0593192943392854	0.0110937963012443	0.00867082348049306	-0.173923738937546	0.116297371648551	0.0138363439188208	0.191034179364973	-0.168035409152152	0.250486535195505	0.00485182767275851	0.352602267681135	-0.102723933797668	0.265562233814722	0.125407662587226	0.238623444983381	0.04624932131736	0.158535041341731	0.061262971185595	0.0882021489937883	0.139122735813404	0.0393259856710292	0.0434427673073867	0.0247379180037428	0.00371431755123113	-0.0267160284403988	0.0384858788813671	-0.0998650410599525	0.142096052424913	-0.146424068747206	0.0253470983602452	-0.158163973395771	-0.0187850633410395	-0.231179570420484	0.0396929794826795	-0.275471965081458	0.139396796327153	424.591904909038
73074L	Mc	-0.3017541829839	-0.174787244330298	-0.244470196130109	0.00654282106077935	-0.165870978650339	-0.183519182317966	-0.0769220198989513	-0.000120843482224123	0.0122423280477255	-0.184167867766067	0.106301121081073	-0.00462248774085722	0.196551946030509	-0.163436863008697	0.302076632867118	0.0153608423189617	0.369527122863154	-0.110021881739755	0.258996247293597	0.146395165378535	0.195626236731034	0.00989560209661395	0.140760847228074	0.0434652738518028	0.072035149972024	0.161810102079888	0.0324814621134901	0.0673800193512614	0.0244179243913911	-0.00675673560254217	-0.041932994528819	0.0275222268451109	-0.102708295043758	0.137841306381095	-0.141344321825524	0.0367014721034355	-0.150860245305229	-0.0102783950928622	-0.219356920887776	0.0396677357220045	-0.26579686336479	0.145128933891779	442.953077166678
74697L	Mc	-0.29861199782616	-0.184202311071942	-0.251787946112101	0.0026326886063263	-0.159959087743178	-0.18319376108783	-0.0768443576740639	0.00355547670420113	0.0271220533183859	-0.176604236856575	0.113736185187416	0.0169467326986596	0.201754999856809	-0.154375042181611	0.270774992040764	-0.0119199309970184	0.366911727410615	-0.105474616869429	0.24956844770618	0.135055094901433	0.232018213116737	0.00922664623526944	0.136757400829601	0.0580217977333045	0.0892900731081401	0.155026326791042	0.0175755800539248	0.0549914378929409	0.0342306807662578	-0.0156666897570153	-0.0570604943108748	0.035723061806866	-0.0986899292804057	0.137662203148614	-0.156646717847946	0.0477393583354943	-0.155208917369325	-0.0203974924993268	-0.230148608452205	0.0371466913329853	-0.254782296778574	0.158106565133612	472.131841957812
84924L	Mc	-0.306761553521471	-0.187260814439995	-0.237481563573394	0.000158053885776544	-0.158465311268417	-0.187191237641816	-0.0730107678164922	0.00125045040337664	0.00585663888726412	-0.183787988698881	0.111782810895876	0.0105755445404549	0.198988025028292	-0.160039795600986	0.266314198413259	-0.0144241506891345	0.377383730488303	-0.0862653106144921	0.26705620877457	0.120022106558822	0.225298597144298	0.0107784117300412	0.129215751256772	0.0649489039363542	0.0888986137692323	0.152794527284114	0.0292287763768533	0.0702414896983552	0.0155892153017058	-0.00707268540196233	-0.0519637342985711	0.0350204677708961	-0.0934307816909379	0.141301997282152	-0.145464126072225	0.0476619944749353	-0.155515687930254	-0.0132200134009235	-0.226386542402011	0.0448699517986168	-0.267132497762647	0.139638097124302	433.068673757957
89453L	Mc	-0.311221761704319	-0.172671596986502	-0.257491737456416	-0.016734415993625	-0.162657312012736	-0.180232934300427	-0.0628613396964511	-0.0170309302849824	0.014060983067453	-0.166068792521657	0.128017266871638	-0.0036820981646431	0.183875455582315	-0.152597260578974	0.276313218078398	-0.029998747182523	0.345568548804921	-0.107148224635989	0.260470560151738	0.139397214307501	0.221392344800134	0.0226210506032639	0.140737464724376	0.0749374311053309	0.0903024440398145	0.151706190511811	0.0367951950741851	0.103631969390955	0.0437923720831659	-0.00570257201331582	-0.0346299534614021	0.0258343724898785	-0.0951804752390161	0.131900457745461	-0.146472274895776	0.0630300854727614	-0.146329828753756	-0.0259789876930399	-0.236704454088208	0.0300115301352145	-0.287776715970063	0.134776258593504	430.318818684805
89904L	Mc	-0.302420089207853	-0.178424212860255	-0.240354262191789	-0.00449333880398124	-0.155051300434894	-0.190623750632228	-0.0751467535821355	0.002434252429675	0.0200207170616626	-0.195829469220674	0.111674458846855	0.0114212970585256	0.196146425151092	-0.166050388510107	0.270687793613248	-0.00840221172916872	0.376071761377183	-0.107531532556415	0.250026385811878	0.14019268465254	0.216717072309167	0.00829507844083638	0.129000320863046	0.0588815405865663	0.0862839063399397	0.163932265713854	0.0300199287184075	0.0669556675634694	0.021665068885153	-0.00584464560546503	-0.056589539871898	0.0369288770266162	-0.100114312090805	0.150618233624109	-0.144558436447693	0.0438670851398405	-0.151986696088492	-0.0157607111525653	-0.229922045512436	0.0466648098662539	-0.252170403549632	0.142768468968574	460.95077725026
90271LL	Mc	-0.30521372478805	-0.163578537272763	-0.243640265468378	-0.00912540435149602	-0.162709896405205	-0.177460510687013	-0.0802122390774696	-0.000525978323898964	0.0130460424577271	-0.173108118290138	0.11839271840001	0.0159719186180427	0.195158703272145	-0.154353377186092	0.281497683555925	-0.00432864022844123	0.371318725046495	-0.110709255520254	0.251916286854124	0.132411779275696	0.221591699689083	0.000449094557761532	0.143492796469298	0.0446741640528076	0.0930452188511503	0.162991664718273	0.0261261497873355	0.0871847364402743	0.0271316979558928	-0.0140500057693891	-0.0488770298625428	0.0322259962902526	-0.103477359523494	0.146461005268101	-0.158046187371284	0.0684612162671612	-0.152834624185156	-0.0245524445383051	-0.212467627251968	0.00918769609619125	-0.275238768405641	0.131773000583231	484.772013179293
96275L	Mc	-0.303003390043043	-0.174758216261395	-0.25309481611975	0.00963243956970232	-0.160546481760423	-0.178480799048246	-0.0765415820101597	-0.00113113192127452	0.00877575835093754	-0.171350832109074	0.121576220383331	0.00294317549286939	0.195023850446668	-0.150024077108056	0.299786219302267	-0.0028756262569182	0.370090395830083	-0.0995035736699848	0.23130475826811	0.131828307743544	0.237887672640381	0.016837987441308	0.14588931431404	0.0489179115627474	0.0792310814666027	0.136585053211674	0.0332326658387626	0.042635509248915	0.0347626100371193	-0.00212415453742781	-0.0525504901327299	0.0471541452468419	-0.104647848027893	0.132132155961205	-0.15560732148382	0.0398512961149229	-0.154777198517909	-0.0168095672152715	-0.227164976359783	0.044015286866091	-0.269626442422786	0.144524709667827	427.413260484622
99652L	Mc	-0.30621055033065	-0.173502562752242	-0.251613571635548	-0.00661896462586737	-0.1743570509356	-0.170363360547429	-0.0756833941257255	-0.00403816969254441	0.00640922798549156	-0.167301144643479	0.116966492831123	0.00263738451328838	0.192785148081233	-0.146565904129782	0.305219315411887	0.00396933245795276	0.369270284872204	-0.0998707595137519	0.234782230761128	0.148746395060317	0.224315146766767	0.00582858979779801	0.150447577659797	0.0353018431165539	0.0908000100940039	0.144436565071643	0.0322686827813259	0.0677119518654278	0.0255914387281007	-0.0136742449793794	-0.0472769210826575	0.0305632929961444	-0.0919181148964147	0.136282852233187	-0.153867474821303	0.0445639170210494	-0.155427151244273	-0.0143205342886985	-0.221507639564139	0.0354797636116428	-0.270993687336747	0.140733757428165	411.264831835597
101859L	Mc	-0.285674383879119	-0.179417462597874	-0.252931187892211	0.000769189816309621	-0.154472039372449	-0.181012115575871	-0.0736574631002136	0.00717077179554771	0.013277193361694	-0.17256981783673	0.124307634319701	0.000256086081205972	0.196994016914443	-0.159136478961983	0.306271396388288	-0.0116625097772439	0.366235857497472	-0.116117625322682	0.212797341490208	0.158617087036937	0.232567865738326	-0.00643938470886632	0.134775354971867	0.0464891849291206	0.074823916115839	0.15320310739165	0.0333280277436004	0.0556618907150386	0.0327808916577155	-0.0202413849419966	-0.0609974050486352	0.0580293160629248	-0.102004238624586	0.139939758304962	-0.143716276791006	0.0515710686718861	-0.146722418231954	-0.0174882203872768	-0.237938873851501	0.0493874226764652	-0.270045209407479	0.14299011662848	435.974223790265
102696L	Mc	-0.311759026835606	-0.170211749607776	-0.248880947365699	0.00869396609476117	-0.159162998822984	-0.179143855791024	-0.0696102982984821	0.00171819090036314	0.0105798110673078	-0.177887452834262	0.122018730917543	0.00904251723496047	0.192836673573941	-0.164538582799084	0.306790653788246	0.0180630338621799	0.36771117104206	-0.111516896078544	0.241357732192825	0.149580854570193	0.20781519461696	-0.00253372063336617	0.132121769959405	0.0544630770419559	0.0828825378702961	0.146954102979947	0.0341413079033259	0.0495545797778585	0.0296573228224923	-0.0111209254110346	-0.0580974034928722	0.0583837920404215	-0.101910836989103	0.137888374684923	-0.143026375577713	0.0276652818415935	-0.150871103613281	-0.0176309616443041	-0.216220202665673	0.0200710027999976	-0.268373712092988	0.152505370970241	449.560632067313
103904L	Mc	-0.298859372996307	-0.182670959074824	-0.239968675792734	-0.00240345315523057	-0.158985400873571	-0.189490103278646	-0.0740378582231139	0.000303932434823632	0.0140369688250079	-0.184395132839768	0.122657991318289	0.0125534228339737	0.189394481426726	-0.157974275571026	0.281537884357688	-0.015536794761488	0.36468020560518	-0.105467301352915	0.255120071664715	0.145546456657606	0.224607570321607	0.000930080150380482	0.134421338590971	0.0623401985302102	0.0868171838261758	0.152323825661389	0.0158873183662417	0.0786779619047925	0.023196216008897	-0.0208109037603471	-0.052800289606903	0.0477357137361598	-0.102764194142558	0.140080810127913	-0.152401961256968	0.068845442471468	-0.149845577545547	-0.0235430955384063	-0.218704879503157	0.0284616355852718	-0.263989020370637	0.14449253923866	422.531711968519
108784L	Mc	-0.306640083864681	-0.176766049992585	-0.249335878407976	-0.00112136676045655	-0.159775489132709	-0.177469964167602	-0.0692069882647904	-0.00654828220782056	0.0168061984351878	-0.174070634311341	0.121484721940222	0.0127687134607484	0.195755331384458	-0.154039352943972	0.269543490063444	-0.0133866855880041	0.369260040044917	-0.111455336206387	0.245800399005361	0.141740349240608	0.226251780947881	0.013247133121433	0.143554901795025	0.0554168547880073	0.0862398343070095	0.150013438684292	0.0322457328183214	0.0517137274040061	0.028389899757012	-0.00473668628145891	-0.0451662833934759	0.0386968833627446	-0.0991682958299703	0.143062912202464	-0.146624584057253	0.0479937627894668	-0.14756689808102	-0.0127070557902089	-0.224982932998008	0.0418390625899246	-0.286864896468954	0.135808576606138	433.573633006085
108816L	Mc	-0.31253867951203	-0.176007119853711	-0.248651065418653	0.000898643081229229	-0.171637633241864	-0.17485645245941	-0.0668570515330668	0.00268462017798802	0.00544231943923876	-0.177409757649294	0.112874555956461	0.00910342379855722	0.194856294163298	-0.155488828785649	0.269202289132139	-0.00171369968874337	0.374292381300122	-0.0990925784206268	0.250416748189382	0.15347325233718	0.231331339766013	0.0179630932412661	0.146425805540961	0.0531831850089864	0.100335955871879	0.15044076013591	0.030042365478136	0.0397215006227147	0.0237017144363834	-0.00549485531511484	-0.04942414496532	0.0405995162222589	-0.0867169397162639	0.130700872123693	-0.156650574440352	0.0290380525601209	-0.158468193457466	-0.0163487614972974	-0.231136099931608	0.041077720457373	-0.256841387057386	0.137527413902568	441.32214775064
121605L	Mc	-0.310124945221039	-0.186937299201275	-0.245082172340896	0.000744794239051423	-0.155699674124871	-0.1815044336292	-0.0662262789606211	0.011555304031002	0.0135473354413878	-0.180673869264405	0.117684807652705	0.0151244393988824	0.189771904433296	-0.160091971543637	0.289324313719127	0.0184321187185247	0.358349473089241	-0.124914061207866	0.24998296792678	0.150133648329959	0.210925211101958	0.0144793303360611	0.146529559647533	0.0451336398561456	0.0831937706582142	0.149375509714985	0.0335014483569535	0.055207655168713	0.0248959934724143	-0.00629235304228619	-0.0372369366882391	0.0342111926818324	-0.0930736286289046	0.13124842860542	-0.145359891242028	0.0443798460663832	-0.161268476271577	-0.0197028310068681	-0.236402324959198	0.059754544456714	-0.267232457062237	0.130336367291861	408.271501635393
129075L	Mc	-0.297543448069552	-0.173881923343279	-0.240072174782562	0.0151050856221249	-0.157903132784197	-0.186820408775119	-0.0803024656884596	0.00321138504605341	0.0146779704154447	-0.186855592150812	0.105691179224254	0.00387431393152877	0.208667572348492	-0.167860532479046	0.292000310067073	-0.00218617973744092	0.382244558662625	-0.100633934837187	0.23734422297796	0.145129808938799	0.219791203042548	0.00752902689894689	0.125849415519851	0.0474964429559421	0.073470378015464	0.150118905396475	0.0320604230900701	0.0404310383715445	0.0279078913777136	-0.00911863709407783	-0.057678872273686	0.0424774167396027	-0.103004287435582	0.138749788472592	-0.14076118166686	0.0449167233369508	-0.151729515894109	-0.00273748345011459	-0.22134309589798	0.0429804225409798	-0.269366950248511	0.148074333615534	447.43278292733
132724L	Mc	-0.29959487460921	-0.168379110629434	-0.24795149630345	0.0104783436319779	-0.158549761535173	-0.177972260990112	-0.0722648262388513	0.00779992029448688	0.0101551905146316	-0.181093056579372	0.121749939379331	0.0109919008937521	0.193802980439167	-0.162202751527404	0.256458752153601	-0.00836801556555907	0.376744824476664	-0.0965785608290355	0.25464325229934	0.127243210030174	0.22661690848911	0.0177580309457281	0.139717381804662	0.0589414190434391	0.0946535695570459	0.140307512833776	0.0445929182740409	0.0458204225648601	0.0338026019891134	-0.00405918190335904	-0.0439391323866792	0.0400610401691051	-0.0877135720686984	0.13785611238883	-0.147231234215856	0.0450933685446241	-0.1533765960008	-0.00447192845828721	-0.228938810870527	0.0421382524809723	-0.313378015147464	0.118635332660833	429.102940252492
132727L	Mc	-0.307150881986983	-0.177128790662964	-0.241847088380026	0.00793760710737106	-0.160725969763084	-0.184584706573593	-0.0855452284969004	-0.00280441450583017	0.0129575800150035	-0.185843134071795	0.106521069908934	-0.0014640128327003	0.208657560151354	-0.16056576009174	0.298577071715915	0.0162304917831204	0.382440991803658	-0.0961895912817876	0.235447605307087	0.131608154497317	0.211264892630927	0.00393813989350824	0.128587402174377	0.0415071639085365	0.0827796497839688	0.149909131820155	0.0284772696584708	0.0695450092463161	0.0283489532594707	-0.0125110179523029	-0.0530008594536371	0.032274730650593	-0.0958520986200687	0.136410808085181	-0.150832925425123	0.0442490437564737	-0.15288382337771	-0.00763966470573439	-0.222432285693142	0.0364833633837718	-0.253788885212497	0.158637448546103	431.499268884223
148489L	Mc	-0.304918300934143	-0.181222481298389	-0.243356761122903	-0.003987902346134	-0.152070887029752	-0.181675156521523	-0.0751264782178104	0.0103174054277655	0.0119465882546883	-0.174536904429981	0.104200344986358	-0.00707527636477099	0.198747293175921	-0.161435686007654	0.262356894011037	-0.0187916937131021	0.364041823909452	-0.0963520096506404	0.267203560805819	0.136594267542618	0.225819902997489	0.0114835973516083	0.144019496793579	0.0646298004324347	0.0976635174437523	0.145352145776973	0.0379807368369385	0.0562341102251983	0.0341327800823048	0.00272319026997731	-0.0476619822151658	0.0558791172426714	-0.0892628334414562	0.134563442459067	-0.153822079060288	0.0497862919448966	-0.167022030251558	-0.00193941525749249	-0.222679624843485	0.0388720883090643	-0.292191962180775	0.120581068607409	433.446541988634
149766L	Mc	-0.301657456349351	-0.170803102186734	-0.254397012867503	0.00114097412441329	-0.181842154502442	-0.169892070768935	-0.0739314566628015	-0.00295106670534564	0.013793399233559	-0.174686997514237	0.111501020125641	0.0057758030060793	0.19972227579743	-0.155102324400884	0.318267053953458	0.0069483820404208	0.370316742024686	-0.0912835445435085	0.237276065976717	0.134827811437366	0.218022275751209	0.00296922971383704	0.13948398959269	0.0458232078491889	0.0877864691952615	0.150533685371294	0.0308865282619764	0.0509180268118572	0.0280491351391201	-0.00990898488109103	-0.0503823143421076	0.0351219063085422	-0.102369687606024	0.133328569827545	-0.152262511189508	0.0442473095547601	-0.150566952654308	-0.0124346647574473	-0.233025446028675	0.0393155854584471	-0.254669962849028	0.136112264254432	460.793621814324
154399L	Mc	-0.29919673713146	-0.180397482537473	-0.239846454013769	-0.0040154961084254	-0.15992299677175	-0.183665712475305	-0.0685425091328754	-0.000869183582403314	0.00641154923402297	-0.181112735340336	0.133845992106439	0.0161464221410053	0.185544261830761	-0.159343272896422	0.255423728509035	-0.00692402422103813	0.35824318731193	-0.105527833204802	0.267919817756038	0.138483664993395	0.220962166274947	0.0267088703708389	0.152009182114582	0.0537068883922819	0.0957332350756872	0.142819470656545	0.0385536951521964	0.0525602149820442	0.0309121644361398	-0.00897821913851013	-0.0494020007979552	0.0493894822501703	-0.0932500812660364	0.140010199792886	-0.146745970293467	0.0401256269839576	-0.150034738428314	-0.015829684794793	-0.241108377477034	0.0689489703617167	-0.297509114489114	0.117763833374668	399.990237976117
182146LL	Mc	-0.310421030001619	-0.169823083067378	-0.249536283254013	-0.0126236879836639	-0.169534701109146	-0.198353571051473	-0.0680604343068046	-0.00933296977374695	0.0115425741305731	-0.181959303878087	0.121832088251472	0.00514666761677329	0.194548904306544	-0.156750077890287	0.264264950821166	-0.00149488115135613	0.370134073717163	-0.103316593274479	0.246903050192693	0.137988398850925	0.217618208726257	0.021147590882786	0.135622497452403	0.0558688441045368	0.08462456130501	0.150591058709401	0.0391705721979102	0.061710814758874	0.0390355165541213	-0.00611282921315686	-0.0430887147356056	0.0329804037963986	-0.0990369240947128	0.147218209319143	-0.137812296998919	0.0541696768186965	-0.146617387620819	-0.0160928492317479	-0.235815950708689	0.0402754389030681	-0.265373274824983	0.148762742754771	457.858576626535
200047LL	Mc	-0.298133867616423	-0.181639212568202	-0.253907177417068	-0.00238651489830503	-0.170330578528993	-0.164705785130815	-0.0708378036676987	0.00199480503600044	0.00410859644480932	-0.175840228866426	0.134144321709951	0.0176641807474901	0.193427262503489	-0.140515874017225	0.282299659138591	-0.00702437667909496	0.356401189621173	-0.114260056340592	0.251850971213406	0.140419567841919	0.231355353827757	0.00780753574904955	0.144771300600098	0.0531022135318178	0.0860492920932228	0.167107883746928	0.0278079133593137	0.0561313108534592	0.0243002452030788	-0.0189167624975025	-0.0491167217691877	0.0309482194928465	-0.0924610177245969	0.149542255114295	-0.150758290633223	0.0429707542328142	-0.149892085968597	-0.0298115818208329	-0.227815704120755	0.0288219819928815	-0.273262858268346	0.138589684479491	453.995699581059
200053L	Mc	-0.302902487398956	-0.164870350280355	-0.245181234996629	-0.00406190839191885	-0.145328335961858	-0.178071767056995	-0.0711440275266384	0.0060425996496914	0.00817219115538643	-0.174682548133548	0.11628794673244	0.0113583068825198	0.189535269568681	-0.172208810330558	0.311757178579818	0.00267316280561784	0.36845557890449	-0.13156294860437	0.232588906634805	0.147053909893933	0.225499648435897	0.00946021126088464	0.132076722622289	0.0581147472048577	0.0665697310751621	0.159267084876509	0.0263092189399988	0.066842684130968	0.0309091029974499	-0.00739541437848264	-0.0475327736468181	0.0409237420968259	-0.101503319376379	0.134918836270626	-0.150433019521107	0.0435921166481645	-0.151805586595121	-0.0164132178675103	-0.221578326424909	0.0308193156352979	-0.270752384198003	0.138200247687843	472.019269178908
200876L	Mc	-0.309674132493608	-0.179978305595808	-0.251453227880753	-0.00607970802167236	-0.163933421712931	-0.170818868499918	-0.0729803305245541	0.00394189108338557	0.0133772372457461	-0.171821809934735	0.119311163577625	0.00652079936760528	0.190247089872207	-0.144446122977942	0.267497849644688	-0.0103200660386253	0.36155827482475	-0.104425702698702	0.260847806330411	0.131267670816227	0.228165082958905	0.0122625187094741	0.150572427646021	0.0466257520680028	0.0921609592418922	0.157131566121149	0.0461937248983214	0.0631621634220174	0.0343104784503898	0.00296955981493965	-0.0519414727262378	0.0365342405003952	-0.111499827568098	0.136008878976374	-0.139941763687278	0.0414852527481783	-0.152433902895554	-0.0121997617396639	-0.229414893809682	0.0156833396873346	-0.280969121392259	0.146496712191985	459.722794321804
206897L	Mc	-0.307327590062837	-0.177379139225157	-0.251566732712783	-0.00000376571080411845	-0.154114551572055	-0.182484595722538	-0.0713808516875846	0.00208446994320561	0.0155220505214169	-0.173741213374419	0.120642305107402	0.0126472858558569	0.20008132415042	-0.16377004686167	0.267029170786878	-0.000527536855464046	0.3716594120788	-0.117279314163753	0.23231722098146	0.149440153710751	0.210252189933254	0.0199054473680163	0.153247442376453	0.0428624896349124	0.0968796231449777	0.151000549198661	0.036559771024008	0.0609402571164719	0.0343491992653635	-0.00437294975152402	-0.0441472677433574	0.036860383495319	-0.0990936514839112	0.127600799767215	-0.149273342582652	0.0358615872688897	-0.152092672942766	-0.021986883053571	-0.238580960940536	0.0561322613911598	-0.270962087641947	0.146209759968441	401.043282309671
