# Supplementary material for: Are geometric morphometric analyses replicable? Evaluating landmark measurement error and its impact on extant and fossil Microtus classification
Source: Ecol Evol. 2020 Mar 13;10(7):3260–75. doi: 10.1002/ece3.6063 (PMC7140992; doi:10.1002/ece3.6063)
Supplement: Supplementary file 1 [file ECE3-10-3260-s001.zip › LDA/Output/Nikon_NoTilt_EO_T1_Dep1.csv]

	species	coords.1.X	coords.1.Y	coords.2.X	coords.2.Y	coords.3.X	coords.3.Y	coords.4.X	coords.4.Y	coords.5.X	coords.5.Y	coords.6.X	coords.6.Y	coords.7.X	coords.7.Y	coords.8.X	coords.8.Y	coords.9.X	coords.9.Y	coords.10.X	coords.10.Y	coords.11.X	coords.11.Y	coords.12.X	coords.12.Y	coords.13.X	coords.13.Y	coords.14.X	coords.14.Y	coords.15.X	coords.15.Y	coords.16.X	coords.16.Y	coords.17.X	coords.17.Y	coords.18.X	coords.18.Y	coords.19.X	coords.19.Y	coords.20.X	coords.20.Y	coords.21.X	coords.21.Y	Csize
P23-04397	Deposit 1	-0.298775869965492	-0.163609373061692	-0.243835018597626	0.00564859497729417	-0.154880444791496	-0.175174668389986	-0.0768647604313067	-0.00170171702001923	0.0213281092077582	-0.178081567393532	0.122557538751971	0.01030232197761	0.199442103386705	-0.159582680101188	0.314155311881183	0.0147417472964322	0.368963650988979	-0.104162128943038	0.239302892879629	0.115702272536701	0.231286974879793	0.00544577691404953	0.130839531608407	0.045433826314385	0.0638237817239845	0.161448882634402	0.0115259137740596	0.0581357604038249	0.0331361114492303	-0.0218918362678426	-0.0580589066024915	0.0225413608526377	-0.114229741896603	0.146018685138531	-0.158689695463889	0.0548036574264914	-0.146281768660637	-0.0265817608615345	-0.228048675885814	0.0329987995584173	-0.256697038236343	0.157564046008055	654.311488367371
P23-05105	Deposit 1	-0.30465495913936	-0.169156795522888	-0.244629167139881	0.0000292334669287223	-0.159114060437596	-0.17983952758962	-0.0739686549557172	0.00849918704540651	0.0168171457692302	-0.17923966960385	0.116508617595861	0.0114528831175188	0.20022932094026	-0.165233423664282	0.284879538633851	0.000268526052448665	0.381288236162167	-0.104108746488812	0.252088542594075	0.135497143596502	0.222149533119876	0.0166967789065829	0.129369009984177	0.0479408957499285	0.093619231397716	0.143923868438223	0.0245387571435552	0.0590230634095985	0.0228987009057793	-0.00623302884543945	-0.066057063420199	0.0463626501891034	-0.0996904465113076	0.132685712563653	-0.160414434444151	0.0433181137084107	-0.152720996950151	-0.0133294119703724	-0.23161140911057	0.0332645931767009	-0.251525442137614	0.138177954264258	615.238010467339
P23-06214	Deposit 1	-0.306072912457827	-0.182399126254569	-0.252798492956825	0.0034636560695657	-0.151567077329736	-0.188373947025821	-0.0757177468291879	-0.0033391031627817	0.0233689177579232	-0.18486928588744	0.114654680153775	0.00424727771075958	0.202811822005775	-0.163855613893515	0.26600271571313	-0.008787472912544	0.370628808423714	-0.112098463695689	0.235904961121721	0.137339148623352	0.226725310354427	0.0190959138336076	0.135223384136887	0.053592347259718	0.09133320122236	0.154111981407044	0.0237038527028961	0.0682097673341736	0.0301262507201561	-0.00606351568036971	-0.0655179378580763	0.0455863103364045	-0.093566270429673	0.139811465722771	-0.136861325096146	0.0514164953864967	-0.142955523116373	-0.0129595538121001	-0.229610204338057	0.030400588225484	-0.265816413900866	0.155471130415456	578.073565923099
P23-09006	Deposit 1	-0.303435440475089	-0.172330058690008	-0.236121995500808	-0.00945968119074326	-0.151575835740794	-0.177282096751527	-0.0793870142461509	-0.00378350446738182	0.0194458128847809	-0.181529496398536	0.119097432981428	0.00341675841250071	0.207110504404058	-0.164261068646752	0.281919930423684	-0.0150768036030084	0.374559076464962	-0.118079133595009	0.241166866686888	0.147295899578404	0.21810049998958	0.0139680392947369	0.133261900665134	0.0457722985190899	0.0752448816123522	0.155235590771809	0.0260980165018197	0.0680214033859375	0.0321024889352957	-0.00149839862904384	-0.0600665565542256	0.0404934494565316	-0.104098906285125	0.148722036623199	-0.158213029070975	0.0543629929878311	-0.145319860800679	-0.0131569711187985	-0.229106902626642	0.0378537335276925	-0.260781870249492	0.141315010533076	574.689647093273
P23-09372	Deposit 1	-0.289182628885813	-0.190602241748619	-0.25189835415415	0.0126179207837596	-0.153451709635748	-0.201204279022658	-0.0771945607308097	0.00416191323449535	0.00369948313887692	-0.189211054100819	0.11912869806621	0.0166972998969807	0.196182078582127	-0.160848385184229	0.27845173302046	0.00118612027150889	0.36998231903187	-0.103969076146169	0.259014392765188	0.14089955394449	0.215191824830335	0.00877382505116301	0.126644759373612	0.0570277907657688	0.094391606077941	0.14751032662363	0.0156972325180169	0.066169791941003	0.0234100031675585	-0.0129526690507638	-0.0577838809562	0.0412330470905368	-0.0852140674921723	0.132383430984607	-0.152020167117716	0.0477920822241095	-0.149523792561447	-0.0173346991093348	-0.232273467024822	0.048085779588952	-0.253251502013317	0.151583521961589	617.75808179177
P23-09913	Deposit 1	-0.304719811459757	-0.163568295886855	-0.237635896605628	0.00633361373114154	-0.154659267183973	-0.174869143115408	-0.0745417797056777	-0.016089390742921	0.0109650939878134	-0.184983563090354	0.129007594535281	-0.000876319406176402	0.194935415550976	-0.162554512274617	0.309570078900748	-0.0030044505879541	0.378010663728227	-0.105487462203497	0.211584986629123	0.126732087455006	0.255709130700647	0.0206858368031819	0.132483011631437	0.0462061437231323	0.0539384266297248	0.146153153146627	0.0150983648739567	0.0616898152385636	0.0379668128877114	-0.0129148922935589	-0.0689081818624861	0.048428940962328	-0.104998189580637	0.135987409273658	-0.143716650798942	0.0498046050043793	-0.139341124555296	-0.00886876155571639	-0.225059375310085	0.0471639957016329	-0.275689302993162	0.144031190117408	579.914197265834
P23-10586	Deposit 1	-0.309196197415357	-0.180666470885695	-0.240597562695848	-0.00879771295373158	-0.155489779838166	-0.192746534972337	-0.0691715010837294	0.000178835104941609	0.0272223674867094	-0.186915324971324	0.13932149431502	0.0158308137980828	0.214712540284943	-0.164892978117709	0.243112576540943	0.0115121976214829	0.331221811355421	-0.135061717825728	0.245633025487737	0.11677363017479	0.225091711918435	0.0211267458166962	0.14560533274821	0.0611371934501799	0.0948668644556325	0.167581152129126	0.0387135699904868	0.0847678505445967	0.0408573287622483	-0.012156290641847	-0.0613044703553477	0.051918568185167	-0.0974689418694338	0.150383995015402	-0.15355226366942	0.0530704904225649	-0.146682236876028	-0.0260792950715871	-0.231052635283394	0.026839407417243	-0.281843034259064	0.146195445759688	620.666155183667
P23-13663	Deposit 1	-0.315285813889088	-0.163491335306741	-0.237312781952851	0.0016403940500212	-0.166363924975638	-0.182425577806218	-0.0647109246773905	0.00360400697873499	0.00257178503601827	-0.182382934193476	0.120833804373406	0.00772682743894491	0.212154366583851	-0.177700035245295	0.264297351090984	-0.0131984272142037	0.394118514147732	-0.0976337321603267	0.242171444478366	0.145882331193871	0.215319722244025	0.0172210224678968	0.142234104813649	0.0471871761116708	0.0580419344983234	0.164067294348043	0.0270114168551556	0.0539218988207661	0.032155491904752	-0.0109419143991071	-0.04856980821752	0.0299751947198497	-0.114073627058888	0.139863463611034	-0.153126152342266	0.0573088602264289	-0.142357330705803	-0.0111145825129652	-0.215675762162724	0.0299850436532169	-0.253433810044095	0.140505025217852	540.31613321233
P23-18239	Deposit 1	-0.301488737599251	-0.181334119872863	-0.243468620591961	-0.00372945341864867	-0.14947395562297	-0.17638669167374	-0.0822015023921105	0.00197411300815275	0.0129936187822598	-0.185435873810653	0.126286225881135	0.0208186564629562	0.197043878709198	-0.163001943136633	0.278581074537083	-0.000215835518376823	0.357783387334605	-0.105293533081882	0.25665032342773	0.131833438208427	0.221973798311656	0.0100416859875119	0.138508903182102	0.0534226989226144	0.100966922152742	0.148882523632932	0.023617763762757	0.071929455860447	0.0176253472020212	-0.0140462753456001	-0.0567638745619077	0.0319361639413379	-0.0952000134229342	0.138463541082588	-0.143037224614669	0.0639163698094347	-0.15102775053121	-0.0203582730140268	-0.226317041214809	0.0366989751683868	-0.283052522731465	0.139884376787633	540.321421096034
P23-18804	Deposit 1	-0.317664754537393	-0.188030368270458	-0.244258220049954	0.0121307418822498	-0.151020891723652	-0.181154854594467	-0.0747769664366559	-0.00570068060680611	0.0335856087246701	-0.178846226350984	0.123501598908173	0.00959252162117768	0.206849333743082	-0.15925177501722	0.27157715289035	-0.0055923448409997	0.370144716638097	-0.113414854340264	0.251650703371547	0.132116233558116	0.219188078344336	0.0153170772502044	0.11985927023622	0.0556121711754759	0.0892650774822309	0.150262970888355	0.0163511058854346	0.067314155447618	0.037281268513457	-0.00995476846926904	-0.0643262857318332	0.0426674464782474	-0.09801056102109	0.126548769029148	-0.151818690368997	0.0532575425001571	-0.147778775271432	-0.00164450961254553	-0.230873457061798	0.0322448939535323	-0.25872531253479	0.146525858318731	564.344794978254
P23-21551	Deposit 1	-0.300260262607925	-0.201837472696286	-0.237973622595121	0.000830506019937604	-0.155427928924564	-0.179034321126784	-0.0695155525508979	-0.00673735120194259	0.0128971443109286	-0.184819101436226	0.103528116450127	-0.00326925535717424	0.189720234461026	-0.159675414454144	0.266010604534307	-0.00238261294791193	0.35802679582265	-0.115453796748713	0.263742376145016	0.152796626522689	0.220395663847255	0.0104252921798793	0.132563499634881	0.0648276088052981	0.0980914498301055	0.171291546277732	0.0251753036423487	0.0678720413461781	0.0239306749406412	-0.0143418462338677	-0.0451544927405543	0.0271619631112228	-0.0930292276119786	0.146916753078172	-0.144177620052833	0.0628717435763429	-0.163408404509874	-0.0170494116167362	-0.219700341876351	0.0200425926834066	-0.265434410149187	0.159563910218927	562.744380776244
P23-22460	Deposit 1	-0.306867675970066	-0.200950047258906	-0.243920121010508	-0.00076855701984573	-0.160724912821952	-0.199916610602164	-0.0675083104761324	-0.00136377739575317	0.0182011581363649	-0.187695131746168	0.120699417274614	0.0160905621648654	0.195488298875062	-0.173935797702895	0.24706546121967	0.0018395431468637	0.358175746359665	-0.122787327275083	0.247586345035119	0.146441088688723	0.215740770512755	0.0224773736061086	0.137802757153753	0.0550981728784612	0.0857250479931973	0.173168448360627	0.030881868438788	0.0639843809190785	0.0329127725245468	-0.00740886544688188	-0.0486594649649732	0.0345487382041216	-0.0943134203308934	0.151358023087025	-0.146401301206678	0.0502375003520172	-0.143038097819482	-0.0163158373317863	-0.229747114328033	0.0333232137854566	-0.249099224594817	0.162574906586137	631.836627467515
P23-22501	Deposit 1	-0.319361001634011	-0.165375026469195	-0.238602305808641	-0.0148553525531426	-0.16801724757101	-0.172379015727613	-0.0646942352717736	0.000530304131213465	0.010334640816014	-0.180172181084293	0.122183070087079	0.0056289366544324	0.21108923560148	-0.161974476339451	0.26823959778124	-0.0033765813929338	0.379482205112465	-0.0946293812330696	0.250671021153989	0.130876488726263	0.218991963140559	0.0145832190513189	0.138628476049636	0.0476035404233066	0.073659661069708	0.151319203850899	0.0261397986947812	0.0740070636089941	0.0382879007344505	-0.0118549143333374	-0.0518335653328557	0.0423651569855152	-0.0944736442167784	0.125350807320998	-0.149303376663517	0.051361350915387	-0.153831568040582	-0.0207374086458255	-0.234981893338661	0.0338233095846157	-0.262608732363573	0.147904956525918	557.149804596488
P23-23118	Deposit 1	-0.304711402408502	-0.168878754161927	-0.239870412595307	-0.00809864516819834	-0.168966030579423	-0.179404099920465	-0.0670265933832479	0.000248622316277028	0.00632071751988843	-0.182094175826286	0.131350789634385	0.0105517368203896	0.184821971976028	-0.163667838706444	0.288963037992006	0.0080998495501433	0.356577415981511	-0.120042764998395	0.253063501162352	0.14189453495703	0.217610827631926	0.0171184231854059	0.131420925516499	0.0731709904787758	0.0883420657508178	0.153435254841392	0.0466274036178127	0.0683337138667494	0.0335719922752856	-0.0129586121437688	-0.0502898503933327	0.0336523421367006	-0.095304056661268	0.13943479206496	-0.152848894538817	0.0515224930448442	-0.158663222979811	-0.0195838893201479	-0.226573341093665	0.0282517709508615	-0.274416844425137	0.129014256032105	625.18233530783
P23-23435	Deposit 1	-0.317688360713281	-0.170783968888619	-0.243184079403733	-0.0080333562324792	-0.161477474217318	-0.18010194157745	-0.0706409811625063	-0.00407766310374705	0.0163352739630022	-0.177479156629832	0.127287949908794	0.00692058469181806	0.187634495824914	-0.156331369691163	0.259756183995585	-0.00759581966338107	0.375157911260682	-0.0977063369771235	0.257745914703021	0.137414993940105	0.216580123387163	0.0151565302934918	0.152525836654269	0.039887017687443	0.0954766063698908	0.158388556591237	0.0318804137264227	0.0828624744723095	0.0281075685663791	-0.00724485675157634	-0.0543568532734012	0.0334015857739585	-0.0969115309665548	0.142608816788172	-0.153733237994012	0.0451491610070588	-0.158302308776002	-0.0104988546853503	-0.22824883726192	0.024172224012302	-0.263944614591394	0.133891378942825	581.15738381432
P23-26491	Deposit 1	-0.295504940411042	-0.178837776117488	-0.243550525416947	-0.00640483618103159	-0.181486306431214	-0.1928406104208	-0.0649288711195417	-0.00317750465556491	0.0181171070202768	-0.185068276333458	0.125716598272829	0.00770596288447264	0.192211388296142	-0.160822723875848	0.276705546176865	-0.00277504618857354	0.351084845234369	-0.114271890495027	0.242947828984794	0.147808092779032	0.226135148792282	0.0178016262851402	0.135565334801894	0.0612563345263696	0.0902802668780632	0.156449859550266	0.0445343445940493	0.0763648519582502	0.0240750116848783	-0.0130816048827067	-0.0507924247545138	0.0346663073738944	-0.0896864929178162	0.144299788190528	-0.14618212791995	0.0672347448267901	-0.161273875193547	-0.0237098290851205	-0.22908606076884	0.0243875074260412	-0.264881795803034	0.143015022434834	566.602825535456
P23-28157	Deposit 1	-0.289363005866263	-0.183228127935906	-0.249324654103597	0.00116479622051862	-0.145902135491317	-0.188432104469254	-0.073184386642591	-0.00113651399201694	0.0315812432014725	-0.180344368827927	0.128283482023839	0.0112639805352989	0.203679660200591	-0.165529165350181	0.268908644555219	-0.00955503556278135	0.348289135467094	-0.105126555239753	0.238151410647065	0.125693941112518	0.223363954341729	0.00778235263185369	0.142269010249039	0.0549095943732379	0.0975261954132494	0.146524154860519	0.0281994288867187	0.0594568737141353	0.0376155500548378	-0.0109655583707736	-0.0524400385930811	0.046182010530416	-0.0922517094770357	0.144859031127639	-0.142731299390881	0.060190232835995	-0.148612838192884	-0.0159294469519697	-0.255311151967573	0.0733496916728327	-0.298746495315633	0.128870217085599	581.200235964951
P23-28158	Deposit 1	-0.312655885060671	-0.174096743911403	-0.248893986161402	0.00200378085645301	-0.155335395651731	-0.174025607229104	-0.0738842244024654	0.00189053538488352	0.0196902443114728	-0.172368186488502	0.115281742163042	0.00340113147224574	0.209095209362236	-0.147896211512569	0.26535690780237	-0.0158782151512533	0.377566971909021	-0.0984377552503143	0.249290441183018	0.136297805424367	0.230178301581868	0.00393368223116969	0.1317848741646	0.0580068412618906	0.0920972280766675	0.150362998043777	0.0309467677864119	0.0520395451067643	0.0302865002570075	-0.00983279742944904	-0.0575496431433153	0.0406021694242683	-0.0936397395957811	0.138215887315782	-0.15464108543818	0.054014653540532	-0.157184389490438	-0.0184217936622774	-0.230952625244274	0.0265743282762863	-0.266838214409459	0.143613952296451	566.452284377237
P23-28159	Deposit 1	-0.298474139790719	-0.175365976110786	-0.236979757872598	-0.00195974684012596	-0.146839464674885	-0.188063343361103	-0.0633169881198451	0.00940673537638122	0.0289892135303153	-0.185463485310443	0.108913892929889	0.0136240378015431	0.198960392844028	-0.170685341383083	0.280297273607719	-0.00351794194700545	0.36578336832151	-0.125827407064373	0.247290307495965	0.137162256071602	0.217578832306532	0.00787150656373213	0.128121482448847	0.0606884788185733	0.0862914722603114	0.160102776470344	0.0200066968099986	0.0540628431969235	0.0298092488163797	-0.00593439761399719	-0.0603620439370429	0.0628267664971099	-0.0995300863701519	0.142842982213826	-0.151812559481507	0.0409832328767172	-0.14000481765892	-0.0242351926039652	-0.239585007789487	0.0565328920856735	-0.275137315676339	0.134948324262457	564.179724826018
P23-28160	Deposit 1	-0.311924851060374	-0.184065730828008	-0.24555808539144	0.00405496719086281	-0.149055004370206	-0.179050968781796	-0.0586500535084749	0.0121238494184582	0.0202200504304342	-0.181792127239099	0.130715484941617	0.0102558150954974	0.19300019223323	-0.172297776448306	0.273975911982266	0.00435849088123456	0.37013571455339	-0.124359650608125	0.243854326546464	0.141994473378933	0.216907277553516	0.0200084811429314	0.128750357440828	0.0564764836675353	0.0723218271532105	0.150697619323881	0.0359226218398625	0.0605270852470147	0.0291018910112475	-0.0142643919465378	-0.056338337842218	0.0524895786448622	-0.0962656161037006	0.137369266405421	-0.139035968759815	0.0549666559292951	-0.155549169937702	-0.028277295892903	-0.239326442008554	0.0466013236955909	-0.263202126703583	0.132183851723258	497.781937340897
P23-28225	Deposit 1	-0.307691679040303	-0.171599374277791	-0.235876420577133	-0.00840831884916309	-0.158577120606597	-0.181777524862662	-0.0658846636752241	-0.00386435565277077	0.0186760177894913	-0.184114315110629	0.126971030570284	0.00660994714246907	0.205793011472245	-0.157852724835545	0.267310701194111	-0.00558081081377514	0.377942386714089	-0.101863254238014	0.253203822006021	0.123398757735249	0.217101355484584	0.016099260720502	0.140102922025835	0.0459455827784058	0.0841391905523377	0.150755370361932	0.0278905562071556	0.0677357903586861	0.0156377108681301	-0.00346623335838701	-0.058293534205099	0.0441669803838136	-0.0926456870862484	0.135394992362004	-0.161561442733519	0.0626562501975013	-0.148961405449877	-0.0114131248829895	-0.228338390547602	0.0413917588307866	-0.276938360962681	0.135785346010381	565.189390929313
P23-28268	Deposit 1	-0.29644185071056	-0.179665404549419	-0.238255875328603	-0.0124985999009626	-0.159583045534337	-0.200563622763173	-0.0712926294111172	-0.00143985229897695	0.0127200579815116	-0.203638859897947	0.125798623914127	0.0114948678175782	0.197371974728541	-0.180082192026769	0.253874112828771	-0.0112184608247515	0.365986537388592	-0.131668345495898	0.24448215108782	0.15029443577076	0.200444710311118	0.0311646221836968	0.139896266109157	0.063005406884755	0.0845517884080502	0.169398511471345	0.0385956650652549	0.0751632871597702	0.0228642626665598	0.0023158475991556	-0.0501129266289486	0.0518424122062799	-0.0948100860264599	0.158262618758336	-0.147816934899245	0.049847110188776	-0.1476449144664	-0.0158555876896029	-0.220605941498274	0.0301531773791524	-0.260021945985558	0.143688628027897	564.897209360125
P23-28269	Deposit 1	-0.309805237034164	-0.203575709673249	-0.240569233353763	0.0136709968276195	-0.155474884374456	-0.20797556285679	-0.0707488772443192	0.000620419207222723	0.0154523975660888	-0.204117383942701	0.110950260903472	0.0162000660878322	0.179818145463479	-0.178035200146258	0.287862225082237	0.0109001813449185	0.355163122815865	-0.14755233993743	0.232652742006473	0.155026618134215	0.225105716258447	0.0268805120057858	0.127561381858815	0.0657785187123326	0.0685620228271944	0.166532129280048	0.0198513830701812	0.0778861257026032	0.0250615486257614	0.00295198685947022	-0.0520125085987992	0.0446556176781314	-0.0921352543397601	0.142505609045235	-0.133470034165799	0.0560598729374391	-0.1434621981657	-0.0139063240520811	-0.206956161956099	0.0172087109774347	-0.243406557245154	0.15828515580822	535.007432080109
P23-28270	Deposit 1	-0.312192796414005	-0.190153207579778	-0.242680648806572	0.00826773470104206	-0.159142092102157	-0.193853649614147	-0.063071390141954	-0.00361858457297594	0.0167635864677696	-0.197038906340267	0.121213667322345	0.0126856404808611	0.200920722607314	-0.17545159206927	0.251738823883462	-0.00204760811798608	0.361222467442507	-0.106935219895249	0.257066581178309	0.152761271158703	0.20912821245897	0.0145967954844869	0.12903608187694	0.0585626511213042	0.0863226006438227	0.161365124623144	0.0319597346252059	0.0740190645392203	0.0251845512876675	-0.0175122682417942	-0.0463623811340101	0.0371770580440942	-0.0926038853142254	0.141656251181747	-0.147238793791646	0.06658563951805	-0.147082609383965	-0.021270884725751	-0.222017595537882	0.0280963864174965	-0.258164837167896	0.152108303887067	570.11235317093
P23-28325	Deposit 1	-0.306084857568034	-0.182662983537532	-0.241294025911295	0.00224009441826704	-0.16168466862237	-0.185496981414603	-0.0800447320813619	-0.00889329232669521	0.0179696139442443	-0.194877750114307	0.121303194804041	0.0119533439818707	0.197523295281885	-0.170735370032696	0.275842607849434	-0.0025815706410681	0.370219226186103	-0.111364054629413	0.268525609446306	0.141741851760125	0.188505314727047	0.025593874580833	0.131167399163964	0.0773978505769206	0.0939004413201564	0.154541028788381	0.0220933497191301	0.063631243829398	0.0307540036910829	-0.0135379765998672	-0.0584251341242993	0.0482087002731062	-0.0806391013888377	0.135452126241306	-0.150814101706585	0.0545944441142334	-0.158910766275454	-0.0209438948639296	-0.233033868682552	0.0458988303354244	-0.246872799772603	0.129840485260246	597.254432501641
P23-28326	Deposit 1	-0.291044188516501	-0.186992444158485	-0.24651493481102	0.00593250521022856	-0.145373032974296	-0.190160502975453	-0.0744210408133007	0.010572984551699	0.0232226350217852	-0.187379011269943	0.113727349102654	0.012116800113713	0.203894096392983	-0.171841665324024	0.289776653396165	0.000895878570312636	0.369563578173716	-0.126519463554027	0.236349330822263	0.139696481467543	0.202650581973507	0.00742631274746176	0.126784487124846	0.055074460841187	0.0830820251618206	0.160401627746728	0.0235891844708832	0.0629420230152204	0.0362290019086111	-0.0112700744142001	-0.059446385385109	0.048256617475625	-0.0992103428737291	0.139512136366271	-0.159233166740111	0.0615320851850652	-0.151815719137631	-0.0163532866235508	-0.224083472230395	0.0296406707868729	-0.257726640067142	0.156515864241755	564.490583666033
P23-28327	Deposit 1	-0.292854460021198	-0.170203071764844	-0.243673202285943	-0.00278091352983099	-0.171067604094686	-0.183969377885048	-0.0749682851069797	-0.00327183997630345	0.0283881463526207	-0.182628093822393	0.135780312438735	0.00786722045599961	0.206676920817292	-0.161974055753787	0.278616159110341	-0.000911105880416314	0.371774840116288	-0.108964429546917	0.243685757858721	0.128621725627537	0.220131840538058	0.0116707547928508	0.125785323623486	0.0548281104609119	0.0845164390355531	0.158349123580284	0.0202773287812758	0.0654732657224555	0.0353761794392593	-0.0122651573194572	-0.0557706168325488	0.0373988179687094	-0.0954073774535286	0.140930295048548	-0.169387107654232	0.0512279093161591	-0.164128010002787	-0.00875297025136619	-0.232612821116618	0.0426933322331362	-0.251139763543106	0.136660460523775	617.558171541836
P23-28328	Deposit 1	-0.318423123214623	-0.170744420855812	-0.253978623623112	-0.00249205542848645	-0.151381597987757	-0.180367752278076	-0.0668008027499339	0.000345101848290917	0.0167471438327746	-0.174804313325276	0.125627462766978	0.0110437709249408	0.188027491622872	-0.15770769030719	0.284641488812917	0.0104087745316421	0.369123151132371	-0.113556502527201	0.243242231459573	0.142472122788902	0.240274407507097	0.0249693542960174	0.142506882925672	0.047945370532136	0.0822398435235885	0.144893100064803	0.0230367515437358	0.0526620426998161	0.0170808616938059	-0.010129064297071	-0.0570338232708729	0.0292851222139703	-0.0928018966238722	0.127594338645091	-0.149288809483878	0.0544085518540151	-0.150853869699737	-0.0194637986173588	-0.241605163209327	0.0473768302736476	-0.250380006958274	0.1358611169632	530.087593839789
P23-28607	Deposit 1	-0.301283606937908	-0.186682659391347	-0.237215925101102	0.0120738119344234	-0.163848299838899	-0.189391540035315	-0.0686681146138136	0.00221809163425282	0.0151310629757148	-0.193216738774056	0.129235768006919	0.0139180944665105	0.198138898544404	-0.173365075055492	0.300063564120056	0.025753451215786	0.365910717304145	-0.139894714441455	0.217627285751297	0.140112247078815	0.224955347652873	0.0141644076318445	0.120854703388799	0.0657437331274554	0.0755837883656866	0.158785181432078	0.0181565165245074	0.0615222119281522	0.0333817900805301	-0.0133899723588705	-0.0609055235294378	0.0549804612742338	-0.091486126956053	0.143490709904666	-0.161260003251466	0.0418990678361333	-0.153960307673409	-0.0208627197445908	-0.22228876246265	0.0346727140483079	-0.238122772350194	0.147469236288467	556.733500407682
P23-28840	Deposit 1	-0.310881972984214	-0.174641537795457	-0.240424943243273	-0.00514018538711986	-0.176849186646975	-0.182260278030554	-0.0690702764079893	0.00882322716170719	0.0130475044372396	-0.184699797768096	0.117033106370835	0.0114196653722319	0.20988034212101	-0.156870730145792	0.26015585641902	-0.000918856939125368	0.377340646654071	-0.107973363137142	0.259865327804222	0.146644604341219	0.213436320717046	0.0155475484910118	0.13950679783378	0.0461891467976168	0.0836415634751591	0.155213119865328	0.0378905655548419	0.0698282067689726	0.0217286708328595	-0.0102133094392296	-0.0516234872696451	0.0397684334811561	-0.0938531398865638	0.126818591419238	-0.152055593490662	0.0441816131940186	-0.160658389791081	-0.0160896021621497	-0.226909290087151	0.032582593998315	-0.25120042241253	0.14179090991385	571.089435077504
P23-28841	Deposit 1	-0.326043482365039	-0.162107005069182	-0.242204160433563	-0.00138755837649315	-0.166435299426325	-0.195722551210657	-0.0697277007057141	-0.00473892963679797	0.0176293698048058	-0.195499194751372	0.119265400090801	0.00226140761462129	0.216111630075797	-0.163273096963884	0.283340307081704	0.000370624659611051	0.390124831499337	-0.0747048308629626	0.242074402291993	0.145140133158805	0.211176167344332	0.0123630765623098	0.130277074983853	0.0409783396691353	0.0549636818809743	0.131604643212371	0.0280262777838813	0.0473863111816428	0.0258002227732398	-0.00960930009629504	-0.0536783408986368	0.032386908301889	-0.0925947299639998	0.138714392025386	-0.148057208761822	0.0639460435226304	-0.154908266878912	-0.0131113050442918	-0.233290910223445	0.0589349946006681	-0.23184926595326	0.146066897502865	600.099356852878
