# Supplementary material for: Are geometric morphometric analyses replicable? Evaluating landmark measurement error and its impact on extant and fossil Microtus classification
Source: Ecol Evol. 2020 Mar 13;10(7):3260–75. doi: 10.1002/ece3.6063 (PMC7140992; doi:10.1002/ece3.6063)
Supplement: Supplementary file 1 [file ECE3-10-3260-s001.zip › LDA/Output/Nikon_NoTilt_EO_T2.csv]

	species	coords.1.X	coords.1.Y	coords.2.X	coords.2.Y	coords.3.X	coords.3.Y	coords.4.X	coords.4.Y	coords.5.X	coords.5.Y	coords.6.X	coords.6.Y	coords.7.X	coords.7.Y	coords.8.X	coords.8.Y	coords.9.X	coords.9.Y	coords.10.X	coords.10.Y	coords.11.X	coords.11.Y	coords.12.X	coords.12.Y	coords.13.X	coords.13.Y	coords.14.X	coords.14.Y	coords.15.X	coords.15.Y	coords.16.X	coords.16.Y	coords.17.X	coords.17.Y	coords.18.X	coords.18.Y	coords.19.X	coords.19.Y	coords.20.X	coords.20.Y	coords.21.X	coords.21.Y	Csize
13469LL	Ml	-0.282160776544959	-0.185562232872292	-0.246148420681823	-0.000987003574988806	-0.146630987793148	-0.194013805826964	-0.0807666412655647	0.0247677818436078	0.0113055419741956	-0.175566949435851	0.121367969339719	0.0305802325043593	0.196211834619863	-0.169594663310496	0.256772148456162	-0.0000139830246584532	0.36912302764527	-0.121638065226109	0.272447768300012	0.1280271828933	0.217376596402379	0.0126100538673497	0.141273673326863	0.055110930614837	0.0853052563226131	0.146742577808493	0.0305363212742113	0.0756653053975625	0.0322551263224977	-0.0179490735724736	-0.0559762320112118	0.0443316456846986	-0.0972697759562048	0.123549130444592	-0.151984946333558	0.0598476976971911	-0.157457424610452	-0.00910299065148423	-0.238445385655628	0.0359339716555477	-0.277134673131239	0.137262257083783	406.686377352143
21099L	Ml	-0.303112630776339	-0.176858429738281	-0.253651240217841	0.00102544626248187	-0.151894295217596	-0.183628198142158	-0.0780318254006907	0.00086331772438202	0.0178733341081824	-0.175832461713513	0.121582903298149	0.0155137978128036	0.206541196546517	-0.161670484283598	0.264374207271154	0.0138283550939131	0.369326906054508	-0.121245670522289	0.245756749436357	0.1200097651617	0.217427438962998	0.0199076963497668	0.144834154119583	0.046777494393554	0.0851736139046065	0.151025052549066	0.0369242740306831	0.0664957860228142	0.0403126340984763	-0.00742281594156031	-0.052042988055623	0.0322466394972876	-0.108958677059866	0.136617432866817	-0.146147281888865	0.0498559615352314	-0.146251534017184	-0.00777210959445561	-0.233262874627433	0.0348976748558043	-0.27677406456977	0.145365749810238	365.330118164511
21190LL	Ml	-0.292303862953563	-0.17633558222279	-0.245666799100461	0.00437683998321978	-0.156897691199701	-0.178121148137313	-0.0757749823907625	0.0122021062324078	0.00800256109009933	-0.170594505930741	0.124351322332972	0.0168697293282709	0.197996359680507	-0.164029250064217	0.280484563812379	0.00382548619688834	0.362502408865061	-0.108923483749063	0.252459103977162	0.134892774861542	0.228056320199547	0.000648648077285869	0.1372060466877	0.052730616693242	0.102068151401485	0.13577847697576	0.0258716432010906	0.0709941481055125	0.0403939934233631	-0.00327094395783309	-0.0476543852612514	0.0439819713168476	-0.0947951512881071	0.118789324565811	-0.166158686883575	0.0568014828484895	-0.154436706726979	-0.012620725595999	-0.235307701661539	0.0400858273159243	-0.290396507205428	0.121918207156752	400.333908250648
22388L	Ml	-0.295456346847714	-0.190030212522296	-0.243573010744669	-0.00181193201540892	-0.157245574727421	-0.1897910833347	-0.0723578319610797	0.00273588118118673	0.0029418207937034	-0.182335888034399	0.129844906059653	0.0085797156696681	0.187962637378551	-0.156640534580407	0.265201058491034	-0.00221107820569849	0.356430197411658	-0.126519557477314	0.246261110410487	0.150271328432667	0.232820371592738	0.0274929405326208	0.145820853712845	0.0692658956326448	0.0825450904846138	0.147324008270662	0.032353991752019	0.0507656935901803	0.0343860550331635	-0.00881474701123276	-0.0396142031086328	0.0330874201947166	-0.0871041168034004	0.135266729022032	-0.152377059983759	0.0485636412910022	-0.147336450529853	-0.0129721921250603	-0.23966412777078	0.0667585538100905	-0.281839370643163	0.131015417679046	392.542748657786
23173L	Ml	-0.30212943486485	-0.17025428876243	-0.242984356193308	-0.00708089354665759	-0.155413086322714	-0.183059794285981	-0.0736222598683554	0.00960842103894484	0.0201789906988776	-0.180894102677139	0.1138137625709	0.0202940851231271	0.189544715231314	-0.164186403787937	0.283804784903717	-0.000601891859144187	0.360956671013015	-0.112149632828737	0.260875275294099	0.123031411434757	0.227476738315315	0.012250555587796	0.13768312621024	0.0649791173433311	0.0966985168120312	0.134385368085638	0.0314951654605551	0.0736531438062335	0.0273746970600936	0.00300181966908328	-0.05867035035179	0.0409988853214482	-0.109416572432826	0.137177563751177	-0.145133183206475	0.0538321135017894	-0.144483918586026	-0.0139030713768878	-0.231154441641715	0.0315780948168082	-0.286894840102096	0.127339499644777	400.047854280317
25014L	Ml	-0.300968017501148	-0.171035932104765	-0.24289381853258	-0.00163137074659592	-0.157891659011196	-0.175893271302397	-0.0777357430764382	0.0000867757173095042	0.019699460744111	-0.173284901358847	0.116761106474988	0.0114006241970006	0.206015762594679	-0.152535483013485	0.278518425026792	-0.00964202291490754	0.370113502033945	-0.100806629369664	0.26980758427171	0.112438730198536	0.231349798161206	0.0195303027932612	0.140262777538811	0.0681355607578582	0.0701978115675457	0.138298759285465	0.028164833132327	0.0601882662204219	0.0304468708896883	-0.00725488541252479	-0.0560114236560796	0.0466871948809388	-0.111315092248926	0.120396617220254	-0.153173700133768	0.0397978776730118	-0.154444967962107	-0.0128845139620786	-0.233261602312049	0.0391152573477679	-0.273641908001511	0.148893043893437	400.93735409009
25593L	Ml	-0.318384550048831	-0.162614561385924	-0.244650158122963	0.00112570036333254	-0.170026939912484	-0.17264799055413	-0.0693917965165241	-0.00165008752117153	0.0174102049272766	-0.171896857359218	0.114132620935869	0.0162494193870947	0.202153225838264	-0.138899849297438	0.307973852490733	0.0000398296723366637	0.368692288076377	-0.0973871154131206	0.242975082805651	0.119597434011155	0.230822258568365	-0.00392220367912361	0.131908859543593	0.0427674172024418	0.0759802629670595	0.14306157975802	0.0342202494118399	0.0745264015123456	0.0332342780405964	-0.0030475083078927	-0.0495494165833366	0.0300268177094642	-0.107528227565222	0.125152314689112	-0.141229828739991	0.049804876250986	-0.143262084214773	-0.0153632878072982	-0.224398444958597	0.0278516772221032	-0.291081736942905	0.137225993546929	401.99988154464
26409L	Ml	-0.301021266659949	-0.182145642440266	-0.258130682477105	-0.000713149132462342	-0.158707179156744	-0.181869092069632	-0.0760005541841132	-0.00146999236396814	0.0034768936010933	-0.173950620414351	0.115154139860163	0.0154438733673609	0.189722307394276	-0.155425030708789	0.293391433860609	0.00943030715019843	0.365254819075946	-0.0965019095665134	0.260915445206228	0.132922411427667	0.228117937419517	0.00901306819916382	0.130578402251889	0.0527591201960451	0.093155691416735	0.131188027351159	0.0328911176374854	0.0661409020149524	0.029440001746713	-0.0043784129598993	-0.0533939362174933	0.034582648035164	-0.103907626751952	0.122701175711227	-0.138078632123707	0.0545661347088859	-0.155210534306483	-0.0179887919139279	-0.232568996792788	0.0311276138443649	-0.265078780800325	0.154567359563618	433.889935571772
26422L	Ml	-0.300298897197092	-0.185756277598827	-0.245438712117252	-0.00165241773314962	-0.162204810190722	-0.188707631718851	-0.0750276646873721	-0.000686393063279815	0.00966853736281541	-0.182356601974746	0.108601622025216	0.0105581164988126	0.196713863366879	-0.162785822531854	0.266771831156117	0.00906598305917055	0.370541724893435	-0.1152932259467	0.265273751597543	0.130994038625102	0.215834090119142	0.0217962513505142	0.139438131684158	0.060000685863584	0.0909619273083845	0.149610068310028	0.0346544685341236	0.0619722487750922	0.0268213391423855	-0.000708192327003865	-0.0520145400738893	0.0370136125895717	-0.103415993938293	0.128577464125366	-0.136248872015598	0.0507191983521576	-0.150443456309911	-0.00559407369252708	-0.223408680870568	0.0409434990800301	-0.276779659789507	0.142289469957514	400.989015405897
30816L	Ml	-0.296361527892347	-0.167249526262289	-0.247035624993046	-0.00152490862229328	-0.159829102136157	-0.176197430513347	-0.0756378927748132	-0.00267386788397475	0.0142408463555412	-0.177360798001272	0.117300708296978	0.0147704194805252	0.19912839429675	-0.162530225484875	0.283319515083414	0.0109722349390352	0.370878349599373	-0.11011857367505	0.251990295141295	0.131700800870601	0.221724460771187	0.0113923284906832	0.13895505471223	0.049445228879528	0.0834191599734728	0.154251196650722	0.0344970219929231	0.0474748081096957	0.0341536652190769	-0.00341982571873924	-0.0566036217462152	0.0400429148084967	-0.106871430807554	0.131432299427583	-0.144965841030703	0.0433148213547792	-0.153411222938048	-0.0182234659496449	-0.233374616343441	0.0385553589812566	-0.275516590779915	0.145946210118583	373.704492372045
30907L	Ml	-0.303272977412874	-0.183016346080598	-0.258488052245895	0.0088925707933812	-0.154764295758881	-0.180647223081239	-0.0714090409785897	-0.00116373855724138	0.0194149956194772	-0.168116013081586	0.12084367575358	0.000719796239234233	0.19618357529265	-0.149606620472575	0.281142697984512	0.000822582511082118	0.360045848266995	-0.108481970252644	0.253413151541176	0.133352402578299	0.21351377411169	0.011656829809762	0.147644855951731	0.0430028455657575	0.0894066324444167	0.147608567282879	0.0385359552536234	0.0661051922760217	0.0365768521646337	-0.0039489082624689	-0.0531549092160206	0.0377311595504488	-0.0992926603669067	0.134267467249059	-0.150325226440689	0.0556670290774058	-0.152287161409212	-0.0143807629295674	-0.230565927879404	0.0308533615430706	-0.283161762676019	0.13868177824152	343.927594816395
35063L	Ml	-0.295635992900153	-0.191343480981174	-0.242892630683273	-0.00227912018522302	-0.14079234893013	-0.182248165907249	-0.070649354141327	0.00283213893784801	0.0225062498846361	-0.172329706293899	0.120949249474565	0.0126303159876965	0.20008967089085	-0.163847954376513	0.275439307924917	-0.0037552916962806	0.363238882795499	-0.122759331431236	0.249337328885639	0.121168618901434	0.217971059115326	0.00491563755668771	0.123769753296828	0.0723190585501672	0.0917741381288202	0.140095313539166	0.0476909502146418	0.0679120885649845	0.0350360628351621	-0.00690004418536638	-0.0686263187756803	0.0709128988404383	-0.0990021532986552	0.121883982095491	-0.14415839538661	0.0609013424765021	-0.154019571442128	-0.0136287668577882	-0.236206498878656	0.0464756143495499	-0.295819389010274	0.13704485211476	355.490539690614
35224LL	Ml	-0.291316029255889	-0.187664428932819	-0.252732047033978	0.00099203265056465	-0.148089529711886	-0.176124704270896	-0.0749600760984192	0.00481404452134966	0.0216906730001694	-0.167048989896125	0.105474186038807	0.00866190354929014	0.202064730112324	-0.155237821960052	0.278019384095004	-0.000816939297164037	0.374263658635922	-0.111630985714228	0.266592567248419	0.118528946756396	0.216950410824943	0.00409214675641731	0.1290869561657	0.048623271641748	0.0859702504661134	0.14651399375139	0.0307785134284523	0.0665377419602863	0.0311949253380462	0.002848960117323	-0.0539427873790481	0.0368012547668006	-0.0996839146934777	0.132021949381229	-0.144292790213358	0.0547658772987413	-0.149198697853318	-0.00629903948124159	-0.242374527355904	0.0408658546853707	-0.285495855758619	0.138754931715619	377.268882262783
46339L	Ml	-0.297536712980774	-0.168639942156965	-0.249202974247153	0.0025091462371919	-0.144148454289107	-0.188653898866309	-0.0763004162469894	0.0130180969481962	0.0265767855041772	-0.18627055709367	0.128655469941375	0.0228199964271771	0.201817010213165	-0.170264243963601	0.273614764886691	0.0102835838767873	0.364313912207877	-0.120322942469178	0.247862511529211	0.126198079540548	0.214282402084799	0.0200207875710331	0.137525665247769	0.052740101262782	0.081000814978257	0.148072537205296	0.0303257572175219	0.0595641232027717	0.0373438692011767	-0.0120856488816637	-0.0564777431657165	0.0382661711100449	-0.0993867705628288	0.129091628074614	-0.153367233969311	0.0510473413748871	-0.154807908718163	-0.013108488193727	-0.232689227327972	0.0382271188900373	-0.279401521504001	0.147487009903753	375.7355959917
50909LL	Ml	-0.313873711329573	-0.166047202798818	-0.257783932902797	-0.00420102620994761	-0.163009018658765	-0.158095278769939	-0.0726690402865995	0.00122083998250675	0.00615346460961465	-0.150261321256728	0.112450381793072	0.00437841249495925	0.211778674833906	-0.147239643589755	0.279160234545414	-0.00832446055338405	0.374495271988357	-0.0868062474063074	0.268687059777838	0.121989406374606	0.228970971539356	0.00575991947952228	0.126465734559599	0.0431197219029685	0.0928687521612575	0.13705112787867	0.0443078933583115	0.062004216610512	0.0392515069754797	-0.00194330391143772	-0.0586661969536904	0.0376727551749407	-0.0946145198704183	0.120217721024626	-0.143196572358732	0.0428902105138374	-0.143612210498163	-0.00967660711781075	-0.239283078961192	0.0253847276297677	-0.297881664322277	0.130906032547215	438.574422201664
51713L	Ml	-0.304667077437363	-0.174392805868788	-0.251230809189348	0.00122219346796911	-0.156735239956498	-0.177288517925298	-0.0778921695212201	0.0018322792730407	0.0126615492811151	-0.166874582714273	0.114705940385767	0.0128615322559222	0.194053427940151	-0.149622090101777	0.274208262027912	0.00121053602896583	0.380682122927086	-0.0954087306313375	0.264637018120585	0.126720332517969	0.213683764682577	0.00839534407967871	0.142022606653787	0.0399397096890876	0.0978699296847131	0.134788803601937	0.0366606457707993	0.0719699216497457	0.0236203749192331	-0.00229457260799808	-0.0483856099371622	0.0317928130786167	-0.0889429030052267	0.119378199526363	-0.145079596863476	0.0572588743751663	-0.15339888962554	-0.0137605728434402	-0.232927848386413	0.0373993974972918	-0.295545498471481	0.134871935651159	390.433824647112
54419L	Ml	-0.312694925246916	-0.170857172045289	-0.244652877886252	-0.00163262492267681	-0.170244712223169	-0.176780968775892	-0.0653751863141809	0.00165397847289626	0.0147050848959397	-0.173381707406392	0.11102966354181	0.0077427860544547	0.205089927718094	-0.155651399234645	0.27913286018196	-0.000562391151986031	0.383673266377101	-0.115337985162006	0.251106982737791	0.129858005572374	0.204748359963609	0.0208208126830223	0.141628387078823	0.0453169909958731	0.0826857163681541	0.155212903105977	0.0328253134083609	0.080271276977751	0.0285477556622852	0.00335234701571405	-0.043188675938944	0.033382747104474	-0.0934393693716378	0.134910814894572	-0.148566476471777	0.0371417707378988	-0.167521246164129	-0.0144611577896215	-0.219530207178314	0.024475680035641	-0.269959641138609	0.134525292837861	352.012716220526
54423L	Ml	-0.304456691280576	-0.183234257835638	-0.249521360887283	-0.0100569757873265	-0.152443540558252	-0.176160377597104	-0.0821946682364529	-0.000959991223990752	0.012667670155945	-0.169936622347679	0.115679101653825	0.0121761082442201	0.19104276956704	-0.146413135729141	0.278712026290021	-0.00519417816362273	0.36925847331033	-0.102144341981161	0.257796410572473	0.113903826654321	0.224374654865444	0.0135487671108503	0.146626365692381	0.0525563445700046	0.103929491788073	0.140255784185713	0.0316974238480488	0.0788410949992166	0.0344658680601631	-0.00113936565584669	-0.0558020275127706	0.0543435716818729	-0.0990175849749747	0.126439033715178	-0.158725584618905	0.0485566330862411	-0.157304735586587	-0.0212356366913535	-0.231970005221609	0.0337333114310365	-0.274814056926337	0.142120407334212	389.662735733156
54924L	Ml	-0.302123697792547	-0.172500193822268	-0.256553112315231	0.0100836802708058	-0.161369094520572	-0.177500369849857	-0.0812246524858839	0.00717046228511513	0.00864754345131345	-0.180319454187201	0.123476304093364	0.0143930910725598	0.197730894725231	-0.154247877989001	0.304316146882822	0.0246409352149903	0.36592799976189	-0.106551444546217	0.255499485107859	0.123801931400982	0.211292516265734	0.0208918967202526	0.145296777224031	0.0485811822192125	0.0802267950428689	0.129388755365723	0.0390452272715466	0.0503554451879806	0.0301557908394835	-0.00531137583458855	-0.054183510520299	0.0359585891988562	-0.100672861969707	0.116454793278101	-0.149638888103542	0.0481652930352369	-0.150618028449903	-0.0102772572700588	-0.23486788826784	0.0363127961117613	-0.270363746240624	0.140509122137612	376.890157043389
61270L	Ml	-0.305995435781176	-0.180809699784058	-0.249033612883779	0.00448339940686059	-0.153106613782377	-0.18485595494477	-0.0659600320345548	0.0108916740199869	0.0134620035140887	-0.176674379728439	0.114938344466502	0.012530779204948	0.203246248754546	-0.160626135946917	0.277550690143263	-0.000573079574380474	0.367922863473454	-0.0984629679807625	0.259266259922811	0.118640490729544	0.223150553647	0.00927127823480898	0.130218781742314	0.045970206960353	0.0798214123536345	0.142900376536315	0.0376063625570323	0.0732644472419741	0.0307686101487731	0.000178410208138805	-0.0533525232915662	0.0536292290995881	-0.0909486517815291	0.120474637261004	-0.14958483957732	0.050263479162021	-0.156588862084115	-0.0181267258480557	-0.229145139689888	0.0404327728188249	-0.284236419817116	0.137197762923013	426.045492764284
64499L	Ml	-0.300759425319951	-0.178201524286506	-0.248311431935541	0.000303586686256761	-0.148184853220402	-0.168960033720556	-0.0841694543560519	0.0127854382802873	0.0166652278448884	-0.165841216869281	0.113663879788142	0.016061892096845	0.204231222917442	-0.151556328769343	0.296326522004772	0.00167471692413744	0.373249791472078	-0.110374177495722	0.256213825872403	0.125965449114429	0.223296702151577	0.000841209395214239	0.132622086969827	0.0458163018455172	0.087956751573394	0.136743067410405	0.0339883886586275	0.0713010167076067	0.0303230767674255	-0.00443161209508245	-0.0601679566296616	0.0382074654738901	-0.106631698123333	0.121927922438706	-0.154669875325487	0.0404481359594957	-0.160121930700102	-0.0118561642587183	-0.232945752811849	0.046273572169961	-0.272575097598194	0.132871282992456	425.752107619982
65221L	Ml	-0.295012807594057	-0.179232067995935	-0.239343512054542	-0.00650235548086102	-0.152164655635723	-0.178430139921417	-0.0743995808534118	0.00918869238335791	0.0153151732575886	-0.177472400741925	0.0980351576209847	0.00771997865534398	0.194990597522886	-0.156752298011782	0.277925033759486	-0.0134080848395094	0.381884656817344	-0.111343994794694	0.262336542157821	0.124403518048323	0.228536479921418	0.00599800754707324	0.137056938405492	0.0694808322111398	0.0849434054685538	0.13817482156792	0.031148866844548	0.0713486291109795	0.0290770086053162	0.002380084971544	-0.0598245630772051	0.0462129352767906	-0.109551103459578	0.129672270876253	-0.143662231347297	0.0604984480207322	-0.155589150404323	-0.00605574553053986	-0.232180361920645	0.0354045281205385	-0.279521894034656	0.128714340526669	406.66085085615
65540L	Ml	-0.305860589017703	-0.16574115377966	-0.258269314386752	-0.00285249423214961	-0.157860869793257	-0.170699340522853	-0.0797054227355091	0.00625819243416296	0.0232591475463342	-0.163833660922122	0.113629155619894	0.0114992840028708	0.203146128596866	-0.137689627124172	0.295361178203364	0.00871172391674236	0.372140532831499	-0.092854762710975	0.262137613824748	0.110700299130261	0.220640448780218	0.0039001308559427	0.140364133280345	0.0471298036748755	0.091971052401584	0.12149410889874	0.03576320391359	0.0548905693680015	0.0297096911510257	-0.0011999318164409	-0.0505595940974674	0.0420377222908347	-0.0968450798526123	0.121369614296284	-0.154995913526002	0.0473881585567235	-0.158024517511694	-0.0181648884173526	-0.244040919211062	0.0392214980202045	-0.281960066017413	0.138434754080085	414.538412258858
69538L	Ml	-0.278490195237751	-0.203138215660268	-0.24978638997147	0.0000209435585563659	-0.144100748495724	-0.191179568958031	-0.0797702857293522	0.0150145962126344	0.0205180666552865	-0.187141734793725	0.106746594359794	0.0219682867409355	0.201499732681033	-0.17472522460472	0.287861935514365	0.00967616713163399	0.371224564797742	-0.12672671367822	0.245839802712429	0.124612794827705	0.213877260499311	0.00366688153007706	0.131194628363487	0.0496460408274888	0.0755369416267391	0.15066975612263	0.0293657452442842	0.0898666857376336	0.0219075278047548	-0.00610050131644195	-0.0607781304413889	0.0426321431918157	-0.105432289252483	0.138269473010113	-0.145952250222741	0.0529149031409606	-0.161878320931404	-0.0102966666242022	-0.230919039476138	0.0413182099634393	-0.248465150500772	0.159031743639988	365.941577434484
69558L	Ml	-0.314926439312073	-0.15393804734828	-0.238984512195756	-0.00564773207314261	-0.179423362502525	-0.169286397890901	-0.0698573146813027	-0.00372587355081118	0.00713459475888065	-0.166214506455396	0.133035316920824	0.0179338367102627	0.191435355764835	-0.160458827693716	0.283181736863357	-0.00102681122270877	0.362241141971293	-0.104005199714429	0.260337758568218	0.122476186653754	0.227679749109686	0.0205966878544055	0.152786479179486	0.0487395938838341	0.0739739399093201	0.154142482741166	0.043165453732405	0.0769846911432166	0.0369153778848546	-0.00449558382864202	-0.0474470569106018	0.0293452502699039	-0.107661176147573	0.118443219134034	-0.137716715581583	0.0511429964949548	-0.144735821330951	-0.00795068351872536	-0.224356436998632	0.0230715743888835	-0.306778069002161	0.113873144022332	404.564786735903
71127L	Ml	-0.30951640752197	-0.174258298291914	-0.247152712539549	0.00713791682343546	-0.162883173443393	-0.170596059187076	-0.0702609918603564	0.00295191098420164	0.0191450110707631	-0.16472809138227	0.111764038033078	0.0063001818907337	0.208755804692762	-0.158913043965342	0.303759145572141	-0.000568178374756782	0.381181760331289	-0.0998804656839416	0.251804445471449	0.116199082350472	0.217932887549466	0.00782313881593451	0.127406410854783	0.0566902878994411	0.0700197285223361	0.135597312389656	0.036549736571709	0.0726971968052109	0.0257617768150206	-0.000491208618897036	-0.0572104675997333	0.0457881543942523	-0.10210983430106	0.109430905501119	-0.145653839469567	0.0491492980940324	-0.156351308984859	-0.0139336312148533	-0.229203223514328	0.034789454279227	-0.273738786249985	0.138814136491336	396.203290772613
72400L	Ml	-0.303996355914273	-0.175540972735131	-0.250206109274921	-0.00583783584851348	-0.1575406158256	-0.180236576718608	-0.0836108415196006	0.00321788350122538	0.00793998418729977	-0.163084466519384	0.110705427853498	0.0105851150757774	0.194156468234882	-0.156811621908702	0.284525904183129	0.00688007524497885	0.37444445904126	-0.107340233762332	0.267003194651655	0.114551858311234	0.219827477863838	0.01727125014368	0.133743167338384	0.0632468056171248	0.0983133973927187	0.140945217592654	0.0412844206435595	0.075333211400731	0.035815320388038	-0.0051814828747532	-0.060680214054629	0.0366266003425307	-0.101123513454924	0.110886848144131	-0.143082657992512	0.0555817612956996	-0.153100481985987	-0.0118085160390386	-0.240655167524828	0.044976198772582	-0.273763264230985	0.12573888096411	367.380560441725
74260L	Ml	-0.308085793253769	-0.16834305842533	-0.242590353607453	0.000524052453355651	-0.157647201982033	-0.178440416625615	-0.0675143552657857	0.00885583618514074	0.0199685343695852	-0.170318746750396	0.120933164432518	0.0237552507636154	0.200563870628244	-0.157311267268404	0.288554890786684	0.00452194248967998	0.377157300276793	-0.100381528512427	0.258718179088889	0.107060366941653	0.222570158467145	0.0126423603055481	0.134123232543883	0.0585501109187385	0.0841047886241612	0.134571637411246	0.029301700821394	0.0622491430223537	0.0237307763797717	-0.00395317124182492	-0.0549646352257789	0.0360149750605532	-0.109635455432206	0.117551018783665	-0.151506497207302	0.046701315273642	-0.156437917179105	-0.0118626097406878	-0.231946124913662	0.0355329470394617	-0.27939826235198	0.142079841916029	391.712601156463
77535L	Ml	-0.30509389180797	-0.189397348235027	-0.237504109412529	0.00985230748834907	-0.15223161043197	-0.195353188559815	-0.0747845233101907	0.00736111526452258	0.0221037639370181	-0.186606685721759	0.115356439452985	0.00998787532473614	0.200296023353479	-0.164805718884831	0.286308102115569	0.000650256957050902	0.372184534596027	-0.102984072296367	0.242033596744901	0.120884853136648	0.216957992554436	0.00936989583605706	0.131944771323552	0.0496237884424932	0.0696628054502222	0.14530624752687	0.0279865397579859	0.0753776773204231	0.0330198494720427	-0.00536296564097812	-0.0519873156711726	0.0348978023073625	-0.101929861624895	0.134270722090053	-0.148162657364077	0.0588437980444678	-0.147298202314295	-0.0045317679972064	-0.22295973811495	0.0442259410320372	-0.275902508706167	0.148389466564918	396.176608044827
79507L	Ml	-0.318826528106548	-0.174399888425025	-0.25563448466795	-0.000107003681748403	-0.16463185820617	-0.180697391415039	-0.072831602191908	0.00230359227757474	0.0205094812998531	-0.175319342302224	0.117018551214044	0.0136087782877047	0.202267498335895	-0.140740342479764	0.284505026192262	0.00884665749138475	0.369818576081172	-0.0996963264638452	0.258544536860413	0.11624324615791	0.211555535094966	0.0111396934168096	0.14221404941543	0.0515458123411499	0.100740893337859	0.130204082193662	0.0399053703604664	0.0746272879456085	0.0243553319899616	0.000130129092960287	-0.0562091222671447	0.0446151771104803	-0.0911318099535011	0.113276101897063	-0.145737951151407	0.0503569783736461	-0.156911943864319	-0.0155542866176165	-0.238709427377763	0.0395572194186268	-0.270810122395611	0.130059825380682	374.40479748656
83922L	Ml	-0.301968957096059	-0.168514123099602	-0.248900590075635	0.0106610219859143	-0.163727982646007	-0.182145173038194	-0.0845033625864568	-0.006794506721382	0.0096621235827036	-0.173233792143036	0.114344939392996	0.0111994800669257	0.203331136719433	-0.155484676893916	0.303482465340793	0.0157102813687804	0.378955326953034	-0.0893881802924463	0.25379600285757	0.124757551837629	0.218658958609596	0.00101317412174449	0.127883523231867	0.0508182181774636	0.0843841754501909	0.139396483902913	0.0283403745812279	0.069026243244827	0.0328520934727379	-0.0189188670083441	-0.0632120314144051	0.0332138704131561	-0.101530480143887	0.122054288120461	-0.147114321120034	0.0496322916240846	-0.15645250881001	-0.0208837117244733	-0.234834881096719	0.0399488451289778	-0.25344600520294	0.147931280928514	386.687519963133
86576L	Ml	-0.318392580977022	-0.169046447086655	-0.251746267038831	0.00811710837473173	-0.169933140724667	-0.176169178315085	-0.0683851644068423	0.00589628906106928	0.00739335870645101	-0.171613373532902	0.117829604324387	0.00154529753712235	0.195782094197911	-0.155332105179967	0.298029008464914	0.0217176066782386	0.379303628195181	-0.0863636005030948	0.243813177010349	0.118380348001551	0.215776682202877	0.010194632466448	0.134669860917043	0.044584659602815	0.0850134515621913	0.126607964941148	0.04428138341143	0.0725468910700525	0.037684422377828	-0.00717756094149107	-0.0501434932149783	0.0389700734254959	-0.0909215290486981	0.112080062517425	-0.142707218633738	0.0463113658072459	-0.15140594178869	-0.0184637561935307	-0.228181420705941	0.0394059232224963	-0.287759914831161	0.137807799046884	397.724719348637
88687LL	Ml	-0.292858574066608	-0.180743770608574	-0.261128231304974	-0.00192258550073317	-0.146835601036151	-0.185950586644297	-0.0725033957962551	0.00539738412896113	0.0193574301090312	-0.177822989889936	0.118643714014196	0.00422229548921324	0.191670778691671	-0.155856121101348	0.276015290307612	0.00140850742705502	0.370866755906319	-0.0975836220868381	0.263332660473316	0.119960149451199	0.217437639482191	0.0147350170232404	0.137192489358164	0.0513469123783827	0.0976471929673288	0.125884237252615	0.0344953551951235	0.0886912482400727	0.0336957213542753	-0.012436924164343	-0.0571529423078085	0.041402086996123	-0.0993870639491609	0.118839045301053	-0.154732900026338	0.0645281696082468	-0.162848091238992	-0.00545445882837075	-0.23988036476173	0.042298885326254	-0.273027863371212	0.139057120202026	356.542524011613
96035L	Ml	-0.312104816780635	-0.1656759153555	-0.246752452129296	-0.00418569539237931	-0.165096394556025	-0.16419602914496	-0.0757495267221781	-0.000665810011725421	0.00534617089311529	-0.154138017821132	0.118849061614185	0.00925063623181069	0.195765203562458	-0.146753981533998	0.305446614394647	0.00969260988561395	0.375756871728232	-0.0941493155305427	0.252064508754101	0.121569820541935	0.231514815107165	0.0012480148973755	0.132967618854686	0.0499761499671251	0.0788575527232081	0.144199644052524	0.0341074176189421	0.050383124292283	0.0394597208494886	-0.0128518954719847	-0.0549110149798997	0.0384303210408694	-0.0993776308080486	0.122503498940906	-0.147046255551377	0.0372112339040631	-0.153323905910049	-0.0182277624033525	-0.234814170080641	0.0363549196719924	-0.280959388582086	0.14002444923908	457.635434026027
96036L	Ml	-0.305007766133192	-0.181785645788821	-0.243995589235926	0.00215494774383381	-0.163617885955413	-0.163451990536738	-0.0612416112176674	0.00591047395399654	0.0189314325078783	-0.171242611197153	0.128691914537025	0.0234112919169078	0.194919163707594	-0.158112122680504	0.29243431106957	-0.00255064856682347	0.36221967910123	-0.112451391262125	0.262196988035212	0.120541921958671	0.216354934540468	0.0103325176723171	0.136319384089368	0.0625932210135297	0.0683827173446456	0.144719714995788	0.0368671346641286	0.0620164568843027	0.0310394219027628	-0.00725666610621183	-0.0514228009993168	0.0381187192772039	-0.107722976423965	0.124662746439897	-0.139079234418871	0.0511991024856557	-0.149569749486738	-0.0202975861599455	-0.23405990810446	0.0412965659549392	-0.292639559524339	0.130190982001279	432.842982638101
96983L	Ml	-0.31929228190702	-0.185243398938215	-0.241853390217248	-0.00312892059550366	-0.157433821955267	-0.190286178156612	-0.0666457668455094	0.000165261530300267	0.0150252717447551	-0.184344942265868	0.119241753028121	0.00905568804378681	0.200650307750299	-0.161981562697767	0.267718107183663	0.00106038874462153	0.364116277311658	-0.107672695453268	0.256962912301964	0.141049983144914	0.210750966137086	0.0188510068584177	0.139989188561795	0.0525843745876799	0.0761298762452275	0.1511345577358	0.0374111967780587	0.0587428402129246	0.0251644002960152	-0.00620348199045052	-0.0403087919794079	0.0330219842524634	-0.0988248486807461	0.134363045303066	-0.140643037826076	0.0634552468991797	-0.147409110790815	-0.00676378556656755	-0.226492497248116	0.0402982287690964	-0.27425670988844	0.141842359582006	371.423644655969
103440L	Ml	-0.294721720095556	-0.167536298822446	-0.246510967256771	-0.0083089467980497	-0.161188944178857	-0.188385699324681	-0.0741164244958587	0.00438658986179804	0.00359173644496687	-0.168934974810323	0.12193343146552	0.0233094866964734	0.197667706703247	-0.157317040796441	0.29167144929793	-0.000187202919650842	0.370152131688596	-0.10611426011221	0.265324815656066	0.118486424344251	0.224011142686486	0.00539005061988936	0.135846478538659	0.0722241061973301	0.0886911222696092	0.136775049720101	0.0350596690987413	0.0686166602656686	0.0176721002432036	-0.00215732834008152	-0.0569486826811389	0.0390822147401024	-0.0963821318608055	0.135305995605658	-0.156049213654622	0.0475775249160503	-0.167122675269811	-0.0084006655327838	-0.232171918362303	0.0334277825044043	-0.266409106237307	0.122760531984943	417.218111281081
105523L	Ml	-0.301348757137832	-0.178780936610222	-0.256923994219641	0.00862194771905073	-0.155212966891627	-0.17063348107015	-0.0796999593773886	0.00664935586295118	0.0178180479287145	-0.159470313369737	0.123797574026323	0.013060731153525	0.203989412246381	-0.144102951479533	0.283405340029414	-0.00177255022862874	0.381770771446176	-0.102428706740228	0.257021714347273	0.112385764536777	0.216457578379714	0.0125215383850225	0.137518414445586	0.0608770744701178	0.0815942763347681	0.122736796177566	0.0400893394690578	0.0554487191479403	0.0344617169955768	-0.0159752152990364	-0.0534304070396682	0.0395445946506464	-0.10607423794922	0.120805046084238	-0.147281145667016	0.0508305660381119	-0.15052711836086	-0.0175977364818854	-0.24320585884641	0.0564380991763498	-0.284219740159323	0.130841657877127	369.986872353987
109060L	Ml	-0.292282428879828	-0.180594566710894	-0.233217334584307	-0.00291063180072506	-0.149657677417258	-0.190832294354438	-0.0751664239863927	-0.00152920814618035	0.0216933777944491	-0.188644944726317	0.114069014836995	0.0150902409176901	0.1979150188083	-0.178116274262374	0.291202242926767	0.00956396890095036	0.371245583222611	-0.119562748400771	0.252650267600703	0.117160398061724	0.210202984668289	0.0207997556853378	0.124730247044652	0.0612568175643451	0.0681205680970159	0.15699283605538	0.0279667622357732	0.0662081477495965	0.0266037806827633	-0.000853666874886859	-0.0585386552638852	0.0342928808036807	-0.113258680290963	0.143495374899402	-0.139787167195884	0.0481788304876039	-0.149781694498275	-0.00868933204169783	-0.221926810083495	0.0326055335637299	-0.272782975718031	0.166088882628844	374.920817036903
109327L	Ml	-0.302886992888481	-0.175467017555309	-0.256925317579187	-0.0148897710574035	-0.173189151813326	-0.178450114519525	-0.0924168250344098	-0.00607259219260392	0.00176842134350509	-0.170972991083707	0.111149559002274	-0.000406264783992725	0.184549643002594	-0.141925852289595	0.269474267326633	-0.00523014943755293	0.363135385129899	-0.0771606568626131	0.287274825948403	0.128710016584607	0.228155395238725	0.0157723317629311	0.158662837549267	0.0568067623678246	0.0966556337117236	0.145241479782814	0.0463242645226427	0.0669529707827883	0.0317414176749431	-0.00712960716122267	-0.0459542238608939	0.0381178270569074	-0.0920885291112164	0.12324189204717	-0.148103420543561	0.0494434200207229	-0.176891403673117	-0.0133860443807336	-0.226027698084435	0.0300779974434381	-0.264408087861982	0.136726363475057	390.725210955462
118673L	Ml	-0.3085216416326	-0.175003112510362	-0.249816842011518	0.00174882140896625	-0.158123067159411	-0.190336763907355	-0.0615785963639154	0.00206187895764055	0.0140972477039871	-0.181758021877314	0.124155152910771	0.0158460035066402	0.194451694377987	-0.167894476943145	0.285421104361221	0.00842777072134716	0.364524046366998	-0.116253439806013	0.246656162814024	0.132621366445502	0.2129364341171	0.0174103407203976	0.138146182455259	0.058694156552744	0.0667563626634624	0.153710340932714	0.041445554630594	0.0679790391540452	0.0324359704469314	-0.00719558062200333	-0.0476527064402916	0.0395335459430349	-0.108392528047684	0.126354863404493	-0.139042896469697	0.0433768318199995	-0.150606325866663	-0.0210126047146138	-0.227770941115496	0.0444950919483307	-0.269520367741059	0.147193948864946	372.305046459281
119354L	Ml	-0.296527958496267	-0.174477161528628	-0.249859886395816	0.0104392757653492	-0.153748048154513	-0.181355608037489	-0.0789911595000474	0.010605599651426	0.0171010177854156	-0.176509510687525	0.0942493650650489	0.00613407097920808	0.18796341304327	-0.157624014624666	0.325699277330288	0.0319775952277107	0.361090527775323	-0.11062399351006	0.264830943210975	0.146626683517387	0.222888774685237	0.00158543276950632	0.129256979913188	0.0459552920936206	0.0776868528504113	0.123172215705142	0.0239357224932544	0.0645346799575413	0.026331446254848	-0.0103254903347887	-0.0509573067332967	0.034077912926371	-0.100173694368476	0.115956178996624	-0.151591369873811	0.0503225719535646	-0.156208599187958	-0.0198549084995515	-0.226503764271666	0.0315888435509471	-0.266472533425412	0.157794334128316	428.727130446573
122003L	Ml	-0.295297776856356	-0.207084650634898	-0.247662452809614	0.00557024153974273	-0.156410098038873	-0.203170714072369	-0.0750797161235053	0.0132108021099319	0.0189546219948918	-0.195205407325913	0.120545200139412	0.017751299637327	0.212393464944958	-0.171038966246791	0.260740436772199	0.0104517088122105	0.364141088844734	-0.128675072352276	0.230861127919183	0.126581609076568	0.211396514084329	0.0192270485452509	0.129969741545357	0.061416951979041	0.0692149784554903	0.148525300447582	0.0428503738609426	0.0518691719714694	0.042801017473134	0.000639580163095004	-0.0504197993043348	0.0472105789219088	-0.0921754480726682	0.142070397211928	-0.142477005596962	0.0569354465413758	-0.147517573777599	-0.000481862046993017	-0.22892427657972	0.041766372872509	-0.267904418874998	0.162430162849305	355.19424598514
126147L	Ml	-0.315030267984031	-0.150500537295541	-0.258018277115078	-0.00424029059916753	-0.177057672739995	-0.172199866256512	-0.0782575594975178	-0.00104794915700383	0.000330610187644008	-0.169064010416211	0.118030833573462	0.00268289184736386	0.198365050373228	-0.146377378663752	0.264697735220459	0.00716602669634784	0.380542417589604	-0.0698143484208035	0.285208260598296	0.10258135323444	0.233111332534038	0.0298056298704518	0.151678206701073	0.0604614365472293	0.0903983847107359	0.129631894471435	0.0453707943501031	0.0548454320107294	0.0283407350739924	-0.00487558330230995	-0.0532209090299017	0.0305111262310338	-0.0985669073813531	0.119030315617316	-0.143455003411983	0.0395317651004176	-0.16307177995325	-0.0131682791843816	-0.235353908237092	0.0272616798781254	-0.274042075562434	0.127778691790798	424.324112419919
136903LL	Ml	-0.318022399772752	-0.171958979773882	-0.248052304590474	-0.00190858905803982	-0.165799639484636	-0.183970149549945	-0.0694297438123167	-0.00105521060120053	0.0208719925232544	-0.164824012115059	0.119724437435179	0.00232525274616876	0.207551704696718	-0.145664488263889	0.279942899478252	0.000725499696156566	0.357850901457898	-0.0893706486283328	0.262740364947914	0.121726661571753	0.224832354645124	0.00652878045944398	0.133381831705079	0.054711232817452	0.0869327548714957	0.139229465724481	0.0389012897836867	0.0635264156132284	0.0329999836630574	-0.00208297607833826	-0.0454832081461566	0.0302319483381347	-0.0970418703269157	0.127919379183083	-0.142503388214336	0.0469424713634441	-0.161448753289879	-0.0106580094859029	-0.2371770820252	0.0347606248579912	-0.280772125544989	0.14286533118325	381.111282336025
190188L	Ml	-0.309410302602359	-0.169544799937635	-0.230732612552658	0.0103584528454517	-0.155381285823607	-0.171453326060581	-0.0765966484197043	0.00847041980955862	0.0169506369702631	-0.169297717686557	0.112556356834773	0.00523573672499512	0.190319105741091	-0.153061249508184	0.331294306345882	0.0325964332107516	0.376319371603076	-0.0983374259763329	0.24927679352809	0.113643809314526	0.229802202811182	-0.00241579430444907	0.127807678139007	0.0416482429993617	0.0578854345999268	0.1167410437646	0.0281330300137516	0.0602519976873556	0.0375442806690855	-0.0157688941376779	-0.0638563561041119	0.0469557142706934	-0.105033816720847	0.113113682865133	-0.149043612825622	0.059936514458008	-0.14425021169644	-0.0164909459350353	-0.229955669804478	0.0523865761642257	-0.293628680706305	0.135031529431794	432.256317258087
196704L	Ml	-0.291879315583072	-0.197710539441344	-0.238173402503577	0.00400561865527153	-0.14390319764715	-0.200537768783278	-0.0825222952184582	0.00964296064385436	0.0141217561549525	-0.189399573805436	0.110575721647787	0.0173061737615971	0.19608013539749	-0.174262970003364	0.267198002149645	0.0042026060909254	0.367551682253493	-0.114019282911582	0.265717975145186	0.130448387709549	0.210325170175516	0.0119092745104507	0.135488882420908	0.0535949547581294	0.0927652423640341	0.148049173082781	0.0351720099774906	0.0696937150837175	0.0117320826353312	0.00660570506208573	-0.0571729043927574	0.0379014381544333	-0.0977757350770716	0.143185081105615	-0.142153229233242	0.0682179185830698	-0.157154151695205	-0.00243854530450012	-0.223527276629274	0.0317027406632949	-0.272467152342033	0.141902932384725	373.610823744505
202858L	Ml	-0.289660500173345	-0.178507436281134	-0.243159263378542	0.00874918533204291	-0.154985242688946	-0.188346659817696	-0.0765422201979619	0.0127718844260701	0.0215515733963605	-0.192631975556751	0.108064240578294	0.0132485075714265	0.209983702174582	-0.168992709270947	0.281999782863136	0.00906926144746486	0.389993194698605	-0.108506357657583	0.240938498870091	0.11530266886363	0.206854225272257	0.0131257014343698	0.133469910387548	0.0508799415987071	0.0863576514354753	0.141796234215383	0.0277594752444115	0.0669491125606097	0.0215467183014301	-0.000304714593203738	-0.0515493986093229	0.0426339913275381	-0.0908855067985864	0.133128887455057	-0.157386709079571	0.0561122493362534	-0.170948710496116	-0.0029484685120883	-0.225796681705039	0.0416246018151858	-0.267604740094764	0.13484609430566	386.029729918503
206525L	Ml	-0.313704137291378	-0.171179930589819	-0.245213127955573	-0.0066259173391034	-0.160058418773566	-0.180471344886591	-0.0780089751789796	-0.00866057183513338	0.00452453569431235	-0.171146880754873	0.118568655916095	0.00159256070550555	0.186861624713388	-0.143003722691148	0.292339079991034	0.00886926899931085	0.37080123025583	-0.0918956996805874	0.270648149849091	0.125016521034768	0.216808407905087	0.00899157730218662	0.135416109798145	0.052427315802445	0.0802951024374928	0.137836477395671	0.0454563547794596	0.0749840885178555	0.0386263074779647	-0.0053179028299408	-0.0516937447212675	0.0310129604873579	-0.102234302101255	0.116550945593432	-0.138897859031786	0.0376479228205759	-0.148742655389268	-0.0175891065199982	-0.245145097579474	0.0711484010532405	-0.276647240795351	0.129813037414845	437.749330314138
15570L	Mm	-0.313364531739472	-0.202638568956546	-0.241263241243106	0.00719223675934763	-0.157478453932544	-0.190816884405767	-0.070878572831409	0.000667276997800701	0.00611291066017222	-0.180636781647644	0.105315205145464	0.00972226411349393	0.183955662714336	-0.16391121057288	0.262838502694866	0.0067658211259671	0.344946383686723	-0.106600761742365	0.264237348763552	0.131674461729877	0.242821073660911	0.0295334210559385	0.14705950544905	0.061620223485624	0.0832285463285961	0.144551367911151	0.0407545296792807	0.0526580918191131	0.0397486678712266	-0.00734433812797699	-0.038441944799577	0.0465700541240382	-0.0978666670137885	0.134951719428254	-0.136485855376533	0.0534342974989669	-0.154726339768471	-0.00841471414640744	-0.222804729289914	0.0441247103826983	-0.287708000659358	0.136897313167313	403.967348987043
24002L	Mm	-0.313687605278997	-0.1726077068224	-0.249114041567616	-0.00719858774907904	-0.180213737073882	-0.188943145099788	-0.0664724044505069	-0.0031370317798986	0.00510378258373403	-0.189261892109757	0.126878090832194	0.0111013614234116	0.181200457828541	-0.16261075343814	0.316962678206942	0.00884237747029241	0.355104730901837	-0.110636387162446	0.239347575698215	0.131906812758477	0.208339316174885	0.0342298748945676	0.13983339832292	0.0492795238263529	0.0706226229690985	0.154492929879621	0.0343902580585868	0.0633879181725137	0.0373974343101104	0.00109160461192424	-0.0376505347819382	0.0387002049255228	-0.0989777097351924	0.133029507109786	-0.133117025679241	0.0444143328281028	-0.140079875043243	-0.00947463651071301	-0.209226902005516	0.0402198551380421	-0.286640510270933	0.133173837633607	434.346690581438
33722L	Mm	-0.306793608937594	-0.178279973221554	-0.251446141515544	0.0164397287363601	-0.156544267097895	-0.185286709988919	-0.0677668010379788	0.0030729970440272	0.0113148515837694	-0.1817905724173	0.105083181099112	0.00995040351288754	0.183440894054041	-0.169572133443555	0.294236180173715	0.0162786909150268	0.360490276749692	-0.113264366578858	0.257891407199537	0.125451051243492	0.21548931375292	0.0165923913254973	0.13366001898246	0.0599207066568238	0.0841631016341646	0.145594425827563	0.0472239857701483	0.0564969355342663	0.0346469196534132	0.00863000708501256	-0.043441734948335	0.0443339589528058	-0.0945196313262474	0.121659138174722	-0.130939871872569	0.0488962862287201	-0.140144842576339	-0.00392906422540962	-0.228362890208792	0.0466979094145825	-0.307680341131678	0.112108189223801	372.186077373236
36824L	Mm	-0.27845163336588	-0.203555643789062	-0.248747394783467	0.00773762074716973	-0.143500084742592	-0.205515288560942	-0.0756831818393049	0.0161140243386652	0.0168198877829955	-0.187032975564659	0.107607878070392	0.0144125694278737	0.182228936146704	-0.165947268097992	0.278220579528744	-0.00516606555416924	0.347451584657125	-0.111761133065859	0.269947230532459	0.119518198211176	0.219585743656232	0.0123625412677065	0.145494111684912	0.065452137351021	0.0967212043925031	0.154320351817169	0.0284605313346738	0.0649560068661487	0.0134890160237458	0.0063200907523662	-0.0452985546781077	0.0442735561417577	-0.101678990479587	0.138175950827878	-0.136999964131548	0.0565673893859895	-0.162152266964666	0.00298449071915297	-0.218343929772243	0.028300691859518	-0.295170703053094	0.147482754919092	394.184631625237
39748LL	Mm	-0.287319278571955	-0.191666009641772	-0.250760674383378	0.00204241000413764	-0.159312884185523	-0.186742599101653	-0.0733394585724063	-0.00606992431204736	0.0174171349275091	-0.174836822742278	0.122074766122964	0.0117799072812248	0.197047286806482	-0.161035890104857	0.261659938778604	-0.0106068567312395	0.35968718412543	-0.0988307445609574	0.256648995350819	0.117349295987569	0.222347476775748	0.0151804820467426	0.14686490298682	0.0462944472199044	0.0861964275134357	0.146353682349314	0.0428605183011186	0.0834276058505312	0.025911422735055	-0.007438845838731	-0.0465106824458846	0.0379306092201885	-0.0896954955602109	0.126797327599044	-0.135409200828515	0.0643790182060989	-0.140668641511555	-0.00663067339571516	-0.244122934740513	0.0677535019302979	-0.311576803624046	0.124570078734195	411.901398279688
40829L	Mm	-0.311188024699528	-0.180025243757114	-0.25418424923615	0.0157202172523391	-0.142838143962133	-0.189417261076051	-0.0656782804668375	0.0201608131069683	0.0263571999575639	-0.179288500312698	0.115327332794237	0.0200381089424997	0.200642080373015	-0.164465032060487	0.283505653137235	0.00576159316414623	0.369003714184252	-0.115151138083759	0.227031370105456	0.118179457805897	0.220221668104316	0.0132681075334002	0.129054035758342	0.0561670303735086	0.0786562158714338	0.138971233137344	0.0477389721699697	0.0424310786808362	0.0361705012776889	-0.0011518648779594	-0.0449355931592419	0.0486667479210342	-0.0998963140784453	0.138984128487856	-0.140770064776258	0.0379699273458468	-0.145330931661126	-0.0132186094081118	-0.233246894922137	0.0491087761449112	-0.29564024677165	0.137290429679592	409.797278570526
42048L	Mm	-0.315864578357591	-0.174518736919353	-0.243799838694102	0.0138069774429981	-0.168353404134345	-0.183342661317951	-0.0616500947794564	0.00521071356309136	0.00882901882840594	-0.179099262859069	0.116847496063336	0.0143460582122507	0.197407432997252	-0.151697696521834	0.30341632486379	0.00665357586304839	0.367112218633985	-0.0888843080741844	0.245808648450807	0.128870325709161	0.228408747704429	0.000415214427381143	0.128637343430113	0.0468520007720189	0.0716142454012329	0.143745187815519	0.0250982554319142	0.055514041506418	0.0379155870258802	-0.00658846170623215	-0.0467265961519892	0.0337389835068682	-0.0974793297877697	0.122684104107812	-0.139566117889294	0.0353684088824905	-0.142792291614501	-0.0161807481515998	-0.232085984991657	0.0578480915015563	-0.28277708243044	0.135258192239612	442.026071198349
45404L	Mm	-0.305137208908932	-0.178787633218696	-0.248152387543772	0.014580173852148	-0.159780255076826	-0.177137791419103	-0.0681117077714847	0.0134728326754238	0.0197956753069042	-0.17088169157516	0.116390030431409	0.0200387475560472	0.191720084099353	-0.16016046305189	0.303618903877041	0.0218259130615952	0.376661089503808	-0.121494538194824	0.245653422445729	0.121793118974448	0.220454215997618	0.0117384340682545	0.133894823020951	0.0556515940329562	0.0774287867657271	0.131043705409022	0.0333554705326412	0.0469434443694523	0.0311972079614165	0.00240085995021432	-0.0555084027200305	0.048773892173833	-0.100931635279518	0.105155454682698	-0.143930123586708	0.0432792804056337	-0.145940211033993	-0.00370542159459965	-0.238007799231048	0.0497344272101057	-0.284669978790283	0.125735660632439	406.973615618413
45416L	Mm	-0.309235936554944	-0.153859440420651	-0.25166041594377	0.0154631725213779	-0.162012802414704	-0.163189689168046	-0.0763191233830511	0.0103323719386823	0.012853601154954	-0.161266070461413	0.115482779681793	0.00629769218382645	0.205602155319299	-0.14399631974048	0.332242690920896	0.0155977824034719	0.381635994505645	-0.0876228496471239	0.239367980047069	0.101915754270583	0.24142996196146	-0.00439308089779056	0.117495545375087	0.0489820861935952	0.0701825802876835	0.121639080892907	0.0273540885188822	0.0525927397698685	0.0433444051269874	-0.0125823288913128	-0.064303766134604	0.0442267246410559	-0.101898890778745	0.1127954859997	-0.144581438708765	0.0414023009768359	-0.148438253397549	-0.00854425563383988	-0.234512832491844	0.0426412856358702	-0.294028323091779	0.121567557432883	425.385987187211
45816L	Mm	-0.308000078067283	-0.165683178545047	-0.252159235223883	0.0206589205250378	-0.157498835734591	-0.174889100126354	-0.074771110646004	0.0232424645785908	0.0223324869713739	-0.169902639665988	0.126967166788689	0.032803459270284	0.195006800084746	-0.157521282049503	0.27496990621874	0.0139224037409802	0.373025179339593	-0.103918926678276	0.254226575033945	0.104161320714135	0.221507054423494	0.0146260273672722	0.141983072732137	0.0666400746810724	0.108733432268383	0.130290889751095	0.027504398546529	0.0414579730529291	0.0389315264161452	-0.0121689830330738	-0.0526659990293078	0.0424362214216744	-0.0882891040534708	0.108536965606361	-0.159550471023396	0.041388010904751	-0.148162337327398	-0.0146443543979067	-0.234880377351765	0.0423482355951742	-0.30921005036668	0.11621549728679	412.646395378716
46590L	Mm	-0.303810177820718	-0.181014910756337	-0.2536313857143	0.00876156885774329	-0.156647742297985	-0.172675600017026	-0.0675024835913464	0.00763870609614009	-0.0012473348847173	-0.184776390990621	0.126158948976721	0.0170132156609805	0.173901792531515	-0.155144483870604	0.31467543272011	0.023659197782257	0.350989107913614	-0.0970187466988822	0.250760253972485	0.112814361163733	0.224466182826809	0.0139801132674213	0.138022660102098	0.0663677210951449	0.0953123615645008	0.127533834671061	0.0373649366205745	0.0590382045513095	0.0413947558878635	-0.00808282284809432	-0.0476180814420908	0.0442593409100435	-0.0930037108172371	0.110523193156404	-0.148431973315071	0.0446616923770437	-0.147155381116144	-0.0147648927658715	-0.231009236370203	0.0377108159750852	-0.302988925746479	0.139515882383076	387.711478391072
50902LL	Mm	-0.302576711652819	-0.172780172432995	-0.253301821796529	0.0127223738507171	-0.154768822264397	-0.179196251945572	-0.0747906240123717	0.00926742753514328	0.0145920761113181	-0.168049219017555	0.110659938691528	0.0142267014281833	0.186024155059191	-0.15153104473781	0.286604045956493	0.0105144522688548	0.369579611488409	-0.100271027852	0.263693805604251	0.114201550645535	0.227753828901086	0.00485834094798129	0.133282276885986	0.0474011820107814	0.0908890572519309	0.138859083246108	0.0407662225894173	0.0694605385276682	0.0295205578548975	-0.00134158711409056	-0.0416953476162165	0.0408667321629548	-0.088208318138933	0.121605992640336	-0.144769702373711	0.0386878504988566	-0.152137693891416	-0.0188342406344618	-0.233730166944917	0.0507626336109458	-0.307386367703204	0.11856868436042	389.417391447666
54789L	Mm	-0.314085453681833	-0.201312870715641	-0.257327783560166	0.00228827754233343	-0.1582418829651	-0.185062680963998	-0.0597666529147488	0.0161969848172353	0.0128634249597935	-0.173405801708201	0.103818148183529	0.0124156598509455	0.189613866078082	-0.158274655684962	0.26759969912563	0.00564869041463041	0.355507719007661	-0.120300353100567	0.278780492538239	0.116434850864538	0.200035057105237	0.0324602154741614	0.138036652169065	0.0627973877132854	0.095351022097426	0.145209742992975	0.0518179613363348	0.0643364218639354	0.03921020383489	0.00389622383993404	-0.0419148097406543	0.0503677497114656	-0.0960829564652348	0.128831731535606	-0.136682048390697	0.048209189809014	-0.146359707448996	-0.0119613495237142	-0.233359128955609	0.0340342255432749	-0.288813822312854	0.127190359723745	339.095716224645
59615L	Mm	-0.294239076238588	-0.174839320211336	-0.249473523362017	0.0208205372005613	-0.173647295439858	-0.172995749384579	-0.0688975286292236	0.00652815120644835	0.0108403391133619	-0.180835702568997	0.111300328692563	0.011914962005116	0.196873064954512	-0.149851804624036	0.313248919164354	0.0269648508775645	0.36620863925023	-0.0954128595839909	0.259709166628666	0.12506145235007	0.221646533931811	0.00140789165575721	0.129338800694533	0.0372355208679178	0.0739675173357948	0.138121141753566	0.031685937947798	0.0497424591546865	0.0310800866560391	-0.00652114259726762	-0.0508546344686603	0.0318404664985378	-0.102425442075754	0.117176399321144	-0.141853383480629	0.030590872483063	-0.141069321256564	-0.00885062001046356	-0.231439020145411	0.0461408145715334	-0.292000109272963	0.145761679034702	419.242287034711
61280L	Mm	-0.298415244593996	-0.178149199513969	-0.246260109646664	0.0104675439519895	-0.159691229993874	-0.181747573300968	-0.0804469049323151	0.0139394125172838	0.0143603077703131	-0.176975719248797	0.108658184823311	0.0126282369145754	0.200005007017512	-0.156289498472596	0.290354095086091	0.00450241577640513	0.375120084104827	-0.0865234485063217	0.259744269180747	0.109676986146153	0.219847246343252	0.00471950838156433	0.133731532728088	0.0504020834522371	0.0881741215457089	0.125029907273135	0.0354223504508349	0.0659691917982385	0.030148418765791	-0.00815332665934776	-0.0521910587982612	0.0493910533749353	-0.0827041343994398	0.117929775210072	-0.144133666020492	0.0603224168333345	-0.156633649340533	-0.00366153247534499	-0.232181607406447	0.0465154036743166	-0.302908012684456	0.120006362873097	359.492631886875
64478L	Mm	-0.294764453042348	-0.187306093203929	-0.257437209761129	0.0117862996142944	-0.149756839459837	-0.185056908335637	-0.0670815929504625	0.011160238734572	0.0195325672599721	-0.175320730276129	0.107935257602951	0.0139807209544102	0.202925400684087	-0.15662781482039	0.269081333139863	0.00536160186005434	0.371152154627464	-0.111921661861052	0.255459407355349	0.114176383916627	0.217982833937412	0.0151776556706908	0.126701670391913	0.0509553946470326	0.0851192187371007	0.13936822615224	0.0406483565409431	0.0597111043126319	0.0360427963554811	0.00663707223833779	-0.0349287272954868	0.0394907334463111	-0.0878653776333636	0.11674052453061	-0.142490204548275	0.0385488143671844	-0.153059063128937	-0.00512016316344142	-0.236955748959408	0.0564374706932337	-0.308241779853286	0.141821130522346	401.987443537612
64711L	Mm	-0.293623256563038	-0.185216716582543	-0.246898654470828	0.00895572982488	-0.160612307063396	-0.185171670147771	-0.07363376461822	0.010242115710941	0.0167208213741213	-0.1763981588477	0.113974074427111	0.0104500465824166	0.202421315983758	-0.154998531812035	0.270087400041289	-0.0087917414268269	0.363129291335423	-0.0930962183192294	0.26890949460983	0.109862077820987	0.22083785685999	0.0105307739890404	0.138646495240484	0.0530355915641851	0.0899249739592643	0.146035752036415	0.0290097094158729	0.0574550560139912	0.0366358132751212	-0.00124393597743811	-0.0506787927286338	0.0455515890315053	-0.101111563125802	0.13127875869674	-0.148120050303285	0.0463172777054308	-0.141552941537317	-0.000606689907373937	-0.226091166419057	0.0417058121398083	-0.307974749692689	0.134103081904576	423.236059315321
64716L	Mm	-0.300050046096208	-0.176874263970953	-0.251633392967848	0.00265166299875295	-0.154702130308933	-0.168397445041385	-0.0668395267970459	0.0078412373885772	0.0245032032729422	-0.163527250692483	0.115016892742892	0.0156700535586727	0.197813463861735	-0.153381044233796	0.286981362189238	0.000490591676121798	0.373079279422382	-0.129060405874472	0.241330887662096	0.110029954309561	0.221717040601147	0.0134953508720115	0.134922349463811	0.058899675079766	0.0797089493882436	0.139822088729023	0.0334804381844109	0.0669884026755963	0.0372294636518963	0.00269731342332719	-0.0495578418373742	0.0481100223933922	-0.0908056302846018	0.129845578272649	-0.13326708331235	0.0404305226440232	-0.14412943144186	-0.013502167795181	-0.234195611363076	0.0401364824214238	-0.320602636031502	0.12763364116537	357.723223682647
64922L	Mm	-0.300963020955335	-0.188410147558163	-0.249489142656405	0.00595631550003242	-0.164580065501339	-0.179859021696428	-0.0737028361909747	0.00162471006148744	0.00590690521493156	-0.173734503923431	0.117719590052582	0.0157192297424893	0.18160416992347	-0.159704683663148	0.280459950487197	-0.00179354225363499	0.354446751653482	-0.10372563462182	0.282349199489574	0.129369402163085	0.22260595773645	0.0241133250112527	0.141116020816562	0.0551906525888638	0.0908222316766336	0.141501985839041	0.0440224021103307	0.0599385724017471	0.0207037423740054	0.00994925173177896	-0.0398265312729443	0.0411431726416885	-0.0927135591173361	0.124819161795334	-0.136883604957416	0.0406498237459528	-0.15240448656517	0.00118881884161711	-0.239177709399102	0.0427408897410611	-0.292015964919194	0.113322221911197	381.816211085411
67671L	Mm	-0.3025912500529	-0.188647524947564	-0.254363745911571	0.00546073426879539	-0.160444611152637	-0.177662298908458	-0.055358724094517	0.0141358136812841	0.0101624106335015	-0.171696853856033	0.123024475482147	0.0175586483934592	0.183324878812125	-0.157957132213478	0.28334251724331	0.0131282708797332	0.353710214301369	-0.105453088159683	0.256962532061915	0.124189289197242	0.210978302595671	0.0102188674791492	0.140964017389769	0.0512592714481804	0.0940229163954539	0.136359155146376	0.0478480595960884	0.058579580538919	0.0455277729147976	0.00168046122063426	-0.0399745868812662	0.0426547537566116	-0.0894648856331544	0.122576038872199	-0.148540971777758	0.0421536680915492	-0.150853031978099	-0.017319190438879	-0.241615275136763	0.0443015911894762	-0.306661014807477	0.134479944360485	387.254561287656
68750L	Mm	-0.3093056142827	-0.17747555436517	-0.240618249981807	0.00743337806287692	-0.145744870485396	-0.198450262200942	-0.0767674087807638	-0.00361178249591566	0.0210669156354921	-0.187229402760493	0.120044461044192	0.0168754761888937	0.188115571212486	-0.1660626553478	0.268886055198933	0.00117437501215676	0.348465494222534	-0.109943671153612	0.266750200881221	0.132949697442564	0.219656890144916	0.0245986502834375	0.135996931429737	0.063738937571937	0.0880454368785547	0.144358393385299	0.0365531745986311	0.0634616419339248	0.03005795588609	-0.00599048514196177	-0.0434568162916085	0.0428589079629567	-0.0865423708152154	0.118407080888122	-0.137983851966062	0.0399887110801005	-0.134133099041248	-0.00983390181165051	-0.23899749945312	0.0794143227160551	-0.310089306034867	0.123338142749222	403.295354370891
68981L	Mm	-0.312966100959525	-0.178798059647459	-0.243588422681888	0.0143325118744515	-0.16166164725905	-0.188330656580632	-0.0624733896996205	0.00939036804163526	0.00842018618570049	-0.178987739676356	0.130958495192284	0.00782179022003192	0.182806017588827	-0.159299190737358	0.281760447550579	0.00577223552966671	0.354917539140712	-0.107125012476894	0.252186423757517	0.141789363601626	0.221095398636874	0.0115885903221931	0.140149722528682	0.0561581645159538	0.0833866910255586	0.150113135817996	0.0272014413129858	0.0558212420143328	0.0417082758035214	-0.00844746524620306	-0.0443991556171739	0.038275374027178	-0.0934921991119255	0.130254581641609	-0.142538769840783	0.0414768218953101	-0.13354953161908	-0.0156443691945088	-0.225692604158253	0.0457178217693493	-0.304228817775948	0.128120492288077	399.647582847927
71110L	Mm	-0.324945700054134	-0.158493645128549	-0.245361439317923	0.00295225599610723	-0.170099422797094	-0.173305995980324	-0.0556892832072828	0.0110145436647764	0.00339591503876019	-0.167441460199369	0.124747833237086	0.0145355974109848	0.190853979796934	-0.14548016170829	0.284239955942289	-0.00262516488873442	0.360081385340563	-0.0817878234104222	0.275703592672209	0.122315533933308	0.228804402899715	0.0115815412134731	0.138860231023979	0.0514606625947333	0.0884870301064289	0.135041618425814	0.041645175466226	0.040536002279845	0.0321669470202103	0.00121595833941631	-0.0484940129897182	0.0479724538840801	-0.0942776911310238	0.124598500206483	-0.138801703436683	0.0323855269860518	-0.146008345979152	-0.0115472767395435	-0.231310832192479	0.0306470525840285	-0.31399801743891	0.114424280536134	433.364467745986
72358L	Mm	-0.302708836853784	-0.181080690166442	-0.242710894528565	0.000963187151900849	-0.159276346084653	-0.189891003223771	-0.0757023440335822	0.00188463392981181	0.0155777628791549	-0.185723540294307	0.114676088173955	0.0152181053907117	0.194670814931528	-0.165094689688149	0.266726359968485	-0.00107112913579495	0.371688588383055	-0.114964203951777	0.251953839270615	0.132615181665422	0.219438115810549	0.0198572554319526	0.138478879167671	0.0599953661076131	0.0859427573875122	0.156006709487857	0.0362099999222677	0.0582264449032242	0.0294330644965965	0.00115718022395859	-0.0515220967165303	0.0412999176445543	-0.100621650397216	0.12678115680751	-0.138086764941731	0.046013558953109	-0.14773332792726	-0.008557959462971	-0.221589020729707	0.0455526189986109	-0.284844988178359	0.14081189922698	372.351472466028
77464L	Mm	-0.308086016082288	-0.181122748363935	-0.240844636766179	0.0109657096207998	-0.162770182783893	-0.183553960009569	-0.0643961595694956	0.0137602854127018	0.0188614080853102	-0.180750467252748	0.117245560376286	0.0165658177221117	0.187524105836476	-0.170173463586889	0.291116774913659	-0.00139516303428236	0.363883884566148	-0.0947354344704212	0.252049528056874	0.128299454114041	0.223644809715262	0.00631316113345647	0.127582503239208	0.0580945418274251	0.0807695541360302	0.146266178895833	0.0289846213621405	0.0502071171382028	0.0342281580143924	-0.00169402307257387	-0.0488625531877005	0.0475126550801163	-0.098260413977207	0.133087048980027	-0.142270200003221	0.0396297767306184	-0.142215077622474	-0.0122723148951208	-0.222712108689403	0.0369446468765614	-0.295473559619926	0.138051181153639	385.639604763184
77738L	Mm	-0.313686364195919	-0.170275625833063	-0.237955690705116	0.00951706128117861	-0.158874859451186	-0.172606532435381	-0.068760716115351	0.00266429130172285	0.0197111475873359	-0.172171268913262	0.112111363188793	0.0102733740612422	0.200423922191428	-0.155038179810094	0.281364997405184	-0.00135040528427804	0.363804484880137	-0.0953225212186434	0.269750469119313	0.129430994527002	0.221617472731623	0.011991021953742	0.137651344753121	0.051157237512743	0.0910208210997103	0.138533484141713	0.032940302626824	0.0471425727811486	0.0313447853430375	-0.00291350483877325	-0.052689615302108	0.0410149437752574	-0.0943675109099593	0.116576547657014	-0.145542710350299	0.039561902959678	-0.144840244899014	-0.00569172118686902	-0.231699751065337	0.0667432382721635	-0.313323647932216	0.110763089295756	420.575456114256
78051L	Mm	-0.325362965389013	-0.161980562664639	-0.250759817033274	0.00361934129869903	-0.171251595361475	-0.173787686701013	-0.0643605546113534	0.0151723330331054	0.0175999447475803	-0.159655219601952	0.124793178636193	0.0167312395423622	0.193888567695315	-0.14576509301834	0.283979068334611	0.0050206208756549	0.374101225046441	-0.0813694110329544	0.259153232777875	0.102920742530566	0.228331651348474	0.011396813863681	0.136652793461707	0.0523112499836549	0.0896811777294249	0.124487590584404	0.0409912507822059	0.0427205017149483	0.0419054310872533	-0.000192540035500749	-0.0422696561692016	0.0434114616109876	-0.0967729066186867	0.115421754404985	-0.150552585383072	0.0360618868841502	-0.14964536976716	-0.00683563974271798	-0.231410848550912	0.0418773402365073	-0.308691222762928	0.11843327623341	397.366449562737
78053L	Mm	-0.306432033454934	-0.180696486430834	-0.251813010065589	0.00847895774297666	-0.155587569121192	-0.167809661243023	-0.0727971280501978	0.00550600020477412	0.0126173379523538	-0.153989141303728	0.120682297259686	0.0107471513698535	0.185913332717375	-0.142353494869045	0.317372305951589	0.00124673254838051	0.362564947808438	-0.100716031188173	0.254183067452588	0.11716788057617	0.235660096461326	-0.00303829703079464	0.130992870669495	0.0510369534343201	0.0794775600300651	0.13279458381353	0.0357976014289561	0.0658734292686208	0.0394429663660315	-0.0034847111531526	-0.0546737516388271	0.0387611925427675	-0.105260945892831	0.103209165449896	-0.147123982003879	0.0487793938514227	-0.139322887480943	-0.00546948007222623	-0.241637075557371	0.05124076247678	-0.300056000832137	0.122715100011487	403.919605390785
81522L	Mm	-0.302089324244281	-0.18477154474751	-0.241079018450696	0.00393239400579605	-0.157927632293927	-0.172412994187163	-0.0599678256891533	0.0100811719775221	0.020450103553141	-0.173586951234782	0.115960840922128	0.00899678760430142	0.197048890066626	-0.154884061656139	0.276687455604157	-0.00149168033426446	0.357519907660683	-0.100930118870674	0.278163003987552	0.11493945699657	0.215316438244294	0.0154768556480498	0.13976155083016	0.0527784920364624	0.0830867710218617	0.134039370891157	0.0382777796623536	0.0562753645685879	0.0291581458058543	0.0070009810585952	-0.0388902259779603	0.0465268837053893	-0.100666527336325	0.123012287775745	-0.143091698795867	0.0426913517063424	-0.149744783898949	-0.00665710991152135	-0.24412751803512	0.0585354515094568	-0.31384633263653	0.120447611458074	404.376651391344
83900L	Mm	-0.299995052205305	-0.171058044943214	-0.238321387529966	0.00113496078148293	-0.149829016358577	-0.172376876333031	-0.0587802219392441	0.00625544721252198	0.00701902325319102	-0.163140047930614	0.112764642880504	0.00582943293288854	0.184714983655723	-0.155278783809375	0.33368612447664	0.0198116267401412	0.365213365607884	-0.105648619901034	0.237210525113675	0.121983935167052	0.233105553359467	-0.00416335160806606	0.132174053905257	0.0352605476698604	0.0618013079618364	0.139596248630911	0.0270868579481515	0.0518779091387265	0.0430007895847828	-0.00275910899717922	-0.0476130882397014	0.0418465329205907	-0.101239682472073	0.122076114951002	-0.144210975672938	0.0405324980015678	-0.141504876498044	-0.00935043325363733	-0.247821663565856	0.0779451552224152	-0.308461263265402	0.119624857406987	433.937564084753
88120L	Mm	-0.312004587717384	-0.17578845911359	-0.241253252613036	0.00892634032136746	-0.17039587702744	-0.180121199633103	-0.0645551603200858	0.0110741904429829	0.0163735347830971	-0.177558568937719	0.122433715578995	0.008601865821099	0.192664366684468	-0.165318277390088	0.276861287780139	-0.000260700425898831	0.356609835817284	-0.0980379213822964	0.253653981269667	0.135159646138839	0.223288703459137	0.0127055001626928	0.135716175576122	0.0545963697821023	0.0888402630658387	0.15117224489278	0.0425224842611823	0.0482855392667903	0.0396376985860585	-0.004879992875128	-0.0458220654337259	0.0471941807015889	-0.089555893154338	0.128757604298051	-0.14404790003562	0.0406761441883844	-0.149865288948527	-0.0025094681790989	-0.222216482513666	0.0374936589809817	-0.308885539098162	0.119831302939258	396.668747493542
89964L	Mm	-0.303962673613632	-0.165980266435053	-0.254411977589128	0.00662703890724468	-0.157721521734762	-0.181005037045547	-0.0751326994261876	0.00220437043671095	0.0188733639638494	-0.176617937336636	0.120986415626921	0.0187448932881671	0.192473016096786	-0.156718985773517	0.273951601791954	0.00404475599049835	0.348326612929389	-0.0951946747105418	0.266177762997868	0.113359900562135	0.221908068745069	0.0148594337211965	0.150426859367499	0.0560412567996504	0.0970505219102679	0.138426487168887	0.0598676034508261	0.0760912112782765	0.0350327947038814	-0.00793754853158507	-0.0474685624602988	0.0304673548876681	-0.0943687571417596	0.117641056454241	-0.149269074201864	0.0521824757641861	-0.148266154454856	-0.0126642604952397	-0.243472445421977	0.0563979090884022	-0.31100075553985	0.109030565980853	448.223052465962
93558L	Mm	-0.301254348645835	-0.180564790226635	-0.244000476399232	0.00353748653512148	-0.157148229143311	-0.181646659585778	-0.0784231163877327	0.0110684967817076	0.0204129155665709	-0.170947206465836	0.118442421549941	0.0253729905056998	0.182983443156712	-0.153817575693785	0.295758919363279	-0.000521334316109975	0.348482530055658	-0.104763842951799	0.278953942137519	0.115664415505116	0.224354211488375	0.00981542844078929	0.137836571379651	0.0680405523712055	0.102071528345394	0.134283268960002	0.0314046038307779	0.0518981585768953	0.0291798357934459	0.00777765581694245	-0.0491668817967749	0.0518855868048437	-0.0969096358620866	0.114964967952552	-0.150731859134698	0.0360322035591216	-0.155830011248279	-0.000937384654611469	-0.234614384821782	0.0504745670343127	-0.301801979227593	0.112383015050238	411.151808367432
96372L	Mm	-0.281547574462308	-0.186958839859024	-0.255246730060657	0.0122957542167606	-0.145207743511957	-0.187640003903281	-0.0659100100183891	0.0189242352229389	0.018947656247442	-0.178358937678548	0.115909197722114	0.028125937711232	0.183122318600824	-0.169045959100114	0.284935903619964	0.00712447535913092	0.344885546962216	-0.131931675139099	0.252710672598501	0.128461152997417	0.226889182441105	0.0124665479207448	0.136233585544917	0.0558250463213751	0.0861956955073793	0.149460104187566	0.0327391343715726	0.0563471781134989	0.0374848437855829	-0.00175793692895246	-0.0430740325352872	0.0440821122358978	-0.0805267698674266	0.132614545167124	-0.154047162645778	0.0572279158355255	-0.139285682366758	-0.0109822395475963	-0.237458086866545	0.0374885879850621	-0.317749945066509	0.126231998882338	397.091329305393
96726L	Mm	-0.287476225878208	-0.185377982183176	-0.228459881623203	0.00605455882158669	-0.156724512910287	-0.193762121959415	-0.0593099785842065	0.0110518843829058	0.00728229165635016	-0.191037575195387	0.11750739718773	0.0182394305507447	0.179175936286618	-0.181089013735421	0.30385590436525	0.0148900631939832	0.350445178183959	-0.128274222043364	0.248953106983316	0.13836415686012	0.215302058769167	0.00630981854060768	0.132127859906291	0.0629485337482858	0.0757083747149347	0.153707639587359	0.0314908352119701	0.0674726406375788	0.0309504878363742	-0.000564325653692409	-0.0471929408190843	0.0558624812665354	-0.0941186139324382	0.133619103804415	-0.140962699346778	0.0449867086723985	-0.148250783290213	-0.00512746423051052	-0.221485837855285	0.0485919542934963	-0.30881795686226	0.123133730640945	398.094150146611
112287L	Mm	-0.299618930730943	-0.182010034448468	-0.245596231992855	0.00246555416004696	-0.153730641061985	-0.183377823288072	-0.070277869519903	0.00935701175560545	0.0117895195606423	-0.179226767912963	0.11270471715273	0.00784835713534893	0.194456731814864	-0.170238605147462	0.265203479073986	-0.00752695571028063	0.365114497383918	-0.109097372866203	0.255246218838727	0.121956574672239	0.222569847386629	0.0122362792180911	0.138067129968627	0.0493649287089853	0.0850072532133911	0.153482163417316	0.046493745400017	0.073883503139575	0.041644543356231	0.00638384211564478	-0.0480454022841536	0.0526249524988574	-0.0921555221793526	0.12492353601914	-0.137930700159496	0.061768343489068	-0.143088152662748	0.00475964905601856	-0.230714563290357	0.0436800428899053	-0.317139669267975	0.106742821097605	393.391843912838
116451LL	Mm	-0.314857912978582	-0.182349523099134	-0.248812692336655	0.0126587539128142	-0.161060495482729	-0.181885293895528	-0.0745122426980214	0.0183134134649226	0.0106823545751573	-0.178794681287063	0.120300735997489	0.0189168393726383	0.192613889277502	-0.155172895791358	0.276734402866786	0.00145782896952476	0.356513525952041	-0.100839024212525	0.253284521670591	0.121871483787005	0.220285723419522	0.0166591646992223	0.143256063223807	0.0548796881864606	0.0968402119666689	0.141895491849827	0.0432810088225393	0.0545806848951596	0.043458408222843	-0.00438559820123646	-0.0438408440169357	0.0440521413284772	-0.0927782104232679	0.120815225063356	-0.136127445343036	0.0437745565551315	-0.151349372893616	-0.00498810758936637	-0.223259620542848	0.0358254317445632	-0.310652009279254	0.122714420247107	390.50577704403
116608L	Mm	-0.317549188494332	-0.161222879111923	-0.246487389902159	0.0104724436826685	-0.163814433954075	-0.172667067571416	-0.0688503714007245	0.00428400691414915	0.0113292484943933	-0.174105919112809	0.122984481293938	0.0079581671556911	0.193165208996459	-0.14905308550593	0.31224886549196	0.018733366157441	0.369688657030897	-0.0976953183963068	0.25037870530881	0.12074192532321	0.2188277351732	0.0145713174128216	0.129556646806446	0.0416797266213368	0.0727118201785617	0.129352307341631	0.0428800618826307	0.0567998510617052	0.03444424387474	-0.00334519235233164	-0.0502140478302235	0.0334390002327529	-0.102028900866378	0.109231508005146	-0.131955274157628	0.0414659430642554	-0.138277817053814	-0.00425808634574757	-0.23016133747035	0.0348020019817192	-0.308876913402355	0.138815983441939	417.690475511872
120809L	Mm	-0.306324070382247	-0.187977740860662	-0.239729757376814	-0.000684775710916838	-0.155748080942845	-0.203929284246774	-0.0552388451347851	0.0154206531255842	0.0120685315017819	-0.192382465387807	0.104731445686102	0.0204528384754703	0.178454276022854	-0.166667808656977	0.277680961687973	0.009638888543621	0.354064156892388	-0.11989684043833	0.260566813142992	0.119630287921609	0.211047367327809	0.0170945428780188	0.135485728268265	0.0551516658101498	0.0952107217490048	0.1398064285769	0.0463317872443024	0.0859878878828656	0.0338273095217276	0.0131097596662813	-0.0417196411355114	0.0511835580155135	-0.0895724647642705	0.126483508898578	-0.138952330796614	0.0497712136053234	-0.136845554430343	0.00126507956874045	-0.22543793849932	0.0551592250665567	-0.319900415582453	0.111383377266249	352.0898153813
122072L	Mm	-0.319532021505972	-0.147599194484309	-0.246435278071683	0.00716681539280476	-0.169818613451026	-0.175448288443423	-0.0585517075690491	0.00909485150166351	0.00673626990151722	-0.171367995849759	0.120339573973854	0.0086860899160499	0.194464526248091	-0.153588871893781	0.303680921417671	0.0105438578831953	0.372643272947479	-0.0883834511111112	0.245992892853569	0.120921611692599	0.231256078481072	0.00981897999712249	0.131230706247917	0.0518106954704478	0.0761084375361492	0.128248514686211	0.0361330107766188	0.0508485011558259	0.0389207414284733	-0.00122770964846248	-0.0385723555954535	0.0477847868923941	-0.0822897604434741	0.115298150141093	-0.15387475000243	0.0353133437793709	-0.153399443194308	-0.0122525609943801	-0.221807407411131	0.0323565712088309	-0.313225094567888	0.12197530270762	442.605381586717
125219L	Mm	-0.292086889104385	-0.188523991130561	-0.249712619175927	0.0255462044222386	-0.158330008963142	-0.186006673559909	-0.0661239973534575	0.0128809806406618	0.00644814352629296	-0.17961726458918	0.1210001313017	0.0182204638310198	0.17954262809299	-0.161633483006061	0.320802813969537	0.035304559466719	0.346309221631157	-0.108282033843494	0.256616883757584	0.11237479256661	0.219838133638727	0.00557229610071542	0.135185045426711	0.0457664956920148	0.0809981074918448	0.143298022702788	0.032030015653898	0.0559732499692082	0.0310697552636691	-0.0110039802441819	-0.0498300486605731	0.0427511605742228	-0.0944236978295771	0.127427744248359	-0.139770949179887	0.0558689488764709	-0.142726418430827	-0.0156442273822159	-0.231094722672178	0.053324178408866	-0.305741528384155	0.116402556255707	449.99925925865
132861L	Mm	-0.306134873438597	-0.171935238429444	-0.241256080908472	0.00506517124611518	-0.154751566530989	-0.185607338098448	-0.0786412922120358	0.0145978974645097	0.00286197738478979	-0.176357395208936	0.109537241604581	0.0156336170164328	0.202327293978598	-0.154602062369762	0.288709186443636	-0.0014290644205751	0.371823129094488	-0.0919536640968968	0.259426278216528	0.112327616607651	0.223390166634584	-0.000230363897498016	0.132625050901427	0.0496340827173973	0.0953660103740531	0.127784614206007	0.0302267618070772	0.0837074466577141	0.0378480410021213	-0.00363774485223755	-0.0552545980530337	0.0435974027397549	-0.0872115972484513	0.117046536838285	-0.144575918217964	0.0684181612866653	-0.142686123721112	-0.00672669127169255	-0.234317924046963	0.0581474708851311	-0.309311163064265	0.0965195449798248	400.070827062742
134880L	Mm	-0.299737228672723	-0.180994344143309	-0.239623541667104	0.00523211474515671	-0.154133238830132	-0.179466419580169	-0.0607474402350287	0.0118405262234285	0.0117774815237247	-0.187696994408947	0.118540943127939	0.0129110199184666	0.184723310350872	-0.175853419119262	0.31128350579801	0.0204343550179017	0.349979538294185	-0.133692887256135	0.219972211865818	0.129110343811449	0.219146250105383	0.0169678440238299	0.135396126302976	0.0532919632689515	0.084469023027129	0.142274580126813	0.0416173715482561	0.0720609763357205	0.0435817431216945	0.00215550805972788	-0.0438849713208903	0.0522078878571546	-0.0914375940148172	0.133033994433152	-0.13928503206969	0.0540981376411787	-0.143271825728746	-0.0106042172904661	-0.228715943768248	0.050793166318389	-0.319650688758602	0.111895864016966	358.822014507524
147617L	Mm	-0.308296321507193	-0.181841297297862	-0.24357860034562	0.0129732627599368	-0.150852917048422	-0.186879755428427	-0.0617923473083268	0.0294941604447396	0.0169655600096836	-0.177632830256129	0.116589400046322	0.0202686246399266	0.19020188935915	-0.154883682075877	0.272317914997902	-0.00523408721062438	0.357886695161686	-0.0976447058467834	0.270111676318482	0.118234597763518	0.213676777126902	-0.00200250240037381	0.134407286582378	0.0509449272660018	0.0967774977781832	0.143441604425311	0.0413608007389201	0.0637878821499075	0.0413896671694279	0.000617561994977281	-0.0456378893094002	0.0548504838983226	-0.0866780671529294	0.121580722122841	-0.146619623779461	0.0386792754306425	-0.152607581396343	-0.00274894956570859	-0.233533583120699	0.0449231703057103	-0.322088234320648	0.109071536879954	401.711457688345
154040L	Mm	-0.303250019051146	-0.156816678822215	-0.246116943223847	-0.00399793824450836	-0.163955906719504	-0.170328219703753	-0.0608543428038665	0.00884168027884265	0.0162996310110857	-0.167829900768506	0.116720437270931	0.0215902412314352	0.191254531471659	-0.152525451094861	0.292176955079646	-0.00171476560153774	0.358012276935468	-0.10384262382281	0.282903647422978	0.10637365354152	0.232724869725415	0.0129053578300667	0.134284223494823	0.0553319998172602	0.0815294436678471	0.144751073074202	0.025851512934286	0.0744113219160906	0.0320874886041998	-0.00532318464764732	-0.0457488467972813	0.0348290459628566	-0.106197108530858	0.124137810384413	-0.151385928986681	0.0385204540524822	-0.14301346801686	-0.0103247243140459	-0.231340727473874	0.0451271908047977	-0.311981726014426	0.105883658125921	389.087332588652
183846L	Mm	-0.303953693404583	-0.186069134257587	-0.242513513645055	0.0101114526558756	-0.163023862624336	-0.182389658528513	-0.0609697001206263	0.014541733496981	0.00937825138744846	-0.183435601891268	0.118032865790566	0.0211762317090878	0.182519234104156	-0.162899466688126	0.28476410547321	0.000552335282610113	0.345398504866428	-0.102474248742286	0.261108947618576	0.120793521658393	0.233497728607009	0.0133440919642365	0.141806267338975	0.0541369196173624	0.0868810155320537	0.145624738102297	0.0385873432861376	0.0581417166621457	0.0376816780817829	0.00778563976824962	-0.0421260600675782	0.0495037257425617	-0.093380313708118	0.124545561307233	-0.139668244237348	0.0419957894243158	-0.145329741993032	-0.00871474485475588	-0.234277840043224	0.0585985015193006	-0.314412972242444	0.105130896051885	419.770118494578
206537L	Mm	-0.314856263691312	-0.171628590013478	-0.238168616958321	0.00441535471281822	-0.161076837769032	-0.170352012701101	-0.0622989622293124	0.0109381365483822	-0.0100207426930667	-0.166876608706216	0.124739070083177	0.00877995809869597	0.195314933000238	-0.15416331045975	0.290660753415651	0.014052863401041	0.366918022989769	-0.092642172670171	0.256674776861531	0.12598887593877	0.230681892389566	0.00921516702348437	0.138166920195484	0.0432578772177423	0.0765106568673861	0.134078512528224	0.0440188345154087	0.0493213042929548	0.0408182306650323	-0.00662284229349184	-0.0485598700554906	0.0429255347655104	-0.0947391326023884	0.110467844070502	-0.131244086676709	0.0378058038239642	-0.142810509112222	-0.0115977586902857	-0.249174580864248	0.07365142407885	-0.311554488331139	0.108984639033551	400.146877795546
206940L	Mm	-0.296888982534344	-0.167052578617646	-0.247878677178554	0.0100236502546936	-0.162028132809349	-0.17865343220904	-0.0677241184884406	0.00671632759240503	0.0154068118412653	-0.168387863884756	0.118680499485758	0.0218258865073047	0.190214972287838	-0.146808749796675	0.31047592856573	0.00977379573806196	0.348432712186903	-0.105226238995095	0.272737096292173	0.120256419746778	0.223996060575039	0.00700499028597736	0.135868357846185	0.0542995734001932	0.096630138439494	0.139647091414118	0.0331220787983285	0.060107096913235	0.0305485595991045	-0.00151981318734268	-0.0574253926651557	0.0412366597843863	-0.09841222392789	0.110595803461999	-0.152756960394897	0.0290750955530557	-0.158194597831711	-0.0144280043772117	-0.240079830791346	0.0512970114180905	-0.294724299296134	0.120217278997469	439.680295106299
12348LL	Mm	-0.294037906410794	-0.185992296935306	-0.226615644672717	0.0127447729557312	-0.161244055650489	-0.188999702470797	-0.0709055126941495	0.00963319561721253	0.0172259436379325	-0.201349197910653	0.112295556127053	0.0200904289137562	0.182148688561342	-0.190763587201862	0.30686686991526	0.0349944415829823	0.354224036445259	-0.116203510014836	0.254800459281524	0.133780963985489	0.215256381519224	0.0104048591180762	0.123954352248155	0.0566650972046375	0.0717787656038112	0.146214741344765	0.0254907272532766	0.0526447224424366	0.032023994705645	-0.00464573704927022	-0.0546752345595903	0.046170305506263	-0.0931223561792399	0.137923623900019	-0.143955551409998	0.0489417138020049	-0.139677621754114	-0.00146808574706245	-0.217282045490195	0.0424845463248556	-0.294549846477196	0.136728704631556	438.163157261028
12428LL	Mt	-0.305322877600047	-0.181833975059001	-0.244967422405158	0.0158752856148599	-0.164940233193263	-0.177619198800316	-0.0746879388024761	0.0131214958803117	0.0122232800728774	-0.182684913370873	0.111723133524444	0.021825134368321	0.194072820840727	-0.157868296869519	0.293469435662694	0.014430599197247	0.366782666022932	-0.107702948212825	0.2661580876753	0.129566567201794	0.215251667460812	0.0146499831763646	0.132515093118768	0.0539933584720226	0.0821287538384376	0.143867202634961	0.0335179547504781	0.0358778958204301	0.0265149055193288	-0.00325220011804372	-0.0470103298986816	0.0406693905328634	-0.0836096954819344	0.125907412960953	-0.145963762224363	0.0363422557067528	-0.155268953239951	-0.00277341957714609	-0.219587151566039	0.0457325824754919	-0.29299943407488	0.12187578796535	435.077223577827
12435L	Mt	-0.286981097605979	-0.187831973631106	-0.239797973892434	0.0119823307596221	-0.148702245339098	-0.188776394668819	-0.063026799408636	0.0110567587061392	0.0140213298625437	-0.181479837190502	0.113379775225559	0.0169063858628582	0.189876756201111	-0.166595413932827	0.304545402657982	0.000984350506109128	0.34332011226208	-0.116777551355854	0.244466694983322	0.137868718238359	0.236961484290469	-0.00521041212541582	0.129321672485642	0.0541022578908049	0.0695765963469013	0.145727709460731	0.0357990815915936	0.0644486099494665	0.0381735812085674	-0.0146649489649919	-0.0526378744254356	0.0659792462454977	-0.0995169965159223	0.13125334623187	-0.146936201237719	0.0514297712759428	-0.140203070401999	-0.025145470270517	-0.237234115146146	0.0845261734589149	-0.304406113142408	0.110216343553717	443.549857615214
31069L	Mt	-0.316546207824406	-0.169908785562172	-0.238110986382484	0.00599429952911849	-0.178334051209807	-0.168812578913333	-0.0589189521906536	0.0171693249051933	0.00820709648004154	-0.178856905381757	0.1203052415219	0.0283673237787269	0.187795193436755	-0.154228012773273	0.263374060932709	-0.00548531590294509	0.360068140688138	-0.0926706268398889	0.273671605929005	0.129788805103427	0.232100536536131	0.0102952675193087	0.139066670768612	0.0866690872519086	0.0945924054126961	0.134244590660062	0.0356682853418121	0.0436228260458012	0.0412681018128297	-0.0136469416592753	-0.0390371399852778	0.0511421986301702	-0.0790355424248305	0.114893911834617	-0.154146659055569	0.0287234002854875	-0.155106705336342	-0.029422738114301	-0.224792755992134	0.0390813453837983	-0.312088338459123	0.123039524219323	453.781151364106
46453LL	Mt	-0.3072574538235	-0.171078384142411	-0.246883813986877	0.00832263731849083	-0.150390442595242	-0.17284587615738	-0.0704622848265276	0.0140592465765517	0.0194219857639374	-0.167400798518547	0.119476931004915	0.013798505135352	0.188848637308621	-0.153133579820727	0.294475276448993	0.00181232140316286	0.361370682553493	-0.110005103655445	0.239955814466527	0.134059174022409	0.228756821748102	-0.00995571838013645	0.133320402896168	0.0497639104254348	0.0915635554173543	0.142839639935977	0.035246509103819	0.0696177605510725	0.0432163239654167	-0.0095099537601136	-0.0497150637545409	0.0437133475978219	-0.0823598549286569	0.130580637970341	-0.153292272065419	0.0390563069539998	-0.14881767332931	-0.011548147811284	-0.230643894997992	0.0399851404984015	-0.315830186369285	0.117868933857031	453.887861124519
54432L	Mt	-0.317183962513511	-0.160806886096769	-0.250651174827372	0.00315150562430273	-0.163776174656122	-0.164830970532723	-0.057956444019005	0.00916744399589259	0.0175895968444328	-0.17293024654086	0.136901529215061	0.0245138310978445	0.19603330007617	-0.148603121825621	0.265357758648576	-0.00550167330473591	0.359966627719227	-0.0943350341470463	0.258238743492886	0.119824941298554	0.223279618814783	0.00530259385200264	0.147815381881538	0.061905114454011	0.0976480950472628	0.133006414413102	0.0366218170390807	0.0458785821126191	0.0422745022123085	-0.00748207074482012	-0.0448090291136884	0.0512272443565141	-0.0998153396625323	0.133821011611509	-0.151220732582114	0.0283336914783614	-0.143347685459499	-0.0203310471199096	-0.23047374358642	0.0407206333123942	-0.322492684571064	0.117968042705375	431.487791583626
54433L	Mt	-0.299523985041756	-0.187931826923559	-0.248013353782006	0.00412036551244655	-0.170937761458643	-0.194265377482629	-0.0696983918928025	0.0087748130657148	0.00935535992599382	-0.187222836148777	0.109676197065223	0.0267422951071312	0.193269041898807	-0.171024885433139	0.242809425329643	-0.00561407473708118	0.352693235364291	-0.101870716449562	0.273692369928866	0.142680517023654	0.2208663869521	0.0166969961747108	0.147940739808053	0.0676251233184476	0.105357823263285	0.149948202000555	0.0345041658214236	0.0532812915513182	0.0281933475652434	-0.000268179688963219	-0.0397757843468455	0.0445096755668687	-0.0834900474854857	0.139927397319594	-0.147222170234236	0.0372865612355591	-0.144424818068631	-0.0198397590687882	-0.220479019977124	0.0418584207367154	-0.294792760635396	0.134585997319786	456.262664533949
54434L	Mt	-0.304693108523861	-0.185800403051974	-0.244207055351181	0.0121707547624023	-0.16043025571395	-0.180153198728189	-0.0580072383579547	0.018496026849994	0.0090381601873107	-0.168029188038466	0.109827797107687	0.0211856036637579	0.190772523640047	-0.164329329824958	0.279126106537972	0.00298522103753593	0.367349960779734	-0.121335683446753	0.256040595819982	0.129661517972639	0.215286117219941	0.0147429002818225	0.137498521347235	0.0581721999526296	0.0920387481456059	0.138926965380334	0.0317110730543537	0.0692567682044936	0.0348667980314726	-0.00750144019838569	-0.04159203972455	0.0500102142206017	-0.0824047513309982	0.131094502849879	-0.14604326017037	0.0425466867424497	-0.146372191237217	-0.0181401812597006	-0.230448252483772	0.0481612149338673	-0.309358248977483	0.107878847696023	430.274995123551
54435LL	Mt	-0.311252715124481	-0.170575866974925	-0.252214758249615	0.00247641903785423	-0.166860580324842	-0.160057226090712	-0.0663114576465428	0.0117100563598437	0.0151440152639792	-0.168935643095971	0.122508524006981	0.027635189903806	0.188112223070283	-0.149296006777472	0.2797944965965	0.0000957240128615813	0.35736927726677	-0.0923137123380438	0.268269030336368	0.107581485970768	0.234816415327862	0.0155617310315613	0.14556329698477	0.0534319218487922	0.103306416990472	0.126568790229592	0.0458061723039142	0.050576260052609	0.0330458872798874	0.00996960023459411	-0.04683358275223	0.0493462156918904	-0.0827973104935846	0.1150085606915	-0.158026925744579	0.0474828340555797	-0.156957841293979	-0.019695680571246	-0.235238770697336	0.038033016957471	-0.317241813100596	0.105396329769646	434.953965818168
54436L	Mt	-0.337733876211335	-0.156663622115208	-0.250613331568809	0.00771673767181405	-0.182758877795191	-0.182717449609412	-0.0694425908596611	0.00447285906494136	0.00403684074165115	-0.168473572355994	0.138148072642947	0.0284867063133846	0.192059259045381	-0.136410865128981	0.280315011353516	0.00997622989022881	0.350735439609117	-0.0754639234026564	0.269462417152962	0.116024196621497	0.226776733497587	0.0136019076875671	0.151414425607862	0.0589816668215493	0.09558642677925	0.127760290826151	0.0537323216513638	0.0387867530131998	0.0370992039747688	-0.00942320563132462	-0.0447610532523231	0.0386461852618581	-0.0910768117762287	0.115705262319798	-0.137080419098031	0.0314732380367219	-0.15105444597791	-0.0101961480545865	-0.2332111717682	0.033468724604884	-0.301633573748714	0.114248028164568	449.137374254672
63495L	Mt	-0.315634599230936	-0.177713907738494	-0.244018421699228	0.0176571018155458	-0.163247852911954	-0.191250449770203	-0.070123001164002	0.00982882962073771	0.0088834997381953	-0.188159361923427	0.114416955411511	0.0194005044614985	0.190249333688068	-0.158930600968473	0.302878530746474	0.0183907298544793	0.358296129217903	-0.102695130944163	0.258348717720302	0.127804094764999	0.221694305056744	0.00756032024710735	0.126618855242784	0.0550002169704583	0.0728427880969494	0.138253787914421	0.0349765562304348	0.0671247997816992	0.0334899675518392	-0.00709062976893577	-0.0477789743832852	0.0380999867005387	-0.0884495097037058	0.123463519848434	-0.142725746081196	0.0429696814752	-0.141185854785473	-0.0083526749051566	-0.225340869192505	0.0408624296947431	-0.284190809548924	0.127776752868985	452.241402034672
68823L	Mt	-0.311744308109316	-0.1656940504408	-0.24873109225111	-0.00391956472965674	-0.149641250003497	-0.167080044070389	-0.0544154921293004	0.013982135953792	0.0228562895807008	-0.158261180964388	0.118593534584345	0.0183080287182164	0.188155840201754	-0.145605489780659	0.296367815935157	-0.00194513497663855	0.347420639714343	-0.097066253468779	0.268096404716976	0.116063925647904	0.226178124504056	-0.00693290317235868	0.137871472790153	0.0522783319727765	0.0923307718423023	0.138813993165889	0.0398569072100779	0.0512240122474987	0.0319680051924097	-0.0043923154913147	-0.0380845064218313	0.054457870371435	-0.0844480222530614	0.127249370809487	-0.150900285143328	0.0427543605252701	-0.160815102405747	-0.0153260767688635	-0.237383216366905	0.0406013660789211	-0.333532531188177	0.110489618372661	441.898393837532
68824L	Mt	-0.301190105042986	-0.168396685065759	-0.245406299900426	0.00523883365831409	-0.150473044836339	-0.186732146949519	-0.0540156159256524	0.0191955100771031	0.0188505626696302	-0.175675828191152	0.119274687201334	0.0173087352175719	0.185977248354295	-0.164894709570721	0.284704747323368	-0.0103207461002977	0.362141163551095	-0.103501457818458	0.252543048366044	0.131481472950638	0.223031327309997	-0.00271208919726468	0.127011650586517	0.0610161523809786	0.0797378290493135	0.146922584026092	0.0346970235802921	0.06234808497659	0.0417852555136137	-0.00861727100306651	-0.044823190917303	0.0518669140202911	-0.0953383100975309	0.128365484227449	-0.149496399937509	0.044834684095036	-0.141077413215315	-0.0192131254982381	-0.234884508465489	0.044824253532748	-0.313049655166952	0.126661350231666	449.390804576702
68825L	Mt	-0.314209812704669	-0.193170335393753	-0.243385048786121	0.0177968663270567	-0.161837177003063	-0.18709298742792	-0.0602995114232728	0.015970093790339	0.0124885908070086	-0.186961965592485	0.129213610198458	0.0186713764666035	0.188554483060391	-0.169360363352632	0.290315526310883	0.0249632549089676	0.361085013318665	-0.0995759607581591	0.226869816751876	0.121436941699877	0.218746203753329	0.0122626338109089	0.132696279942369	0.0536351051414491	0.0826533831934161	0.1351659655431	0.0412164621710828	0.0512979802227339	0.042888801805467	-0.0140345091710051	-0.0436564818488822	0.0469137136940093	-0.0870526541211625	0.124261130824817	-0.139530669248709	0.0466356294195652	-0.146671954853845	-0.0145602172488988	-0.235725279698696	0.0593944850366225	-0.294359581624519	0.136351162058804	459.804513327338
70435L	Mt	-0.305003273425241	-0.201768286414224	-0.247958151473808	0.0186730370729584	-0.15926657141937	-0.186690722838627	-0.0704785949902884	0.0118926620654972	0.000736402834253629	-0.186882085218098	0.114257284772232	0.0163742856195909	0.19496024237357	-0.1729878956743	0.30406468867374	0.0318123487885237	0.368149121892706	-0.0982344019312069	0.224697511464059	0.128859001677015	0.231098364015847	0.00540495225888257	0.127464835113429	0.0514340051925573	0.0692082575985154	0.14636426121726	0.0279580233506007	0.0369538676179706	0.0335562040385573	-0.0172178843938297	-0.0464575942163738	0.0438660693285604	-0.0878737945641817	0.138440830153163	-0.147022424279928	0.0397531551415527	-0.147228537699871	-0.0191903393895277	-0.228749029174309	0.0564540485793365	-0.25611296488414	0.156689091146943	479.387506045351
70436L	Mt	-0.320651303907743	-0.181712299795786	-0.235451356335794	0.00812780110786233	-0.175724469742747	-0.18681574767981	-0.0674699574356126	0.00388832752677249	0.00193083142442771	-0.169744262949226	0.11446852963752	0.0190281716484876	0.190444601845112	-0.162722175535066	0.302959818221787	0.0260064648070783	0.368475443200181	-0.0994837558379599	0.257191721987243	0.12921659476366	0.221838431825795	0.00834745919344757	0.127969955375596	0.0510062108854359	0.0745824750568921	0.132935473184729	0.0271109874777582	0.0556513011431284	0.0334663259098189	-0.00285692195572218	-0.0376210015309909	0.0469394101536926	-0.0843336490884225	0.118641333113829	-0.140018581944553	0.036862742654188	-0.150633909080678	-0.015981580975808	-0.224666438485479	0.0567604909176745	-0.283868454410109	0.125904963629393	477.778988555129
70437L	Mt	-0.308129451293124	-0.17619668206702	-0.255216861101354	0.0154221254954468	-0.16228067100335	-0.184033433976061	-0.0625370813467517	0.0123015295651855	0.00755569340870689	-0.17188437908433	0.11977325988516	0.00975697537577562	0.181743387354192	-0.161140258026591	0.321625024947479	0.028565705751023	0.36648590758702	-0.0951546440361271	0.238536810803716	0.117907741769215	0.232029939554345	0.00533225294295834	0.124361752723446	0.0496964372530145	0.0692435101582201	0.130632684564626	0.030876545375767	0.0527203655581987	0.0382030443090554	-0.0123738113924797	-0.0472573425977117	0.0496516955142701	-0.0818373570608762	0.1170524259309	-0.138098244197787	0.0344887600999623	-0.147843829112319	-0.0124319976879825	-0.229287427193336	0.0646370276612377	-0.297946611200494	0.125049478788774	489.889394708254
70445LL	Mt	-0.318553537864761	-0.183990842926475	-0.234459039949392	0.0107826501828089	-0.158895686643513	-0.191470430370713	-0.0654321523933715	0.0125564837258228	0.0049505762527471	-0.179953356196686	0.116047359394466	0.0136344695304352	0.194111275164744	-0.173900863155024	0.30836018545743	0.0281942010565941	0.369875218409293	-0.101279915108183	0.235135731384125	0.133792667499053	0.222482963735795	0.00247447893207762	0.119385719840107	0.0593729404559288	0.0659101369184858	0.13409146695518	0.0309922807547357	0.0560271084558981	0.0291772321957183	-0.0225478345031553	-0.0458117071590445	0.060045116201908	-0.0834860344735583	0.122058334247405	-0.140347847614537	0.0375030654698435	-0.148441042109233	-0.0211488987642089	-0.219138685879486	0.0598759488441569	-0.281862945420751	0.143883209467333	488.659585474582
83429L	Mt	-0.312717018043981	-0.165481155835453	-0.239066239130137	0.0180066747600241	-0.173638193129438	-0.185391999396751	-0.0671381544813236	0.00591414644078613	0.002345039948645	-0.197509164114193	0.111179789786888	0.0141700640064169	0.192995700977809	-0.177112101553856	0.334506784330679	0.0462963540339905	0.36175895777391	-0.103302073763153	0.219328883332222	0.152116679891798	0.22564549546342	-0.0013772498791857	0.125846360218327	0.0427347510358042	0.0654681901861108	0.135544222679752	0.0297110512525041	0.0560584756634849	0.0350423875167739	-0.0136189616158499	-0.0463460132705461	0.0343902002498613	-0.0883446416933956	0.126987430580289	-0.1445595709471	0.041612645949332	-0.141123091227589	-0.0137407083250771	-0.216302262867573	0.0424036462147726	-0.274593455996207	0.141298122977207	490.606233338383
83430L	Mt	-0.324208386239097	-0.15937276213304	-0.247301456380054	0.0111376751581894	-0.17672334786754	-0.179614342813368	-0.0828735681697363	-0.0119884383541698	0.00574816750730719	-0.166034154522804	0.11954839758927	0.01348086876216	0.199878912772643	-0.14115135079864	0.283017564538545	0.00272738145048448	0.365461275000428	-0.0683852304166542	0.267774194056149	0.122558425232827	0.225925035146467	0.0130651019153623	0.141329635636462	0.0568040297903943	0.0915822078329202	0.136534505866229	0.0412526552776335	0.0285912033499551	0.0359028195418759	-0.011507716011072	-0.0417952809517791	0.0514731486679058	-0.0866138886879984	0.121168027452666	-0.141392324964202	0.0170511573183598	-0.153417499505542	-0.0172855538195676	-0.228582847291268	0.0396778154298395	-0.294512264842481	0.141070208474941	482.278421858656
83431L	Mt	-0.324832606672808	-0.175951829126013	-0.258943812858376	0.0106571258535911	-0.177622885321366	-0.182413919377957	-0.0642085529884672	0.00192824900516276	-0.00156529985868991	-0.183890402049374	0.117537144499768	0.0122305994420854	0.186975559505612	-0.150434613871026	0.265996219945243	0.0170996225093349	0.365859507189785	-0.0862892964070296	0.259659164854141	0.131573559332391	0.221564322060091	0.0332040873083422	0.150239904216639	0.0716296672905277	0.103459633175364	0.137230840324779	0.0478946815225089	0.032844895945136	0.0293734777251265	-0.009580904694738	-0.0419350569373846	0.028862707110214	-0.0786706376292723	0.131363742395435	-0.142525726289907	0.0194551089425103	-0.152355072312861	-0.0198802314212285	-0.24135113120779	0.039415387848598	-0.264548832617353	0.140945603639264	446.844705100318
88894L	Mt	-0.318487512544867	-0.160974999714929	-0.244122294908491	0.0123387141021958	-0.169215521006756	-0.168396822381398	-0.0631239501165122	0.0127852633368071	0.00589033277036363	-0.170277316808347	0.12567098428776	0.0177182596414395	0.196191423457723	-0.1572005481564	0.32447959107189	0.0211589251617176	0.362999927140406	-0.085233086741941	0.237635936342873	0.134827277152029	0.24187079928634	-0.00963225301019028	0.130224192986363	0.0441839350492313	0.0640803019049661	0.144890214546	0.0263341204439444	0.0321925933654629	0.045079386110953	-0.015067015914697	-0.0566804584804511	0.0413462954406247	-0.103431941696475	0.119126394938211	-0.155858093558043	0.0175976919508431	-0.143463917202019	-0.0239901939925755	-0.240736187683423	0.0587722355250607	-0.265337118606545	0.133834436510853	499.949235518206
94503L	Mt	-0.309300919173984	-0.180335506357899	-0.243868652502515	0.0109451582401214	-0.164097745209543	-0.193221050727936	-0.0554847076969461	0.00937867377260109	0.00745570511652109	-0.184070525252919	0.119607569546595	0.0248041775259387	0.186058657063286	-0.162360652189178	0.286864346866871	0.0116011869464421	0.346295515485759	-0.110005780749007	0.260841549556731	0.141791814550064	0.221157768579321	0.0065775149278307	0.135086833107224	0.0580478479959819	0.0799658461339066	0.149954774592578	0.035827888876362	0.0464498731772726	0.0374976081718638	-0.00151621471865011	-0.0447425709916136	0.0522547642276514	-0.088384627784432	0.125035791098708	-0.147513396892617	0.034383085352098	-0.137283009713406	-0.020917872185371	-0.232674576909967	0.047860786405212	-0.293309081629413	0.133342153368464	501.380000360909
94509L	Mt	-0.328835513789643	-0.161555187569453	-0.243792930353969	0.0151789185994566	-0.170479396708962	-0.168468056709569	-0.0624336131448622	0.00652355671225856	-0.0000267729703034847	-0.161025031381364	0.117804191085242	0.0110502338379041	0.184327237208741	-0.139049159046903	0.314701770547533	0.0188759472226186	0.348402776744281	-0.0808445102469675	0.27371588417476	0.138839839779178	0.232776208573269	0.000332024852813763	0.139145680957368	0.0490667337056984	0.0901268051800536	0.130313075345483	0.0266715754843202	0.0316151368375607	0.0306451854217577	-0.0137405135614223	-0.0404189289180425	0.0370068302289756	-0.0801787532710952	0.12095534085547	-0.145519737026342	0.0220903914817312	-0.143935919606262	-0.0177657323837056	-0.227100764975512	0.0414227302036286	-0.315594984612337	0.119177431236604	530.128196535427
94510L	Mt	-0.303213587090281	-0.1807374233403	-0.24984800884938	0.014384692390265	-0.158590889572548	-0.173223303180573	-0.0697178277550449	0.0118226329552615	0.0145522836437273	-0.169857142192209	0.115994017587801	0.020552570343175	0.195072666604445	-0.150714407811594	0.271888501517291	-0.0034977234920751	0.360380612840149	-0.104629124976184	0.260736508922177	0.13214429603098	0.229894976182367	0.00606482754198423	0.139883170597967	0.0463732644503209	0.0910175592689735	0.139907125639606	0.0455194288663812	0.0603022793229789	0.0379042575627944	-0.00535570567298753	-0.0458261678708013	0.0376386538709586	-0.0894994740660294	0.120768762307822	-0.143250372690582	0.0361559427005999	-0.155137335916303	-0.00385925596178413	-0.23527071582473	0.0481032677813865	-0.312489603958376	0.117655771292366	463.353099955202
94511L	Mt	-0.300588602322986	-0.18538129322177	-0.234459796451192	0.0155747575507116	-0.14708146396955	-0.186410975993763	-0.0615716170560619	0.0227650424970537	0.0212104459555147	-0.177360142687107	0.108877102819275	0.00536729463903735	0.200189360275426	-0.16298565238345	0.291619740751593	0.0000119699976944914	0.365817626667148	-0.120754494123331	0.258172727257233	0.139614315604924	0.195796617683061	0.00344523512759228	0.121517064448776	0.0419697805406013	0.0703069465202782	0.153443302097256	0.0403311168286496	0.0554546164166723	0.0406939134281629	-0.00457219932482646	-0.0434554060100983	0.0464839804042876	-0.0949064002621276	0.133525947073947	-0.143938629139241	0.051757851546824	-0.148523250114306	-0.00199275368928786	-0.223498291401336	0.045386126549918	-0.316509205908219	0.124657291377011	452.141360111868
94516L	Mt	-0.306211264956546	-0.174926014346794	-0.238581650027323	0.00210589120815903	-0.162026040911315	-0.183144071723173	-0.0547107334775628	0.0137424086191581	0.00576513160069146	-0.174188667538298	0.123283196230155	0.0210999010782418	0.187371006287934	-0.156551559813127	0.290547383542147	-0.00640371954697798	0.345324832306743	-0.10544738520575	0.266395729071934	0.136413592479383	0.233408096115644	0.00338894891774748	0.136026237466301	0.0560750078961583	0.0753933766361103	0.150803755956982	0.0330482597527353	0.0477873297627018	0.0368171173536609	0.0053642577360143	-0.0417138814771108	0.0426524396362609	-0.100149203796134	0.133422968212429	-0.146535981084047	0.0302392129933184	-0.142855288676034	-0.0101538240814571	-0.236440486060478	0.0487809603164467	-0.304155835897508	0.118938567442577	494.726283148667
94518L	Mt	-0.308199357708093	-0.166999818377914	-0.242070102866785	0.00855208718259973	-0.161865116667669	-0.177426390337739	-0.0543703084707465	0.0154881332668162	0.00907018881997099	-0.178641281148206	0.125818371008925	0.01946198218766	0.184464599247759	-0.153481025012953	0.286196604187223	-0.00695862346835381	0.346636322611177	-0.0883774421552998	0.265124185754562	0.13715649956513	0.237523961617687	0.0005120421823728	0.13823215846014	0.060813142751218	0.0895301789514067	0.143740412075695	0.0305057861613976	0.0347208875390166	0.035907827882702	-0.00631436080504508	-0.0426116549453148	0.0468351155977181	-0.0854552043482606	0.130531263322455	-0.15576575922643	0.0319087982227535	-0.147907972087831	-0.0127488929374426	-0.237193259559318	0.0469254157079334	-0.313571448822501	0.114302054641581	509.044015310866
94532L	Mt	-0.317245146536779	-0.1664251584337	-0.256766964249973	-0.000741183848721713	-0.165431569380019	-0.170323560097476	-0.0619833474749845	0.00912037888052106	-0.00227799996514736	-0.16963167119096	0.123793726397048	0.0144355713844937	0.192464955363179	-0.148429158252811	0.284681908927102	0.0128258357904914	0.344095184277636	-0.0979384669594496	0.270536788150731	0.135122255190316	0.223503828278333	0.012586801652458	0.15305472232735	0.0553412036340739	0.100588378423208	0.138963354161556	0.0420416705585487	0.0571502297526163	0.0355367527057056	-0.010847554126087	-0.039482973913377	0.0454663519054888	-0.0851219554173676	0.122329429618518	-0.157221286944743	0.0359361912037934	-0.163760952695197	-0.0252633978900699	-0.227462663351788	0.0288572845117568	-0.293543055479462	0.121465263113191	442.204972942682
94534L	Mt	-0.30928125794667	-0.155595047025282	-0.242862879507963	0.00997774787278877	-0.171780784262644	-0.176293189141949	-0.0577655142614966	0.00905377711569931	0.00711754459546777	-0.179161324335045	0.131655793763534	0.0203922892182036	0.182225137086853	-0.163466012449756	0.308322347596568	0.00726367318355274	0.354130006708324	-0.0901670042428441	0.250458261165086	0.115191540574827	0.226104551319539	0.00860451700126984	0.1345041425054	0.0676429248821526	0.0781554549537554	0.144680545797095	0.0354586840492773	0.0487205086756383	0.0468738837582122	-0.00702348386295057	-0.042797175389521	0.0437833446563285	-0.0969457950103656	0.128993510507087	-0.150006727421665	0.027041491944079	-0.142570372005938	-0.0204124976130868	-0.227969710208083	0.0406112848322393	-0.313025591487669	0.120161402409955	487.19762295143
94538L	Mt	-0.290787838057978	-0.178935322924531	-0.241826577767462	0.00513453951324217	-0.145919898308079	-0.172217660003425	-0.0792590034653423	0.0151872228117709	0.0235825429155113	-0.166189010794777	0.11054864791925	0.0180154521798108	0.196856064862783	-0.148748280138843	0.290994055577496	-0.00877214774096644	0.362200765655712	-0.111651768827553	0.26058358648981	0.121205136813681	0.228236324138483	-0.00594417436505387	0.141439924370014	0.0601595030739277	0.0891611373313349	0.146328371866027	0.0320759033630263	0.0578688248945324	0.018008508058914	-0.00336153289065704	-0.0440560679872711	0.0598212646808456	-0.0909120228708328	0.130704533641633	-0.164816880115639	0.0255851360140794	-0.164571626971203	-0.0146652570764328	-0.232613806656465	0.0370111856887539	-0.298923738482063	0.133463983583936	449.073437625688
94540L	Mt	-0.31632087244126	-0.171850280696912	-0.23967485911301	0.0152348445470743	-0.16659031384653	-0.176694101042438	-0.0704370957512097	-0.00135300437272482	0.0120969660922162	-0.181067034994659	0.122381946231109	0.0162110453102098	0.197483629046064	-0.151554251489643	0.288968334375288	0.014045108720335	0.372984097923137	-0.107701225084587	0.248584422841493	0.124442496909276	0.218952772746143	0.0153427893883899	0.141183989452363	0.0478976416641105	0.0745686182970563	0.138552778941932	0.0346984332656379	0.0654944452760181	0.0335209479612915	-0.0117581295792866	-0.0516333739840117	0.0303304629183226	-0.0990288538663056	0.126116234535768	-0.136488809141455	0.0530963367470672	-0.147546183260121	-0.00983677656987912	-0.223169918944469	0.0396483380453193	-0.294533877883424	0.125402280826307	414.63363059338
94541L	Mt	-0.325153241162275	-0.161598278948947	-0.249142843238513	0.0123919683555258	-0.171189895382201	-0.173192760926536	-0.0649202410080843	0.00958719068545668	0.00377860804617016	-0.164403721912566	0.122543267891538	0.0173885150208584	0.184381472501964	-0.148915293562632	0.303346870311115	0.00601604686979831	0.364137346114111	-0.0756588831326847	0.256582608851033	0.117804350044009	0.239201503079675	0.00673689977493445	0.146920285557033	0.0463807110445282	0.0779961273250779	0.127313856993468	0.0389839649229195	0.0516003285168016	0.0459408635376562	-0.00570813348192994	-0.051654055308581	0.04793023727163	-0.100551991963669	0.112010186690533	-0.14331230544084	0.0318496292706784	-0.145255642476685	-0.0179539150943769	-0.241854192798938	0.0481702259564892	-0.290778509358507	0.112250840564959	486.572365292838
94542L	Mt	-0.308187663455746	-0.171089249251361	-0.233763096513931	0.00679740555514972	-0.155126913560623	-0.188581900110278	-0.0689288822171128	0.0128417283452087	0.0124752408954183	-0.189100707690518	0.125140117834537	0.021172158286731	0.191997727581544	-0.168321722928736	0.276502582747043	-0.00324589585210383	0.354515025729383	-0.103592441064814	0.250391931566377	0.128301403081893	0.236811966091977	0.0117697135303563	0.13946557613819	0.0698272428754385	0.0748251314106643	0.144053924754835	0.0255776280330092	0.0496618177033923	0.0413681647126897	-0.00798689430880864	-0.0464556298491334	0.0440340719716316	-0.0965779274608391	0.135219909679334	-0.148425714721336	0.0451480606984886	-0.144403972352331	-0.00662410426128195	-0.220461875699224	0.0395420549155315	-0.306739416910556	0.13017342406991	443.521084482973
94543L	Mt	-0.315402570952365	-0.174384974983121	-0.250414775859763	0.00319015936670455	-0.168000986079028	-0.176099818569818	-0.048542332150479	0.0076472197549347	0.0106743210399587	-0.169668835790067	0.121854427007847	0.00625234906688651	0.194366892076989	-0.146574174056884	0.290721770562592	-0.00223020075310405	0.353523734064569	-0.0894540369768901	0.254598611715409	0.133969750314342	0.223839494315926	-0.00059362122057202	0.138950991895256	0.038102588088241	0.0763997104769957	0.143698826855512	0.0387230157016312	0.0497465511517521	0.0421008911047974	-0.00049693419080439	-0.0435511504320731	0.0450101193882135	-0.0926983578533678	0.133746214354282	-0.136923869107708	0.0367554849268524	-0.140610669610457	-0.0119799844309743	-0.237129769372982	0.0483895395649271	-0.312479378543753	0.12497377813959	438.176415874441
96040L	Mt	-0.310599483669605	-0.175170230891605	-0.241044241769726	0.00808191672278835	-0.15294591590982	-0.186200088821478	-0.0585613126781748	0.0149766784145657	0.0169753729612797	-0.184019933947752	0.128733966650562	0.00720454645011247	0.196621536188691	-0.158109426287997	0.286170831627493	0.00252644125786764	0.358015175926554	-0.0988859094349041	0.230213939699132	0.134274182732814	0.218033891547187	0.00632987280180382	0.140028395451251	0.0458832282456214	0.083451167948937	0.137238546137067	0.0353337071496063	0.0610374966776556	0.0444144431742484	-0.0108617304125889	-0.0449843178049203	0.0494914307924149	-0.0886754878008339	0.137086784216229	-0.159307123384281	0.0388092856919695	-0.150871596686804	-0.0161257997771963	-0.227392403264834	0.0404822846329802	-0.30361054535594	0.145950424799631	471.487110362622
96041L	Mt	-0.306995301950707	-0.180695574524421	-0.239580939615532	0.012927860407911	-0.164207864024826	-0.17838710070028	-0.0598597799019217	0.0137509591880689	0.0110409486408679	-0.175739604140992	0.12334605005838	0.0256689010732346	0.190103302122397	-0.166295344699406	0.296105729660199	0.00430510026586038	0.365184677581603	-0.10518330883603	0.245767638689635	0.123904378853549	0.222238551966839	0.00729357195937082	0.129650838906027	0.0564863810949501	0.0774741444164897	0.143451023683383	0.0325799502003308	0.0511982578460313	0.0413477331637046	-0.00661870483354001	-0.0542147584008386	0.0531708155349396	-0.0880145739772849	0.126396808219236	-0.148301832643719	0.0372887747623667	-0.144501671901929	-0.0122467457668612	-0.224671833853272	0.0444069874809275	-0.304491009136441	0.124916563131697	463.417532602954
96042L	Mt	-0.296450477826337	-0.171919141804703	-0.23625290765732	0.00907495148012209	-0.148260284438708	-0.182610962351508	-0.0550763429270526	0.01679406104801	0.0205921247786736	-0.170739907502941	0.12611050342844	0.0204199272162369	0.189472573748436	-0.154732506154152	0.284551739532443	-0.0129095774352704	0.356369841437717	-0.103719409795095	0.254046331153156	0.125075365767693	0.22691621062023	-0.00656941423938102	0.140601170887959	0.0471707335776091	0.070907518170231	0.144101073219166	0.0253908983098138	0.0639363241802614	0.0477845798441591	-0.00816681623950225	-0.0426294305060365	0.0455957220402969	-0.10616105193746	0.136342338150823	-0.153792367744569	0.0356392431810843	-0.137511812600832	-0.0158881772922069	-0.242253385597331	0.0564256721198407	-0.324355430675615	0.126680500833613	486.770602078247
96045L	Mt	-0.313677906416061	-0.176580604638318	-0.247869326610468	0.00343435220537838	-0.148852718221728	-0.174503760765486	-0.0652356563716116	0.0156350720380598	0.022992418565328	-0.174312867216974	0.122227343363838	0.0235396644043687	0.196390132271631	-0.160291344605569	0.261224601263828	-0.00324075518675538	0.351447801097688	-0.103744966200844	0.259141716948345	0.118096796483361	0.225780147025939	0.0154358980618375	0.1478857342142	0.0570293309338599	0.0975886142553538	0.139086182770213	0.0363339102830618	0.0441270730826816	0.038684316102975	0.000671584181943732	-0.0416041495646664	0.0444319127977067	-0.0830139405099931	0.13154071522208	-0.151979682380462	0.0521677693093768	-0.151171959700129	-0.00507533367632574	-0.230962629201821	0.0295882718161364	-0.325328766415245	0.122965008983265	437.984887758427
96046L	Mt	-0.30985086778021	-0.170519434019154	-0.248452911951367	0.0133971644794216	-0.159924315666916	-0.171852607381549	-0.0666931761808322	0.0109646283473592	0.0217479882367233	-0.172015079700188	0.121708123102258	0.0133193909182548	0.20243398062305	-0.1449769021843	0.288177063157334	-0.00556411176315971	0.364071340633023	-0.0936431253279687	0.26084635599793	0.120606346930874	0.224179544275351	0.00571807473955504	0.136259154406981	0.0501898422096069	0.0764984331164211	0.132034243513337	0.03387265739366	0.055529561074888	0.0407214566402425	-0.0078087696631068	-0.0473599526345188	0.0411995575267471	-0.0887394808827825	0.116908309974329	-0.147226228787624	0.0398232973371554	-0.15723436958896	0.00309952110708103	-0.238186627492974	0.0433049187574964	-0.306848166616787	0.120285173123321	441.088480487813
101609L	Mt	-0.320261167558044	-0.171094105832289	-0.251747566239188	0.0169310218454504	-0.159433723278532	-0.175956684933032	-0.0566519474212183	0.0128675802940592	0.0141205432739251	-0.174090663328915	0.118818029154632	0.0254807902803899	0.202164457906545	-0.150471936678725	0.286537385682567	0.00150993952020572	0.355132381097454	-0.0912279472478386	0.25412507436455	0.105809304028231	0.226407950131459	0.00655816093471186	0.139491957602212	0.0581177940583351	0.0947090924974476	0.140677125813247	0.032546742445106	0.0492448285910254	0.031588109636935	-0.00223740844173994	-0.0445286883131666	0.045300183417919	-0.0850220531698293	0.127955396606236	-0.147187164178836	0.0365226842545241	-0.143725787689116	-0.0212650293813661	-0.233166290765134	0.0473798328777368	-0.313917335179766	0.111989133321834	467.468970195069
134933L	Mt	-0.292076765534799	-0.184273413228738	-0.2404239194244	0.0125579115109358	-0.150115103637469	-0.181815188721347	-0.0676119722865362	0.0146720586796925	0.0062433773382986	-0.181555426666611	0.111520181665485	0.0290451375314633	0.191520126218902	-0.167233685635604	0.308751727961903	0.0144313726489321	0.348439811950306	-0.117614776197142	0.248435770621456	0.130329384544733	0.234593691374261	0.00298623963249237	0.136588650944225	0.0637330093366277	0.0922041170095284	0.140371481620945	0.0275317361860964	0.0588441125069676	0.0205861095022663	-0.00894974947649459	-0.0486256897787795	0.0555804777912526	-0.0849271797425515	0.119804928727085	-0.159866038469712	0.038395637602908	-0.160470374733519	-0.0130342534154537	-0.231685705248051	0.0556457361835474	-0.29061255191691	0.118079005023811	487.147577131162
134942L	Mt	-0.3116947336216	-0.166907805376737	-0.243890941006855	0.0141663627222856	-0.157556056612648	-0.182963625326821	-0.0545605591709007	0.0160619646162652	0.0126743958645896	-0.175373347354035	0.119892861404642	0.0237927369031575	0.191042901865758	-0.159094520015776	0.293090183188129	0.00413917059372041	0.359844777959837	-0.107344739893113	0.242594544208202	0.135085327175045	0.230222488221542	-0.00417308240716149	0.135697640264839	0.0558848637159089	0.0863860182635283	0.148991026526728	0.0246942225326623	0.0397150505833047	0.036605214414469	-0.00413442188829976	-0.0451835298778432	0.0521411114226173	-0.0875764499247241	0.126558207497908	-0.151911520467428	0.0340044573705362	-0.14406831736679	-0.0141655523913552	-0.219762281843453	0.0486277972930555	-0.316540858295959	0.114989018232762	476.216237398416
134952L	Mt	-0.304886963733636	-0.161819840945457	-0.247106437248643	0.0135166164491319	-0.146748505955477	-0.175068693012929	-0.0730595336674261	0.0115675941821382	0.0146846650862779	-0.173634666127187	0.116738595319293	0.0229803575813589	0.192933800898203	-0.14222734074136	0.299750057730619	0.00915002641805484	0.355753912423834	-0.0951515668214166	0.259800830706983	0.122711293256976	0.240164955444608	0.00145063272157677	0.140120632072922	0.0471885698478645	0.0935112968683307	0.133419805581396	0.0307910884677154	0.0406308586814019	0.0194662244980451	-0.0118361311828881	-0.0497976986357337	0.0378286807554486	-0.0884035810131122	0.128672415796626	-0.153310222228494	0.0378189423045492	-0.156277136286754	-0.016200690731318	-0.236582186138867	0.0452202892775681	-0.307543794608687	0.123782846708466	484.608334735628
183858L	Mt	-0.320497401943062	-0.165144534927064	-0.241320346053192	0.0214044401359892	-0.163967812533138	-0.184199755046381	-0.0672973839455482	0.00194293769637946	0.0126161656801962	-0.186005708342214	0.116406607284773	0.0160713331195385	0.195006381423177	-0.158946663155585	0.306954943567678	0.0265082584602944	0.349370700865897	-0.0911640687972922	0.242695814091503	0.12462120033448	0.227650355881378	0.0142061966919786	0.136643626584564	0.0529622511137058	0.0809654647448902	0.130135721626	0.042415573411282	0.0369869063682177	0.044591700803165	-0.00639668824892406	-0.0472722812463435	0.0409766913620442	-0.0902416411642865	0.121598248201833	-0.141921685525482	0.0293006446279225	-0.148575481963931	-0.0127832398374648	-0.227542594144084	0.0576450874964468	-0.306680705819436	0.130280741120096	462.416736391794
183859L	Mt	-0.322460042360011	-0.160073426814943	-0.255760376432488	0.0105237519947848	-0.174163995116054	-0.161799647831206	-0.0547375699119975	0.00615297209203684	0.00496052266026581	-0.160873777731189	0.121066982818315	0.0187095092261615	0.1962856903731	-0.135051684802015	0.314555005072229	0.0184242805881962	0.352053480550948	-0.0835508890519141	0.254926628158517	0.13047282162839	0.227665643362412	0.0015497534356543	0.139990424590665	0.049030286995498	0.0981021064056711	0.119604957785715	0.0358139149514108	0.0378314110976581	0.0329384820286502	-0.0126499416666152	-0.0405347830012554	0.0360562368262264	-0.0855663617848383	0.115881046121417	-0.14941970612301	0.024447969148283	-0.154469373441806	-0.0285741395848782	-0.231914187973381	0.038882210176381	-0.309332484827347	0.135006300366362	421.426037119095
190214L	Mt	-0.302816128629617	-0.181940106651212	-0.249214696196226	0.0222000355572306	-0.164072363147028	-0.190754689098962	-0.0524913318757896	0.0143830822540811	0.00383122328560032	-0.191817239385573	0.119783353060745	0.0235814857100904	0.190740245673518	-0.17252983513624	0.298227969077662	0.0346717103589855	0.349155596060102	-0.127797448955876	0.229825433620883	0.139662689830452	0.218951247385247	0.00518463698055473	0.128953862060254	0.0689983497404715	0.0972102141962707	0.14839004710058	0.0272605681455695	0.0626553713030565	0.040471880435951	-0.00392681151718795	-0.0354769781460809	0.0369065469037708	-0.0753056070023593	0.124711709273637	-0.159760545745911	0.0371820105772955	-0.148508660123347	-0.0231415032719294	-0.230109251919518	0.0467634954894106	-0.28665603021592	0.126616462937365	483.967334592306
216762L	Mt	-0.31225048984743	-0.179696407249303	-0.240638985722594	0.0279009919075062	-0.156623539405237	-0.18740166424713	-0.0645237487391664	0.0101647980170361	0.011638864828485	-0.181172732140879	0.11028083395613	0.0189402943889439	0.187862064510106	-0.156809739740868	0.309554264975177	0.0244827681939665	0.353676955130544	-0.1019062791712	0.24874181580596	0.132355481464269	0.226966398603832	-0.00841965045686262	0.128413389385894	0.0553458535366324	0.0752952004166634	0.141400267624986	0.0312817858184174	0.0460625701669097	0.0342706607974579	-0.0136847130120727	-0.0438458626294619	0.0400484163801063	-0.0880058875433353	0.124334886876743	-0.13699330715096	0.0398154943736011	-0.138648759686947	-0.0157232590310469	-0.226483191992635	0.0552520186061882	-0.309968461510902	0.128710603512474	452.304680286998
216763L	Mt	-0.311071623157527	-0.173622523915926	-0.249358638768711	0.0194666527292209	-0.157354784207582	-0.187424957093932	-0.0630655359146679	0.0174528054764416	0.0202263468956844	-0.179495382912863	0.11876186926453	0.0235129107839452	0.201209593155799	-0.154868961355173	0.293403527941371	0.00443776739743038	0.355323500653204	-0.0838770941862023	0.246503824302953	0.128556981133084	0.229851686767133	-0.00869871449183857	0.134087086737959	0.0511247769751601	0.0828944466603837	0.131618827096211	0.0287799199681875	0.0464429786865012	0.0335045007089353	-0.0133647762610805	-0.043522219605453	0.0431785762491123	-0.0842116428266675	0.120008340392093	-0.150692213331793	0.0342794570648141	-0.142038427300179	-0.0212070199846153	-0.23981625503285	0.0839805170006875	-0.303414962910709	0.118498839216931	484.868072385724
216764L	Mo	-0.318978159507337	-0.185478142908931	-0.238940604651022	0.0143038480577347	-0.159295730016199	-0.187872909898766	-0.056321687936887	0.0179567850117013	0.0127633080617006	-0.185038649449094	0.119652231799598	0.0253472741440403	0.189680350816821	-0.162692755960409	0.28880024147823	0.0109411908302687	0.347876737078467	-0.118393306858685	0.239231028490773	0.128303422275181	0.223107359688926	0.00794563875421552	0.13619767354308	0.0585569084164159	0.0867974801392707	0.146148031391479	0.0402335661011567	0.0616869468321629	0.0362468158100899	0.00393455848442563	-0.0418829190635646	0.0509941014324322	-0.0860585946013023	0.126249670834293	-0.138296157429081	0.0328506253140916	-0.139058238283962	-0.0118965162676951	-0.230675463311041	0.0447420511648466	-0.311079238207718	0.121411228400291	472.375355189574
216766L	Mo	-0.313870603448587	-0.178103777590057	-0.238717547384696	0.00931586544386618	-0.156581040898016	-0.189647689745287	-0.0608317296695848	0.0139354989799178	0.0172678327515005	-0.17886398050804	0.127326507159247	0.0246029005635055	0.191267500823827	-0.151732586890175	0.274235589814038	-0.0113536243754572	0.349180518891629	-0.0937928146158609	0.250815903150079	0.121704110533058	0.229342100574045	0.00128552559560198	0.137817464861555	0.0551924982346563	0.0895127698072037	0.145542820475613	0.0376212172789473	0.0519674881654383	0.0432729834996646	-0.00329170649324628	-0.0401154542672982	0.0464726663346271	-0.0924898818173225	0.136854817905408	-0.14645957275057	0.0392146267248774	-0.142819226924043	-0.0119341359113185	-0.238313249056019	0.0542777366974258	-0.317462082395603	0.118353760475451	489.969775549861
20105LL	Mo	-0.308176560354835	-0.165079854007935	-0.253849621053657	0.00704450699019576	-0.153648895456054	-0.170129101371034	-0.0634928602274956	0.00275020772906906	0.0198978431555264	-0.160998130900359	0.121085293595438	0.0121150239135107	0.193398056727011	-0.149096300840322	0.306207997472691	-0.00607378879290622	0.36326735444744	-0.0959104745469605	0.245596536602197	0.125022369790671	0.237073252011784	0.003513256899126	0.136993970016612	0.0427951512962072	0.0746360843219989	0.124234519575209	0.0318475803249339	0.0598904142341727	0.0304122925356903	-0.00357151165244997	-0.0505635029214926	0.0443780117655612	-0.101957245880691	0.128797524939838	-0.136145134472691	0.0481087166341403	-0.145785783133241	-0.0182683547536493	-0.235305931901009	0.0432874246841064	-0.311490725810156	0.127190388413803	363.190360686016
20127LL	Mo	-0.290690370954755	-0.168240694017407	-0.247568524224797	0.00893112471040868	-0.148629151729568	-0.18172227552961	-0.0700267964011842	0.0144960508523912	0.0171230793957749	-0.167138197735948	0.124654448112861	0.0130146780392265	0.194955352318546	-0.159020875691139	0.301565192050871	-0.00953121829307954	0.378200237090425	-0.102819320901524	0.231521535521226	0.118890103724802	0.225921455939499	0.00158146353860045	0.13344947171782	0.0453639585313579	0.0728753184355907	0.144497583105531	0.0226443280271946	0.0630018469524337	0.0427345814296988	-0.00849167955195867	-0.049159489314118	0.0403543104029858	-0.104381119506678	0.141442131124314	-0.146502309796389	0.0411062652124855	-0.162623684661981	-0.0109222969186837	-0.228663972522229	0.0401371907021503	-0.297399580927808	0.135069851742662	393.049736341465
20133LL	Mo	-0.315064231844191	-0.172786251577831	-0.249776133804422	0.00791606715794332	-0.159587569630274	-0.176421761631202	-0.06237764699675	0.00516824886786475	0.0178250545009681	-0.16897461418856	0.135656539657965	0.0152296487936006	0.203050732735392	-0.1482776652189	0.272736382908746	-0.0144443655671373	0.370463833392368	-0.0930561463226481	0.236860780393619	0.109541108256612	0.222543505426287	0.0163436916687369	0.148897874814979	0.0449999851494026	0.0800411734121875	0.142249347682897	0.0351172702733966	0.0566763157479962	0.0425116032664931	-0.0080372635225982	-0.048267782746009	0.0405715168498577	-0.10019745575993	0.135222493198637	-0.145123694655329	0.0496491100661009	-0.142940004158118	-0.0113698187185965	-0.23285288423828	0.04289241124102	-0.309517346949103	0.126907942066797	350.576396130443
20135LL	Mo	-0.296352336581561	-0.158111068241646	-0.267901367422736	0.00657360631962721	-0.159351842394091	-0.185424853269714	-0.0665041339693179	0.00807861332409619	0.00618343654464012	-0.183389563982487	0.11569961993616	0.0084009158949638	0.204158609797555	-0.171042286847732	0.287394972369156	-0.000231754961613259	0.365068860957656	-0.0948016698919255	0.23280231577977	0.123360794489767	0.23735467038036	0.00494144869115173	0.130671843514743	0.078295395157427	0.0878655690256167	0.144690541260628	0.0320050311488943	0.0666618083733496	0.028724605459975	-0.0135783084303643	-0.0410699705652318	0.0427953764788965	-0.0833396557298785	0.14504037193805	-0.153962230991784	0.0385372555735233	-0.155701207656711	-0.0223042597897711	-0.222578328098069	0.0315164338715911	-0.281168461505145	0.129991204042176	363.621991057956
20148LL	Mo	-0.288526550170752	-0.187241077231617	-0.250966560874201	0.00923642923171044	-0.142560799068107	-0.18272042259605	-0.0712648751270494	0.00362950099093092	0.0230402132985504	-0.171977287759525	0.117189927144752	0.0126912025305238	0.200631591858454	-0.154443882469251	0.295744706106573	-0.00815469812237925	0.357624060736219	-0.104719595648002	0.249451048335274	0.0911251623109262	0.224750437145539	0.0162258561967717	0.13961888694502	0.0570129703021265	0.083990826273983	0.133960524308187	0.0331870810664456	0.0687027234581593	0.0327682071895619	0.0112309366075644	-0.0491125837866243	0.0441386254092634	-0.0965551014485126	0.128128811738957	-0.152009957173333	0.0517391159063713	-0.159481122153531	0.00245213913551098	-0.236431262211654	0.050316107631352	-0.311088174086612	0.128666858068476	262.152264006645
44275L	Mo	-0.322278840796963	-0.162320991016956	-0.249185122312715	0.016933176123227	-0.168243042665763	-0.182466475750134	-0.0679740237505722	-0.00147030032967585	0.0166530095759174	-0.173394220921096	0.124910644740324	0.0108387563693241	0.203235745125924	-0.147853184641933	0.284231542813245	-0.00625751139096545	0.370927118411094	-0.0826065350695121	0.2353521508494	0.118827770376806	0.244422836011483	0.0184547095467113	0.144559653845973	0.0448387046920506	0.0734876274927497	0.133045608838665	0.0255117917156747	0.0726611158311801	0.0339343520034901	-0.0167805291273745	-0.0508600318123241	0.0296368322187493	-0.092604491475086	0.127882291020188	-0.14479538896597	0.0481656719174416	-0.151324749317139	-0.020431978455923	-0.223076252999633	0.0350060843622653	-0.286884528489112	0.13729100540696	367.956389755505
46450LL	Mo	-0.295130046072642	-0.163962834169918	-0.243906720420419	0.00607004584020957	-0.155191032287587	-0.18448976394273	-0.0669634013599207	0.00235109968157143	0.0128807356937616	-0.174742906379442	0.127125081949619	0.0198055726616449	0.201478618334425	-0.161812304419688	0.317915164473072	0.00214067200024074	0.370285185447963	-0.116645183920088	0.227600350138538	0.119438500773606	0.224607253635344	0.00573722118761413	0.128604479330064	0.0627211942688148	0.0532298584903665	0.150752910338642	0.0267644771105765	0.0569864837751495	0.0227650046633386	-0.0135480695140167	-0.0504457201320204	0.0438642483112748	-0.0995876197797966	0.142098472823763	-0.144059594549843	0.0449452246973709	-0.145560879080544	-0.025805142405537	-0.225821966652475	0.0373385571209279	-0.286589228931826	0.146756001270585	397.419773275659
46452L	Mo	-0.304381076284042	-0.174840120785315	-0.250236393091143	0.000273328176765088	-0.154949391300274	-0.186305344326078	-0.0625496822848234	-0.00111246551191944	0.00787835674730026	-0.181241157880392	0.114291590688816	0.01449607533461	0.191319821636278	-0.170969016083605	0.281045850744782	0.010892748205072	0.357753025686902	-0.114100886234368	0.247172444780265	0.131350768218448	0.229228340347506	0.0145116632593466	0.152684977960737	0.0518240545039115	0.0758513789317266	0.149586464803794	0.041522158150038	0.0733631555492571	0.0248568516610342	0.00203465880296439	-0.0466495698840467	0.0489486091125781	-0.091383376023766	0.12893942951535	-0.14505948706679	0.0355672373640398	-0.155282852360131	-0.0108993888151924	-0.219712873746495	0.0549028017325346	-0.293400095293879	0.122777385058201	332.757454927044
54439L	Mo	-0.290180749767768	-0.185861312690863	-0.248626418108458	0.00814109200715999	-0.147062987719564	-0.184204859344074	-0.0628348958211778	0.0148710486622204	0.0243198700618282	-0.175352235504827	0.122978130805636	0.0216163671721384	0.19586669319201	-0.169322509069219	0.279012647914855	-0.00465296109598191	0.345225062985109	-0.121492947595066	0.258206316269019	0.120284143784769	0.224135780885159	0.00396661228621112	0.128618072695584	0.0791497172408749	0.0883563444109163	0.137273939974061	0.0289383725822529	0.0683038305093169	0.0413157342129817	-0.00550180945561276	-0.0444621636597571	0.0473313040634845	-0.0917351033339426	0.130810619380655	-0.148011522151845	0.0562865731692466	-0.150482372444771	-0.00683926185373207	-0.236405854117199	0.0488665619135813	-0.317170958890875	0.11632608644565	350.361717847903
54442L	Mo	-0.296620405884525	-0.176658146759207	-0.245440288350727	-0.00131007551091639	-0.147780066713131	-0.182678009822412	-0.0731333220874919	0.0115808503895255	0.018978200838106	-0.170287124723672	0.117331686563275	0.00936598783396284	0.195071413159374	-0.168209601105758	0.299455889261553	0.00637100882316086	0.364084249193461	-0.119222973502047	0.247483648466896	0.116367023973396	0.217992542131233	0.0101422875173854	0.126411066418832	0.0633386138043349	0.0719030425339609	0.139526525186248	0.0368393856041951	0.0635774238253871	0.039874671994979	-0.000502265720377859	-0.0509434841870424	0.0443851955111266	-0.0920892317307948	0.127377503059089	-0.136480456449943	0.0617570407698975	-0.150079193806783	-0.00382975125504482	-0.235352944222655	0.0415755911009575	-0.307506402732775	0.127332896604969	359.300775978911
57038L	Mo	-0.305481079755466	-0.172946377788367	-0.254495239553729	0.0154574309664362	-0.150306257963341	-0.183497086067573	-0.0639340277560043	0.0123094631064345	0.0178060310273953	-0.164424728545355	0.124251721667582	0.00606705352676529	0.204195004697261	-0.156921856635398	0.277063499930172	-0.00759474305745647	0.361087860958505	-0.0945579554582837	0.237169681517385	0.127024944021172	0.227790600907744	0.00556253327441308	0.139565749516063	0.0388325586048391	0.0757575797831617	0.142365689244072	0.0445120758700673	0.0599973877288196	0.0428201039718043	-0.0129252485775996	-0.0420513966375798	0.037545228908769	-0.0965376956216828	0.13390960766705	-0.144979053118186	0.0548883119711738	-0.146317666023559	-0.0207713317370411	-0.233333536577758	0.0461914920091351	-0.31458395683983	0.13348762683799	361.06403600364
60372L	Mo	-0.28600419931418	-0.177174089341634	-0.252703832226439	0.0158859927975309	-0.141621217974503	-0.184325643753803	-0.0664696039610492	0.0040485639294026	0.0220626278591347	-0.174025717175142	0.123832722028519	0.0209160066642272	0.19113172097775	-0.161340043725631	0.301016250766173	-0.0141344393434958	0.367235401702367	-0.112163536981574	0.231981427247043	0.131350619469925	0.246654229653137	0.00432913834755802	0.133544031624436	0.0572842537187449	0.0664647277666661	0.136939190934824	0.0183268897403311	0.0682491005141967	0.0169169346612525	-0.0132293487940091	-0.0513838489101833	0.0427687736534168	-0.0968388933897473	0.134481905540565	-0.148379101737727	0.050200866279385	-0.154386238185982	-0.0179037074921885	-0.235136428425728	0.0518644431720338	-0.286243599901267	0.135977671585663	381.204606977608
87782L	Mo	-0.307149445704387	-0.183530696000184	-0.24475054779853	0.00275910327262502	-0.156903547494673	-0.193035558159771	-0.0657871792792583	0.0016672257889684	0.0304594900802456	-0.174077133142153	0.11621095391472	0.00403571811978478	0.205549992932606	-0.16565643336928	0.276834291976957	-0.014531122251491	0.37415881777895	-0.108897531483428	0.231961110216951	0.122319649949279	0.209274860199725	0.0232057156913647	0.125512095083902	0.0599221854006286	0.0711180234437428	0.144126134112092	0.043661058276781	0.067482753665706	0.0384783009761102	-0.00116317673906229	-0.0390262550910914	0.0392254177803943	-0.0942686417492372	0.13635797886359	-0.136816593739156	0.0424735331949568	-0.153210145159372	-0.00417595278355245	-0.228556649077039	0.0526100686916195	-0.296749989787945	0.148882119397918	308.638639064861
87783L	Mo	-0.292804693415264	-0.179916363458992	-0.253821266385724	0.0102706876909921	-0.150311642223275	-0.176245956026598	-0.0647699062189158	0.0151534669078802	0.0169170324657203	-0.174657990488049	0.121632864399422	0.0172414543102225	0.197625060360582	-0.164487887843904	0.30050111818611	-0.00827071493234855	0.363573636305941	-0.113576924511034	0.245354566718192	0.110956022126437	0.234318328252284	0.00645978119084553	0.123335071471051	0.058412837987025	0.0692885346427779	0.133809651429006	0.032326855106572	0.0779741711990537	0.0369687636703079	0.0040734210367597	-0.0547858530073939	0.0537943550390546	-0.103207143146515	0.123858325608165	-0.137011257437502	0.0516784768998625	-0.149284520404956	-0.00348472898141862	-0.232547402846596	0.0355223932044407	-0.303298146492812	0.121435521612598	365.403625493521
87788L	Mo	-0.300636891721011	-0.177191985387632	-0.254442648755193	0.00630077136207364	-0.163073837642034	-0.181617097796611	-0.061960583391308	0.00175676611251836	0.0151920506495754	-0.17585854701974	0.116059334835971	0.0129939962032243	0.198549857001392	-0.161611702928631	0.305269231730443	0.0192586881078486	0.369376376787675	-0.114996304780735	0.240038826349302	0.120548477512714	0.223332063008723	0.00987302065594557	0.119462739821292	0.0571014509883559	0.0690762815669591	0.134367034297976	0.0339638623859048	0.0640093786793294	0.0343585787882763	-0.00189670783083457	-0.0443432184793785	0.0355616809075296	-0.0926371622115506	0.126645094413335	-0.138441282593307	0.0502890335109833	-0.149393034197996	-0.00791869699763818	-0.234222718099483	0.042978483958989	-0.28552782583426	0.139407166031003	364.841779144774
88901L	Mo	-0.301567031768843	-0.170352030021927	-0.250110525219502	-0.00395642428416142	-0.156781915711112	-0.170764229766767	-0.059503650606378	0.00150869655101689	0.0183096765475333	-0.163163736984691	0.125175071274147	0.00354522073479502	0.199914794974948	-0.161300574068137	0.297753881923325	0.00174415297976138	0.368944612457532	-0.104789647178315	0.241011138600968	0.124559780645175	0.220311139046993	0.00933886286173099	0.13177381754048	0.0470621165296321	0.0615518363260754	0.138250145428687	0.0387699651220952	0.0567830230127532	0.0392547827599423	-0.00171691956502682	-0.0404569465194207	0.0427032517890133	-0.100914385153884	0.125256543509134	-0.13576939610815	0.0399766599374928	-0.154610629709912	-0.00431323265772622	-0.234321212748782	0.0401212401396566	-0.308735023028053	0.149507100407908	325.71606098096
94423L	Mo	-0.303860271642101	-0.163435156219563	-0.257583147793073	0.00847666092353777	-0.158101938095965	-0.176180558241479	-0.0656987921443478	0.0109883299919175	0.0220354799843505	-0.174540947930958	0.114017083101335	0.0185022542987526	0.209892001500841	-0.157551144685219	0.287752196517289	-0.0128240800398231	0.376613600877581	-0.094868186267349	0.242620943038417	0.116781236244811	0.230372173630246	0.00356779973327919	0.129237702005343	0.052153807829641	0.0632311044761711	0.144738254737152	0.0340908736727998	0.0598213769435491	0.0303248260521427	-0.00842756037884862	-0.0441660406520563	0.0392025213151347	-0.101357533503991	0.13244278976033	-0.14224151553601	0.046648517252652	-0.149166023811089	-0.0188759154469922	-0.226810624091914	0.0314826364144214	-0.29120209758597	0.141897363765047	339.717389548879
94425L	Mo	-0.306825961540868	-0.175768452024756	-0.251281202583639	0.00312196218839116	-0.148271341629056	-0.181867853867562	-0.0704247744158246	0.00137265148663349	0.017769331178913	-0.173339169702594	0.126523791553274	0.0120166533806824	0.202901270761974	-0.155029508874275	0.291479330708967	-0.00493785464039003	0.368674087716778	-0.101330826519214	0.237676845021069	0.121285799420583	0.21909948273396	0.0211629938662829	0.143893247273577	0.0470969808082951	0.0699104757527038	0.138051265030641	0.0329294971100717	0.0592713965493045	0.0349211771798975	-0.0111902341070035	-0.0504368587357303	0.0394505954852408	-0.09855841947501	0.12370606051813	-0.146967978729919	0.0469664038859477	-0.154365629554934	-0.0100220845226226	-0.231872920590952	0.04962947014091	-0.286773449735253	0.150353751497373	355.194380049921
94445L	Mo	-0.303094887598135	-0.166996065724997	-0.246572611880499	0.00746454806010278	-0.150871409030946	-0.181065609667074	-0.0702879222589071	0.00332591007560929	0.0222916462884888	-0.179924172056095	0.114017015913213	0.00250382789955648	0.202705932999289	-0.164526338789317	0.295754896536421	-0.00126505443486291	0.38023264002911	-0.108087233960972	0.245329969939324	0.129935082162965	0.223659467106181	0.0074306355715694	0.118597283001172	0.0550572552513007	0.068863896903206	0.136825111707597	0.0181661409206437	0.0755007001846373	0.0323014687386389	-0.00873280797972035	-0.0540055893474754	0.0457074527989294	-0.0955302816924511	0.1280479815919	-0.139805668215065	0.0534400782393652	-0.151422931393785	-0.0161094930337751	-0.219362403314346	0.0506172829347074	-0.290966653644071	0.130850909168573	364.967447993979
94447L	Mo	-0.305009781895803	-0.1754508247217	-0.25056197168774	-0.00538477316273246	-0.153439899751709	-0.180609973598661	-0.0683690688272098	0.00258856569107213	0.0192439754270161	-0.173719846333935	0.122613011838446	0.017991392278861	0.195464859305446	-0.169625565925542	0.263335777355083	-0.0044634534642937	0.365156134832859	-0.108469733173817	0.25796345031379	0.126628852219564	0.219198264459444	0.0161824167682605	0.14045948680464	0.0585805483117939	0.0820228964979889	0.148270920688434	0.036814395169799	0.0660051718965515	0.0317450914611747	-0.00203429204420662	-0.0466277950819556	0.0371995071940896	-0.0892158868010367	0.128699633353744	-0.141849409416425	0.055214706899055	-0.146921287117023	-0.0128190230020646	-0.229910893359134	0.0387349840875545	-0.302111349527648	0.136480786037968	313.565061221826
94450L	Mo	-0.298849272100389	-0.164363278953689	-0.258146064540752	0.0194691025538536	-0.138858301712137	-0.17756468750146	-0.0658958957705648	0.0126296926848771	0.0249418519391654	-0.169445576239144	0.123114691106818	0.00845261718941129	0.211777069805421	-0.152919681753307	0.282841966812966	-0.00180685847532716	0.378390906642921	-0.114529080962023	0.239955327100672	0.122419538968144	0.200775817770173	0.0105615417504725	0.144011083239105	0.0375999591317865	0.0743133858349908	0.132071075700906	0.0324918603721268	0.0737742290055476	0.0381713547202431	-0.00940314243547676	-0.0384685324380393	0.0364757390332755	-0.0947890855697301	0.117405770371152	-0.153723039678931	0.0513484132386126	-0.150210819655149	-0.0111326362594235	-0.231037297078917	0.0462789505772961	-0.320807006799999	0.132678312374513	336.660631723374
94451L	Mo	-0.309376786433943	-0.166082369353837	-0.249116804180419	0.0106347017166039	-0.162114019052955	-0.172066174339113	-0.0699232277385849	-0.0070693280516102	0.0126003979334128	-0.167537351270107	0.123814750503794	0.00733724000811072	0.21152188288923	-0.14709213618342	0.296133570962764	0.00602924904381811	0.362843902042931	-0.0934828160943409	0.248274984823215	0.11824216015148	0.230511064428481	0.0152633299714002	0.143768067955281	0.0427090281971128	0.0634828739198351	0.135547609820289	0.0360309249188099	0.0488103232427734	0.0319958829704479	-0.0107902580657358	-0.047371211988174	0.0313103779673192	-0.102197808713698	0.123220211258971	-0.139108674112883	0.0498792945377208	-0.148548040225343	-0.0129343856195977	-0.232179201816133	0.0486021850516372	-0.30104252908607	0.139469108010521	355.583490966073
94455L	Mo	-0.300264284003049	-0.160924446959041	-0.249017083569332	0.0140624243755497	-0.148435301042068	-0.175880750222513	-0.0612936191450795	0.00435473669639315	0.024814606399783	-0.164446640936748	0.117876568928758	0.0126984783648628	0.204151232539482	-0.147154797004156	0.305400470034273	-0.00595962501866061	0.372334797374839	-0.0908637483877772	0.242121016886663	0.108683637374627	0.230814363570449	-0.00743013140168493	0.133506102585761	0.0481914560857353	0.0696537581795942	0.135980681119916	0.0292631502603893	0.0562421992856808	0.0279469139451744	-0.00936134313790818	-0.0456598389523154	0.0398397982340051	-0.103545274282877	0.127506643165407	-0.146915532534088	0.0478273059051144	-0.154190750299986	-0.0176438742459705	-0.236189067049783	0.0585443692677088	-0.312372229826596	0.12573362743946	335.892981823222
94494L	Mo	-0.301534314831181	-0.186046006717201	-0.246114920197462	0.025839887281188	-0.15438225058399	-0.185248029418698	-0.0625916731860749	0.0100440345320723	0.0118875491785663	-0.18308487290627	0.119373126692669	0.0165156242888949	0.187033213044023	-0.17068856187483	0.301754470982864	0.0165995216846194	0.362191518249562	-0.113499572644802	0.240006369544991	0.121066188243293	0.228306859840623	0.0146198891147799	0.132598330043671	0.0558546834960525	0.0594510367524569	0.140290130428371	0.0395649670862489	0.0588808617860699	0.0315657054306749	-0.00888811957603786	-0.0461834331540372	0.0496013039996333	-0.0997925625315162	0.129024488228398	-0.13535364835632	0.0433109439070004	-0.14698710921127	-0.0183129323419607	-0.219500450885511	0.0565398908657778	-0.301292783908983	0.127580647623657	313.735405655633
94496L	Mo	-0.325840704295391	-0.176052678473932	-0.23821651525399	0.000517394108252855	-0.170148082970731	-0.196024717008372	-0.0565400634152919	-0.00519452657896722	0.0164818513263044	-0.1892564304134	0.104233403315069	-0.0126615548520948	0.209821659622643	-0.154778984392197	0.276400372086337	-0.0131856518541239	0.366177729157352	-0.0751480467465611	0.234484817820005	0.125157949604051	0.219868142971413	0.0121749815527844	0.135091178654112	0.0502967638319477	0.0749787011688704	0.153873326974365	0.0395791626323933	0.0723532938725889	0.0342055611167066	-0.00658895736924652	-0.0356075675714022	0.0328155284884781	-0.0874892553157495	0.1461188076697	-0.13733729922046	0.0573494736767712	-0.146471001338654	-0.012855765474795	-0.218310839356773	0.0504999321609064	-0.295361251132766	0.140589861223846	333.228364424673
96020L	Mo	-0.291139163086122	-0.176607080048264	-0.247610948689771	0.00500783352028162	-0.146904383980963	-0.179138646198675	-0.070444573438911	0.00301749741915146	0.0233815124921709	-0.172875638154767	0.1261913919737	0.0151031366993015	0.197695716716765	-0.148194143850488	0.291395000766149	-0.0151371576555978	0.371356339773862	-0.11753571213169	0.254006518148027	0.109815440471761	0.216753715120438	0.00982202997061578	0.129384730675255	0.0694068663636996	0.0772741198678078	0.135831470352407	0.0263483993686479	0.0793450976828927	0.0385124054531246	-0.00629450057607681	-0.0508574656045345	0.0440993494570593	-0.106551853348931	0.116124829445932	-0.154202185384545	0.0569950300745695	-0.150186763469541	-0.00854468559367924	-0.230991222884073	0.0457786857498952	-0.303411290468551	0.133980297001679	335.851441081009
96022L	Mo	-0.305840410501757	-0.159342381023694	-0.252304510920272	0.0113211112106485	-0.164890848263332	-0.180984730884813	-0.0675696065713289	0.00194425885988119	0.0196158063252118	-0.172800750776954	0.131551070387552	0.0132429902350232	0.212690174877522	-0.146931879860824	0.287159280374074	-0.00822312550732291	0.373046887030091	-0.080454213317782	0.247561142161585	0.111437531074428	0.222551758292429	0.0026808831623161	0.139800912620151	0.05729989254482	0.0772096221172372	0.141502376709423	0.0254715316295012	0.0617213248521274	0.035167300836401	-0.0114105261004104	-0.0503914904176353	0.0344024669972365	-0.0954170246932655	0.118823750691242	-0.158786691258254	0.0330432857801462	-0.161093903269964	-0.0168196183177658	-0.238132651694979	0.0496002074037155	-0.277398349060982	0.139947146268559	341.771714397059
96027L	Mo	-0.321617775051193	-0.172994347948132	-0.259225019442114	0.0125055317201885	-0.16516859400814	-0.161555972734892	-0.0785084839403122	0.0152925118352593	0.0185111346250332	-0.163757887433056	0.11004201575781	0.018680424644518	0.210895273391256	-0.141761384261955	0.283684234781147	0.0104577832143456	0.366591316063159	-0.0831359048831804	0.254940198357606	0.115926876177825	0.222923308189742	0.0164911621403899	0.170250166720089	0.0180286515116099	0.0864842375195694	0.124546951927504	0.040450041310747	0.0372748376178409	0.0251169506999465	-0.00328689151289776	-0.0337655960031672	0.0474467003861275	-0.0880820982695478	0.109099414632694	-0.13507774382485	0.0348176630036782	-0.163987501431848	0.0011233528209674	-0.235476159659156	0.0457461274737511	-0.308979905785784	0.119054399667412	383.836150559312
96028L	Mo	-0.289203784006776	-0.167533649139155	-0.254923380839093	0.00352324208622854	-0.151208881930499	-0.175818044506463	-0.0660642728725877	0.000172477236837533	0.0219062802746906	-0.175557668906233	0.11534050869613	0.00525877319271296	0.19895650391947	-0.154240984900575	0.292947648320362	-0.00807081983868362	0.36730017319812	-0.100438521056981	0.239599203217946	0.122951879463284	0.235518918942266	0.0113401725889379	0.141758306225668	0.0462788935327002	0.0669681776463143	0.13067091022016	0.0261422116725924	0.0718366005216386	0.0425582823204722	-0.00902072222453968	-0.0451006078706433	0.0388546762569325	-0.09619382758355	0.119162267300037	-0.150905781387193	0.050525947598983	-0.146786630219363	-0.0136281803264918	-0.240323240667352	0.0691829123707948	-0.30828580705698	0.134549838529874	376.773646839028
97516L	Mo	-0.314880543711227	-0.174132863238208	-0.251228204087599	0.0136073911990013	-0.1630548983684	-0.173380186555795	-0.0688102370119218	0.00642270213871639	0.0132275997498075	-0.173012176236333	0.123095631528579	0.0136830058831033	0.194132774193411	-0.164061748432465	0.297694199925556	0.00303311435467666	0.351418277174461	-0.105826342076189	0.242537312076444	0.128029281747109	0.242383818265295	0.0140866007069148	0.135178639899143	0.0582164189000944	0.076490849134623	0.134079444322217	0.0344262798999116	0.0622765830775973	0.0324480799896598	-0.00301552502004588	-0.0447221823905836	0.0385427140540903	-0.0848634438573158	0.11885865678305	-0.130374591055388	0.0548528692442602	-0.146536707637134	-0.00364077199005251	-0.216161001601176	0.044064794563731	-0.322401652116143	0.10731603657453	370.985688339026
97518L	Mo	-0.29913741246291	-0.185472547641119	-0.260827723082644	0.025740786289432	-0.162243462839302	-0.178710163769992	-0.0769284213107088	0.00149840005720456	0.0166732429737788	-0.169031346853828	0.112151810020924	0.0171520797436404	0.203295457854418	-0.156156488480053	0.302806712959169	0.00915902986513394	0.373342961089197	-0.0942727523951351	0.238619420085286	0.136778673344151	0.229049483222018	0.00674177688932966	0.133264851329675	0.0555880329833966	0.0929891779060387	0.103091931867449	0.029484107651767	0.0669113742887742	0.0193458763777917	-0.0156255466124179	-0.0524644544032489	0.0296149750627211	-0.089826551021782	0.111567646397569	-0.141219475492007	0.0525075989069592	-0.155072263203197	-0.0144582260782235	-0.236735822276564	0.059112270204875	-0.276567515377701	0.138262495930137	380.424700014277
101862L	Mo	-0.317745793968538	-0.164450246315912	-0.256243190009353	0.00807778423005687	-0.15773370266229	-0.169069405406154	-0.0799880213055823	0.00742092073439446	0.0267202653208539	-0.169110817274244	0.120892365146549	0.00860339284832894	0.209353467918374	-0.144523533718002	0.288929424710329	0.0073224823775679	0.369280562411155	-0.11058032333765	0.247123129295075	0.125360145984405	0.221999656287771	0.0188604040976962	0.137209355079247	0.0483620319042541	0.0898183974803677	0.130194252303061	0.0464333668366917	0.0471275507214239	0.0282130153240295	-0.00380496002572935	-0.054853813803851	0.03958015883467	-0.0967660272294279	0.121817024729215	-0.142887884518624	0.03854663174546	-0.15372145683016	-0.000827965088333509	-0.239318614166283	0.0396320022669827	-0.286714501316338	0.121462468388511	364.657569312832
113249L	Mo	-0.307773381786513	-0.184808715122549	-0.266351037990262	0.00649008591582591	-0.160414078663772	-0.181398305844519	-0.0615760345697651	-0.00069605796718477	0.00662050122769429	-0.16964275178955	0.120015523610152	0.012860712678506	0.205267698523708	-0.151005114421392	0.286250214911992	-0.0168052315023844	0.366909197388244	-0.0955675679968539	0.253705214903475	0.126915680107406	0.212480770790184	0.0301516928475617	0.140813733902045	0.0597525844111069	0.0769217308691192	0.146439992954298	0.0316746491194421	0.0581050608959661	0.0341146644002313	-0.00957045481024439	-0.0393369378812425	0.0345665631209553	-0.08650059032154	0.129213651153081	-0.151368011184691	0.0325557257216411	-0.171782163466835	-0.017282045696588	-0.235047955041044	0.0399338323049252	-0.254623708740625	0.149790663039994	341.644900584273
113251L	Mo	-0.313009503675672	-0.174757766064526	-0.25364700002936	0.0167158932510061	-0.161152907903428	-0.184951254342089	-0.0530467064403707	0.00888217969675379	0.0167503913641892	-0.17249874889329	0.13051465340737	0.0126912697667204	0.20334441177124	-0.151528116768702	0.293702254810399	-0.0119443941131057	0.367380211304815	-0.0959081379001189	0.232118536102483	0.126317295855886	0.210950258254067	0.0232944232273097	0.133826417362439	0.0528005522190793	0.0715180962233922	0.125165733227732	0.0391713406520033	0.0509420798985434	0.0356416648088156	-0.0121088987665262	-0.0384013551423782	0.0374136287479834	-0.0832809685452268	0.1324961518925	-0.138621695050339	0.0499253293987552	-0.150774445604675	-0.0158864699009847	-0.233253281644805	0.0480563139174117	-0.309730372024965	0.134882935649663	349.312249454621
120608L	Mo	-0.286851534512446	-0.167384233479728	-0.262126672972365	0.00680904783732074	-0.155457610858628	-0.185180897309525	-0.0645224489969769	0.0015788008574669	0.013991360029082	-0.172484712044719	0.130614145956875	0.0107362434958981	0.186387150233284	-0.156986371617392	0.293423299205657	-0.0107620420764577	0.362764453461998	-0.0986093223400129	0.236797213570769	0.122573123749302	0.236738470069819	0.013649054680515	0.143291918331065	0.056252949607527	0.0653274032790871	0.141443849282788	0.0373977207044325	0.0619266270208386	0.0354231308949552	-0.0125320784925799	-0.0406273311509832	0.0382052021215088	-0.0984071627498482	0.12858393388726	-0.137704975736167	0.0522300251923065	-0.156770574512675	-0.018903742701293	-0.235073821695435	0.0548069152356057	-0.304614132551507	0.134047627093371	349.477024246502
120609L	Mo	-0.310315907433556	-0.176389680404226	-0.247499141727935	-0.000557140402859315	-0.160790812003743	-0.178549784629476	-0.0605426563309835	-0.00815439903594278	0.0115850052014612	-0.182778181783309	0.138643034798305	0.0142579511351234	0.190697209495036	-0.157838360131089	0.286732594387571	0.00342998402406658	0.344855617965654	-0.117031411375393	0.243874418518678	0.134707698418569	0.224316356368242	0.0246989118710337	0.14516114072649	0.0631069876515127	0.0799307405109583	0.157137453721781	0.039003398843269	0.0579277257261124	0.0228078882372608	-0.000899152527814002	-0.0404900493162945	0.025922422511031	-0.0949637418472259	0.141288681652393	-0.136511092057895	0.0279306715768621	-0.155690130887502	-0.0116729633151342	-0.229155646293415	0.0445045166261627	-0.291648227154377	0.13895806869059	360.066792745589
120610L	Mo	-0.309989217851686	-0.165108423105144	-0.256762187560928	0.00530742309882174	-0.160846839100111	-0.160817715953012	-0.0702111817479109	-0.00422214507515036	0.0149108058503958	-0.15360295639754	0.126876563780327	-0.000645518053760756	0.204471505522711	-0.135895721767681	0.298649772684153	-0.0118134725850117	0.369810063964456	-0.0879048161126169	0.251946668799476	0.114743199438694	0.2140171005762	0.0237612407876731	0.149603795643138	0.0377505911896622	0.0762506421035103	0.134448938128725	0.0487870607837673	0.0566368810749444	0.0352165373293555	-0.0106782439178053	-0.0497840524744081	0.0279412702678948	-0.101502504262217	0.118039990075941	-0.132564408324886	0.0458051815164354	-0.15595904653791	-0.0136085595083491	-0.240262123392502	0.0460089877564592	-0.312658955784936	0.133853869140819	336.982972580995
120612L	Mo	-0.300747198017643	-0.161456018708905	-0.262265132124872	0.00925710190448324	-0.160922071747289	-0.174908545150856	-0.0666220989463766	0.00170850154027642	0.0106404516223569	-0.168078075393382	0.129470446083305	0.0167723581305878	0.206720600612536	-0.152995744699019	0.261851379117137	-0.0059382134546264	0.382650908595188	-0.0807717559916039	0.254991307031469	0.111972704345872	0.219759108956161	0.0178329640345653	0.145482497053884	0.0523641472106888	0.0832780077111266	0.133353570914439	0.0384691504121341	0.0495427612926082	0.0340891560050062	-0.0158807874894137	-0.0478177440675812	0.0375870281773884	-0.0904920041452888	0.120635864426444	-0.138092027468849	0.0365299348757739	-0.157891471749976	-0.0164134505921158	-0.237892717845654	0.0457325785461607	-0.30466054708678	0.143153076080631	356.68620329226
134901L	Mo	-0.321359730944695	-0.170135981011945	-0.254212134136535	0.00736413903570889	-0.167683629645577	-0.186681339470376	-0.0609385700912662	-0.00264972751043869	0.0137613020637623	-0.17426698647542	0.128971317389286	0.0127861883445878	0.203475670739759	-0.150313420130599	0.263096270135433	-0.0155285518121143	0.375254320703953	-0.0841645161380363	0.265832833997972	0.117970379900868	0.216738841346342	0.0260063967925451	0.13344821736219	0.0696418992119469	0.0810132297307965	0.131028600528106	0.0371241722839436	0.0590787787869903	0.0271299780311498	-0.00361224366513598	-0.0419259473878122	0.0375049303665408	-0.0948353817096544	0.121552882276898	-0.135467248604766	0.0298322696091578	-0.148666613506738	-0.0159083285468495	-0.235329649578144	0.0531925535781143	-0.285427248179392	0.137302076329457	352.894426408914
134902L	Mo	-0.304518476648798	-0.181745607821047	-0.251423148210978	-0.000935250114525839	-0.154634635366768	-0.170508248725852	-0.0658725858775349	-0.00148768495085074	0.024071443057472	-0.157094324018568	0.112637338386865	0.0148088649837798	0.203004568012109	-0.146541085848181	0.283495842426916	-0.0215995828215553	0.367595800032437	-0.0993820489322392	0.251839184132852	0.12961869686154	0.229434299357588	0.00330557664929062	0.138851774253788	0.0515686429365291	0.0773823077890179	0.136814383483398	0.0399777756113183	0.0557390178136606	0.0212704839852513	-0.00365219360885318	-0.0398712135594601	0.0381447397972799	-0.0955731593989853	0.123820607174414	-0.142048252234526	0.0478533120391426	-0.149029399482724	-0.0135416479391756	-0.241766927749775	0.0635288905204449	-0.304823018516069	0.131284942521365	346.417447047702
134905LL	Mo	-0.3064433266159	-0.184996083556182	-0.235525855578096	0.0063559686999455	-0.148111122375875	-0.191610407138716	-0.0747654063040105	-0.00884759615019809	0.0106579041902519	-0.192556524098493	0.107415986400296	0.00294640155604689	0.187856428663472	-0.169129830168408	0.264142825676872	-0.0318344205107458	0.367193732217054	-0.10897717086393	0.248597806637128	0.1362014662831	0.217110096392143	0.035957982047954	0.150077689069736	0.0542219926464229	0.0739652010230362	0.15511804862817	0.0379541031412532	0.0750385112479907	0.0339120618683092	0.00724024161680513	-0.0347414876605921	0.0453941829142473	-0.100070953168149	0.137167888353177	-0.124998124797497	0.0536007635321566	-0.13085895167107	0.0028853047237094	-0.224000597286569	0.0566644716011241	-0.319368009821789	0.119158808635827	354.659729613504
134906L	Mo	-0.314510151707381	-0.164963323558605	-0.24311770073538	0.011829700388988	-0.163825254101905	-0.186011335529623	-0.0654476663307757	-0.00154454534712256	0.0150457896869583	-0.17999047866806	0.12669601457927	0.0110519079282893	0.195350947443636	-0.157303251579158	0.285619755255806	-0.00934549358872592	0.377397777427366	-0.0875783109447882	0.246809006164371	0.131019624897931	0.203498056795933	0.0171798160525625	0.143478549072748	0.0427562073810238	0.074626387338378	0.144849452383756	0.0350200675059832	0.0533955434685509	0.0341374577114875	-0.00463098207532042	-0.0470184561521145	0.0440674186993352	-0.0922004618132637	0.126000343649515	-0.138380939964366	0.0478019400236432	-0.150003260692138	-0.0138308553666832	-0.22020324591402	0.0357555074974088	-0.302972671570596	0.139491114287085	363.970433126753
134910L	Mo	-0.308302605988682	-0.173995098102459	-0.245314559721249	0.00359678738885091	-0.162504659731284	-0.18029842230775	-0.0571742730178712	-0.00333193206675196	0.0144599928885257	-0.174542122763663	0.122571242492352	-0.0000824593281722047	0.195956221548642	-0.152702152372043	0.294880495792987	-0.0077774473639895	0.357983349846363	-0.11060221836643	0.238369307227189	0.124442927332277	0.219363317211177	0.0229971661436596	0.143940041815478	0.0511806652533554	0.0679414461472995	0.148084276031451	0.0400013439031771	0.0673954010591346	0.0353441008622561	-0.00160316936117496	-0.0354268670174192	0.0400174781093443	-0.0984857932419245	0.142816487628887	-0.138857033781766	0.0456856987414589	-0.151927144464307	-0.0131348297520298	-0.22081196557011	0.0444410259219299	-0.31200595720084	0.127411938174117	378.941256912567
134915L	Mo	-0.289868953005402	-0.188824606761429	-0.249751715961598	0.00674655074149247	-0.14524711801043	-0.193374913663047	-0.0664137653427053	-0.0023016002250529	0.0187662741855573	-0.186955009584732	0.133699209196451	0.0227908102291229	0.193105619476031	-0.167623891651647	0.270969439260283	0.00567195482470517	0.355506073711593	-0.120183108230962	0.255125233591171	0.121584958103307	0.215431373817781	0.0288850457489106	0.13375762533912	0.0756963624029025	0.0798607582188465	0.137434842958966	0.0349683725064255	0.0647875750552547	0.0291508787904576	-0.0152299739740878	-0.0525100489710868	0.0315958977554674	-0.095433978372943	0.126807047171837	-0.1393670556489	0.0454670483201143	-0.149376298894084	-0.0232624364068021	-0.235528598536564	0.0905531901965748	-0.29684332535001	0.139734256989109	343.040744491019
134918L	Mo	-0.297794465576233	-0.16791509501329	-0.248816438071027	0.0102065314520277	-0.147535024249541	-0.174372554268146	-0.0681745988090515	0.00581500774436898	0.0295943529068331	-0.167913552030082	0.117437362986979	0.0100817708887364	0.211316310304042	-0.14727201190507	0.285769141607179	-0.017323799432597	0.382689997586928	-0.0968015216668254	0.238134991263406	0.11261567626556	0.223508944591502	0.000637444244331835	0.137094653272187	0.0474886884012391	0.0731177710658131	0.131941268001074	0.0337838554046846	0.057125977986653	0.0294333805193154	-0.00144717601332794	-0.0512714645235798	0.043028309265944	-0.104392893761498	0.13098389449481	-0.143355445541804	0.0506527856710939	-0.152852320570347	-0.0137987567259648	-0.243324876877739	0.0521937295442333	-0.304363233528043	0.134073383095235	361.788546503275
179087L	Mo	-0.335011437554684	-0.185017447106641	-0.24806964122063	0.00616535298156422	-0.162144849704533	-0.182462065779705	-0.0658676467842246	0.00871283381448517	0.0139039906375307	-0.173725650720027	0.107095880799392	-0.00100280256054515	0.202364203753326	-0.140355767823483	0.276938554594228	-0.00153431495492579	0.366203549216061	-0.0914055915865603	0.258694757198976	0.11281558721598	0.212218618620181	0.0417810880523572	0.159611161307558	0.0420697355695053	0.0827226794678062	0.125691895846944	0.0515879777763032	0.0577976948185878	0.0237111617062082	0.00225615038686786	-0.0318425592391039	0.0425902744974869	-0.0902721655173102	0.113838968794968	-0.127569216813324	0.045961998538696	-0.167725031175536	0.0058719050818183	-0.223276011044708	0.046240229122888	-0.303273976023512	0.123709925809743	324.839154337152
179088L	Mo	-0.29513860511087	-0.174146918259158	-0.254720400672656	0.00748931231501624	-0.154212201910526	-0.181391788939021	-0.0752493932544016	0.0000461093210076405	0.0159647978908768	-0.172958455858956	0.130691074736307	0.00809258806554198	0.204042906698734	-0.144090621657521	0.283329608497693	-0.00938413476878488	0.383740426872386	-0.0717358455985112	0.240496835055556	0.0979869409539524	0.237609539708617	0.0151018861485922	0.139157994899242	0.0472017313082817	0.0763751068665001	0.122957564629314	0.0344395788077805	0.048585416222019	0.027453873811695	-0.0124695119000899	-0.0500123065277727	0.0347542299452582	-0.0998232316668802	0.1223403420219	-0.150325286858635	0.0528956803533412	-0.157680067909733	-0.00267064796161765	-0.245684234134789	0.0795853058056868	-0.290456015799119	0.131810817853751	364.982060876839
190202L	Mo	-0.316950012343563	-0.159020879278676	-0.246496416378508	0.00356751976457274	-0.159051016061549	-0.176027363049873	-0.0714295438543515	-0.00425568077925455	0.0125828018865786	-0.173898292032832	0.125200217358107	0.00517516192937985	0.195608253158298	-0.155393858469673	0.299367873957928	0.00750675665679855	0.375962552134572	-0.106340898668635	0.236972882404763	0.135415274194328	0.222587480673849	0.00595932307969363	0.134610464924769	0.0444615091352844	0.0619164054644321	0.143256976726423	0.035897209455092	0.0589347152969233	0.0391083585196785	-0.00746020924857826	-0.0493059407449501	0.0361324657300158	-0.0986690995638594	0.131834232864456	-0.135301590166785	0.0517102910926559	-0.140163454841405	-0.0102559760089721	-0.224156706607762	0.0414185758076027	-0.298290719375334	0.127280355258362	391.890047747847
190203L	Mc	-0.295860696453545	-0.180374241317509	-0.243235401780128	0.0154541846779334	-0.146087621900604	-0.184883223410088	-0.0679373125927978	0.00661157395755837	0.0240192875238105	-0.177976323942528	0.123734192284022	0.0168452602606628	0.193305596762703	-0.165666184935034	0.279548834135059	-0.00880104943979323	0.359454511792549	-0.115189396060236	0.244440550710987	0.129326419670043	0.224559866007124	0.00755687315184418	0.133685048007261	0.0597867950107928	0.0728785401570404	0.149792466920882	0.0372166625401039	0.0587227199726022	0.0359940270445233	-0.00496694043955816	-0.0447183672772831	0.0350497381246166	-0.0986816158812074	0.134378952773924	-0.13559180190079	0.0513885218387883	-0.148422196468852	-0.00856695134521846	-0.230178641068917	0.0561176873566158	-0.318123461641053	0.125393117173699	366.964640829396
216761L	Mc	-0.320087214536915	-0.178296556313838	-0.255238479612617	0.0128290913354924	-0.1605197539132	-0.176263304158257	-0.0696146985053692	0.00314080504417792	0.0164993240580245	-0.168514741558067	0.116116474188029	0.0108466647985333	0.199370612654708	-0.15208742592806	0.28145881137851	0.0041492713312069	0.370947671099407	-0.0776014747714482	0.250181084004554	0.123279103365913	0.229253130788134	0.0102361185777336	0.148135590615329	0.0339083550895428	0.0732144744201563	0.12424957294961	0.0438339530273603	0.0605537852352626	0.0289853045472495	-0.00609697155018712	-0.0433559924127308	0.0320224744116158	-0.0892931401086763	0.122205572633468	-0.139004268682541	0.0499263753347721	-0.159620894632709	-0.0108886967538059	-0.228985784158607	0.0417164641350042	-0.292276204218094	0.140685516791331	345.136136011505
2947LL	Mc	-0.314434978004028	-0.177552767547665	-0.23907427036972	-0.00219353739431511	-0.166234803150585	-0.186663263954698	-0.0716839121519967	0.00174202976914427	0.0105148498439101	-0.180832278760566	0.123918289004268	0.0136716802158276	0.195172449680339	-0.15447253759439	0.260568689246411	0.00508519375533303	0.374463334698	-0.0930327465560533	0.259101930114079	0.125908028721637	0.217260452141052	0.02331332238209	0.144046883426206	0.0475892076044212	0.0902558766195592	0.140613716702282	0.0397705135542723	0.0523703175873253	0.0299592695099382	-0.00988352251883878	-0.0558635497989964	0.0428104585616139	-0.0938676251169911	0.125831856820561	-0.134141760978203	0.0579953756750969	-0.153851804803713	-0.017713328760781	-0.225573740381396	0.0389859245548528	-0.290306093082406	0.146426870737124	431.583683878893
8991LL	Mc	-0.282618086929844	-0.154612304611617	-0.255061881319807	0.0126928821523813	-0.147462088775364	-0.181642159081237	-0.0852237647370297	0.00354987281063558	0.0224903507955292	-0.181609313324279	0.116996406910238	0.014618812802584	0.204193027987991	-0.161077937387824	0.266032691189302	-0.00572921705838359	0.391009052741668	-0.0992860047061881	0.258550119187895	0.125261330730729	0.220262757118312	0.00865146930283365	0.135793103669986	0.0465346464054001	0.0889426708992976	0.150476608957244	0.0280385540643842	0.0594463825812595	0.0202383484154569	-0.00934171351842501	-0.0573469301651799	0.0284592186162384	-0.101983295972417	0.125491492282513	-0.141987248438325	0.054812407016568	-0.156699934560028	-0.0161623004585013	-0.233946473073231	0.0468697312918008	-0.290217379008832	0.132596095196267	436.272304655617
11586LL	Mc	-0.325189198942352	-0.154377477504783	-0.251141692258775	-0.00386856583481957	-0.171453098342112	-0.162236193603654	-0.0772628380078021	0.0082258653490753	0.0054126445807878	-0.16171204938492	0.122691693263891	0.0171077348235326	0.195311694268426	-0.141605653922187	0.282236004820112	-0.00925311363139264	0.377321135380998	-0.0653985139834561	0.269925828243921	0.12447419655561	0.229416095898016	0.00662498320626656	0.147078638199888	0.0444699960581764	0.0977612574421745	0.124281169128177	0.0430997214615975	0.0480677128526451	0.0228188852255988	-0.00971495209974975	-0.0483129227305934	0.0381801777225302	-0.0814642298740147	0.123594432994238	-0.140686604930075	0.044773225326346	-0.167876886127258	-0.0157234578885345	-0.225340730705359	0.0400286121223301	-0.304345396867075	0.104061871714571	426.060804960759
15775LL	Mc	-0.298431196440569	-0.182976734850594	-0.245195481389528	0.00477138356461376	-0.159064783884082	-0.186813748290156	-0.0690181466809395	0.0152205710777246	0.0171261896289653	-0.173914765282726	0.119283429968901	0.0158082283606836	0.198239110154037	-0.15859369979685	0.309997062990305	0.0187662658518309	0.359929761089048	-0.130795273286553	0.225631972727432	0.129681348704424	0.22198254404435	0.0147826038518332	0.136740470230004	0.0498846445376305	0.081308870639047	0.13115020778025	0.0463159715156875	0.0581163243260458	0.0311146836797439	0.00199943859332336	-0.0467010589171269	0.0467986453556151	-0.0973086452470831	0.120693326777974	-0.144551139553536	0.0429015132097635	-0.157247891128385	-0.0059042881828845	-0.246894163302823	0.0756325973574546	-0.283257560123443	0.112791410340597	409.918574957562
18671LL	Mc	-0.304952840032374	-0.181504696206632	-0.241220056520062	-0.0111999545079789	-0.161283100684911	-0.181872593735058	-0.0707285515583701	0.000532229228092285	0.00920272191018546	-0.170134858444311	0.133841741250584	0.0194839525660504	0.196752896013478	-0.146263485762064	0.275006813769419	-0.0197960491363781	0.364893334568235	-0.0979776897847229	0.255888003361161	0.131190138619189	0.228769666844242	-0.000213163775759967	0.141239141846503	0.0511317132186706	0.0879129285855001	0.148654988975347	0.0317036880802886	0.063574657107795	0.0266590192303325	-0.00702341969765042	-0.0584030918912417	0.0564817804884298	-0.106898558004294	0.136966923749665	-0.143672677914689	0.044541453844727	-0.151122834117843	-0.0138815444954286	-0.236196095216222	0.0447732937269239	-0.277392149519921	0.132536324021091	411.190374169342
26383L	Mc	-0.307663600687585	-0.173728081398492	-0.243407555575708	0.00412397341480904	-0.168987216810481	-0.174212881815935	-0.0712007654629882	0.00447777083050578	0.00113186969839194	-0.1740351482918	0.12698904842353	0.0196973497104571	0.181567402132364	-0.147768061242045	0.300272368905208	0.00754586560724727	0.35772090668423	-0.0966543678987277	0.277362866561268	0.125273230594619	0.226057083805717	0.0157588008997873	0.140389472688712	0.0586768396717282	0.0839876799147625	0.127283687819759	0.0371609338562914	0.0622567151917489	0.0331194421614711	-0.0115995501684377	-0.0549875215579991	0.0353068572857481	-0.103780507526159	0.112965854912921	-0.144910728279188	0.0547294152158668	-0.145339402861724	-0.0125081469203821	-0.234355231267722	0.0448208725296308	-0.291126544802395	0.11758900405099	478.568798855604
28269L	Mc	-0.304972380497356	-0.169956635731643	-0.243941955103526	0.00654451502235288	-0.170224494818839	-0.181552837024095	-0.072900434570812	0.0112566356906033	0.0172531549789486	-0.175984439960775	0.122605889945847	0.0213648009601454	0.200099625028514	-0.160334292179103	0.295793411949232	0.0241123169364751	0.362518972335276	-0.108596359785061	0.248902576127508	0.133139271719192	0.204283893894411	-0.00121165382581364	0.132729146172448	0.0652178793459234	0.099736993850779	0.144004436482401	0.0324142968024854	0.0497417749407196	0.0321265481441482	-0.0245507043801633	-0.0498045794094296	0.0434098242202459	-0.0914326216529364	0.129989974058787	-0.150855401420942	0.0423179550990087	-0.1513601569556	-0.0278540979503148	-0.229392135838129	0.044444129334722	-0.283580348962026	0.134497507026393	485.90249854805
28270LL	Mc	-0.312666697754977	-0.156029755926615	-0.242712684934401	-0.00601008110113055	-0.158725026624615	-0.175491500425943	-0.0690547357993128	-0.00473104015644081	0.0127248273958892	-0.17051359911891	0.119387088771098	0.00536344373168132	0.191003109547586	-0.153445100430398	0.281951198646621	0.0000213816006987017	0.368055087416713	-0.0940043100703048	0.250090653578232	0.117363633123649	0.23428338819543	0.0177134847221312	0.139578002711307	0.0454698832213568	0.0917110125323438	0.144224335185311	0.0385293046541253	0.0804102350698168	0.0336974208706305	-0.0106426792504144	-0.0499250119432224	0.0237248833152234	-0.100122708060789	0.128085316393975	-0.143864549504629	0.0668977103504111	-0.141175951170755	-0.0216586941147122	-0.236085584206446	0.0350190621415934	-0.306678144320829	0.128233391739019	520.244356505854
28922LL	Mc	-0.290176814018568	-0.178499208858895	-0.250783936782074	0.00443502761568322	-0.148142519268259	-0.170798373659643	-0.0681562385904271	0.010166230550492	0.0187621454075141	-0.171921339205794	0.121303001993476	0.00694774215008151	0.208180458915918	-0.170620699206157	0.286066419179593	-0.0122281612350718	0.372387770346384	-0.10638432543705	0.228783936228815	0.127186408041355	0.218253616362163	0.0120989360356149	0.13908560537171	0.0454090746300009	0.0753502850249836	0.135186158434601	0.0396743967737299	0.0717718710016314	0.0424218789483158	-0.0026197933325777	-0.0435393146472708	0.0374080028731278	-0.107247633475484	0.124930736566204	-0.145117233402263	0.0524943214810141	-0.151472281131875	-0.00843681085686466	-0.242147522683322	0.0631003303966518	-0.303486020553058	0.130373872015597	444.109810530598
28923LL	Mc	-0.314948075207141	-0.156412392732015	-0.251844969884883	0.00773705054322284	-0.161686740654145	-0.167848755144029	-0.0731473958513423	0.00944693274895806	0.0197629318747707	-0.15977814220369	0.123415284363991	0.0139841108296689	0.200024377691046	-0.140572423077555	0.27774491372306	-0.0107478807850415	0.370276137297323	-0.0852060129182788	0.272060250533288	0.12418385441918	0.23492768892308	0.00406742003287692	0.140046267960389	0.0521851764038528	0.0856331951805459	0.134198384409147	0.0434184085861307	0.0563898833421572	0.0264816894519494	-0.0104294297831872	-0.0567044751163013	0.0454552092572462	-0.0973839735650632	0.108654572785852	-0.13979767119478	0.0286642691373606	-0.156354436703781	-0.0337734393405007	-0.246168698425839	0.0710959201799089	-0.295754708982303	0.108705691894863	456.672540803374
28933LL	Mc	-0.279473431574194	-0.175555219202326	-0.250433676075451	0.00524008503222563	-0.146878107757333	-0.163579467668102	-0.0809744855834354	0.00714385802791496	0.027778155744534	-0.16862971646771	0.122233484467107	0.010892383041389	0.201281301797689	-0.151967390770226	0.287628108540982	-0.0019466630287811	0.365701388285155	-0.101880411332443	0.247168426448244	0.119390962881431	0.224448932261701	0.00191133868997607	0.139722467570333	0.0457612623514656	0.0942016532408834	0.125666399801825	0.0392689293623119	0.0669265157103896	0.0339307026661702	-0.0132536565815982	-0.0584011797839603	0.0374448133666071	-0.0969369163131724	0.122554121431141	-0.146404584662752	0.0520307678607484	-0.154420765735824	-0.0234436222176989	-0.249619416787653	0.080274434727215	-0.319820986111332	0.12501920434656	414.550473691799
29336L	Mc	-0.303322625239483	-0.17867872732767	-0.248075231685841	0.00118926300881287	-0.167200965426771	-0.184325050937367	-0.0775949606904856	0.0066399689006864	0.00822887756903977	-0.180669277848582	0.120733036530523	0.0176924875225798	0.19321237213141	-0.156905542800123	0.27832538886999	-0.00921512424889801	0.377718521547365	-0.0880540805942464	0.255546441211231	0.125970271939136	0.230496426751696	0.0137548466971166	0.135157876809248	0.0573837142905721	0.0907491244072668	0.133062293318619	0.0362951153346345	0.0697070725590586	0.0249639823608855	-0.0171303395879412	-0.0602833051143362	0.0419123319706254	-0.100810876693992	0.125156925621109	-0.141755896507031	0.0681109192788583	-0.153632834763049	-0.0140331626572542	-0.229239595340056	0.0437641977855379	-0.269510872062242	0.124667013109376	424.131830359158
35863L	Mc	-0.305003115381987	-0.168816529222087	-0.2488868677653	0.000497044272122155	-0.174869206062862	-0.181690710336968	-0.0797028642837593	-0.00694639779762721	0.0104285850745006	-0.178053433986742	0.123312052375804	0.0124015129040651	0.200735200355576	-0.162656667038067	0.25968332368124	0.00258508139514346	0.37855767809411	-0.0893087639464659	0.267543740171356	0.136402824577116	0.214791519109888	0.0228740231960317	0.143919818881042	0.0550817431133674	0.088811013898208	0.149171664849278	0.0453447911455707	0.0480459971620719	0.0163459919414545	-0.0135196698841792	-0.0516895680765468	0.0301303018635975	-0.100285087830358	0.125119729293268	-0.135274885163097	0.0582879549877272	-0.152305541276365	-0.0258834938997728	-0.233518253827162	0.0490725743454366	-0.267938325061309	0.137205214152687	457.309314932256
35884LL	Mc	-0.29747153880624	-0.168499186599434	-0.243960592204063	0.00436095402781704	-0.149076912867778	-0.171588062566317	-0.0653591882706656	0.00155846112042937	0.0319802157604721	-0.172231776609735	0.118656368143563	0.00999308381050125	0.204759572885598	-0.158383196117656	0.270606738108756	-0.00956934766822183	0.377554441661337	-0.109704463454141	0.247308632249484	0.126660820768725	0.21852218471563	0.0101915235000734	0.137494892395899	0.0481943797865644	0.0792021085237527	0.147324295336298	0.0391953298562836	0.0710762886132557	0.0311013699250429	-0.0142551537674999	-0.0469853545074103	0.0328300504254168	-0.0986552394274805	0.126873409458572	-0.137883683817804	0.0621616622112211	-0.184583108786152	-0.0112710765554817	-0.227120567635104	0.0473329428560242	-0.305285667903118	0.12694439142359	432.408426859431
36137LL	Mc	-0.318051353386685	-0.162983262257078	-0.257530023580713	0.00615615755969149	-0.155728963180281	-0.156768733138324	-0.0690066005504647	0.00288934180076835	0.028524769187824	-0.152334335726726	0.115278784735268	0.00733011272426341	0.20387481403926	-0.137348956527555	0.294055987372615	0.00483979554307593	0.381001413458586	-0.100412058485208	0.258447065941388	0.10835595418817	0.218579085395379	0.0110664762413731	0.135332932224805	0.0424704792461101	0.0903871291228285	0.122206117940846	0.0411306210071333	0.0600156904468916	0.0288271415637794	-0.000285685168589628	-0.0515781374920078	0.0357901861631775	-0.0987377927656418	0.118152796648408	-0.144138403727662	0.0434091099723765	-0.156048323953266	-0.0120158794727834	-0.242741772405072	0.036835853672605	-0.30187837300708	0.122630838628509	410.058996916762
36320LL	Mc	-0.295945932597821	-0.178223411598804	-0.241000826249692	0.00264286754835004	-0.153094545582976	-0.193479308951294	-0.0692221694670803	0.00107759318219778	0.0250508141244448	-0.182925095806817	0.112993005832414	0.00951290770764878	0.201303115484383	-0.166179110196745	0.286571019978826	-0.00231978404466526	0.374221580628511	-0.11255044487831	0.238550247222978	0.14385182133812	0.208920843050551	-0.000668881814930978	0.122178433187508	0.0563451534847399	0.0690885524877402	0.157647540917963	0.0322026309922493	0.0582480611941828	0.0347306705250217	-0.0154167865188195	-0.0520013173393741	0.0416090806445793	-0.0909246746786857	0.136487825005267	-0.14192088776846	0.0455472277724789	-0.139271375586029	-0.0219821035902501	-0.239249251775158	0.0843220250127936	-0.283179932469352	0.136452823592317	490.150802839095
44510L	Mc	-0.304071347994861	-0.179545917946293	-0.245969834652794	-0.00202992124153936	-0.165971065221155	-0.183462650884844	-0.0673541274946888	-0.00124767174333181	0.0063663934649009	-0.170606878170773	0.121217068687051	0.0118661618408691	0.186757369369947	-0.15355649232438	0.275683339549688	0.0000896784524210326	0.366594840193571	-0.10200509575457	0.269523110656767	0.131927607464966	0.222719394653992	0.0114327901218873	0.138937961824232	0.0466578612562334	0.0805539381396525	0.145192581262009	0.0410775534523896	0.0735169138650849	0.0301548729499626	-0.00580863443764437	-0.0497269100941555	0.0396228043072635	-0.0977747489243729	0.126150214576977	-0.135193182393523	0.0524786785809906	-0.146214548778344	-0.0207576945085331	-0.236808013150447	0.0610198168610928	-0.290502064237812	0.119065848422114	493.142015669977
59095L	Mc	-0.315582136123305	-0.140028790735561	-0.252046776229803	-0.00969948873102682	-0.169044665047012	-0.179395699008432	-0.0673566094036034	-0.00522743022808601	0.0143887825164459	-0.165350608562406	0.130154117216885	0.0130794336405424	0.197849400682404	-0.151260504559119	0.270956184186411	-0.000331866916918752	0.364883135056683	-0.0857185979353562	0.275898803836198	0.129526307539131	0.229097198841482	0.0210168977756786	0.133781667994202	0.0792847901672944	0.0968552780190483	0.137985959259109	0.0425109090492011	0.0310493997203741	0.0238826749618278	-0.0129013340996616	-0.0480493202519168	0.0338405749408871	-0.0934528355148876	0.120589260776316	-0.143644732408161	0.0190515410681878	-0.157505059191295	-0.0242537276544572	-0.24904710512029	0.0612843850691809	-0.284528913070512	0.127459498474317	415.009581071272
65428L	Mc	-0.303870943624637	-0.195481127812112	-0.226059263321682	-0.0184891249209734	-0.158693113932528	-0.19602490785669	-0.0635321375046176	-0.00802261649590768	0.010779305764422	-0.172522887871704	0.116371225246493	0.0109318100853475	0.180784419778556	-0.159074649818133	0.269846810123591	-0.00190855715725638	0.361269287446485	-0.101851784659687	0.272739020254883	0.143289817314359	0.21509321369495	0.0233429766890591	0.137473508844145	0.0476338159838608	0.088907042666406	0.154661087160317	0.0376449405465735	0.057998761630214	0.0177266474383758	-0.00158117753299485	-0.0420470573479836	0.0210732389642668	-0.103841532433231	0.140115800835226	-0.139195662035243	0.0290242821435088	-0.14445300277361	-0.0196635919799782	-0.254698236613345	0.101954727319942	-0.272244472218	0.144594107979336	394.992103597986
66806L	Mc	-0.299586053386303	-0.188621697586923	-0.246074436798018	-0.00726136277566689	-0.159279094328411	-0.179992365841	-0.0903107696427002	-0.000505124676718216	0.0148683815120076	-0.185194599414671	0.121201861477945	0.0163455631767045	0.187922684301709	-0.164890165773268	0.267637747717757	0.00225182532769588	0.366606926625245	-0.0983190145705075	0.260045904545669	0.117035587828391	0.230742336073309	0.0262000469101424	0.147824702846316	0.0507634421926416	0.0798127432930286	0.144986798006569	0.0442716297919428	0.0794728259689542	0.0276457142686699	-0.00817380908004676	-0.0534905066383033	0.0343478954149574	-0.0981110732253119	0.119371591468271	-0.133987488952469	0.0615020734287712	-0.164135962917836	-0.00884714247571494	-0.225327173902351	0.0447729016031587	-0.278278072661891	0.144754730868261	392.047616155657
69510L	Mc	-0.307665519749714	-0.174109041366902	-0.245676949138072	0.00547331204356625	-0.160359585899725	-0.183593280118549	-0.0719240749070417	0.00127589668621095	0.0180796567587819	-0.180475440190644	0.123140520535696	0.0191440110065569	0.191331657027652	-0.155748284567365	0.27790506058968	-0.0022639095940806	0.373742680776939	-0.104316354408353	0.253707545635262	0.139610854211141	0.226873509998387	0.0185412995354765	0.137023494766677	0.0531633548844683	0.0776817667560831	0.136557153544296	0.038320562601564	0.0418107515556571	0.027199154840587	-0.0114654012765504	-0.0633186774003481	0.0617026359045238	-0.0909174828006975	0.121553682593376	-0.137759223207738	0.0411333735540228	-0.153575577917221	-0.0194451430698623	-0.232216900164526	0.0635800859491998	-0.281591619102227	0.12787044312381	415.088171930001
69522L	Mc	-0.311745761763713	-0.172955886032962	-0.248913868991556	0.00322495086233158	-0.159255803246517	-0.173426850356501	-0.0821460983858714	0.00148079764693177	0.0121760751610526	-0.166202682330263	0.111599954804498	0.0111175021308608	0.206213760681473	-0.159338661244184	0.277973682168438	-0.0132373060883226	0.382163693050327	-0.0895342399581255	0.253611435131114	0.133725593832868	0.230891809213744	0.00425158594864168	0.135577425087245	0.0504105956708012	0.086855690824524	0.135491151372303	0.0426503355073518	0.0742261036114598	0.0204222509339	-0.00720470505208824	-0.057563292363222	0.0351944249237583	-0.103186740414491	0.117786911170421	-0.13624755763439	0.0577257252377161	-0.154411945373328	-0.00915936463400214	-0.230512745295053	0.0419157304614247	-0.276152299095526	0.124508622826933	356.76829882659
70129L	Mc	-0.327637659660598	-0.165573463224575	-0.24640855249448	0.00309665745293333	-0.172640050672994	-0.185583983711822	-0.0607880053898924	-0.0101072628953344	0.00844768113070679	-0.177636347404697	0.125160997243728	0.0142236996679788	0.187250100379261	-0.164944444539157	0.25922375134553	0.00843499571685073	0.359398130873445	-0.100514031433172	0.255436588289691	0.133078040483269	0.235887350841051	0.0438164373663398	0.151375224829279	0.0610205760097455	0.081469552147775	0.134507501222123	0.0501268895125991	0.0430869455909541	0.0287174999948647	0.00555987482325587	-0.029859250539246	0.0389847665776383	-0.09254113762858	0.133512630844714	-0.138087829005525	0.025791258889859	-0.157142727814603	-0.00938999877970225	-0.227365418128362	0.0335367366234436	-0.290023135253653	0.135099410719351	426.486196951878
70130L	Mc	-0.31839129072986	-0.175850869124278	-0.246607302794622	-0.00136054560291794	-0.169334611501436	-0.188433183124414	-0.0571989234012479	0.00940097712274863	0.00495949742651142	-0.169775346301404	0.118646664804796	0.0139724234302673	0.188085854811874	-0.166769705190353	0.257604637304369	0.00741478667072559	0.352127799083572	-0.0968034945997145	0.26891133612055	0.123020454534479	0.241912513191785	0.0414143328904998	0.149142189910341	0.0624915458324504	0.0913532229624465	0.134954013456105	0.0465194576998641	0.0420259423607398	0.026801043388544	0.00409303915088466	-0.0322325706843861	0.0430581030099543	-0.0969667621096872	0.136153573254731	-0.144487630205307	0.0239283735457281	-0.161613768936599	-0.0160821598005774	-0.234658000118462	0.042793472406908	-0.284573356223051	0.130354266077437	423.273411582137
73074L	Mc	-0.302534820476207	-0.170564158521817	-0.245371129345499	0.0126826989978913	-0.164302241791786	-0.181413544083497	-0.0748986811778176	-0.000611951885269683	0.0135827682462327	-0.182316426882718	0.111947122796139	-0.000296397226802017	0.195756055402231	-0.164414080536725	0.300798917521921	0.0184691632648536	0.366049325852384	-0.109381651874632	0.253799045447027	0.146542774320264	0.209095357894058	0.00604366564567843	0.138399741917644	0.0397634330289222	0.0686114667743389	0.151036125324151	0.0377243196995481	0.0761831624728287	0.0285346911557427	-0.00708593673601283	-0.0469252495638584	0.0282697505535238	-0.102082291663827	0.13242320122073	-0.136034003790298	0.0298490748448925	-0.144290939334119	-0.0100480630124417	-0.225321144699925	0.0495978651839451	-0.282538310863931	0.135271295902232	443.514427746209
74697L	Mc	-0.298859725313932	-0.183837024976436	-0.252016686938443	0.00427009818388471	-0.163790013890065	-0.180992463056874	-0.0743177933189791	0.00994634465486188	0.0265986496732938	-0.173827181325029	0.119836319838539	0.0218433050574141	0.202328879626941	-0.151188973195156	0.274446211604002	-0.0138037158561302	0.370595663574283	-0.101467420911196	0.251497404995503	0.127469253230189	0.231655911954556	0.00268456705120118	0.129497567590826	0.06808559048582	0.0901454627660074	0.147322007147911	0.0235008210643451	0.0557536937474078	0.0295261899399332	-0.0144497337242879	-0.0589385651580247	0.0439766815819864	-0.0973949708628127	0.13403835393185	-0.153214309617962	0.0415875764492141	-0.158270027721469	-0.0256045281846702	-0.23428227719206	0.0364385668541577	-0.258544712614483	0.151755002853886	469.339556235801
84924L	Mc	-0.305670956383622	-0.185711321882962	-0.240200079904949	0.0000211556098201979	-0.158876941488395	-0.186028861475329	-0.0703246608479668	0.003452927704042	0.00853168904560316	-0.180414928331755	0.110727215340105	0.014559647691284	0.200590018453429	-0.159311380755983	0.263894773348426	-0.0132897833322279	0.377486613400805	-0.0809279808368638	0.270063764828582	0.112896798589803	0.225294870076361	0.00762150846233706	0.131225888639467	0.0600753039040003	0.0885154145036458	0.148315223133395	0.0327403150344056	0.0703327230489031	0.0213508358378752	-0.00955768966001553	-0.0560629142778679	0.036948364259885	-0.0926625397899906	0.139515897941776	-0.143521375644677	0.0571828586049177	-0.157944567301117	-0.0112515874103871	-0.226656685415832	0.0451098799746537	-0.278500677454285	0.130461244760704	430.727844689052
89453L	Mc	-0.310494438815668	-0.169690401613028	-0.259545795224352	-0.0103372356748604	-0.162854324699694	-0.179346712151215	-0.0634192727957522	-0.00990515368832447	0.0174779793407969	-0.164142489869778	0.131701525119678	-0.000135891153212135	0.186181293821115	-0.150194701547774	0.278865823668259	-0.0263717204799398	0.346585904433158	-0.104056420819058	0.260478084262782	0.139344623103929	0.221527579974685	0.0215618605675159	0.142905885834034	0.0695880980503863	0.0866393061685654	0.150848100110244	0.0398987086356122	0.0818149012412355	0.0473593136143352	-0.00713638088232624	-0.0392807906535631	0.0282229520618538	-0.104580184695422	0.1273430980339	-0.14433582007912	0.0590826971363634	-0.146717846310507	-0.0262224056929645	-0.241366859281104	0.0389343780322344	-0.287026072317837	0.130798805234819	426.628755756214
89904L	Mc	-0.303357913253015	-0.175449436164289	-0.245990653816094	-0.000374188226898558	-0.158972966327817	-0.189664326757892	-0.0750180902573127	0.00562784998389053	0.019596914224431	-0.193877937619275	0.115108033477126	0.0179375957753046	0.196676778202663	-0.160889412062802	0.280392836652692	-0.00738557822100558	0.376138671884878	-0.107839394651077	0.248881988952195	0.132419836989843	0.219419420187081	0.00853166799791419	0.126030710670158	0.0630048665294562	0.0833764197978115	0.15992406080176	0.0356341051453958	0.0650177368997277	0.022982764802829	-0.0066172242675823	-0.0608355976820253	0.0400324491647691	-0.101735630215629	0.141513827465888	-0.140783312443736	0.0474723613601619	-0.156479645044404	-0.0156695557269992	-0.225725020159715	0.0390350307021315	-0.255339814797513	0.137249770026972	457.64563125799
90271LL	Mc	-0.305033945907706	-0.155661340808944	-0.248724446061053	-0.00455781854737718	-0.163707018697272	-0.16604480941151	-0.075862479309726	0.00744893755985601	0.0130544114791457	-0.170697314633656	0.117657057540029	0.0108624582141703	0.198469843263434	-0.152610681883332	0.283873149233576	-0.00404875179299873	0.376075113442465	-0.0990404379447003	0.256630799354324	0.125326185237282	0.225655291020413	-0.00110369206110806	0.141073915940715	0.0479730005888577	0.0947741137229414	0.154715805881383	0.0312472224293452	0.0765844703217358	0.0236755338719671	-0.0147940088496799	-0.0504868026791525	0.0362168536107269	-0.102999150680678	0.143047491353825	-0.156302146142261	0.054384075613264	-0.153287857468526	-0.0226009749459276	-0.217282056430245	0.0137477413639556	-0.288500547921742	0.120852811134177	481.670209247147
96275L	Mc	-0.303918435324406	-0.170267304009756	-0.259848164555177	0.00670508447900243	-0.16137452205927	-0.171692950848384	-0.0721332091362396	0.00448803939339024	0.009090643930274	-0.16920715859005	0.121591162985733	0.0102269848744914	0.193559689413779	-0.148161889866479	0.296322656886076	-0.000925611833232005	0.368816940080152	-0.0951862142591262	0.236249405594183	0.123521622088043	0.247167600042067	0.0111786010851615	0.144627075097553	0.0490356081948878	0.0790845970093096	0.127656625449865	0.0363470511319789	0.0599852935868863	0.03847077106898	-0.00614306211491744	-0.0543931395565133	0.0472903071164621	-0.103007276983736	0.123535714661995	-0.150119680245259	0.0362950893677897	-0.151623798213368	-0.0208530665678565	-0.232816061850691	0.050812016636443	-0.282093305315422	0.131706271155382	426.099921212317
99652L	Mc	-0.302734569341205	-0.164824467441239	-0.249150387627184	-0.00547081020243443	-0.17245892417173	-0.169710940294866	-0.0756564514004249	-0.00139542644931252	0.00829912428731889	-0.164944591158445	0.117242774995922	0.00451586236348519	0.192776430909777	-0.147583419657858	0.310564630183118	0.00555077242519002	0.366543081971242	-0.0944954366878758	0.241540343843037	0.141068186233357	0.22760745921736	0.00265713369696139	0.150887846683071	0.037082704730028	0.0876773416064851	0.136417637018946	0.0307464837679884	0.0649237270823868	0.0234986030901755	-0.0141040466968519	-0.0470831897732039	0.0331322200327901	-0.09043639137396	0.129441674974915	-0.144490077344798	0.0533280857450816	-0.153111392387943	-0.011146460032826	-0.228767285056758	0.0380738323453924	-0.293495452078291	0.127483761973171	410.781717031831
101859L	Mc	-0.291761761758509	-0.173249608949471	-0.254581637302389	0.00370600854023488	-0.154965120890609	-0.178991690348065	-0.0740839610761378	0.00834160820492378	0.0116109352857381	-0.172393345990189	0.129643114042903	0.00897221063976465	0.198745620452457	-0.155993977846493	0.308279678704421	-0.00494792710122	0.364420454902214	-0.114646953386635	0.218682167406692	0.152443571738336	0.234254316776564	-0.00682801921916209	0.135660464991792	0.0461847399572111	0.0751424912927864	0.148796489089781	0.0381580686904807	0.05524717942756	0.0331272747030824	-0.0189654026625328	-0.0636814662236679	0.0548964958555617	-0.102809797313424	0.134953283284388	-0.140036058966039	0.0506375231466285	-0.154546622322618	-0.0145608648185548	-0.239632306785648	0.0526985546095993	-0.271625854610089	0.123700125828329	433.029967070355
102696L	Mc	-0.305120683451392	-0.166773681139828	-0.246270447804902	0.00683095498907802	-0.159731984043504	-0.174161644698239	-0.067785886353352	0.00404965486401028	0.00957158466245541	-0.173144617959109	0.121306515032268	0.00871561908294816	0.19121738577775	-0.15787095489516	0.307679947276783	0.0198415968632886	0.365716520729787	-0.105225452950236	0.241161810866084	0.13986750396188	0.218561807788714	-0.0110231126341973	0.13396732636674	0.0497373967801567	0.0873639567239047	0.139988716875634	0.0414612272264176	0.0653704452227819	0.0269342004918074	-0.0114316642978324	-0.0554400481292323	0.0494945262986566	-0.099183452017537	0.131045289019411	-0.138751957134179	0.0301726939238691	-0.150762221955069	-0.0197302674102806	-0.226333410494289	0.0394721625738983	-0.295562191559251	0.13477483552927	450.444542329337
103904L	Mc	-0.301395162472572	-0.179616918411528	-0.244048012899476	-0.00226072918341767	-0.162415148398749	-0.184286494018255	-0.0715357196003637	0.00267860968795007	0.0124818243419097	-0.176946396919679	0.120124112666995	0.0172159226178331	0.1921579675247	-0.150442181655227	0.285474682201893	-0.0137582270109152	0.369403989326636	-0.0999638701972266	0.254185537287063	0.141909552014631	0.225557012059613	0.00294971665262065	0.136858520879942	0.0603543469158347	0.0888568716770645	0.144175674855037	0.0218656703999324	0.0650461489645741	0.026726392527579	-0.0235707500345659	-0.0548003131030574	0.0482039977214886	-0.100403255041682	0.136810704934818	-0.15304001708398	0.0576935906107017	-0.152975587056569	-0.0237395311904738	-0.227314282669577	0.0384847085516497	-0.265765082567303	0.139062125094149	417.922412484833
108784L	Mc	-0.30852563481992	-0.175287981365842	-0.249893146231102	-0.00301954490622355	-0.160561124936576	-0.176225727662289	-0.0707224151691402	-0.00907918859073038	0.0147340401348393	-0.171085452239798	0.120802023567317	0.0146909728690608	0.196730953492021	-0.146262354401323	0.274851055777991	-0.0135628058533539	0.36898648871309	-0.101636852029084	0.250123878607221	0.133233910164122	0.233262363356598	0.0159511164210823	0.146659681537256	0.0487296927118407	0.0873885541787304	0.139200415967207	0.0349326229708892	0.0592972826593349	0.024678808489365	-0.00311746819071993	-0.0496778264895735	0.0430600456062576	-0.0994208891851079	0.132483619966804	-0.141727033190915	0.0469299623592651	-0.154599330910154	-0.0134916895249433	-0.231153796989056	0.0488085178542373	-0.286869272903777	0.130383528185092	430.381779575386
108816L	Mc	-0.315091931372525	-0.171672455830128	-0.252832620898296	0.00218041839485587	-0.172972123596025	-0.170755926996924	-0.0695584628879258	0.00139090096665648	0.00363548793405409	-0.166684382388909	0.114119362876872	0.00974764428841081	0.194528871658234	-0.14946185398777	0.276443314395246	0.000662550223092451	0.38026748062105	-0.0907881017066212	0.252617662995061	0.143689962263796	0.235796475346415	0.0160956657315241	0.143457868464092	0.0543399233637087	0.0990368075480551	0.143270969422773	0.0328165051488506	0.0383920547090932	0.024053231356541	-0.00711436755736841	-0.0474450005311981	0.0371296838096931	-0.0874755729011683	0.121300722940187	-0.155409275713754	0.0302128499186038	-0.161992212197487	-0.0176564509329461	-0.235198418901199	0.0404017489188579	-0.258797449344888	0.135318444449411	437.698091208562
121605L	Mc	-0.305010598880169	-0.176499102202888	-0.247656835575325	0.00416072529852184	-0.154484390562406	-0.182357365924365	-0.0677064997201374	0.0158545695877904	0.0131698458160748	-0.173246311029657	0.119748449990905	0.0177827494829106	0.18814876295882	-0.156651745589898	0.299783248488744	0.0196082173094495	0.360420395040528	-0.117863550752586	0.256679072492685	0.135116170451358	0.213590490023224	0.0088860224612596	0.141612292598144	0.0500859051008798	0.0839788722585902	0.1382981627656	0.0428976488290661	0.0540118925384222	0.0238458281365913	-0.0103220351600602	-0.050840908625721	0.0554899355676229	-0.0909703269231104	0.119246488988213	-0.141956359367511	0.0397849124391171	-0.158575099666861	-0.0220504070512458	-0.240901749481451	0.0683310184879216	-0.285772137830677	0.112333747231631	405.991672445677
129075L	Mc	-0.301324378466869	-0.172845332597669	-0.240781263765153	0.0121937305394999	-0.159179583548308	-0.18380703343982	-0.0763164579454287	0.00458321456270974	0.0137983011132992	-0.182011383356999	0.110115747040334	0.00704500184097252	0.208409650595977	-0.163417856332938	0.294838895855796	-0.00182218411853897	0.378288701692846	-0.0988549993712414	0.238563979034136	0.136984414014467	0.222657006987965	0.0036093545796755	0.126063019380579	0.0482878107507242	0.0739973888455436	0.146850406614103	0.0381628876692634	0.0529431849746087	0.0255755458806476	-0.0106142937609196	-0.0602563139596627	0.0435817320772223	-0.100562085321985	0.131495621198618	-0.136840407139367	0.0465478155316289	-0.145503799156117	-0.0055817611910326	-0.224725570811575	0.0511964715918617	-0.284981263981922	0.13363608589307	445.902295511984
132724L	Mc	-0.302811118224023	-0.176569955807947	-0.261968742955027	0.00379305895830289	-0.159043835603532	-0.182526449989467	-0.0781943419956632	0.00388138452901083	0.0150568048307959	-0.180929926199612	0.121273332826059	0.0149449490631163	0.196680212726962	-0.15718292342404	0.261655423282659	-0.00562734972094242	0.380614242197254	-0.0807444482780149	0.257011317203154	0.122839370349315	0.230584066570499	0.0201455317415218	0.131166347232084	0.0635682496665885	0.0893584533952511	0.129020226906492	0.0469911891377449	0.0440008434836814	0.0300445123280625	-0.00532710926265375	-0.0502510799337261	0.037472035640294	-0.0939849606128183	0.124178287347526	-0.147518466724881	0.0309930020145317	-0.15738625858186	-0.0176714452013778	-0.243927465991849	0.0674515402294751	-0.26534963110715	0.144291127954204	421.611082351857
132727L	Mc	-0.306978292267299	-0.172202776369863	-0.247999737828095	0.0130995175443857	-0.159562088128466	-0.184149717311173	-0.0861759166135096	0.000871138704064784	0.0122207432830059	-0.183001174944493	0.109314163942317	0.00309155919029663	0.2112980349863	-0.156403352547716	0.302039044923314	0.023941203031557	0.381235101366023	-0.0934568681447816	0.234312589920447	0.128736036249917	0.216923621132227	0.00204794918953661	0.126908259573698	0.046246585780549	0.0798479390076303	0.139683320120475	0.0376320620879556	0.0523514826157421	0.0284753936606824	-0.0158482261849157	-0.0555491217276476	0.036382106715591	-0.0979261336572166	0.130495013443138	-0.141799397627755	0.0381554810500049	-0.155675990545935	-0.0140335650794046	-0.224723080220436	0.0499332280390382	-0.263817195267242	0.154061058908056	424.044696655794
148489L	Mc	-0.307601516049332	-0.181327494054219	-0.24835900445446	-0.00481981186663741	-0.156189002919775	-0.183135354750845	-0.0724427637933471	0.016236984121477	0.0109433941830073	-0.172088608536263	0.103787184771591	-0.00278381305300287	0.201272609042954	-0.154763057021268	0.263219068768139	-0.0182313238166573	0.369675421554567	-0.0916257216529137	0.267299549144691	0.133292679943199	0.228186892192775	0.0101491359237499	0.144259085868182	0.0636770518080181	0.0987764141992497	0.143427946561033	0.0381906813971978	0.0590430851586699	0.0279765508836824	-0.000749478091778085	-0.0487390738214608	0.0509059091209983	-0.0942067707557701	0.130653385303623	-0.155106775063777	0.0509664403072851	-0.170181168585311	-0.00677358563390549	-0.229673369288739	0.0342449126719157	-0.271087407274063	0.123700717557522	424.74586239191
149766L	Mc	-0.30272083334781	-0.168723630638749	-0.259234807110309	0.000645455796014259	-0.184229754764261	-0.174511803172204	-0.072309867253365	0.00249559485859357	0.0159189565156555	-0.171105084747407	0.114960287507646	0.0109268585467153	0.199438815812077	-0.149308384189518	0.319361426513211	0.0118942833737149	0.367351997961955	-0.0871880596478022	0.241809983078094	0.132208545060764	0.220009675143142	0.00141216238002401	0.140779498187601	0.0448515509489975	0.0882590141331744	0.139730452605697	0.0354140462997197	0.0478118424641285	0.0238755346185943	-0.00880197952418952	-0.0507539781735096	0.0388117611595112	-0.101389363882907	0.127015880069318	-0.14559371446928	0.0324809605274158	-0.154524221639938	-0.0154710462409519	-0.241316602225101	0.0525008328546712	-0.255106092904389	0.132323807515262	456.51307809984
154399L	Mc	-0.301760711623135	-0.179962576302442	-0.244490345402968	-0.00153328957472802	-0.16352727484853	-0.180820915069123	-0.071306743774009	0.00447786385908341	0.0071324303052417	-0.175109574658511	0.131440713822501	0.0192547495953586	0.188826759782321	-0.155249854012115	0.254919060508874	-0.00640738849614117	0.358610682552617	-0.101048608661391	0.272968538786682	0.136457597849335	0.22027028549637	0.0250778372460599	0.149759519818637	0.0573268847435488	0.0966719068820309	0.135199571279524	0.0515017186857015	0.0452458568535829	0.0325651943965426	-0.00827758798347613	-0.0488862069260266	0.0506999571257696	-0.0966190522297856	0.126675507292196	-0.136456495809095	0.034828153366394	-0.15381780346383	-0.0108280960949319	-0.245598450630659	0.0698641227449368	-0.302203726329486	0.114129788897068	394.88467273611
182146LL	Mc	-0.311832850218871	-0.168248418378191	-0.252610268613713	-0.00595462754481013	-0.172466873356759	-0.195087455416138	-0.0635794557824852	-0.000631036080911382	0.012043540631599	-0.185491189585172	0.122961960314557	0.0156165479180069	0.200584280784995	-0.162581720235092	0.26631383595272	0.00425843428555915	0.368114311139172	-0.0962757742680621	0.247309762038234	0.131316752490799	0.221827007959002	0.0205934516511799	0.135043443210332	0.0555568943550942	0.0818799275465973	0.146451933761066	0.0405713986863617	0.0507095434927613	0.0399198536027319	-0.00432452882242478	-0.0447237985717258	0.0329035309007994	-0.100566311219264	0.141294295670744	-0.135416074979681	0.0501272498882331	-0.151128066469663	-0.0163045656062399	-0.240903224891141	0.0471556270810083	-0.263342397763	0.13891505444179	455.395484847015
200047LL	Mc	-0.302245602369549	-0.178266128440065	-0.249919932728096	-0.00216257126098648	-0.173237100074859	-0.166379426739249	-0.0697354337222927	0.003388620986168	0.000345304013663889	-0.171964078156736	0.13257944710504	0.0246353488132324	0.189241052085453	-0.137456051405432	0.284078991022669	-0.00332308589598571	0.35816893289273	-0.109663449538185	0.254283706989826	0.136636040718668	0.23281600551293	0.00748193303904521	0.147979349386247	0.0536764448562032	0.0894825024860905	0.160078877064482	0.0345460497251282	0.050769529518348	0.0260965121380396	-0.0204726052945791	-0.0520966965657233	0.0302143698382357	-0.0928958985007404	0.150046815808226	-0.143394368589378	0.0407643528442648	-0.154098182831105	-0.0260362551512862	-0.230096483348089	0.0291262584613573	-0.281898154627982	0.128905059934277	450.312061109796
200053L	Mc	-0.302120563140544	-0.162582483940332	-0.2480211357475	-0.00445141180465103	-0.160186482927518	-0.173224511322643	-0.0703601761738842	0.0109010846089877	0.0081401444372863	-0.169808008536359	0.115010435939806	0.0164179046406796	0.191894526251732	-0.168787837861047	0.312546162293232	0.0104463395782914	0.374381615507212	-0.12250837798979	0.234041938932641	0.13921400462395	0.230554851824751	0.0090209156903845	0.133203560041863	0.061913817153799	0.066017459750799	0.150985983087617	0.032519737335161	0.0538731505306878	0.0316000210289969	-0.0089819819093811	-0.046075744133165	0.0420233487696354	-0.103953900494555	0.12575854482401	-0.145962908038651	0.0275978744778251	-0.153499325342111	-0.016624152596947	-0.230355650922307	0.0452982458312663	-0.269374566423246	0.133517552144015	466.620575955199
200876L	Mc	-0.307802637278872	-0.178541638706773	-0.251631979825112	-0.0123864369997192	-0.163375577735558	-0.170882313998528	-0.0706094962801123	0.0032881037143981	0.0119747338957397	-0.164547266653867	0.124554942870209	0.00938780501538041	0.192787340230351	-0.146671302703738	0.269417021498195	-0.00927875504957048	0.362515536738048	-0.105673971338439	0.262344614216281	0.128589215763503	0.229764655476872	0.0131810599381993	0.147242770099815	0.0468316714272307	0.0909457299035634	0.149031718021894	0.0481563902616547	0.0700071576447664	0.0328516717510127	0.00250149702227641	-0.0516234739155583	0.0337696876501761	-0.113359558349465	0.124445877804772	-0.142000138327265	0.0578023820413577	-0.150353949032132	-0.0133977617502069	-0.240253500385907	0.0283324124295962	-0.28154509581176	0.134210858727294	457.492753000109
206897L	Mc	-0.312419321200078	-0.176747832760585	-0.254011724449078	0.00240175138963812	-0.155628976330564	-0.178909509281894	-0.0671125966005656	0.00273997296855454	0.0183189324327142	-0.17459290899529	0.123979334678848	0.0135265188450176	0.196456996364299	-0.159821446545339	0.273689179735311	0.00572314221243365	0.369374458564987	-0.11263727377729	0.237163227623779	0.141621190653329	0.216822123470053	0.0212111755120329	0.143853131032014	0.0480210869292624	0.0953842520781225	0.145040173001777	0.0424554173790715	0.0522482204389979	0.0369987069937756	-0.00379192914682405	-0.0499500559598248	0.0395279943254103	-0.0996699087317632	0.121300582522109	-0.150717830414094	0.0362344903374802	-0.153879834624408	-0.0170836121206624	-0.240399126316201	0.0515174035596955	-0.270706385726391	0.142470809932143	397.657545897879
