# Supplementary material for: Are geometric morphometric analyses replicable? Evaluating landmark measurement error and its impact on extant and fossil Microtus classification
Source: Ecol Evol. 2020 Mar 13;10(7):3260–75. doi: 10.1002/ece3.6063 (PMC7140992; doi:10.1002/ece3.6063)
Supplement: Supplementary file 1 [file ECE3-10-3260-s001.zip › LDA/Output/Nikon_NoTilt_EO_T2_Dep1.csv]

	species	coords.1.X	coords.1.Y	coords.2.X	coords.2.Y	coords.3.X	coords.3.Y	coords.4.X	coords.4.Y	coords.5.X	coords.5.Y	coords.6.X	coords.6.Y	coords.7.X	coords.7.Y	coords.8.X	coords.8.Y	coords.9.X	coords.9.Y	coords.10.X	coords.10.Y	coords.11.X	coords.11.Y	coords.12.X	coords.12.Y	coords.13.X	coords.13.Y	coords.14.X	coords.14.Y	coords.15.X	coords.15.Y	coords.16.X	coords.16.Y	coords.17.X	coords.17.Y	coords.18.X	coords.18.Y	coords.19.X	coords.19.Y	coords.20.X	coords.20.Y	coords.21.X	coords.21.Y	Csize
P23-04397	Deposit 1	-0.298695368114896	-0.164291098063914	-0.24403563206448	0.00519977015647661	-0.154671368463157	-0.175594473872672	-0.076911569805347	-0.00183554242365917	0.0216733633492022	-0.178164898602106	0.122632599911927	0.0105485718249805	0.199889253516227	-0.159317257972267	0.314346971173164	0.0153381394163971	0.369433815880404	-0.103531234561387	0.239283649765461	0.116226843559818	0.231449634124412	0.00588666967253461	0.130852045150813	0.0457245227493129	0.063583899518449	0.161655803864906	0.0114575245349782	0.0581985832542219	0.0332005483261686	-0.021835405583407	-0.0581442832623646	0.0224704200224754	-0.114575971968273	0.145878854433722	-0.158887576247936	0.0545334855543063	-0.146347454167453	-0.0268681458161726	-0.228295301758259	0.0326218959494483	-0.257238779399041	0.157154496436984	654.311488367371
P23-05105	Deposit 1	-0.304588092566784	-0.169601284597856	-0.244743745869348	-0.000262691292466059	-0.158968801377548	-0.180111904114588	-0.0740096813847171	0.00841478816193322	0.0170409577020839	-0.179295782622292	0.116551189995896	0.0116027741344909	0.200519064678158	-0.16505867330288	0.285011603747265	0.000616810206056912	0.381581064840136	-0.103687023449687	0.252042916180033	0.135851937061028	0.222233279392841	0.0169703153763251	0.129371191401658	0.0481241814086005	0.0934830614612166	0.144093788660492	0.0244893473763803	0.0590785642605806	0.022920566743577	-0.00620863894818001	-0.0661383403981101	0.0463044375524004	-0.0998949087843088	0.132614120941341	-0.160527096430137	0.0431417916491455	-0.152774657051225	-0.0135213284573121	-0.231761912767568	0.0330119015905757	-0.251837006889497	0.137921915782293	615.238010467339
P23-06214	Deposit 1	-0.30605990602043	-0.182982738524169	-0.253009887416468	0.00310377679948766	-0.151425731046305	-0.188740014577559	-0.0757691645507421	-0.00344131262535538	0.0236488502477175	-0.184976811284011	0.114749438362671	0.00442742171021314	0.203211545480944	-0.163687663199189	0.266254115701522	-0.00839776203895053	0.371093537459696	-0.111639208960004	0.235918288701101	0.137776645510441	0.226884564413054	0.0194330331258432	0.135256555629569	0.0538350250933669	0.0911787989178963	0.154352736648202	0.0236405752941498	0.0682920483038334	0.0301613386224374	-0.00602557618701794	-0.0656275828103603	0.0455288091062296	-0.0938480783361432	0.13977166813279	-0.137049398307843	0.0512529826945841	-0.143062646807308	-0.0131786238107654	-0.229850798433131	0.0301131173065185	-0.266294415102029	0.155182446775514	578.073565923099
P23-09006	Deposit 1	-0.303467483331741	-0.172957285792156	-0.236349120397348	-0.00981221118751876	-0.151459905949688	-0.17768509497109	-0.079447268579508	-0.0038960680951053	0.0197365666891185	-0.181666053188094	0.119210189949655	0.0036143457482041	0.207550973846353	-0.164093521683896	0.282222288734209	-0.0146423574833135	0.375093242499329	-0.117600348344419	0.241190662538582	0.147776681996752	0.218297967438487	0.0143105691866701	0.133322328927307	0.0460298837103731	0.0750890069071844	0.155478344852746	0.0260351870109434	0.0681175757592208	0.0321356385108963	-0.00145610731987869	-0.0601789708772861	0.0404454033463324	-0.104418378984542	0.148676798013659	-0.158429746926053	0.0541629582521334	-0.145447199062446	-0.0133923157262088	-0.229394301049839	0.0375565813600652	-0.261291677893613	0.141032221565525	574.689647093273
P23-09372	Deposit 1	-0.289162078505185	-0.191048606716291	-0.252079946303456	0.0123312539406449	-0.153323395586641	-0.20149886394779	-0.0772441930915479	0.00407962345216109	0.00392935249122268	-0.189318367543351	0.119191456551177	0.0168485556885679	0.196499708059534	-0.160719145721467	0.278643233473701	0.00151456743446604	0.370346222587889	-0.103597495231581	0.259023087185377	0.141273121255473	0.215333111950259	0.00903058812195181	0.126666269146804	0.0572137464407059	0.0942756412350531	0.147702716402678	0.0156522540434369	0.0662256249677192	0.0234459661828062	-0.0129302991778408	-0.0578683562578228	0.0411975681100017	-0.0854317868487608	0.132356292768865	-0.152163675056621	0.0476416019376366	-0.149605322445576	-0.0175186577448304	-0.232489930681892	0.0478560030146151	-0.253637618129757	0.151360172547664	617.75808179177
P23-09913	Deposit 1	-0.304438036806063	-0.164270318870642	-0.237720752226809	0.0058196666152161	-0.154317844507319	-0.175248201277502	-0.0745222796058864	-0.0162437365099583	0.0113752670885874	-0.184995354093214	0.129047140968516	-0.000581988471127408	0.195344722433376	-0.162156683002662	0.309658292660134	-0.00231829252500217	0.378339286473162	-0.104665469734133	0.211384215481988	0.127205292187733	0.255729176843709	0.0212481892506401	0.13241164024204	0.0465169936984631	0.0536408926334014	0.146285030286211	0.0149900915782004	0.0617339663426351	0.0380024097572678	-0.0128344566005433	-0.0690353138880506	0.0482970113391599	-0.105322409738015	0.135764443855483	-0.14384707634711	0.0494931293763717	-0.139364556362534	-0.00918030510332109	-0.225237631844492	0.0467033082377374	-0.276117234834103	0.143427774998455	579.914197265834
P23-10586	Deposit 1	-0.309195509621088	-0.181157958901725	-0.240774542595706	-0.00908083974663241	-0.155371236539678	-0.193059878647256	-0.0692198450414183	0.000107365419551105	0.0274617497744185	-0.186998811909108	0.13939657098634	0.0160197650083225	0.21505873809447	-0.164732761249866	0.243315302211477	0.0118174424268774	0.331655996624947	-0.134710475944062	0.245687688109208	0.117138868411937	0.225237257109757	0.0214076154561526	0.145623876514631	0.0613614890200421	0.0947241621986292	0.167774026574552	0.0386559728709702	0.0848539313070524	0.040894450118263	-0.0121124189844346	-0.0614130845092212	0.0518838624004868	-0.0977235721614755	0.150328517501373	-0.153703836613532	0.0529069841375535	-0.146764445230494	-0.0262709614528771	-0.231270835579914	0.0266146875028142	-0.282274856720587	0.145909551669248	620.666155183667
P23-13663	Deposit 1	-0.315318066146729	-0.164210560180787	-0.237577824191577	0.00123908876865617	-0.166213604237939	-0.182896180056929	-0.0647874248184501	0.00350391486439643	0.00290344796766261	-0.182553346426044	0.120949690741674	0.00795661525259962	0.2126676188652	-0.177486858841405	0.264623397893602	-0.0127327670771807	0.394669210917697	-0.0970415672130441	0.24218972829873	0.146414826297441	0.21552786939635	0.0176045011798984	0.142289990581998	0.0474948551654805	0.0578446645282576	0.164296487382247	0.0269688382863743	0.0540276384725821	0.0322072133086235	-0.0108937729572636	-0.0486793315099725	0.0299411546909812	-0.114416288994105	0.139777458167841	-0.153363007754297	0.0570843182460903	-0.142497858368007	-0.0113772736797818	-0.215980176835832	0.0296753213203121	-0.254008087929259	0.140176146623906	540.31613321233
P23-18239	Deposit 1	-0.301364902723848	-0.1817271099309	-0.243535798069437	-0.00400674975012362	-0.1493156729468	-0.176607530951793	-0.0822225928712399	0.0018832995485924	0.0132115296571539	-0.185467301375097	0.126297730504021	0.0209703386363716	0.197287317081723	-0.16281577120755	0.27866391688127	0.000107741331516032	0.358008102153427	-0.104904291447825	0.256572788213772	0.132157624386408	0.222027270266942	0.0103000667273149	0.138484073412328	0.053599359104451	0.100819079270376	0.14903173239286	0.0235501747917773	0.0719721948170663	0.0176503006819879	-0.0140281682909289	-0.0568169395194021	0.0318850654135788	-0.0953867558534231	0.138381861775443	-0.143146633032481	0.0637619219544304	-0.151047792699023	-0.020536829513363	-0.22642886924302	0.0364573887826217	-0.283306325956103	0.139585157596925	540.321421096034
P23-18804	Deposit 1	-0.317610758783255	-0.188558989989266	-0.244436136139288	0.011812760134867	-0.150883329247066	-0.18146812058195	-0.0748129275313393	-0.00579282540567011	0.0338322232601005	-0.178910301763233	0.12356845895694	0.00976838719814649	0.207187201934928	-0.159073872708581	0.27177161158528	-0.00522796961753965	0.370530984370323	-0.112981684362681	0.251642677207739	0.132520975542129	0.219314556369093	0.0156141225297324	0.119871014630928	0.0558084126068039	0.0891197291836998	0.150462338259604	0.0162922570381141	0.0673724787721308	0.0373147822570553	-0.00990994969862586	-0.0644180392577131	0.0426126131040028	-0.0982402092998916	0.126489532088418	-0.151975284514876	0.0530820547720021	-0.147875259750389	-0.00185016488150918	-0.231071519174028	0.0319771891710085	-0.259122033096352	0.146253014830211	564.344794978254
P23-21551	Deposit 1	-0.300456535054273	-0.202407968540971	-0.238322649824313	0.000575599666007071	-0.155448950325175	-0.179453935965814	-0.0696024006434746	-0.00680156927809286	0.0131245470719003	-0.185041336420004	0.103702451896903	-0.0031288019686516	0.190172387125491	-0.159673410669195	0.266415729288892	-0.00207668848715996	0.358665085093925	-0.115181210929546	0.263929839580156	0.153250163557729	0.220699529818329	0.0106863626470546	0.132676557386707	0.0650555270873309	0.0980156052354285	0.171580918151323	0.0251614014835103	0.0679803376367446	0.0239908839516921	-0.014324849684362	-0.045259226599896	0.0271756195840865	-0.0933272707557645	0.146970399302623	-0.144437048428826	0.0627677010548583	-0.163601557491658	-0.0172529581626742	-0.220055291483304	0.0198753910600321	-0.26604308732625	0.159424710358682	562.744380776244
P23-22460	Deposit 1	-0.307108339943885	-0.201591173353771	-0.24431770745118	-0.00105126367821893	-0.160736347797124	-0.200393278146804	-0.0676150023758951	-0.00143043875110072	0.018451996637881	-0.18794491719228	0.12087497413731	0.0162645426592931	0.196012321653301	-0.173940768033157	0.247524009382102	0.00214762455979866	0.358907797191707	-0.122501618877616	0.247819183827145	0.146923770105034	0.216074616349041	0.022755224509386	0.137949191383484	0.0553558812809593	0.0856480401530175	0.173479437800822	0.0308744060837606	0.0641139300467762	0.0329723712617239	-0.00738007924392948	-0.0487860460750956	0.0345628009588599	-0.0946498121107324	0.151426227621197	-0.146679769391154	0.0501264080905206	-0.143261376418642	-0.0165124247334468	-0.230167751252963	0.0331337425049592	-0.249786755243802	0.16245637187272	631.836627467515
P23-22501	Deposit 1	-0.319271806651568	-0.165875223017459	-0.238693342732153	-0.0151707241600816	-0.167855923970193	-0.172680582407927	-0.0647243525512332	0.00044928443245967	0.010582969209745	-0.18023105158113	0.122230558614935	0.00580214127036389	0.211393107997359	-0.161755345296562	0.268372444709513	-0.00301293924656324	0.379770040037976	-0.0941568355797278	0.250610705679365	0.131258242470144	0.21907332723947	0.0148812152317774	0.138622083120172	0.0478158503272592	0.0734934853100755	0.151470191807205	0.026063467741718	0.0740665342187186	0.0383174921890337	-0.0118068292960949	-0.0519154213405663	0.0423174924865134	-0.0946841057699994	0.125268873788045	-0.149428703198241	0.0511775199585277	-0.15387132129035	-0.0209507866424583	-0.235134897966191	0.0335368643809401	-0.262949806378868	0.147596106856049	557.149804596488
P23-23118	Deposit 1	-0.304640848638638	-0.169250039391137	-0.239949661485242	-0.00834297095481335	-0.168835352849529	-0.179638603131393	-0.0670498972212731	0.000184122682002431	0.00651445338229481	-0.182144424934662	0.131383447161641	0.0106953873377102	0.18505961406355	-0.163526496747586	0.289055895634557	0.00840228588484435	0.356828467330577	-0.11970158907235	0.253007794333501	0.142191205125055	0.217672855999498	0.0173469019343507	0.131390063211498	0.0733279971758168	0.0882122614258757	0.153566755383011	0.0465755475291646	0.0684010518235035	0.0335961270002504	-0.0129265148717773	-0.0503447109191004	0.0336179003504089	-0.0954817676347253	0.139370214673719	-0.152945868175741	0.0513768452711834	-0.158696282220917	-0.0197537734700225	-0.226687913192115	0.0280408834121512	-0.274664224735128	0.128762861519987	625.18233530783
P23-23435	Deposit 1	-0.317729744301101	-0.171190795448491	-0.243343432728029	-0.00825422138460595	-0.161414847321338	-0.18036884209785	-0.0706818770770711	-0.00413604451197461	0.0165109279106047	-0.1775752271047	0.127363754372929	0.00705242531748356	0.187911118153311	-0.156254692847083	0.259956212569071	-0.0073483826443911	0.375492094965964	-0.0974140092573599	0.257790149212251	0.13772778605044	0.216717462725014	0.0153654239640813	0.152576286079713	0.0400684371091633	0.0953841086866916	0.158559959636287	0.0318351616510816	0.0829298058418937	0.028135179042389	-0.00722344544243268	-0.0544246866446095	0.0333826535107673	-0.0971085918851195	0.142589666299451	-0.153863015817996	0.0450316279764978	-0.158394208120725	-0.0106569515773441	-0.228432038629647	0.0239996126663438	-0.264280012843382	0.133715213943822	581.15738381432
P23-26491	Deposit 1	-0.295589132460367	-0.179253946333155	-0.243752847699837	-0.0066259947459314	-0.181437597062605	-0.193157037436904	-0.0649821042840138	-0.0032296572638672	0.018303012734741	-0.185191767800582	0.12581174001193	0.00783926028322874	0.192525637993663	-0.160767103738134	0.276949019834499	-0.00251007524475317	0.351496152931424	-0.114017550722231	0.243024161655841	0.14812855105129	0.226307414403763	0.0180222021958868	0.135618251749133	0.0614315035849604	0.090202872265094	0.156639894476901	0.0445011601236663	0.0764541811969072	0.0241135444911367	-0.0130649713162237	-0.0508699934241837	0.0346576652711949	-0.08990169650225	0.144307809323461	-0.146356762037754	0.0671311868436785	-0.1613786055827	-0.0238736275317347	-0.229308631660808	0.0242212783052593	-0.265275597480377	0.142858199600747	566.602825535456
P23-28157	Deposit 1	-0.288983843585952	-0.183616663758295	-0.249256996691626	0.000779605815097879	-0.145561443810262	-0.188599323586428	-0.0731603540139399	-0.0012463917347093	0.0318580044581568	-0.180234802513672	0.128234822955453	0.0114653072222903	0.203879628849894	-0.165156325255053	0.268842970024111	-0.00913284515646438	0.348344472007558	-0.104539212602087	0.237888509017014	0.126009003986149	0.223290329141327	0.00812519026254584	0.142138107469266	0.0551194925325724	0.0972742638507763	0.146616329129148	0.0281096649052759	0.0594793629549995	0.0376219668684241	-0.0109060210060428	-0.0525031189832405	0.0460943245639465	-0.0924492863141905	0.144657947043596	-0.142769074384163	0.0599482657533619	-0.148545225404844	-0.0161585682382091	-0.255366485016107	0.0729542747241997	-0.298886911342933	0.128341049863056	581.200235964951
P23-28158	Deposit 1	-0.31254472824408	-0.174599091798768	-0.249004754971365	0.00166422085417967	-0.155163095451905	-0.174314690971556	-0.0739155700583706	0.00179376181673828	0.0199348004396275	-0.172412212675952	0.11533048202892	0.00356917612046144	0.209383844113368	-0.147670174473055	0.265503729858394	-0.0155080911611691	0.377859764424089	-0.0979523992034082	0.249214052505178	0.13668740267624	0.230271018628888	0.0042559445304801	0.131760920403931	0.0582143410957549	0.0919253077458271	0.150542001991084	0.0308966833163953	0.0521062917973253	0.0303134721348889	-0.00979413542733165	-0.0576298353175239	0.040543645668643	-0.0938719616996702	0.138131095921756	-0.154771319902855	0.0538173070052353	-0.157224692063258	-0.018645729573768	-0.231093729988676	0.0262825558465994	-0.267174387901807	0.143288779960509	566.452284377237
P23-28159	Deposit 1	-0.298300267713458	-0.175915885045721	-0.237072929825464	-0.00234375738175281	-0.146591140153709	-0.188368831004756	-0.0633575416363989	0.00930877690780649	0.0292992873255785	-0.185477205482898	0.108939703436752	0.0138116144820857	0.19931524110616	-0.170412671602602	0.280414405848268	-0.00305398823997635	0.366128742577268	-0.125256315958858	0.247165876750589	0.137604208882318	0.217653769615885	0.00823188272350217	0.128070626588573	0.0609220714700611	0.0860605983695537	0.160286457923068	0.0199400644581721	0.0541161081522325	0.0298306019430794	-0.00588850992709988	-0.0604877589343368	0.0627475541488892	-0.0998010690730751	0.142715018196062	-0.151926263610906	0.0407473059688818	-0.140023647848406	-0.024471173382294	-0.239772299299391	0.056167149041316	-0.275485999924737	0.134530190129737	564.179724826018
P23-28160	Deposit 1	-0.311791361639085	-0.184531112952263	-0.245653956538476	0.00373792163777069	-0.148877501785729	-0.179307151367411	-0.0586896719098669	0.0120523928774999	0.0204633179421079	-0.181823879811907	0.130747175352471	0.0104349895924215	0.193296036125778	-0.172096416882958	0.274074807315462	0.00472049994207064	0.370429209427971	-0.123903547714381	0.243762861408262	0.142348604816907	0.216963512804177	0.0202955374887317	0.12872262360332	0.0566667277039429	0.0721546348454782	0.150832814866643	0.0358634360715883	0.0605935915444303	0.0291315836244485	-0.0142291025642	-0.0564279552566443	0.0524342346330705	-0.0964797800782297	0.137277697833386	-0.139152423829134	0.0547975165955827	-0.155567212617774	-0.028486690456083	-0.23947584640065	0.0463131164812541	-0.263493488465475	0.131872255735494	497.781937340897
P23-28225	Deposit 1	-0.307532598876455	-0.172095045910807	-0.235940131625058	-0.00874770980365807	-0.158360588711092	-0.182059643715822	-0.0658990075737477	-0.0039558861716419	0.0189481741887879	-0.184136351426217	0.126999190770788	0.00680114970129855	0.206081537159059	-0.157596858048815	0.267406599499412	-0.0051894580985146	0.378200243358339	-0.101338077046785	0.253103509683003	0.123796917066464	0.217147057264993	0.0164176098505277	0.140075111044077	0.0461674302543954	0.0839452204070084	0.150912389544242	0.027808451092356	0.0677928038609131	0.0156520309972326	-0.00344586728386438	-0.0583750987715338	0.0440974694097938	-0.0928713994378725	0.135289894937112	-0.161690376090297	0.0624322762907129	-0.14899105620123	-0.0116345095046906	-0.228472518110184	0.0410803219856872	-0.277234350067582	0.135411144109671	565.189390929313
P23-28268	Deposit 1	-0.296650653269883	-0.180285486590626	-0.238602944244205	-0.0127899928896415	-0.159556781786781	-0.201021475682094	-0.0713885305958204	-0.0015152994621096	0.0130019867861564	-0.203866574577601	0.125962533384944	0.0116829184479077	0.197886888670381	-0.180046205065607	0.254308355886719	-0.0108843637553705	0.366684579727442	-0.131329739298183	0.244664999409415	0.150766590199666	0.200734222274771	0.0314351888414947	0.140007497611173	0.0632682235151017	0.0844559831690565	0.169688479789229	0.0385676570448356	0.0752950975936837	0.0229068183735141	0.00233459563042625	-0.0502582798104246	0.0518467995736564	-0.0951515862022742	0.158300177736974	-0.148073695598716	0.0497160929829566	-0.147845985391088	-0.0160661595683695	-0.220993089487019	0.0299573385005713	-0.260659975952193	0.143513794077936	564.897209360125
P23-28269	Deposit 1	-0.310125091704998	-0.204275662735586	-0.241062665973577	0.0133894457117979	-0.155517162622514	-0.208500454463247	-0.0708773682922959	0.000553873794257769	0.0157349258969843	-0.204416203758688	0.111164683967143	0.0163746714031533	0.180412737415528	-0.178093256452571	0.288398963630826	0.0112722728437861	0.356040790291154	-0.147276938568336	0.232952003448621	0.1555220440745	0.225504372560417	0.0271795946834354	0.127729747590474	0.06604793889362	0.0685129502381365	0.166852411138373	0.0198458179883564	0.0780180000740325	0.0251172742064583	0.0029693248619602	-0.0521725930406404	0.0446815737970988	-0.0924948508894026	0.142595429479433	-0.133790463427926	0.0559686577461874	-0.143735110376117	-0.0141137967448219	-0.207435629974738	0.0170667801454751	-0.244203330931887	0.158184294076141	535.007432080109
P23-28270	Deposit 1	-0.312365005989799	-0.190689963708431	-0.242996853308953	0.00802159213185147	-0.159132902832818	-0.194238663500743	-0.0631509668629038	-0.00367315650745473	0.0169898144344416	-0.197230245036881	0.121350901769521	0.0128353902085738	0.201347539513603	-0.175425216323593	0.252096438683016	-0.00177470285527401	0.361784933482779	-0.106667086036388	0.257221908395195	0.153172543316546	0.209391456687187	0.0148302273685362	0.129138256320137	0.0587691024603401	0.086254651697784	0.161614873877253	0.0319363196809911	0.0741236180619559	0.0252420601123113	-0.0174943113732371	-0.0464673190800919	0.0371847750915452	-0.0928714068382382	0.141697914331794	-0.147476139077075	0.0664808342680921	-0.147247584544619	-0.0214442982924581	-0.222340957356417	0.0279314279527517	-0.258705144886051	0.151975344565218	570.11235317093
P23-28325	Deposit 1	-0.306156135474555	-0.183003158645577	-0.241470815481617	0.00206763996857952	-0.161655719795782	-0.185736651566355	-0.0800839694248082	-0.00894332103859663	0.0181259367411881	-0.194977337211934	0.121381387634569	0.0120595363883514	0.197787242126414	-0.170686995947903	0.276046842582934	-0.00236852440668161	0.370555560332928	-0.111142311455721	0.268601817317834	0.142011540828202	0.188645465754907	0.0257411018874129	0.131198914417507	0.0775379869525545	0.0938427899409116	0.154690692723878	0.0220839083694969	0.0636855787411806	0.0307854980050563	-0.0135203215088057	-0.0585014462876039	0.0482003040591717	-0.080807043092729	0.135459284634582	-0.150941658752191	0.054506535627219	-0.159001622370478	-0.021074099175565	-0.23323895033884	0.0457721571683984	-0.24719800220514	0.12972036197761	597.254432501641
P23-28326	Deposit 1	-0.291089480596406	-0.187678486743535	-0.246818912712216	0.0055295572921453	-0.145242564335602	-0.190612089895831	-0.074518911218417	0.0104592875047901	0.0235531281463773	-0.187541508503616	0.113850855897181	0.0123269492577181	0.204412663671637	-0.17168002960069	0.290115117214178	0.00138661464493498	0.370205841513398	-0.126012196532259	0.236418302319817	0.140227753706744	0.202904589919139	0.00777726979686899	0.126850237165972	0.0553530267156535	0.0829119810111853	0.160694754923876	0.0235347600965952	0.063049717402662	0.036285320918583	-0.0112176115560563	-0.0595892543019213	0.0482106347752241	-0.0995564592898925	0.139482472748312	-0.15949772394035	0.0613152366845117	-0.151967723109393	-0.0166241686579427	-0.224413122008154	0.0293306318430713	-0.258348646361712	0.156222184193417	564.490583666033
P23-28327	Deposit 1	-0.292830980085805	-0.170721090575002	-0.243843763522674	-0.00310941984847115	-0.170925270679688	-0.184326266317767	-0.0750106522199713	-0.0033672343202628	0.0286494282471252	-0.18270594335192	0.135855324613236	0.0080670840110395	0.207036119929833	-0.16179360046527	0.278819003501169	-0.000523388338634878	0.372178767121279	-0.108515160365244	0.243689225921003	0.129032881859565	0.220274064596217	0.0119802419712225	0.125801960560948	0.0550413351324312	0.0843568187447928	0.158552200943328	0.0202203571913852	0.0655405649072043	0.0354149186861056	-0.0122215236395523	-0.0558600325805237	0.0373551388053983	-0.0956678174324399	0.14087494447557	-0.169549879234093	0.0510226799767447	-0.164222282434979	-0.00898914539690016	-0.232839084702895	0.0424152700416493	-0.251546226220022	0.136390430494873	617.558171541836
P23-28328	Deposit 1	-0.318370566508333	-0.171132959555126	-0.254078199540686	-0.00274566105297902	-0.151262137544659	-0.180590743145268	-0.066827889258617	0.000283070257890395	0.016931036946931	-0.174852964049271	0.125667105075092	0.0111807148635166	0.188267266993129	-0.157574172955629	0.284748836313089	0.0107023508256888	0.369386123682083	-0.113212848210686	0.243203676351889	0.142759143863793	0.240341924812262	0.0252175384023292	0.142510206607852	0.0481149656180536	0.0821262821510515	0.145022589848851	0.0230057696322281	0.0527074302946027	0.0171035904046865	-0.010114884100499	-0.0570871266033632	0.0292478344616289	-0.0929704837475974	0.127538770486134	-0.149394391285921	0.0542710664441668	-0.150896194934833	-0.0196238641440312	-0.241753085464237	0.0471591540505549	-0.250651744082047	0.135643467796279	530.087593839789
P23-28607	Deposit 1	-0.301382369378781	-0.187362502242618	-0.237558280746203	0.0117181606649897	-0.163758635891704	-0.189870116368879	-0.0687580116861382	0.00212673128173856	0.0154503409912109	-0.193408070573365	0.129373765199832	0.0141443307825475	0.198661105603949	-0.173247448622857	0.30039714163875	0.0262293229275443	0.366598684831813	-0.139437847073324	0.217744613401576	0.140587568753298	0.225227099098565	0.0145263494122143	0.120921818214817	0.0660068319994636	0.0754446955252932	0.159059959225262	0.0181246125939358	0.061622668226509	0.0334429051996708	-0.013347556844745	-0.0610625296596011	0.0549480063558706	-0.0918325944642193	0.14348517253166	-0.161493463496827	0.0416985421055079	-0.154124918981841	-0.0211216692000003	-0.222654538342441	0.0344076596598245	-0.238761439651658	0.147233906999358	556.733500407682
P23-28840	Deposit 1	-0.310907314538714	-0.175084937760218	-0.240593196677611	-0.00538760915108086	-0.176766934810829	-0.18256834354383	-0.0691263563601035	0.00875788609844831	0.0132526981014967	-0.184802628384548	0.117106505109035	0.0115562249443773	0.210181957070463	-0.156752540729286	0.260357619672364	-0.000639636522056224	0.377707816441913	-0.10763674292131	0.259889947143754	0.146995107298025	0.213577513398298	0.0157797195388929	0.139549781039015	0.0463765932581239	0.0835355545972012	0.155388216134569	0.0378495631707868	0.0699075994982341	0.0217612607943347	-0.0101953918919382	-0.05170327619845	0.0397467369785317	-0.0940534219834639	0.126795294750759	-0.152194394957675	0.0440487658089308	-0.160747264722427	-0.0162696741969395	-0.227110478995553	0.032384426170172	-0.251567577293835	0.141600934622144	571.089435077504
P23-28841	Deposit 1	-0.326010273453793	-0.162662958283175	-0.242369916829433	-0.00171670568679016	-0.166264132720456	-0.196063935905753	-0.0697631645808862	-0.00482356618625527	0.0179138290609529	-0.195575654180361	0.119347383577216	0.00244698885667393	0.216469358614787	-0.163057539381446	0.283533378157348	0.000777354035748505	0.390467909437475	-0.0741996653345706	0.242047631747926	0.145532390040956	0.211312263108017	0.0126641939142505	0.130301021571104	0.0412035859663833	0.0548345115723161	0.131744513936701	0.0280047401493437	0.0474589525569572	0.0258331567222974	-0.00957884801536345	-0.0537654256988807	0.0323491149473544	-0.0928524026908416	0.138635060626394	-0.14822022069593	0.0637577357889083	-0.154991720529001	-0.0133404528629167	-0.233541275496329	0.0586630813680282	-0.232286651023231	0.145786353798276	600.099356852878
