# Supplementary material for: Are geometric morphometric analyses replicable? Evaluating landmark measurement error and its impact on extant and fossil Microtus classification
Source: Ecol Evol. 2020 Mar 13;10(7):3260–75. doi: 10.1002/ece3.6063 (PMC7140992; doi:10.1002/ece3.6063)
Supplement: Supplementary file 1 [file ECE3-10-3260-s001.zip › LDA/Output/Nikon_NoTilt_NO_T1.csv]

	species	coords.1.X	coords.1.Y	coords.2.X	coords.2.Y	coords.3.X	coords.3.Y	coords.4.X	coords.4.Y	coords.5.X	coords.5.Y	coords.6.X	coords.6.Y	coords.7.X	coords.7.Y	coords.8.X	coords.8.Y	coords.9.X	coords.9.Y	coords.10.X	coords.10.Y	coords.11.X	coords.11.Y	coords.12.X	coords.12.Y	coords.13.X	coords.13.Y	coords.14.X	coords.14.Y	coords.15.X	coords.15.Y	coords.16.X	coords.16.Y	coords.17.X	coords.17.Y	coords.18.X	coords.18.Y	coords.19.X	coords.19.Y	coords.20.X	coords.20.Y	coords.21.X	coords.21.Y	Csize
13469LL	Ml	-0.291538167205384	-0.177189837291386	-0.24314857030162	-0.00300276213082789	-0.148464472160209	-0.191143304343776	-0.0753742003579782	0.0166577672044314	0.011818001231576	-0.188329334777326	0.119028042804175	0.0335766956161308	0.19651907173896	-0.171263119602445	0.249744504656768	-0.0020206947062253	0.367009510617828	-0.127297080162468	0.26837197856633	0.136093818224377	0.213469953653448	0.0129966802321407	0.148380838472814	0.0526592344377589	0.0914335181504879	0.155338813609561	0.0272889931677179	0.0736109693464938	0.031114252520988	-0.00894159214828161	-0.053250130901032	0.0382449281506643	-0.095680503875985	0.138318191592656	-0.150204885945479	0.0516233796080461	-0.170294227120846	-0.00639308257468575	-0.228235974728808	0.0235217558281046	-0.26798753298375	0.14293857388705	412.942864720786
21099L	Ml	-0.308255691968263	-0.17007160167632	-0.255583110231636	-0.0129178583496339	-0.147500343463323	-0.179804120550617	-0.0742045811122038	-0.00314859109860377	0.0152217038236724	-0.170757519139844	0.111997830758963	0.0201652569030417	0.207679912353856	-0.171190810946215	0.267970553362852	-0.0031002275654127	0.371704902985347	-0.127318968443334	0.233583809301102	0.123867757366185	0.210767107432705	0.0240288669338876	0.143063387759146	0.045460554198103	0.0850818485022157	0.16077478102662	0.0349326488627455	0.075940055086272	0.0462948976691835	-0.00912245125411003	-0.0403668158037745	0.0195795649288381	-0.101623701908533	0.150773259868864	-0.153917462198496	0.0525140974096262	-0.146166984163871	-0.00866747933231798	-0.227811841595267	0.0282501455326384	-0.272868070366425	0.154745289102333	375.098717165292
21190LL	Ml	-0.296852096308434	-0.177256917628722	-0.243353670193171	0.00753493906238879	-0.143862040546448	-0.180368918162126	-0.0718628758407483	0.0322954334244105	0.018998601162636	-0.18299641363307	0.101615821436704	0.0129527573951927	0.184339044643661	-0.18546655219229	0.286630218208146	0.00879177474821989	0.368456960074726	-0.113287771056333	0.246317557924459	0.140132083767408	0.217989377121901	0.000886628446893139	0.144843888688168	0.0370952737918627	0.117480711965337	0.151708782627847	-0.00270913722143632	0.0871356032426242	0.0360075285711344	-0.00965950788385981	-0.0399100486024565	0.0338145835419505	-0.0983584656601186	0.129855193730003	-0.190932760584401	0.051764316893159	-0.144267722975728	-0.00289683741552653	-0.217077640422057	0.0260023863225797	-0.273493251441877	0.13196316097739	407.460778129976
22388L	Ml	-0.316348999338005	-0.195172617050361	-0.234791660694841	-0.0104436912079705	-0.153761518784959	-0.19064298840836	-0.0634380184711385	0.00085622301904651	0.00357816572265628	-0.184612469225827	0.112273070570794	0.00300945021776433	0.186049384565773	-0.166036195238477	0.259901296831578	-0.018012349299261	0.352120313266379	-0.128031347663523	0.234489882532116	0.147913155132296	0.229407921236733	0.0336902097960938	0.165981786023537	0.0614049273228808	0.0829952328301225	0.163166168705858	0.0194560903160483	0.0650667229971552	0.0338552148818578	-0.00753648689888029	-0.0348500166340841	0.0341937418577616	-0.0791839147977751	0.156154685522059	-0.155729266217796	0.0730310465198259	-0.14231987822705	-0.00727258651314496	-0.212955410720459	0.0315908218298548	-0.286729674891483	0.137683578585205	406.520895029072
23173L	Ml	-0.30479550331158	-0.172195111009487	-0.238147302445572	-0.0190188138948855	-0.149018492522432	-0.191382682923252	-0.0717415864637052	0.00490909547301049	0.0251914657743351	-0.196324745712269	0.105224754664815	0.0225009046957365	0.198465431948919	-0.166698625327742	0.278914795385408	-0.00233218888485503	0.357016071470928	-0.138408209673611	0.238924600256656	0.125227703395385	0.221176921686675	0.0290624153916023	0.154271158232306	0.0522349422988731	0.0923996580988056	0.125589275322888	0.0255778082892371	0.074124867123811	0.0192451901585967	0.0138920462293764	-0.0381068596719205	0.0405081686853805	-0.100660567377098	0.170653949834338	-0.165790591020382	0.0773298420892836	-0.150847442453213	0.00193290544286871	-0.212358727882749	0.0207473461485527	-0.284940782818032	0.127646915294997	406.49336666526
25014L	Ml	-0.299202020989526	-0.167733131523768	-0.234409534358357	-0.0197566291476958	-0.156794597970164	-0.19350704123837	-0.0829758693008169	-0.00305774260054302	0.0151051164018888	-0.187474520878671	0.120693736611432	0.00546309188106231	0.201861930575938	-0.182700990747267	0.267062619814302	-0.00773213659097061	0.359229764519998	-0.116281649579312	0.258349917646743	0.134383923810871	0.225180116020357	0.0234183923072041	0.158240581077245	0.0600552191838021	0.0650367115059457	0.151292322019309	0.00656370335628896	0.080199324489382	0.025096206723425	0.000417899279327358	-0.0354698422632421	0.0498448581488328	-0.0969212646056327	0.143560439897694	-0.168899761235518	0.0566786868826319	-0.156021976965973	-0.0137061442314309	-0.209262109883509	0.0363141454092896	-0.262463426680828	0.150321683228617	408.463205780142
25593L	Ml	-0.322673511528529	-0.163675219777994	-0.244092425286317	0.000180206434459664	-0.167199705089622	-0.181041151122612	-0.0698827180108025	-0.00547597990483979	0.0210124387019061	-0.177921081566829	0.117189483082099	0.00991683892091978	0.193694679768558	-0.141602881185476	0.303873395135453	0.00295338507703549	0.365075765629229	-0.117707717429346	0.243242373879283	0.11874759641661	0.221624281839494	0.0075012281980408	0.146776993164961	0.0375731704855948	0.0711497936153892	0.154344098510831	0.0256079503246246	0.0854501543462972	0.0262564723361204	0.00119489127561479	-0.0385415334434393	0.0297641762726273	-0.110759195385349	0.136958931098509	-0.148946264598474	0.068768229010389	-0.143400978552516	-0.015005793520181	-0.212867094969191	0.0106592877032702	-0.277140200612871	0.138417630757074	405.842568585641
26409L	Ml	-0.301070114657204	-0.188388836827519	-0.254359966260908	-0.0159304466096724	-0.147137882094168	-0.189761121638011	-0.0694290546113853	-0.0101892926961381	-0.000562492104802585	-0.187669970745054	0.105543644481617	0.000889797082464797	0.191582377025171	-0.169322392646567	0.283743777911434	0.00556226013167678	0.359928205677757	-0.115673533344557	0.258033193355598	0.141520542385862	0.204296699446587	0.0299045625005429	0.147481745390946	0.0555396800079779	0.0951340731497763	0.14152146006253	0.0235502438970614	0.0707201272368269	0.0224654681131566	0.00400541898438596	-0.0432865065599103	0.0282656067190992	-0.0946129527570151	0.13729307036201	-0.145737453417626	0.0673775352609151	-0.149914432994524	-0.00895884550856911	-0.221366694829491	0.0373243674924908	-0.26428187816207	0.165970011789302	442.107183728971
26422L	Ml	-0.299019020728757	-0.185663334533104	-0.245158192117784	-0.00687410635213417	-0.15884968300412	-0.197241556721472	-0.0804902612559261	-0.0034649865470382	0.011089143564128	-0.195242071872014	0.10819090076036	0.00484602052550612	0.200686576893568	-0.179218619259672	0.246931759920013	0.000456569443430873	0.366151307300668	-0.130535002127552	0.268459552356979	0.140111131646849	0.210662906098671	0.0306121273853694	0.139270021198922	0.0612086597814147	0.0960615125996733	0.162645616811099	0.0188950683669252	0.0743052490942328	0.027795834934408	0.00597231328556052	-0.0440803801041752	0.0389826243779238	-0.0987699610755425	0.135583070481687	-0.145288602654283	0.0684615359661637	-0.144082446133495	0.00107940155744274	-0.211645601275045	0.0374864170593304	-0.266810435645184	0.136488939996975	408.565434521466
30816L	Ml	-0.301260116204393	-0.159230885567765	-0.237964637949661	0.000481054392736945	-0.157193760170362	-0.185776941690656	-0.0728540869072297	0.0053000573896744	0.0209770102121776	-0.188836771108082	0.102717209525419	0.00225147841141414	0.193949530164967	-0.181397828340607	0.278270060827872	0.00179511383939299	0.380141535150851	-0.116373537159694	0.239318298461686	0.140763704520223	0.218023327074334	0.00981126790958742	0.13951436296847	0.0545449096928071	0.0821392722510554	0.16211667232972	0.0111612974809442	0.0653546998701343	0.0424064651612662	-0.00547166939055726	-0.0491864612835696	0.0393013593390271	-0.0987067032586539	0.144236474435835	-0.15397708934016	0.0500518732579438	-0.146271392327591	-0.0128571414899348	-0.219549168772949	0.0292621219459899	-0.271654953064475	0.144673987412811	382.091861305878
30907L	Ml	-0.303042811686155	-0.175819473609637	-0.258900252885791	0.00639772754536467	-0.157471321821786	-0.176312897668407	-0.0725984959620689	-0.00889147072090173	0.019043871016314	-0.169361606909896	0.104266814375446	-0.00760669197064717	0.201569166295383	-0.167737330522532	0.292276597881544	-0.00290218666241482	0.353485967318696	-0.127880751286061	0.244102641336309	0.145608443160936	0.211415106322132	0.01541007310896	0.135373259784608	0.0482877747341398	0.0947202597037909	0.162987328186728	0.0275788888939086	0.0878931502135646	0.0471639191152258	-0.00796876314207248	-0.0460589422848935	0.0268130991143674	-0.0922103600165229	0.138359987139784	-0.151630702077484	0.077927598590576	-0.146559584989925	-0.0130344135330896	-0.219914542966025	0.0228701487412591	-0.282609477352712	0.124960255489974	351.839790380847
35063L	Ml	-0.306679150009777	-0.179908800863785	-0.245589294118035	-0.00548893705530942	-0.130057523109781	-0.185716185356343	-0.0942310773163256	-0.0304253634976425	0.023501992728115	-0.180247867068528	0.129924688540351	0.00729733702142004	0.196059001462842	-0.172690313601476	0.260529310572856	-0.00346375383984597	0.361507642507023	-0.124652209755581	0.245557562414176	0.135226828705005	0.216460912597025	0.0220193767444601	0.121766981388974	0.0586216791314956	0.0999536272707699	0.158098535287217	0.0317174361767869	0.0764662524406902	0.0464985440074572	-0.00992154703823604	-0.0466434821382032	0.0378300888489708	-0.0825552497270124	0.141272661621035	-0.15341552316415	0.0840258463329898	-0.176583502113824	-0.00641369396742131	-0.222494192581538	0.0354744280437734	-0.275228705387725	0.142595637867117	366.952832053904
35224LL	Ml	-0.29873388016388	-0.189393178785072	-0.246580792130852	0.00124228697972148	-0.144670385875426	-0.18411897175273	-0.0846463229801334	-0.00127449293374794	0.0250630668670123	-0.173593617419527	0.0903329587647091	0.00405103452332934	0.205240469458978	-0.170848644467886	0.278297678931578	0.00412766228719849	0.380160529729312	-0.121133390429992	0.254704586359605	0.121652616884979	0.205210318584631	0.00932216510310493	0.129432542214538	0.0562598675004278	0.0953896371528918	0.145051418129824	0.024957069800612	0.0640518557101362	0.0224168981476565	0.00136630540072847	-0.045533757689794	0.0352921675119928	-0.0926007392550597	0.150132511649429	-0.14479809305484	0.0691425415962448	-0.14734258722306	-0.0013478677386884	-0.228322359845446	0.0404046776235309	-0.277976837793027	0.139613052626996	383.79731754193
46339L	Ml	-0.310823599545611	-0.156526937206783	-0.246630945163937	0.000846172754157661	-0.141852616500366	-0.196130102711493	-0.0805639005852328	0.00855528571968765	0.0325781812800834	-0.195800677077861	0.120007150952446	0.0131609608894783	0.197995848335085	-0.177542354825529	0.27586979036796	0.014933173253668	0.36963450357305	-0.132446619671374	0.242300187484931	0.129177435316818	0.211046710855779	0.037291561037659	0.141236136901923	0.0541223477380452	0.0793798701219831	0.155986966528282	0.00913358100847684	0.0538328732373253	0.039046583319942	-0.00247570124770415	-0.0527634475565822	0.0288176862585258	-0.0883291282597055	0.132323517846266	-0.160219629938333	0.0564419283374283	-0.155931755657925	-0.0120049154662478	-0.22245044150322	0.0367098650888539	-0.258663079490744	0.150727534200795	379.880056258363
50909LL	Ml	-0.327498579116406	-0.169651855356651	-0.260600002767159	-0.00563147941380784	-0.167802388021263	-0.165853749937214	-0.0735430224539725	-0.00192437725438328	-0.00121517154810465	-0.159765376690861	0.111272237853125	0.00182076575628549	0.21770614975271	-0.151593202007386	0.259567101707194	-0.0102541794394249	0.375398631613714	-0.0998317861344145	0.269179684114516	0.131113624671526	0.218506067340671	0.00360841226952483	0.136546516632324	0.0450251769770736	0.091338081357949	0.145610371822222	0.0270909521833211	0.0592089739063244	0.0542079326223456	0.0111093122551375	-0.0505462087056467	0.0390030930671121	-0.0912108774528319	0.132747153408594	-0.150854244134673	0.0599674773087503	-0.1260855006944	-0.00174714527843943	-0.226338956243153	0.0147828980840103	-0.285118404040256	0.122255891986021	439.786095191525
51713L	Ml	-0.307369994278997	-0.176014671064146	-0.247584692769591	-0.00186699786844257	-0.156994804961259	-0.175380759509923	-0.0814879255556304	-0.00410800429960081	0.00519813287754898	-0.16797793971827	0.110336907989328	0.00999283361408823	0.209489393885901	-0.152108866313972	0.259239896419303	-0.0150367607829655	0.376770155801597	-0.108267402564367	0.263854014435569	0.133493953514768	0.216786381923721	0.0146859848511309	0.143973848431037	0.0427627145193027	0.101724361553323	0.143955745338442	0.024781445455503	0.0744882892431951	0.0349464197406711	0.00196408913581499	-0.0524893066258079	0.0254585425749693	-0.0875836577220128	0.130196594087258	-0.154546025234969	0.0621268150301574	-0.141893117919341	-0.0100368882014125	-0.225333416455803	0.0394818963860021	-0.291818016990089	0.132190832027974	396.774255117201
54419L	Ml	-0.310719372819207	-0.165524376336939	-0.238099469710684	-0.00972409741051188	-0.164460255770722	-0.185028199575786	-0.0727557592359422	-0.000879212486862534	0.0177287760197199	-0.181417977577215	0.0956401781601157	-0.00311463973191718	0.205368451724537	-0.169264836701107	0.275068081167684	-0.00241846018397677	0.375609161209565	-0.126594415644863	0.241225498698017	0.148282812127163	0.201514577043758	0.0324875841290409	0.139404460911694	0.0481701913801019	0.0922950668857947	0.159381547597891	0.0320142742802056	0.0880143376375874	0.0367417203912214	-0.00714366121078794	-0.0369183637202107	0.0278851379957487	-0.0815343857265673	0.155906585999305	-0.165515808032298	0.0114411981117726	-0.173465196933052	-0.00852403245255382	-0.205401138835526	0.0357418348354212	-0.263740495708102	0.152322679498486	358.056127550124
54423L	Ml	-0.30768069530943	-0.176138831974234	-0.243713991106396	-0.00753929379399482	-0.1489347014286	-0.180018922408917	-0.0959218961628514	-0.0254376854644834	0.019602677253183	-0.180134395774307	0.10877687160986	-0.00846887794291269	0.185448582672842	-0.157629455495894	0.27729392644702	-0.00864047038979114	0.359483517501355	-0.118754706382751	0.256450801822402	0.121623215884752	0.229019861903351	0.0314081308693243	0.145234192404436	0.06982229438249	0.115014104943899	0.150516049131015	0.0133099479801586	0.0845666410555969	0.0424840145538322	0.0115057614896033	-0.0488210538698654	0.0490315819161078	-0.0893483574193303	0.131026189298643	-0.164768104427073	0.0580637764132047	-0.158482874050703	-0.0151891866096716	-0.221497615461561	0.0410365149990113	-0.272949209856532	0.129351670797214	395.836426053081
54924L	Ml	-0.316794613145388	-0.161875942209274	-0.255602511067864	0.0149012967045379	-0.152330751328213	-0.183522260219806	-0.0802266462236469	0.0139576274244115	0.0074692464877242	-0.178915093280242	0.126725876658528	0.0228404968128246	0.193724403202263	-0.159141443062248	0.302242936037987	0.029713764118679	0.364767608495588	-0.115482502488526	0.244062972013789	0.127810303308034	0.213006602775478	0.0158621186105638	0.142805699854479	0.0408665897531405	0.0844335482507683	0.131075409106221	0.0330039268009216	0.0483452037730012	0.0398030207715821	-0.00417567300610905	-0.0459632411730412	0.0263807289852385	-0.0963255131774624	0.124267750448446	-0.155382575296577	0.0521458174408833	-0.146296137604823	-0.0160932455365321	-0.226517073104438	0.030044132131811	-0.276606779227658	0.140994921184947	382.719342649539
61270L	Ml	-0.319315720571879	-0.180537725157134	-0.254526765632773	0.00860846038407016	-0.143367485948616	-0.194194002113864	-0.0696751726620842	0.0115867129541979	0.0131755265014838	-0.182672531507035	0.115189170932629	0.0145760075368573	0.200165587902015	-0.172594469259659	0.267724780211216	0.00258010033164474	0.371579595823619	-0.10914589122447	0.254902617956159	0.121624236045681	0.223059916538364	0.00832427611305846	0.120946215841223	0.0592094110496076	0.0832755623069822	0.147104460749962	0.024344550706261	0.0798318092150558	0.0361964468606055	-0.00642502516169111	-0.0567726543627165	0.0517444000034787	-0.079945104066746	0.123690655693936	-0.155230977211199	0.0559468635672173	-0.143922373433116	-0.0116141254284413	-0.220066137826635	0.0306837156580986	-0.267737579864797	0.141672660549431	427.885721281034
64499L	Ml	-0.337356693346467	-0.188409682725507	-0.269445347159787	-0.00234522292348266	-0.166069362080363	-0.184039382979285	-0.1031136684835	0.0133600524188147	0.00491454460167771	-0.170025940091598	0.101343369301856	0.0214697614408488	0.197019233524473	-0.155827896178607	0.267942665831769	0.00674932547658341	0.369851002043616	-0.112294118361925	0.243629902746584	0.129175437421226	0.193008269247546	0.0670825821336394	0.214535098098428	0.00816820116290741	0.116058715032381	0.0529609978545618	0.0721795275443498	0.147857690668294	0.00371825118099241	0.0694062251455235	0.0193146881952081	0.000821940479392977	-0.0828047109035643	0.0382960592008379	-0.127908506940757	0.121498804303431	-0.172324824650906	-0.0145902519025467	-0.248594050099025	0.0284496028690549	-0.295898103684513	0.122235814587835	434.102467605233
65221L	Ml	-0.302855407494509	-0.171051681521139	-0.237354117849987	0.0022159809676588	-0.151639297938691	-0.187813836929908	-0.0715359286612379	0.00740539265304903	0.0190383252096476	-0.182606728182283	0.10160634077272	0.0101900740599946	0.19212162250154	-0.155464220850417	0.269905375809103	-0.0187130543482211	0.379763775281893	-0.113629754382305	0.262260435729771	0.125112401793288	0.23322898069594	0.0128769232920252	0.13807712488328	0.0492669590371343	0.0793966901455824	0.134523296773644	0.0258636791921852	0.0734158818335445	0.0381817250733297	0.0100330291317995	-0.0496654632882424	0.0464466603450198	-0.108345485699095	0.139005378550418	-0.152117117184705	0.0633126294878511	-0.154409975251981	-0.0000890107368920305	-0.230080178513618	0.0339282710194519	-0.281441103412921	0.121635408006285	410.848483252009
65540L	Ml	-0.31657843726964	-0.152475155850041	-0.25232184450902	-0.00347993776286338	-0.159288486134378	-0.167260633975441	-0.09625262517657	-0.0013080040960964	0.0155534360818436	-0.156339317005746	0.108022236277078	0.00701062986269547	0.20177091866647	-0.134775440607947	0.281536800502978	0.00318470394037908	0.382751822965077	-0.108636330290872	0.258954158048697	0.106475992727175	0.231874774060705	0.0140262316724322	0.148651469750756	0.0491428329458871	0.0960513607819865	0.130585357670191	0.0355736581070515	0.0600223673266023	0.037643355963999	0.00158137022261392	-0.043527135774657	0.0417361709237425	-0.0988885428433718	0.127830310505447	-0.15844629974011	0.0451769943896196	-0.150998403063958	-0.0201301598155907	-0.235507815516413	0.0319549522537449	-0.286574401178528	0.125677064964062	412.369344387378
69538L	Ml	-0.291055376239274	-0.176581946066705	-0.24184910215543	0.00740889827745378	-0.14514358724481	-0.19649260308274	-0.079984891906145	0.00923631670999334	0.022065261135531	-0.191903371814439	0.103343333534694	0.0193997749026729	0.205380988959927	-0.18172070134575	0.278860630382864	0.00251181156486973	0.372099921313693	-0.133967629870459	0.23964087309809	0.131556728298486	0.213985632357649	0.0152617543942572	0.138075217429555	0.0467831727749385	0.0802167344741346	0.154020154516967	0.0244248601982479	0.0778375215534358	0.0334417919405609	-0.00296534881887952	-0.069569461864007	0.0444141631187517	-0.103122552632392	0.146541509897001	-0.156134064302277	0.0623126650008703	-0.144493424274894	-0.0130653319971895	-0.2179499814893	0.0400483431329724	-0.262232802716423	0.139364118853496	371.433388247155
69558L	Ml	-0.329051921229267	-0.156064592349116	-0.232912182101472	-0.00235790443203725	-0.170931820793216	-0.183634537946911	-0.072797491844612	-0.000584178883912588	0.00723307936368858	-0.168314110527939	0.127878308959878	0.0206305873563845	0.199436423387388	-0.163688297832037	0.274140296000758	-0.00125717859227805	0.364706674828199	-0.120392786046052	0.262522863229064	0.12256030505347	0.217103877723951	0.0295015533105748	0.158860053850373	0.0432347495588665	0.070490100132751	0.157284892437032	0.0309785470891779	0.0811068882709311	0.0379339165809388	-0.000515106058521015	-0.0439315216317498	0.0270545145177301	-0.106690335465249	0.119795040082157	-0.147043297780179	0.0682063435868478	-0.137335277211248	-0.00867467952199059	-0.220997258070096	0.0288503137846788	-0.289593035019082	0.107258184232123	408.463438942069
71127L	Ml	-0.324092164195868	-0.173806359171725	-0.248087029403069	0.000856063052109501	-0.162082105886439	-0.148663779370768	-0.0683546465069328	0.0007697745903869	0.0100548038847608	-0.166406600438472	0.103835004693337	0.0108086914013863	0.19990667887311	-0.141200862344627	0.303728153825147	-0.00446799061756978	0.384685112966496	-0.113377416874188	0.240570022082619	0.112053357507179	0.232885018232903	0.010743073859123	0.149349310867753	0.0411773312612162	0.0709835189026709	0.145000255891449	0.0253470319825914	0.0715732108196637	0.0354475327472902	-0.00435832491410266	-0.0556483279473126	0.0462912346713607	-0.103710528572807	0.119804173321088	-0.146825544559778	0.0489000612270893	-0.141781369656874	-0.0194405061377358	-0.225297227588882	0.0362759926076827	-0.280913244740717	0.127468619659451	396.091259325784
72400L	Ml	-0.320827391982435	-0.163014217911124	-0.24771216708808	-0.00766776166590837	-0.154448564442434	-0.174204767788517	-0.0774256702449115	0.0145764765761222	0.00481788812542029	-0.17258603259964	0.111885427589518	0.0173927013164078	0.197386040255822	-0.152862871547672	0.275951278286392	0.00314734371124225	0.362136608869204	-0.109274705933561	0.264787522911672	0.108969644476117	0.229491637714194	0.0217881656982961	0.157638903940299	0.045402609074371	0.105986761961375	0.145852934156818	0.029682760391397	0.0780778785659674	0.0369083448509083	0.00206685153523185	-0.0528816595780716	0.0370556558747671	-0.0943071193142937	0.122390174995278	-0.164870214528115	0.0526248617876019	-0.151331991573558	-0.00883385028095935	-0.230688035373201	0.0302827634400619	-0.282180360771096	0.108816146519101	367.786946608003
74260L	Ml	-0.32610249020763	-0.154393423953353	-0.243048872765761	-0.000691542066963845	-0.166056741417753	-0.176277275549814	-0.0695901726546335	0.00691278440215985	0.0234615676282426	-0.16262885712785	0.127852992430395	0.02231339227733	0.191836049979926	-0.154461000112667	0.290463513355048	0.000159350093809916	0.372090374240884	-0.106320017659083	0.252972088927715	0.109774167887796	0.230089723480566	0.0142031708762494	0.144073245333979	0.0541219609318404	0.0832611819470574	0.13782416898383	0.0240131524548175	0.0641189784400318	0.0349258103335948	-0.00402410210760519	-0.0510881278636383	0.035903483326206	-0.105465423785902	0.131797304802344	-0.16604776973426	0.0453679445313995	-0.144163619053898	-0.0161971655211656	-0.22709795766903	0.0285667178987706	-0.276378524959716	0.123929959646736	390.828424174672
77535L	Ml	-0.318738817049326	-0.185346850917549	-0.235276223973669	0.00521674047161904	-0.147744842008674	-0.191622777156845	-0.0747133367979286	0.00537778711846977	0.0241237007747012	-0.180533640416353	0.10809798336197	0.00515985495068233	0.200437879512843	-0.164077359342723	0.289118270986359	-0.00265189077667638	0.37797754780136	-0.107993727255594	0.240067098572085	0.126155076926609	0.216526090999569	0.00786244077942072	0.134275009722699	0.0421809282841094	0.0681437778239993	0.142221431890974	0.0077448373775094	0.0748056694062869	0.0377578160626954	-0.00882091923113613	-0.0427304510000364	0.0330688313627247	-0.0939508548273808	0.132033669618859	-0.154808565987061	0.0695078013681431	-0.143514274778544	0.00140754209202135	-0.21513294698959	0.054001984230675	-0.277659699583581	0.142047406596281	407.213644639951
79507L	Ml	-0.330911303364488	-0.16804815011574	-0.259022344299278	-0.00360488407097484	-0.157224013738431	-0.180578760585498	-0.0637956920616531	0.00479119766935682	0.0144688399648916	-0.174784062145627	0.120415092022498	0.0172714938613907	0.198669705565044	-0.138469299063554	0.270312044659251	0.00473943412677768	0.370363003046847	-0.108765637629333	0.259510900586005	0.12552727506639	0.216177730383232	0.014642283631874	0.1445637190898	0.0385385292638792	0.104677945131718	0.134874335944039	0.0264315344293097	0.0757575743645739	0.0377756541673524	-0.00250415710091512	-0.053872357675612	0.0350549846389002	-0.0893875791587474	0.115998512927267	-0.155148358975354	0.0635593183847862	-0.146135822311249	-0.0175955700788406	-0.237197881108744	0.0385659526092416	-0.270670816352394	0.125029628302001	380.249667355291
83922L	Ml	-0.318992888206915	-0.184288635126542	-0.244737214035954	0.00810859842294533	-0.160995318908947	-0.183864812933388	-0.0809821532434893	-0.00388831110839373	0.00412305603694208	-0.172877213989868	0.116899231727034	0.0138703805629159	0.194509380884554	-0.158033357625377	0.290275076022478	0.0125316933110528	0.367442800254657	-0.100765785389825	0.258605131044802	0.133267574078601	0.227117762402977	0.00168274742634415	0.130990110170925	0.0375449581964794	0.0896583131641834	0.147565609620104	0.0145171395659567	0.0723394041602655	0.036593389496142	-0.0106214000636383	-0.0625904781081424	0.0352728602467584	-0.0980545513860651	0.130321330389225	-0.158485181110074	0.0660290412827069	-0.13133677557503	-0.0166647899325344	-0.222902739159006	0.0296296627918835	-0.251654091037032	0.142840445680283	393.385791497839
86576L	Ml	-0.331078179854261	-0.163909361851047	-0.247334798042055	0.0122053224119928	-0.166579516870346	-0.183599379897098	-0.061235529848325	0.000625044387971805	0.0103452483232268	-0.183855772126898	0.122437667196172	0.00636981734693632	0.189462570435646	-0.145947324817286	0.292657912617435	0.0177433167056903	0.376703903323152	-0.094210231064819	0.237299854267866	0.123685284873089	0.216238165659169	0.00446048506574031	0.129950377627262	0.0428037338764639	0.0918332345027922	0.133472390242762	0.0340677289836336	0.0772331930812609	0.0410318583090363	-0.00767271365543713	-0.044553976931672	0.0257362010821951	-0.0833532926490696	0.121350444953529	-0.14819034070388	0.0615900402401438	-0.145104456621924	-0.0137641659615595	-0.226441364377952	0.0253046865519535	-0.288157065345906	0.140378988554419	400.462114015677
88687LL	Ml	-0.296109190018594	-0.178057933921748	-0.253903274432376	-0.00261333285234188	-0.149148017147827	-0.179948415336644	-0.0698800372904286	0.0157944864025504	0.0174601011870307	-0.177261829650376	0.115391169763356	0.00370625256957068	0.195828033121806	-0.16129667695374	0.273144434301099	-0.00426978678690579	0.37018752949026	-0.11460620489126	0.262775955448194	0.121108868728864	0.213245106819636	0.0181510097368171	0.148181003326323	0.0491894300270168	0.0997806305694083	0.134896123087843	0.00270241218335184	0.0787042937951296	0.0402473367288871	-0.000852844801703538	-0.0491075932567568	0.0424975242430144	-0.0890669651240688	0.130547634782449	-0.161436150415896	0.0703387527501503	-0.159518024456646	-0.00187100530428701	-0.224994482628875	0.0209115312739211	-0.285779978167877	0.134932123101679	361.68270756615
96035L	Ml	-0.325639327341757	-0.168163825506216	-0.245421366471548	0.00329369766341115	-0.164712950428696	-0.16878330646369	-0.0700216418653965	0.0124885164309147	0.00204759724346662	-0.160248656570791	0.117517193141499	0.00526637042127223	0.19704076280223	-0.151682430917251	0.295225235732518	0.0124516781612244	0.371920314022107	-0.107714110863776	0.249144222415697	0.130662780035254	0.234879019528852	0.00563960662793853	0.1361258248921	0.0458310078235379	0.0780676668056512	0.150047190431198	0.0245616290128237	0.0546106599847627	0.0408774001418323	-0.0158733476574146	-0.0524003428172334	0.0377743342303642	-0.0969978087061685	0.136517751570078	-0.162786987286807	0.0314482292978951	-0.141671252210349	-0.0169474613171118	-0.225147497954319	0.022273519034196	-0.262607690656504	0.141107797584202	462.019067839866
96036L	Ml	-0.319682628059014	-0.17965936609758	-0.236203045425215	0.00421831162156034	-0.165383105498772	-0.169626267148044	-0.063779755003603	0.0138532421051033	0.0157658495435405	-0.173756247956529	0.12690154545615	0.0298706667305794	0.188245967757699	-0.161830750080318	0.29164560104902	0.00120606253468138	0.354497301784612	-0.124826587873582	0.249111006449925	0.122278879619757	0.228401031547632	0.00945400578234776	0.141017042259607	0.0522252623220528	0.0640717498648	0.153677012668439	0.0304643569866641	0.0728704547385052	0.0444515004475893	-0.00899443353042584	-0.0406691442478534	0.0337335505614839	-0.108557726749942	0.134978817575964	-0.149364188729804	0.0362398590890077	-0.136816751871284	-0.00939023562555046	-0.222090446615775	0.0265675887872185	-0.292026160945975	0.136910174175323	442.184942992775
96983L	Ml	-0.322436912688888	-0.181535109387632	-0.235919219871688	0.000099231270602902	-0.157267598610432	-0.201635407666879	-0.0682086325194382	0.00129463402460871	0.0103786588377513	-0.192459727694035	0.123379502372136	0.0106470092559735	0.188554252714475	-0.167240356537571	0.259294694859303	-0.00435018849435829	0.358495580984267	-0.107475884366003	0.260834171252573	0.144704086667802	0.227121124575287	0.0220157693520737	0.136415261499385	0.0506615378829141	0.0771004348267263	0.156708982317711	0.0219007256810126	0.0578417958683122	0.0356475787473334	-0.00329732235477066	-0.0391476338832885	0.0307858785534219	-0.0957161884783808	0.126221847501633	-0.151259955381293	0.0751930744330219	-0.137443291302464	0.00343144201523479	-0.21753290614756	0.0348311463808746	-0.27418964746682	0.143557560977069	376.254726279444
103440L	Ml	-0.305626209084034	-0.173804649219383	-0.239125380686022	0.00410664488526477	-0.148802285487035	-0.196537391191053	-0.0739423765182534	0.00300995828818639	0.00343881556999654	-0.174721518429112	0.12120924468126	0.0152152991208829	0.19870142414515	-0.16485447273075	0.286972762454823	0.00235444902559805	0.368436334308961	-0.116184221188498	0.25666933363408	0.135272842929045	0.223334787234644	0.00151418987502284	0.133198159246099	0.0582681214989432	0.0859694152551644	0.152601716747074	0.0158016562149759	0.0476543507539817	0.0200660610528017	0.0100923747883137	-0.0546638044856333	0.0417138514462675	-0.0927201622572813	0.141222265050248	-0.16324567800841	0.0433247605858298	-0.149111247944291	-0.00315661022377175	-0.22666409286751	0.0377554877658097	-0.259896756459482	0.135152550222101	424.98571404561
105523L	Ml	-0.306004992499602	-0.167570914681783	-0.261639709287138	0.0226331719327848	-0.150771536503694	-0.180961779216336	-0.0772656942349087	0.0095691468875651	0.0149332487866776	-0.166781171795344	0.118632367598058	0.0135808947321226	0.207399301787046	-0.155154940798473	0.280461420799265	-0.0123881342751231	0.380655469334355	-0.110993738019154	0.245568300695568	0.122013187980904	0.222114150587794	0.013489298589202	0.149546673150695	0.0485617217194487	0.077475479814225	0.131460813818669	0.0237501566973626	0.0596504109730075	0.0325261987535307	-0.000490638112680949	-0.048169862797423	0.0364122114816412	-0.102410277490975	0.126420758701365	-0.154049933204841	0.0601196233189363	-0.14132593966581	-0.0128535536079915	-0.223352739358486	0.0371696855096804	-0.288072082961702	0.126113944861565	379.503560432511
109060L	Ml	-0.299468547527626	-0.169075071354261	-0.231738215337368	0.0003819806695451	-0.146049028793824	-0.198051507929813	-0.0725816648842571	0.00361690318125795	0.0259028860164979	-0.188604724578486	0.125765153373988	0.0149304676044148	0.203332387310409	-0.1813868947856	0.272272318858572	0.00929881273878039	0.365330693684948	-0.143382916379255	0.253280981164857	0.127501356890555	0.205113234314722	0.0204982097377498	0.133017965683419	0.063206338198683	0.0755536528078214	0.162731139034743	0.00866052902945273	0.0571518861083748	0.0361327291747128	0.00593201184749581	-0.0621308472728634	0.0441607516493425	-0.109588292547128	0.152336351348073	-0.147306184123951	0.0461635592112481	-0.148466257246107	-0.0123569758409629	-0.218104213729784	0.0332060616688885	-0.268929279956488	0.151742260979222	378.454878734698
109327L	Ml	-0.301638249552381	-0.178565322189984	-0.249501051390708	-0.00545348440217737	-0.169411236107004	-0.185149489853834	-0.102314722321416	-0.0101842507923682	0.000435560708083021	-0.169471652297937	0.109082046694372	-0.0045208975587556	0.187973289819426	-0.15410259835071	0.255624226880385	-0.00433360217553932	0.359796605942428	-0.0927103797863467	0.276323077224425	0.134592180008029	0.229460126892034	0.0227341810396672	0.162911370010433	0.0499985271041272	0.106607789982332	0.159274279495209	0.0308807854126347	0.0767438101008259	0.0440240682275237	-0.00999223277414919	-0.043269098175064	0.0223043634173818	-0.0843610307177193	0.13092052457304	-0.158220234709014	0.0536526282818042	-0.15834643098739	-0.00699789395142536	-0.227008134460838	0.0376720337447749	-0.269048759372542	0.133589276368368	400.245876811694
118673L	Ml	-0.324515979914584	-0.17346044328959	-0.250081441478337	0.0120640090508075	-0.159192332426267	-0.200134373033055	-0.0659494822102121	0.00608838853433398	0.0146145166893087	-0.195402457149283	0.123786674508136	0.0184210006953359	0.188959598914319	-0.161749159514271	0.273603824774214	0.00516707611619916	0.360711069649379	-0.125370112648824	0.244461338779423	0.139932463157947	0.208071224831587	0.0195156248362801	0.145314519160089	0.0443641459806908	0.071143126325126	0.161505571361379	0.0248605113949186	0.0781146082556079	0.0497677665616299	0.00134026589830814	-0.0393074995038906	0.0240478033737965	-0.100521341817554	0.130441213864772	-0.151869694996411	0.0576548398813946	-0.132031651725825	-0.00850650889781587	-0.218381959252946	0.0194196703220437	-0.263442788262103	0.146546373203945	380.555358591074
119354L	Ml	-0.306131330603126	-0.168099609038171	-0.241432629418321	0.0119108873500107	-0.153298988468831	-0.184725168572172	-0.0793574901906001	0.0111992203234173	0.0178591292483922	-0.18546192920261	0.0804646778670609	0.00825038645618595	0.186848717040102	-0.167946462242508	0.319962282470149	0.0344542499133482	0.369606072697063	-0.116263074391025	0.258901794376474	0.142059472529054	0.221821490749782	0.00307530242350158	0.13297815002407	0.0377032937290845	0.0740578815186165	0.129277311641407	0.0167531193447462	0.0723822095923273	0.0369198426077279	-0.0075437020809731	-0.056467802186975	0.0271214774892354	-0.0971444491155017	0.123165337352206	-0.16587776509553	0.0549466007481499	-0.136555116077916	-0.00907960290251573	-0.214006080889476	0.0278155138618216	-0.265901505897909	0.155758285020228	439.628306207696
122003L	Ml	-0.30819198456511	-0.202945767808509	-0.245335023632217	0.00777916523210264	-0.154404401771765	-0.20523395738807	-0.077109831880761	0.00158335464995413	0.0143866101521363	-0.191885490114337	0.121630372470476	0.021086605302022	0.20548100825258	-0.17875654829126	0.249834916721724	0.024247837008591	0.361742792366697	-0.152720035454819	0.224821917614486	0.147093285820368	0.209338063078321	0.0114286036592071	0.143645804360743	0.0487147350727461	0.067008567363906	0.16008201717461	0.024790215121296	0.0632707069251691	0.0539065746912244	0.00231348749449348	-0.0447222050416459	0.0359192081542223	-0.0911280293307383	0.150681210425931	-0.142514392391408	0.0611792509077015	-0.135993199125613	0.003266529239971	-0.219656286864451	0.0274663630662401	-0.257531487589884	0.16542943892367	361.988687010809
126147L	Ml	-0.328772877378963	-0.149891527723625	-0.248959899171684	-0.00560033254347079	-0.172341992128801	-0.168878869348811	-0.0791672876336165	-0.00101270671489507	-0.0000652569987597603	-0.171156072902215	0.116013348474574	0.00893310481020208	0.19940497653005	-0.149463666719896	0.263043368481851	-0.00336827361972564	0.379304822254565	-0.0910821210835246	0.278150027034322	0.118103781399842	0.220295904925495	0.0256496574731844	0.158715502452692	0.0612192248642253	0.0960735401367206	0.141059839565955	0.0376323064520037	0.0649609790008804	0.0326299732097054	-0.00498821557537029	-0.0447768632128769	0.0162694450701069	-0.10319294083378	0.112446660340574	-0.143932388096097	0.066953825356669	-0.148888391333585	-0.00528851594765247	-0.226289701948582	0.0160021372096446	-0.284876171215234	0.119131647087896	431.676024903156
136903LL	Ml	-0.330478667452638	-0.17290016791047	-0.247742423473493	-0.00353287121517362	-0.165163440782529	-0.180634758648074	-0.0615867997636766	-0.00124982843908909	0.0134035026737699	-0.167903596351833	0.116806119056795	-0.00141194655727961	0.199764581073185	-0.152687630438821	0.271942445754664	-0.00125078029346493	0.355748310364061	-0.0982326450859314	0.260936642612743	0.125602789179956	0.225637433428291	0.0149675310388556	0.148402086032416	0.0368706059294011	0.100961325978289	0.146169580096635	0.0274193155340579	0.0697351647316527	0.029065399743657	0.00765275437413787	-0.0454273977376656	0.0398452779970419	-0.103293589230699	0.141564477704381	-0.148698100046925	0.0492100961259618	-0.139199062506551	-0.00524264250967358	-0.221509486875022	0.0219236421211474	-0.286988194382734	0.13150494815064	387.548460871424
190188L	Ml	-0.321487551206914	-0.170128666002356	-0.234429030165034	0.00900819077791326	-0.157441125106065	-0.170932813324075	-0.0773494672378399	0.00988089599098143	0.00874298737457701	-0.169185610842734	0.107994828871158	0.00423245815945762	0.195057825484927	-0.160895280782021	0.333596979951923	0.0345027027011366	0.371496233916014	-0.121183912823068	0.225317767368699	0.133013583400639	0.232654202987746	0.00438353342684747	0.138080603492194	0.0278943567484673	0.0662170222050788	0.129710952865519	0.00519662232651345	0.0661425690260918	0.0488103767309649	-0.00597063502343273	-0.0536701557695808	0.0283228766173185	-0.10411771698774	0.122943819369505	-0.164288198593798	0.0502513296017828	-0.131525896076255	-0.00445041594524859	-0.213901890266953	0.0363623666838501	-0.274954419299618	0.14609769937342	436.51684089042
196704L	Ml	-0.29857465665598	-0.199031696330186	-0.234248010532484	0.00519988769265889	-0.138944177333317	-0.199916017378279	-0.0772793684434719	0.00683084573287031	0.0151795356910716	-0.193177633530013	0.112779787794291	0.0281996742286022	0.189934682297171	-0.180282450521168	0.258064815137596	-0.00202885068511994	0.376094941662985	-0.130264336964393	0.251818177529897	0.138966902777902	0.212721207824868	0.0168992215034696	0.137740463658965	0.0554765090635971	0.0864936651284974	0.150059963825386	0.0226104926004359	0.0557070072657015	0.0223212174514734	0.00332181848832629	-0.0497087369562265	0.0342115123216335	-0.0991282212505113	0.147144150305112	-0.153507825706972	0.0740862650145448	-0.147912977586848	0.00631289886215565	-0.225263531171711	0.0395991425617133	-0.261191481139724	0.142685185765488	383.519168205388
202858L	Ml	-0.300216780436979	-0.174037565348178	-0.241848767487385	0.0117238606677673	-0.148318384715599	-0.197378410863789	-0.0754504854865314	0.0207409565948845	0.0148560798414473	-0.200911743297636	0.113418590882546	0.020947531812486	0.205326714505842	-0.17021194511097	0.276444398651781	0.0148365670141486	0.386427476899775	-0.123661075180758	0.241123861829196	0.118862072179771	0.207616247321194	0.0159596660781044	0.12723960999971	0.0406677172807711	0.0822556908387954	0.155318590118324	0.00644460701743799	0.0725604076011423	0.0323665595176387	-0.0155467692884333	-0.046794039218661	0.0320259202584333	-0.0866807664492352	0.146407902544523	-0.159417551230386	0.0736712016666733	-0.155952948415193	-0.0055935897662332	-0.22041443853625	0.0310322046285883	-0.258425675329144	0.132586500410385	393.277437513447
206525L	Ml	-0.335100823325872	-0.166869340054317	-0.242081344277212	-0.00560745740400072	-0.162680643656133	-0.173505685695052	-0.0767020858447492	-0.00110656644057789	-0.00164718210988223	-0.175899283440454	0.120218993711324	0.00879602176429694	0.183650129848515	-0.154982016214072	0.288020630803828	0.00655208869798967	0.368187785633426	-0.106870070541664	0.266409284432408	0.132915181141173	0.215195628126474	0.018163701525374	0.139742203931126	0.0410692755815035	0.0822937966176595	0.152819564006067	0.0342318959800256	0.0857313094525537	0.0410020774802744	0.00433724063880987	-0.0457497203452635	0.0269457108997071	-0.0958449580371548	0.118538597872287	-0.14573904471665	0.0355660407633077	-0.137764996248354	-0.00732957711842275	-0.213335722172187	0.0201244215476243	-0.282305905831604	0.140610843017863	442.250736896745
15570L	Mm	-0.315743835928623	-0.199754602078965	-0.242650351108904	0.0151533561858241	-0.157870638179628	-0.200111885139798	-0.0726295874621141	-0.00598967903001817	0.00362419696348915	-0.18774819116407	0.102452146771885	0.0176696704975188	0.167317035988814	-0.172643276513222	0.2522161389888	0.00168490859313769	0.34085932137915	-0.112122620460352	0.269849307335155	0.134313801985693	0.241582966193263	0.030094590248205	0.163949582684591	0.0637063822050778	0.0801755591088526	0.15586149630653	0.0334714712147362	0.0620914439060518	0.043512783921149	-0.00835281966184543	-0.0302990122529064	0.0355172129367112	-0.104242318736967	0.150840937962105	-0.14496774243168	0.069999063944149	-0.138756855085616	-0.0106643083985242	-0.209352392742543	0.0262071717481513	-0.282497776620907	0.134247345927645	409.280553445398
24002L	Mm	-0.327800945378472	-0.17795379383794	-0.238485607221545	0.00420462445863778	-0.173586569834643	-0.203767472423491	-0.0573933911925032	0.0100611561867347	0.00505895924673933	-0.195835943315699	0.123909898638217	0.013691134986711	0.184488788597298	-0.169693829088195	0.303467853992797	0.0103362649001195	0.359603669371509	-0.11891567697389	0.234515409533806	0.131773360538276	0.207780754582835	0.0432276416857819	0.139724532080469	0.0422502124711479	0.0686575606157841	0.16117376065823	0.0206452118301387	0.0551217744926812	0.0451889581772416	0.00489540788762559	-0.0322079271749924	0.0348549980907081	-0.105337485299661	0.124176329459062	-0.151084539432539	0.0454781071051472	-0.130862565956705	-0.0073541240321159	-0.217786295967174	0.0557977697141047	-0.258496269208601	0.136478297036363	443.216705031577
33722L	Mm	-0.31274837802432	-0.176164361475182	-0.246272462748688	0.0059177427022262	-0.153689479164839	-0.189709495404172	-0.0604906681865003	0.0118958863806494	0.0130841431719042	-0.180921886127602	0.111883867780806	0.0187683148686802	0.182832828179252	-0.174380048146125	0.292764613897927	0.0214178661210155	0.359744796127751	-0.121590567282283	0.259135175288015	0.13427228774838	0.208634980375826	0.012948855633942	0.130944163384387	0.0559450736825565	0.0807107366756187	0.153245640466135	0.0350373753042086	0.0352872654022308	0.0421855234020834	0.00152469067095848	-0.0452698819168046	0.0379113058782454	-0.0895657669998844	0.130675660926563	-0.156830832962634	0.0550942723272401	-0.135411976185298	-0.00603940695603579	-0.236101549377235	0.0498940262412312	-0.280577208021574	0.124006876341342	379.055467734008
36824L	Mm	-0.28658205075777	-0.209549327325096	-0.252293215080383	0.00274187385490947	-0.132429999137852	-0.213723853159246	-0.0780043172172775	0.0138174744623342	0.0166674947476193	-0.197745232414156	0.088866588180087	0.0123226342740621	0.175816025458379	-0.174095765809536	0.265806753285164	-0.0093268912841372	0.334754578042019	-0.122625601931529	0.264826317370427	0.127081727489811	0.225110737873765	0.0206558106795609	0.164043328474027	0.0707594084693091	0.0953573984618939	0.161367083592674	0.0251516196702724	0.080076270399313	0.0257112256222473	-0.00322651819641923	-0.0302174269183432	0.0293370129505556	-0.106565944227513	0.1475529469409	-0.151642339406694	0.0664090446314736	-0.153749463685707	0.00574247849961919	-0.214728570503238	0.0433436620220754	-0.275898740251125	0.14908576185352	397.803014185712
39748LL	Mm	-0.303970933838846	-0.187952841993633	-0.253139215147421	0.0142510998305677	-0.152825487030665	-0.188159715819159	-0.0860716699055508	-0.00417576909407303	0.0282510838967234	-0.187325683004314	0.123241358794602	0.0128759803252004	0.200564919706651	-0.169741326540265	0.24992240490428	-0.0092877562385094	0.360704409497494	-0.104965357715938	0.24884660423085	0.124750621820558	0.230207506589021	0.0147187647887619	0.150310613941874	0.0467246159211358	0.0804536277847871	0.148448672298352	0.0276290040781578	0.0754804128761477	0.0303526598809389	-0.00438081473815873	-0.0404204362117473	0.0355728398459507	-0.0913454760981838	0.133242123082351	-0.142989523140667	0.0773303604918034	-0.138923886905947	-0.00775476699619013	-0.237895299504494	0.0506271186705016	-0.282902265521853	0.129721422188911	413.561995122284
40829L	Mm	-0.318878890234514	-0.176862876099897	-0.253474883534851	0.0226528608001962	-0.143902825273178	-0.192295857779306	-0.0603089869467059	0.0307531619470159	0.0342205964730712	-0.193228820115198	0.105245444149921	0.0206723643310434	0.201113773114362	-0.174125812695487	0.275613854152454	0.0103199381167176	0.364140871305741	-0.132851208513667	0.224716484675697	0.122563800531835	0.219476424705645	0.010508059418668	0.135919020564627	0.0509885035304032	0.0750312640684667	0.15875501118466	0.0333739172560049	0.0508988745190593	0.043413159216656	0.00400835776147956	-0.0424581274303358	0.0470435408924282	-0.0968267612226289	0.137461551685104	-0.147869783004145	0.0373464311946406	-0.137726571709525	-0.00710194217480051	-0.230885193679947	0.036289236333124	-0.279932786646812	0.136204825131975	411.063892612236
42048L	Mm	-0.326874471136937	-0.176518370017747	-0.243523613797426	0.0122583723247185	-0.169533327816623	-0.183705964138735	-0.068112377892471	0.00643526960953114	0.00542918629946915	-0.18732435911543	0.115643273360549	0.0160468465280267	0.192646843302715	-0.149516916716228	0.298091989400684	0.00934645262423897	0.367518985045819	-0.107301504818233	0.241908316584265	0.128676803164262	0.225394840059057	0.00613194355174643	0.138068274941241	0.0412187236625999	0.0704416164926682	0.149052333051621	0.0229985886602593	0.0661057834850538	0.043395727531228	-0.000842343543653472	-0.0430403147284645	0.0298475198711788	-0.0978778613580432	0.131101445062283	-0.15061296397376	0.0516669789352575	-0.134198357838679	-0.00691821577459307	-0.221077874072734	0.0259791330735289	-0.266686479062815	0.138260069180573	445.396238784983
45404L	Mm	-0.312904269711409	-0.183670227008437	-0.248903062931353	0.0142355922930584	-0.156902841954467	-0.190504639324262	-0.0669901388337227	0.0138434456382386	0.0098187389994299	-0.177521950676298	0.126534387807789	0.018982893504444	0.184601253892579	-0.178330912565544	0.298455766967423	0.0250979622245423	0.375066845475734	-0.125525168377259	0.229266361513352	0.135616231559136	0.205709971465843	0.0168379215349241	0.139638521209628	0.038992609930129	0.0732423739069455	0.142464300470715	0.0208743732271638	0.0625326013179905	0.0513089094571183	-0.00255130678148652	-0.0468965032998499	0.0366779775366074	-0.106853506136646	0.114284500205058	-0.150314413139637	0.0444735736963012	-0.132841912058564	-0.00470371583315935	-0.224664605162328	0.0468900820471296	-0.267246250695032	0.151878228608176	419.50696685287
45416L	Mm	-0.322941338565179	-0.154785678962974	-0.24977073422956	0.0118280909341716	-0.153840285444495	-0.162225700953397	-0.0760776341003419	0.00706451367519548	0.0153430882354626	-0.169600232612841	0.117933182200396	0.0130228706784789	0.201272614362888	-0.147810551150402	0.332899482762756	0.0179632066443952	0.371522481754512	-0.101262305071219	0.230255080956962	0.12131255899968	0.252617306890735	-0.00599369616898674	0.118951418289604	0.0342314781259268	0.0631138822228281	0.133581980044442	0.0195292517682725	0.0486735995882378	0.04700083157168	-0.0127708660486394	-0.0643737960151361	0.042960150779012	-0.102525917134979	0.122504255818602	-0.162213751724543	0.0341867910264303	-0.138168299211976	-0.0111374357146483	-0.24009541257018	0.0429287513956244	-0.260431452019703	0.135328218972909	429.783112522495
45816L	Mm	-0.320002924633783	-0.174777319334175	-0.247462955942676	0.0205958679474269	-0.161935666831364	-0.182043888485144	-0.0747706796848262	0.0274698753205208	0.0226529502782598	-0.177732584872638	0.121843636174762	0.0339950975138041	0.18826052744382	-0.165915292685138	0.275091520900145	0.0220176167114769	0.371275862786856	-0.108864702952866	0.259605398538502	0.108671367174219	0.219780816493644	0.0109581332296863	0.134221871124342	0.057802090355144	0.109047337999919	0.139739763162762	0.00935023406431465	0.0406670657255497	0.0397820942574748	-0.00302283935772443	-0.0458098025932293	0.0414466538697084	-0.0853723028691465	0.118829792868753	-0.167937951386395	0.0457794225586901	-0.137703609939736	-0.00984244594141219	-0.221088718001813	0.0226648531676106	-0.288827638179066	0.131561474023746	418.457826287133
46590L	Mm	-0.309703432421538	-0.184852745119394	-0.252044749561189	0.0148484079769938	-0.149810386533567	-0.182743331905068	-0.0615791767139062	0.0128108340413931	-0.00237450575438233	-0.18602772404163	0.123480645654977	0.0232992512168116	0.165251467832684	-0.186153145867631	0.308635102963335	0.0286735416863161	0.348714928755066	-0.122412595883187	0.242096935663513	0.135972428268117	0.212547789077333	0.0182962291052386	0.140210354007741	0.0593342494017004	0.0919261748592936	0.146829012337349	0.0230708136748012	0.0711491904364752	0.0507073553675107	-0.00673260020177383	-0.0443999676156074	0.0336526963223382	-0.0927369463476713	0.123678516278536	-0.161670593513824	0.0505286219374365	-0.126527022392393	-0.0245866581876832	-0.227210124750214	0.0333839234409179	-0.278584662251964	0.141051898756747	395.021036208984
50902LL	Mm	-0.304002098931809	-0.178404531626211	-0.256506004577891	0.0128866990622118	-0.152404897006751	-0.186371516309602	-0.0720135909475509	0.00818969076452549	0.0100965200075321	-0.175369513147853	0.113511171915847	0.018924090613119	0.187778054809443	-0.162849864955065	0.280292092161175	0.0124602332781331	0.369274713919282	-0.111615227947493	0.255825033840017	0.130178551209823	0.234720408262693	0.00795419139854811	0.126946461295997	0.0381623144764583	0.085261634499013	0.149039699787172	0.0158673576925712	0.0756869649565842	0.0421113163912351	-0.00859882885987042	-0.0489629183700422	0.0334854090873635	-0.086857265452007	0.131969721969359	-0.157778362355246	0.0482506226740339	-0.150243203354386	-0.0276711213945385	-0.231431647285066	0.043491613212388	-0.261484776514058	0.140200801750913	393.508032228786
54789L	Mm	-0.307496884089422	-0.202923972782774	-0.254851365482343	0.00125267017177836	-0.155212732765539	-0.192832896971438	-0.0607690405054518	0.0185366631491097	0.0114182344018543	-0.184052770846062	0.103095921734204	0.0270352076061969	0.170718089746537	-0.159007234133541	0.278518330056224	0.00553222250990199	0.353176468637346	-0.111643364218801	0.248225186309934	0.133012439227421	0.221746101080622	0.00534112832370961	0.17349231544576	0.031597420204532	0.0871066315260367	0.153179906567907	0.0228390034413118	0.0613317080362429	0.0314984230146849	0.0054080779437983	-0.031053508417849	0.0330241512555064	-0.104463564761273	0.138958650123531	-0.154433312844311	0.0457633197592776	-0.126750700782795	-0.002504913569584	-0.233369584740599	0.0403793073743613	-0.273434011004935	0.15261228026893	354.956469497452
59615L	Mm	-0.299244693806923	-0.173997174692303	-0.251313175220184	0.0194716509951754	-0.175648404621361	-0.181359201181905	-0.0736740350757472	0.00665008862188664	-0.000433545800205737	-0.183989144864715	0.105320272974486	0.0199723272295409	0.196096406725913	-0.167559501935387	0.304768837166066	0.0284313152147412	0.365264462886623	-0.103769893622799	0.256168909753497	0.129054627730383	0.2277432064772	0.00807322994884775	0.134031285705043	0.0397492788783579	0.0675658806993443	0.156513054179196	0.0294175547679936	0.0354710306292333	0.0329422752244884	-0.0111678668625421	-0.0449586424980789	0.0264181538357535	-0.103366199207675	0.136485539723266	-0.155592664779977	0.0475938292662254	-0.132112708437825	-0.00612950715134914	-0.22072766647254	0.0267821283805077	-0.262247356460134	0.14730603567789	427.393205819831
61280L	Mm	-0.308000691414161	-0.179511938801591	-0.243305578377798	0.0075646917004441	-0.15947465298669	-0.1921821942944	-0.092317809875573	0.0146179394518731	0.0107971826938754	-0.184862884755332	0.108886882886936	0.0185007886814031	0.196989939659107	-0.155703735299054	0.282529805768217	0.00423759453858403	0.375408954720253	-0.0945831199128196	0.258516368982293	0.12214386121785	0.224168657558959	0.00616379924515611	0.12936881103602	0.0466006880421033	0.0898427761979295	0.139952252679718	0.0198929378346127	0.0571028869532397	0.0385526691282097	-0.00909545098665704	-0.0548168618079364	0.0398560015091909	-0.0804342063265217	0.132623895290365	-0.158049740817123	0.0458121183525766	-0.141928322393514	-0.00420778532058129	-0.23217867246196	0.0424798735620682	-0.26444845000514	0.142490718145868	366.538375824935
64478L	Mm	-0.297338397471717	-0.191045753418265	-0.253367254641024	0.00635888945619857	-0.150678222688375	-0.198177471116126	-0.0696011692652596	0.0228172602073605	0.016989594100225	-0.1932447005851	0.106680926937246	0.016300578851843	0.199249481818635	-0.16209724601384	0.263889204621057	0.00284512584656925	0.368271625525725	-0.12237833988324	0.246841617017477	0.119822958103738	0.212410661396382	0.0222496129742222	0.137385587758801	0.0540879126387876	0.0861842076302897	0.142804640704559	0.0239877285724284	0.0745272704343968	0.0421001064146805	-0.00519392006401138	-0.0319917286882131	0.0415611105885386	-0.0907576023129896	0.131964754620794	-0.155069965091585	0.0363154687485044	-0.152705476262371	-0.0104608681177116	-0.228054950939048	0.0485211011912995	-0.274425974432361	0.162421614831481	407.253986504503
64711L	Mm	-0.299552333608068	-0.187027970260825	-0.241062784903518	0.00796424267705938	-0.160604544615883	-0.197098113416137	-0.0756475734442733	0.0144514456120391	0.0159301267757116	-0.184868188608143	0.119861491373274	0.0238326431863477	0.18927487650057	-0.16358545612902	0.263356826429935	-0.00915782068107633	0.365557423222906	-0.0999419020544074	0.260811734607106	0.114544582510218	0.226572502855988	0.00835584870663733	0.136626804087537	0.0441651845250467	0.0840361045334277	0.153692507955606	0.0151373866776643	0.0675856271464964	0.0497969271013841	-0.00157816002989833	-0.0519378610261565	0.0354436217945003	-0.101981787008645	0.142879116110574	-0.158648104480283	0.0509389506607578	-0.12995206869933	-0.00477764689091139	-0.227279016073985	0.0350121855585899	-0.280296130305364	0.149169301626547	430.202388694083
64716L	Mm	-0.311053739640885	-0.187990809909357	-0.241066132394781	0.00632485167707502	-0.146518009179346	-0.180156515185539	-0.0604346010566448	0.0207043137715256	0.0262535452977925	-0.171768045830828	0.118184717860148	0.0239825792996646	0.190481501949935	-0.158415053626397	0.295974282531678	-0.00303449101085786	0.370220198563812	-0.130271209269368	0.241656464150951	0.114527568310549	0.229353477544578	0.00642393320036604	0.13013026581086	0.0522737441911111	0.0633389365831981	0.149756951898442	0.0109230121529745	0.0665917009495053	0.03997201900889	-0.000311113392949755	-0.0539552808178143	0.0486355617774884	-0.0925017562058801	0.134209259040133	-0.165740723382536	0.0332231032347661	-0.14357968887211	-0.0121444667532203	-0.232211440319145	0.0399035265526442	-0.269427049585669	0.147534611075247	364.89202577775
64922L	Mm	-0.315040501398049	-0.193863500620358	-0.244280224857094	0.01312384232909	-0.159316074395184	-0.193344973932974	-0.0681019057448855	0.00608594856365066	0.00912972556868121	-0.177466921436808	0.115651004339838	0.0245719824596382	0.177616534764863	-0.169207952805539	0.284208816178211	0.00474456883280901	0.348502509097949	-0.122655719996384	0.273510429034083	0.132360955598825	0.217812123482867	0.0147284284177457	0.135968841620536	0.0552848111346906	0.084585975157075	0.147029833946366	0.0311957838002109	0.0804336382427497	0.0340249269231644	0.00641806692068927	-0.0427279408692393	0.0495499224084409	-0.0864248102406452	0.133677151565397	-0.144835273265355	0.0441291729193323	-0.144640672073232	-0.00695150328706081	-0.226496330744583	0.0387253706961865	-0.280342936379217	0.112626878043514	392.430764290855
67671L	Mm	-0.302352019084653	-0.190949132856242	-0.248131160348935	0.00428000206516012	-0.158109106387887	-0.189881896098212	-0.0559323121131762	0.0158288834511895	0.0138739695083258	-0.178477251935237	0.128800358165371	0.0147053460863472	0.178292768013433	-0.167105947409666	0.288295487829315	0.00577889319308982	0.342467480413273	-0.125366206567761	0.244342384965522	0.131977343351211	0.21488536070664	0.0128235961835309	0.136166045626491	0.0476592207550929	0.0872984674208068	0.151034248021897	0.0296540749831312	0.0771974065011228	0.0554700852240634	0.00654348888026951	-0.040871268410272	0.0336771478996817	-0.0846920238095994	0.139616568135459	-0.164920668412443	0.0454006501142357	-0.134154507628627	-0.0125763366834411	-0.238242603877225	0.0372472294333805	-0.292140812783554	0.140586747478894	395.878889609051
68750L	Mm	-0.317315761383129	-0.17566876713214	-0.241047536325451	0.0129006116706903	-0.141903823317167	-0.197757757543183	-0.0750088765906324	0.00330265888422271	0.0147854202672515	-0.192433625637409	0.123869460553303	0.0318481302543596	0.181523324395677	-0.177606215946208	0.267449179157106	0.0057785210228195	0.346986086951668	-0.121183072944213	0.254061009386784	0.138213097271407	0.231037319189932	0.0165950577356854	0.141881879500399	0.0631331351341046	0.083370705859375	0.155295550572597	0.0244604510667706	0.0616097760481563	0.0371081306554165	-0.00966514707769972	-0.0447263590639522	0.0366734429245287	-0.0885177727816819	0.130859350553898	-0.154471563067771	0.047139366233037	-0.129285980557803	-0.0122763034644475	-0.225269390304102	0.051567967787972	-0.288985903591997	0.131674223651816	409.757884377499
68981L	Mm	-0.316531792104337	-0.179432182166342	-0.231358573354869	0.011940386856958	-0.161564063628239	-0.201692525347052	-0.0629706918840692	0.00529091670733934	0.0103645527522225	-0.191055668114912	0.128487743629754	0.0149859854158101	0.182118266954829	-0.177987097372353	0.275117479124769	0.00666914392102848	0.354834804920735	-0.113772834948897	0.237840051857294	0.14493552553598	0.228040790187425	0.0176867601094478	0.135786484974808	0.0471709461012884	0.0876922979506064	0.16757097904996	0.0185780471329796	0.0528637512825254	0.0375017574676075	-0.00409987664844371	-0.0439560953622513	0.0432226879886954	-0.0952196920276469	0.141509334420051	-0.153908547085336	0.0494668691764671	-0.137037893016796	-0.0125070337947516	-0.221278065170545	0.0394729553129716	-0.272536863318944	0.137760976514228	412.675244160414
71110L	Mm	-0.329488398725407	-0.159981815368794	-0.246860364881416	-0.000753368749623769	-0.170099953091107	-0.18791775637129	-0.0622770423097945	0.00534543739668972	0.000828442497403378	-0.18175651854532	0.122333778280716	0.0137346196248197	0.185507242610621	-0.152879400244751	0.284073002526484	-0.000568849355897262	0.352107919307	-0.0897525265370152	0.266319778805136	0.129388251190156	0.227174721803416	0.0178694611496359	0.140710356393244	0.050118365914615	0.0932194348254672	0.146019242265552	0.0290440538406497	0.0483103996599774	0.0447944201371092	-0.00191796586617566	-0.0416134043043606	0.043986809192599	-0.0913720139270991	0.137622781582262	-0.148736522314884	0.037612446926688	-0.13752435707413	-0.00803922336375495	-0.228487231816131	0.0356240551571445	-0.289653862582913	0.117935554342482	439.691341955327
72358L	Mm	-0.304641918008343	-0.189536546034957	-0.244184391123908	0.00570358065199863	-0.157975956304158	-0.20037359090441	-0.068868932316329	0.00220370405193461	0.019408046712997	-0.195774065214028	0.116069641741665	0.0126392191793183	0.187592180071795	-0.173266164666304	0.255034109591818	-0.00139624909334938	0.372344135721601	-0.123049292788397	0.237187578378189	0.137912397177802	0.219008010343875	0.0199125162046571	0.139841881042186	0.05145124733019	0.0841149365812404	0.164198418718227	0.0252340278104159	0.0592638939497919	0.0447979777069183	0.00757390996522828	-0.0552618861741681	0.034992837641315	-0.0946050679806645	0.140953684961363	-0.147074816733777	0.057661064548586	-0.134489961779352	-0.00775714410474495	-0.228880450116612	0.0518569688442888	-0.264649145165389	0.144829609581493	378.513508597086
77464L	Mm	-0.299398641345261	-0.186331938174972	-0.240571415890108	0.00488677177594505	-0.1587583135444	-0.190306281388097	-0.0699161634431313	0.013684462656348	0.0169927429497725	-0.193989048522154	0.110741936777973	0.0275847029935644	0.180119078102933	-0.182706620391901	0.286669751439313	-0.00118448449639874	0.362780719673713	-0.106067884272124	0.240466310635484	0.136528623117485	0.231455372723332	-0.00408376334646631	0.120558380727162	0.0602979951287603	0.0796478616860959	0.15539786585161	0.0200839860672545	0.0645838108482981	0.0457308380727461	-0.0105235186490219	-0.0500553305440896	0.043959844636096	-0.101028229577196	0.146501058261295	-0.145449696403797	0.0407671946537521	-0.124896650030144	-0.0243457805146003	-0.238444319902334	0.0600858535507292	-0.266728218175321	0.145261136281857	399.123921560591
77738L	Mm	-0.31784285029629	-0.173066210650712	-0.243047662269316	0.0152115547148188	-0.163727777886055	-0.183399862323066	-0.0723958081419524	-0.0040393122135183	0.0181736212816527	-0.186074613531495	0.10674867899213	0.0118582043524775	0.196926022032256	-0.153872194545457	0.279443142599165	0.00429210833143253	0.368189468024235	-0.100854058589373	0.257586355370012	0.138990076673473	0.223298592258801	0.0122888088547449	0.136478839719813	0.0358863153233976	0.0896037905764192	0.144342448364615	0.0264110006395453	0.0565852362842173	0.0371704763825565	-0.00378243814471273	-0.0547455437228959	0.0383334042547793	-0.0965710662318361	0.13060402734451	-0.150287626994012	0.036083381412895	-0.137589925899503	-0.00792831119014	-0.229891168891147	0.0504904813519325	-0.273930557543577	0.138050953925181	429.429632796585
78051L	Mm	-0.315062567148803	-0.166424556072747	-0.241561401459426	0.00549574638525952	-0.164463607866618	-0.185371631543457	-0.061671490051738	0.0172305723054453	0.00804631177865938	-0.178797840976861	0.118590331997211	0.0140029614388143	0.18509198652567	-0.152109478392	0.283658958454676	0.0178725542091484	0.366523333527849	-0.100277569903676	0.25882533104892	0.11494359533008	0.236354729885225	0.00678660957616296	0.125291962075051	0.049193546868492	0.0906720991850045	0.135986860352157	0.0252267977996769	0.0468623840970007	0.061381346045251	-0.00236694425733151	-0.0572855865418874	0.0448655845745732	-0.0918313067603971	0.129162995571534	-0.167382978929877	0.0447949931398112	-0.138606837607574	-0.00959399093387161	-0.234686226743144	0.0331911090153848	-0.287111185213724	0.134552499216082	400.472815794626
78053L	Mm	-0.313625722151888	-0.194555180846538	-0.242457175091163	0.0141896296124983	-0.159269537260491	-0.177124866162333	-0.072272803328148	0.0133388476716376	-0.0038830255854481	-0.174097727714409	0.124298276620342	0.0166906894968571	0.179173266215183	-0.149817535295336	0.319338995144551	0.00534325154823398	0.349183815776655	-0.111747318571617	0.240673521867675	0.13135058125045	0.237812980124057	-0.00969368580597764	0.137397959759072	0.0394756927623565	0.0719844217028192	0.146885131792016	0.0135804865673241	0.0749125050041273	0.059562883484654	0.00265702679061076	-0.0466359969494742	0.0296782377789881	-0.101098285061788	0.118449562505842	-0.159348611505019	0.0440663126156821	-0.105501825591034	-0.0010197163068524	-0.242853725179525	0.0578506071327108	-0.286059899558352	0.123167954741053	414.048536377307
81522L	Mm	-0.309813737843186	-0.195056963275048	-0.241804031440166	0.00321594451658776	-0.15440573804032	-0.158923849172029	-0.0508600917341883	0.00641156202589168	0.030220988189551	-0.197001869319726	0.115974944552341	0.0177827803112988	0.181233194658498	-0.148442836246193	0.279314750403151	-0.0000703030312908656	0.356103018111576	-0.115276947316479	0.271158867107066	0.120137281967926	0.210986693726458	0.00474716327787615	0.146376431202306	0.0485541495642772	0.0788124603314048	0.146324869283489	0.0250329647811109	0.0771764501662995	0.0442368548069859	-0.00420743688628423	-0.0494623302082464	0.045497533790096	-0.095650321903017	0.125443428193617	-0.161793696966811	0.0518381739596547	-0.146634957363085	-0.00498121104270211	-0.238060849359569	0.0397811888259686	-0.290965413011861	0.137050890406771	409.863856606533
83900L	Mm	-0.304016056109415	-0.176174961737005	-0.242680691059131	0.014254647205565	-0.153286598276053	-0.183778059256163	-0.054107263730734	0.00941924883900695	0.00745404931164663	-0.174420868740559	0.119072463196398	0.00964067473980826	0.175798313601372	-0.161670916562681	0.335631166362935	0.0185043319315263	0.368113333718564	-0.11803193473831	0.2250563448515	0.133822592618278	0.220163391566973	-0.000946484250486223	0.135194089425246	0.0349364218914642	0.0569842331955197	0.149131643879412	0.017175826045086	0.0555170293589112	0.0465909034103333	-0.00346567941118735	-0.0379777415763367	0.0346989756531992	-0.107613148536699	0.131095102359378	-0.151267568094734	0.0288305170307765	-0.136798447962187	-0.00888608493531762	-0.242179031753999	0.0702208154956899	-0.277307567586287	0.137302988628693	435.700858497247
88120L	Mm	-0.318804392584237	-0.182428666354616	-0.245967920341345	0.00857978025037288	-0.173133448739928	-0.197588148793865	-0.0613299509276757	0.0128494882336137	0.00627122105009998	-0.188585144749579	0.12829980145293	0.0173832458011889	0.185064612851169	-0.167120266096518	0.271003458817079	0.0120457414420227	0.344179588903928	-0.101695094288917	0.24690772805577	0.143240245251676	0.233463988487591	0.0126774144728537	0.129072937592219	0.052394604337671	0.0937548200753265	0.158036342238146	0.0347240480116813	0.0402089743446505	0.0474471463885278	-0.0141364242350153	-0.0426397962975294	0.0387777391034948	-0.0878949949017051	0.143920150462929	-0.14755317157794	0.0385309729898834	-0.140436738827956	-0.00361677316001167	-0.222433700319578	0.0372468509401394	-0.279995237168424	0.139278967809875	401.471341561559
89964L	Mm	-0.308681914482962	-0.171178039484508	-0.249338741088047	0.00364117830712121	-0.158421300473219	-0.189534078568342	-0.0693640244240431	0.0114048336411848	0.0243755496505523	-0.192717272472939	0.115185667407512	0.0172162858703834	0.183058442810184	-0.161649588163681	0.26731713835901	0.00562640273100749	0.339874142866105	-0.0972748811770408	0.26292967186566	0.123461606497896	0.2292797002384	0.00798565301194009	0.144402303152007	0.052251098014412	0.0968883467657878	0.145400940303207	0.0517158205948834	0.0760368854692837	0.051994717939152	-0.00855482788920227	-0.0480212633395182	0.0282112870195945	-0.0962577028790028	0.13465703780911	-0.158791172937572	0.0576592532574324	-0.146087327691613	-0.0106709437490542	-0.242284833085002	0.037437150919715	-0.289773221248276	0.130590018652482	450.587552931883
93558L	Mm	-0.308272054125142	-0.187166273531339	-0.25207807551651	0.00399189063077349	-0.154896499718126	-0.18361676458493	-0.0799188798661982	0.0136724456683558	0.0179196544418615	-0.18345138142743	0.117798805654196	0.0347470635893804	0.16509514710463	-0.15872124890213	0.300257257234233	-0.000360554081702112	0.35361264216324	-0.10944549537878	0.27222307804055	0.12490637408841	0.232394202336271	0.00926984988746456	0.13013688938069	0.0644321607243201	0.101472598595943	0.129730770188587	0.0228019647274871	0.0545520984338022	0.0338401723774381	0.0000793580159686984	-0.0583824322519284	0.0487804200218139	-0.0994366696036791	0.120387956281433	-0.148486376282924	0.0664425090605968	-0.13407181157239	-0.00213977301353204	-0.232599053191613	0.0341704306819638	-0.279410559928032	0.119738163646973	418.784863509609
96372L	Mm	-0.277969834096343	-0.194413009932892	-0.252608387306682	0.0197809196958548	-0.143770071380087	-0.191583907261494	-0.056090511119109	0.00909146641576622	0.0154121305688559	-0.195621253858563	0.110034238973035	0.0299991184195613	0.184102956148213	-0.179589430466981	0.286914009168779	0.00894446884679061	0.349657150620466	-0.133790737949226	0.246853039860983	0.139812455719325	0.224765006893311	0.0101286934569741	0.13449464531807	0.0479631115704272	0.0799386929292227	0.158612720756843	0.0150043058352975	0.0578529333561348	0.0387676005809878	-0.00874885739107247	-0.054346427787339	0.0463900252194659	-0.0863178255455144	0.145127887621751	-0.176297153559857	0.0562271141734108	-0.13019264839225	-0.0123624018808517	-0.240646641681762	0.0424271025003265	-0.267704276028272	0.143751580988447	403.51928023802
96726L	Mm	-0.290728530536508	-0.187229248888722	-0.226209387729314	0.00716657832449602	-0.157294058595788	-0.21290972684533	-0.0695700236601724	0.0155671977162917	0.00427587722263872	-0.204620663032708	0.109479133374253	0.0283730703361736	0.17613843459719	-0.181704357632721	0.302671785704538	0.0160117534630788	0.350948028480882	-0.138966526547311	0.24147981987187	0.144158173348249	0.223113348947261	0.00816695411458628	0.127605901927644	0.0577122445973198	0.0658497462547366	0.165983614110784	0.0212454057444083	0.0728260766183104	0.03912036100745	-0.00454193152677094	-0.0489015148815842	0.0473035848790957	-0.0938270632108492	0.135354138306462	-0.150422312543801	0.0573464546049806	-0.142198491461333	-0.00986278300447916	-0.215569074917309	0.0342115511489919	-0.26720738559621	0.149653845909228	404.292444837126
112287L	Mm	-0.305529452780939	-0.191068818129118	-0.237526280704694	0.00670156500668715	-0.15776528222446	-0.195140532751923	-0.0783856733647625	0.00856238779502022	0.0120097674812996	-0.184945574005298	0.121020709526589	0.0247763575067997	0.18902349119153	-0.172624771573007	0.269295844168294	-0.00790365582897464	0.358909839959464	-0.117898117780645	0.248907525970579	0.12487907079284	0.228768430601294	0.0143049122980126	0.130591632632078	0.0459015105445268	0.0778519252214132	0.163995744703396	0.0269513960978332	0.0602054027323398	0.0510439956631467	0.00439421560018804	-0.0451200237976378	0.0470383408817736	-0.0925362697677517	0.137931750261384	-0.154972545551708	0.0647566148390897	-0.125669134888281	0.0000189866985835039	-0.234578255192451	0.0415741803221936	-0.282291640240836	0.124540430086132	398.534816546811
116451LL	Mm	-0.313050077194114	-0.190249314198301	-0.238853742198306	0.0153741911938142	-0.163389340718608	-0.190486735085831	-0.076788892233773	0.0203179558565035	0.00614278399378082	-0.185424639493958	0.120385203666142	0.0108542465085195	0.185458497745342	-0.167741884067028	0.285155337841041	0.000877237833412905	0.359102874345433	-0.105262066476981	0.24322399414459	0.134925560975105	0.227422877802371	0.0249297428843805	0.127276770141537	0.0508598658287833	0.0857763422414775	0.154984173364502	0.0199305710447551	0.0567262371850699	0.0584034857587664	-0.0150189677764161	-0.0395897033811284	0.0333724645835562	-0.093422148274327	0.129835783448163	-0.161911531408987	0.0415033301282659	-0.138652274542411	-0.0130263414561115	-0.226831520434136	0.0454881672851586	-0.26578950833945	0.14716099147939	401.421996217969
116608L	Mm	-0.325320780622627	-0.158234125366865	-0.245949296366191	0.0154967647462295	-0.169609765633062	-0.183140352725463	-0.071716956696338	0.0148691497264059	0.00931891087403691	-0.18126556481193	0.12163603187687	0.0123290238721675	0.192570555567044	-0.160205986995468	0.305202145310966	0.0190485585391677	0.372631706092908	-0.105811405619044	0.233205931651799	0.139064626111388	0.226755764165554	0.00767592126849779	0.123204503030842	0.0481606781908832	0.0779842975780978	0.14255592752493	0.0373468846343313	0.0437680560402664	0.0385050206756692	-0.00397237386395658	-0.0408957086597086	0.0228034031438434	-0.100442577737426	0.119240114963755	-0.144199916314835	0.0513456722236367	-0.140271667536146	-0.0129940446525805	-0.224828028977643	0.0303482475392685	-0.275127052914144	0.138917710144868	419.908039819151
120809L	Mm	-0.319625562981507	-0.19582660274199	-0.234788268930676	-0.00182251863585768	-0.155913188460284	-0.21480394088914	-0.0521340477275949	0.00650451794496587	0.0117219012458005	-0.197192468192033	0.115543490450167	0.0241271668975661	0.170843819153587	-0.177805930090071	0.270087820463695	0.0123462412370219	0.348480321963307	-0.128311342691131	0.247113810927614	0.132043087587224	0.213561434164981	0.0193830811655854	0.137213081215432	0.0518383423607259	0.091238466481735	0.154774608297252	0.0300424250103851	0.0860335113664013	0.0469531016528971	0.0157383626929309	-0.0437293378505779	0.0520112161796514	-0.0873468599831227	0.135807522867209	-0.145214503409145	0.0397220544854103	-0.134716152572357	-0.000812556073047813	-0.230129031393088	0.051556181433666	-0.279202719421243	0.134689464797666	363.026301028032
122072L	Mm	-0.337905706256677	-0.158317974808382	-0.244248373957861	0.00451431458828167	-0.169540459150773	-0.182468929182506	-0.053916990157484	0.00755940847137236	0.00070372724625083	-0.181971222598527	0.118521123951266	0.0125705814520388	0.190719463741512	-0.158773956308507	0.302089454255238	0.0177174194790768	0.370988196179791	-0.0864842292712088	0.2399550613578	0.124297645554823	0.230595284878197	0.00765467947333751	0.13147173472604	0.0441462017907608	0.0740157181523466	0.135090242861791	0.0260175382848033	0.0536677942438879	0.0403875405796644	-0.00436718865555664	-0.0342578338990339	0.0392338778865435	-0.0804868674364264	0.128122786853246	-0.164208923328838	0.0438919824001876	-0.136510301788381	-0.00944715740908047	-0.228959364464843	0.0294144192099225	-0.275430022912593	0.133949303968501	447.416818552689
125219L	Mm	-0.30253444365827	-0.194914750243284	-0.253150183329884	0.0267247587041238	-0.157758073443359	-0.198052256805803	-0.064033103785863	0.0128961200622208	-0.000571295935038787	-0.187373814899448	0.123929246777637	0.0208768236976229	0.180248822440942	-0.168827581650951	0.311604835040606	0.0331644086043488	0.345379147303047	-0.102971274981023	0.258629888953841	0.122408014709321	0.217004404657833	0.00185767722328805	0.131752408129938	0.0388655795653363	0.0753707122575503	0.149704329311415	0.022938975686688	0.0658083980493872	0.0336367082345591	-0.0102680851437853	-0.0451928790795751	0.0292854046397717	-0.0968429595870968	0.133824011707115	-0.149868187237243	0.0608218086794383	-0.13240788302032	-0.0192453953336156	-0.230197512109345	0.0477093508950148	-0.267938628296648	0.1377064732095	458.289261950406
132861L	Mm	-0.311569966480795	-0.177788963946801	-0.241472702958832	0.0120411844568834	-0.154762267896582	-0.192978953940217	-0.0808873307407772	0.0168481050098891	0.000593663334995793	-0.18354146744247	0.104463815934598	0.0207128135917908	0.192109332132895	-0.159529352886346	0.278515563031453	0.00656444115378952	0.37919770665781	-0.103614681551476	0.246952408265192	0.118515925690085	0.239621415934518	-0.005639965391332	0.127759977304767	0.0444278686914047	0.099505043495172	0.141698777227989	0.0133739811886269	0.0942934760124579	0.0438361231849254	-0.000289315880128706	-0.0546781593211353	0.0333251215168428	-0.0823144747336031	0.120759774346909	-0.158463081411249	0.0714932647298295	-0.136285968608066	-0.00876989743398544	-0.227868234083372	0.0326903632474599	-0.277626844230538	0.118781482797428	405.883633335373
134880L	Mm	-0.313486569331199	-0.182667704924533	-0.237336260577806	0.00651619619214082	-0.156975776232919	-0.197697183184184	-0.0653873237604625	0.00658419727924148	0.00924284705305674	-0.195313141751155	0.119211075451844	0.0215229387101566	0.182835509901718	-0.181231734274473	0.316507183117651	0.015316371394151	0.345266234659796	-0.132009787474671	0.201133580745365	0.141846261405557	0.228662752698266	0.00548345032848412	0.127814313722117	0.0527338603883413	0.0860000314869682	0.157490123657154	0.0199764474691738	0.0827704571757387	0.0459217928331287	0.00172114578321724	-0.0457932026417934	0.0386720733252903	-0.0848347408670975	0.14365168020228	-0.155020490967305	0.052009758489139	-0.122185011000625	-0.0118778859096182	-0.22851637144491	0.0349701978602552	-0.273036022314963	0.13950872532749	362.96451354814
147617L	Mm	-0.320663565021368	-0.187305106857136	-0.240467681407661	0.00528560374931079	-0.155056212064857	-0.194775073484465	-0.0739914888368462	0.0228395404050527	0.0170736284025024	-0.166329324954832	0.10780748830123	0.0230411542747926	0.18959781317864	-0.155210512351001	0.285501252369437	-0.0122811716698005	0.363363067220793	-0.106528927286544	0.265858139689031	0.136381971094113	0.213626641176872	0.000727591063397429	0.126420426990656	0.04606303980333	0.0925715349841923	0.145080878033451	0.0230136267052226	0.0687964680227889	0.0439328079785224	0.00251539613071531	-0.0493322532644195	0.0393940481535614	-0.0815672723105709	0.128728666133065	-0.158808319109863	0.0387373204686063	-0.141099149283566	-0.00816896537884963	-0.235163436959282	0.0335626668674688	-0.272617048738664	0.139444737782974	407.530425390605
154040L	Mm	-0.317484742046703	-0.16070386616259	-0.243373210819599	0.00184231483321254	-0.158467339141275	-0.178548106285861	-0.0668534247895746	0.00986249388455733	0.0205580249423381	-0.167923015382265	0.112152971683385	0.0230490658428668	0.189332456397708	-0.154889006131394	0.291674679219003	0.00298306611480346	0.360183525641695	-0.113650326596464	0.266805862798817	0.112694505050163	0.242901991910669	0.00986513165590828	0.132249266297502	0.0464404348575478	0.0818794826891788	0.150570931802702	0.0140989036336009	0.0700782875012542	0.0358294207152066	-0.0063555427353783	-0.04679609544167	0.0358027441951624	-0.104776784010917	0.137251759258544	-0.164851680334205	0.0543299295626601	-0.135503475391804	-0.0194134722587218	-0.230988091323365	0.0276572586683615	-0.278571742629991	0.119055412324928	391.27897732339
183846L	Mm	-0.317525990970358	-0.184203897322712	-0.244929649324735	0.00493786593804486	-0.16156726488237	-0.200020736508665	-0.0670685066174849	0.0123076080734705	0.00862734356363706	-0.186140837684629	0.116923764626994	0.0320701079675653	0.178253748083214	-0.165161172541354	0.292940261016862	0.00362692384467208	0.345170814379016	-0.111088277979582	0.256135477711014	0.133877289597535	0.235243541608737	0.0108196766866904	0.13684791721077	0.050373507401266	0.0834442574091972	0.150714521433399	0.0261813299742525	0.0651362871623604	0.0361233484089408	0.00169361156999439	-0.0535978144842131	0.0514681269651416	-0.0840095154069457	0.132296153372015	-0.157414947774991	0.0406471273581196	-0.136637082047734	-0.0100212203487648	-0.233439134140218	0.0391849328775539	-0.259701898343588	0.127482402137874	422.174191085916
206537L	Mm	-0.329692948193618	-0.176953358763647	-0.238872003065034	0.00350831639014743	-0.183401637901743	-0.182824339526144	-0.0692964774314655	0.0101049792040648	-0.0214035299360209	-0.174599354599101	0.113275336004653	0.0107912099233249	0.175991975614821	-0.152536441293849	0.285523593700412	0.0151955480432389	0.379008757031658	-0.09283183818834	0.248072210355804	0.129520463570194	0.238088252836477	0.0197851357168718	0.150322994181164	0.0322512391888053	0.0709495050812052	0.146734162292995	0.0297968076745157	0.0508489879419605	0.0555326854568074	-0.0030760612678622	-0.0425100947072143	0.0353284429242238	-0.0956505144683395	0.135513742715836	-0.136807710001729	0.0396280376416047	-0.128913699964637	-0.00889198347068087	-0.226952855174441	0.0295341639550898	-0.273060647093279	0.132968947601264	408.835861813469
206940L	Mm	-0.314285144576522	-0.165517313822265	-0.247691921390088	0.00709604490882669	-0.156889552002623	-0.187218990747777	-0.0708382657028848	0.013285738653265	0.00832157668349811	-0.172364576173608	0.117190578946701	0.0244137961368875	0.182600125172248	-0.157168156317126	0.312687251982778	0.0153737002758373	0.342250552740857	-0.112965418656447	0.263310021791144	0.129448934063303	0.224630524899696	0.00324446389965092	0.134540002682748	0.04774361551868	0.0898925499124656	0.155133808093407	0.0273275459080112	0.0621468689259577	0.0454971498220497	-0.00305602583743175	-0.0444319706154633	0.0369257869251478	-0.0974041114667264	0.123629001405341	-0.166761993434219	0.0304036590144599	-0.144786854853768	-0.0142610599550498	-0.230345697605533	0.0304199917096134	-0.274812368894367	0.133286131979327	441.555152139517
12348LL	Mm	-0.298966386241546	-0.187536184552402	-0.22790699461306	0.00925717307382988	-0.160744819435314	-0.199440929582529	-0.0692470272865878	0.00633233825982508	0.0227478944901972	-0.202456147958355	0.109868039436598	0.0259366414073928	0.17695709076356	-0.191751461961995	0.304674477232885	0.0318577681112425	0.356203759928031	-0.129094089683504	0.255296496086556	0.134122592012151	0.216301280527662	0.00967328215077517	0.114572987868119	0.0553907393739749	0.0605685604898709	0.146286230433458	0.0171281683818414	0.0648812791852907	0.0417434934633489	-0.000943475195651264	-0.0532225203136633	0.0402440174967022	-0.0958692783370376	0.140128146209586	-0.150580496637385	0.065546773848845	-0.128264722901251	-0.00702848284390706	-0.223198128827777	0.0409598640783858	-0.268061874075054	0.147633926136882	442.696069017796
12428LL	Mt	-0.314327868640964	-0.190328235117779	-0.24110777591308	0.0147865794543588	-0.166930704449524	-0.183107278258311	-0.0706478062977857	0.00827874245745768	0.0219071254431233	-0.184966571040254	0.113582377713433	0.0202119471217128	0.192303531045257	-0.161551567312352	0.30473653479723	0.00683402905138075	0.358012230778285	-0.105901140825392	0.265292526354167	0.135724517458603	0.210347857495509	0.0135330565111435	0.125033239400366	0.0547860918483336	0.0856529191997787	0.142237421536385	0.0259957331795201	0.045384649695014	0.0146473343030884	-0.00993883673849898	-0.0522741581858637	0.0336642843397712	-0.0893842559533617	0.139517266734217	-0.144481977340986	0.0587712389071257	-0.148911707203309	-0.00802541020347721	-0.229628110950445	0.0355584676870617	-0.259817044774441	0.134530746693498	434.876227601985
12435L	Mt	-0.292355512550829	-0.188359472594458	-0.241396504782042	0.016486698938258	-0.143439088395428	-0.202125123272851	-0.0619755014233636	0.0179432839750115	0.0237823940471069	-0.183466888734764	0.108557376930411	0.0189069837119233	0.184339796526727	-0.165155138492474	0.295671202589266	0.00287982150796124	0.34121262465228	-0.122346335624848	0.244642026223109	0.147964468462364	0.233194812517343	-0.00294799232703879	0.129099598222076	0.0515233846011671	0.076144562642891	0.151665826105602	0.0267138444405368	0.0366855520192934	0.0453462071768913	-0.013895682090789	-0.0458861278549943	0.0502878806968275	-0.0984271093130581	0.143742592651014	-0.167643947846525	0.0611666367508144	-0.140000873292784	-0.0291399723965481	-0.237763060706068	0.0704800717694364	-0.279816719803544	0.137703404344099	447.776198350832
31069L	Mt	-0.325452280264332	-0.178055097845868	-0.245067854132254	-0.00335763530448608	-0.184058338605548	-0.170788830658403	-0.0655433718275738	0.0208306345385677	0.0189462454173385	-0.183650956668773	0.121281649523003	0.0416197384661317	0.195301050742146	-0.153106796857796	0.255437349954606	-0.00850672777005655	0.365832614495958	-0.0985178800377983	0.267837496004264	0.135732811862223	0.234325440265136	0.010967956205044	0.144223928612231	0.0699056642266241	0.0891804904463653	0.136503459489099	0.0336686277762922	0.0379149670889355	0.0377848956236248	-0.0203017768017536	-0.0495318107461555	0.050327979402279	-0.0882149480920078	0.128349843874084	-0.180953963039533	0.0377721145463576	-0.148773681808279	-0.0275352412557973	-0.222534865988436	0.042874723198384	-0.253688674356851	0.131021050303008	448.816432939114
46453LL	Mt	-0.312480783851359	-0.173434688771015	-0.245286412060221	0.00861248065851718	-0.151008838186748	-0.175215781771468	-0.0753428888379618	0.0160469277883163	0.0124147010280889	-0.170262995761587	0.112720970024565	0.0132618899364222	0.191076805988583	-0.16020002729779	0.28781748495068	0.00324685900843652	0.3722882355154	-0.108032333660855	0.235124039196245	0.146840240884541	0.228427160361505	-0.0037408451561539	0.135443344264823	0.0496325417301335	0.09114752999963	0.151610557856807	0.0283578579621692	0.0207113153002118	0.0515676907303681	-0.00489745718279621	-0.0540458030831691	0.0346958012975251	-0.0808040111329836	0.139648796060259	-0.1667763180548	0.0342082141340087	-0.147592913609211	-0.000390199404636032	-0.233288564013335	0.0378870136447796	-0.279759287192272	0.139771690706345	453.686697014161
54432L	Mt	-0.331649566458727	-0.159397144685433	-0.252146167250066	0.00485774251102375	-0.165545892354204	-0.162793916654652	-0.0589052293189843	0.0162367259148354	0.0171682417226752	-0.179365558181925	0.131904274895729	0.0321513194524907	0.194018499859725	-0.159314768687207	0.255455327008953	-0.00264267441983071	0.364876601946459	-0.100291341715937	0.253048829725772	0.128705746513272	0.229626983736657	0.00798114783741313	0.154118949399499	0.0560209668528332	0.0867527992025846	0.136714389474047	0.0275739990107489	0.04932208515974	0.0502210932725666	-0.00525854395314354	-0.0411167243545485	0.0353404251314351	-0.0999202468775933	0.134730561826686	-0.1496747115974	0.0407710113900816	-0.140091040321508	-0.0349491400599035	-0.230017239568232	0.0310148934455318	-0.295698781680102	0.130166072848643	435.154269305999
54433L	Mt	-0.306328110469064	-0.188842863298145	-0.236913752511904	0.0184001077381654	-0.158858459257999	-0.194679900476827	-0.0660808250417345	0.0169011258569785	0.00962578579585563	-0.194225118454928	0.116410619197597	0.0294220667137482	0.19557406685757	-0.172736020592674	0.234666555475357	-0.0092632936783483	0.362998681159178	-0.114087515397016	0.275640813780338	0.152147778445093	0.217346184410401	0.0128737395495052	0.140879958306493	0.0683955750557839	0.0997916028070855	0.161849202319703	0.020584599170951	0.0379995817459417	0.0269101271210746	-0.0068725967690027	-0.0470218592139388	0.0445963052922998	-0.0931386673800989	0.146194297079632	-0.160727751635627	0.0363337916422289	-0.144301004040702	-0.0248062623540357	-0.223877432492969	0.0412375036212401	-0.263181132037866	0.139162495960661	466.516064134171
54434L	Mt	-0.313238744703762	-0.186480483247435	-0.249746317687503	0.016842288602031	-0.162369801948401	-0.182494961258393	-0.0682655648732584	0.016565723409756	0.0052706999408764	-0.183986468391808	0.0949836065761852	0.0123661031455075	0.191842059464572	-0.162879332062257	0.291303436009649	0.0017669380452312	0.365043206416462	-0.121998253069778	0.25369513492917	0.138029279365596	0.21772191429329	0.0185323129601291	0.130341487762069	0.0596739858985861	0.082943211051397	0.148565065947006	0.0177014810484913	0.0706808778119325	0.0476907617879337	-0.00576184952579679	-0.0319570113018604	0.0267729544661721	-0.0834820393653549	0.136212992278249	-0.159441049660696	0.0480885269899431	-0.137797358837012	-0.0128176392520496	-0.218663907476278	0.0335609701765348	-0.273575203425972	0.128760967710847	432.014550019524
54435LL	Mt	-0.310846151111908	-0.180418606071004	-0.253156696431572	0.00664857230465966	-0.167485090638966	-0.166500377827159	-0.0718073479910189	0.00449832155248494	0.0109958118528814	-0.177610457086019	0.1132849904601	0.0250363686492258	0.192502368572607	-0.140789822633854	0.281767612504759	0.000754981093371616	0.374687283346526	-0.092444448281999	0.267818843180142	0.109687504966064	0.236661779298312	0.01504786751764	0.144427584171645	0.0461115905382432	0.0974871403581387	0.14096809636928	0.0332814689392143	0.0324953278264277	0.0264919122037281	-0.00395584819077331	-0.0533382762521596	0.0423738696384367	-0.0891337846445336	0.131958105024223	-0.162179986410108	0.0286151335460548	-0.169694902543919	0.0174059892135142	-0.234559225632306	0.0468068426196784	-0.267205333231558	0.113310989231505	437.75215862512
54436L	Mt	-0.348881497212215	-0.156215185476028	-0.248339655070817	0.00822092999960269	-0.185474953064505	-0.181781387618377	-0.0700845894238675	0.0035391999382149	0.00384812514500138	-0.185089633238948	0.132202548254923	0.0256267759851942	0.201214405341241	-0.140625300260632	0.29363647855336	0.00240148324382041	0.353175329840199	-0.0860019285257814	0.256246785347648	0.119957213439329	0.218457777634408	0.0278975412671635	0.148367654359017	0.0640803842018975	0.091969040178805	0.134628768705403	0.0342234865278432	0.0420079884577126	0.0343386706796704	-0.0153737844344064	-0.0492122572850204	0.0460141973005736	-0.086781365941941	0.132711234200355	-0.143508635170223	0.0246351900760441	-0.14224884616578	-0.01743721949062	-0.222917430582588	0.0239923056562345	-0.270231071945159	0.126811226573246	456.538111902005
63495L	Mt	-0.334894271242994	-0.184642851042083	-0.244285652752565	0.0178497975629611	-0.165287582226521	-0.191675224387062	-0.0659921369945496	0.0121712641892716	0.0156504066767934	-0.185865738622767	0.113966469008678	0.0244739617453428	0.187104598056728	-0.161575954403555	0.300891349496654	0.0201133524925204	0.358520138456855	-0.108452198971783	0.2473505241547	0.122759560997367	0.228434869070747	0.0155810789326914	0.119795112607125	0.0586382479093665	0.0797087770886053	0.145608146091318	0.020141740623166	0.0432780816029854	0.0396722473619484	-0.0113830755430035	-0.0448452395376673	0.0331994332703363	-0.0839379831512652	0.142461636376355	-0.152001305172159	0.0521017116321697	-0.143288776651811	-0.00422284819370568	-0.216813750041024	0.0265742884561988	-0.259889534831444	0.133007329905074	457.035686842526
68823L	Mt	-0.329717098846888	-0.181198250148168	-0.243272809715051	-0.0048998515351849	-0.150562304133057	-0.179920127054393	-0.0529489299930152	0.0156287715686828	0.0184909978297501	-0.168640192850737	0.112784510793991	0.0175677080952895	0.189767827088744	-0.157064050251186	0.293024174033245	0.0100194451158808	0.35132577751885	-0.101834642721652	0.256614473014613	0.12676152769836	0.220644039460728	-0.0030900242925013	0.131976418983812	0.0445490184422608	0.0954309360492269	0.143314962419262	0.0262179625116754	0.0475956081745769	0.0419444453679858	-0.0088417080135135	-0.0482152737177357	0.0699475029158726	-0.0832464428533312	0.137575917455832	-0.15828591115838	0.0344472813410689	-0.151653835807518	-0.0208298726197633	-0.2380191977258	0.045010051406922	-0.282299758701847	0.133900924853093	450.236657347053
68824L	Mt	-0.322244804408943	-0.195951161678555	-0.242390010190474	0.00502378562113351	-0.144569100168095	-0.193597959609942	-0.0540350725950829	0.0243432914203222	0.017383787480231	-0.17382546043806	0.115127336690879	0.0254527446585675	0.175161327418576	-0.170006183845894	0.282397186932861	-0.0198278776446167	0.361380272240186	-0.107016096791715	0.239273579031081	0.136362350124762	0.235825095718691	-0.00261483694316938	0.133102221874427	0.0523395583106218	0.0718830653384716	0.153114996164789	0.016362574079556	0.0832235873567127	0.0394089993192516	-0.0122055263696711	-0.0344522563730362	0.0404920501863551	-0.0919043322676369	0.130859436846255	-0.158478353256491	0.061509859005286	-0.130606420551794	-0.0222162415826777	-0.237714101820845	0.0474667027404615	-0.270910994491816	0.137072982469038	460.894368643856
68825L	Mt	-0.321666578555681	-0.198917137290456	-0.247257234690901	0.0122244817279872	-0.16255647749056	-0.197740130451765	-0.0603055051750638	0.0165308158996344	0.0219444375277143	-0.18492395200254	0.131177624003069	0.0145746532909426	0.189390864987825	-0.174812405348046	0.287652856133971	0.0306757064173615	0.357031811360573	-0.108823036259711	0.219785794146223	0.129489874210086	0.211395213331177	-0.00197562119372601	0.134325147820862	0.0490963363146163	0.0836338703389364	0.146290713025355	0.0347295553966505	0.0671536891241551	0.0399447165678147	-0.020807161261374	-0.0482093110825866	0.0406229620771828	-0.0881651275881408	0.138188560383469	-0.149859166473305	0.0564629399289436	-0.136746760250524	-0.0118989231715358	-0.239975405244944	0.0511735490713032	-0.256270325063112	0.14741408550812	466.279397132745
70435L	Mt	-0.309447236880541	-0.203627190091419	-0.23705307737898	0.0240471219101604	-0.15557346291615	-0.199631068998912	-0.0746341382077484	0.00644386848256956	-0.00451631847589539	-0.187688651576175	0.114029874212903	0.0121575633135164	0.20192370386158	-0.175939102506788	0.302909613057318	0.0342125200842075	0.356412948182216	-0.0999185480129092	0.218600807883885	0.132326263494641	0.230514371065203	-0.0000705027882069841	0.127514722470723	0.0403642528680428	0.0724370283028585	0.151723468751178	0.0264005554132426	0.0235518464603484	0.0406898192287658	-0.0141420222791354	-0.0504961805368693	0.0501116820943952	-0.0876054157785155	0.146990693260451	-0.144476120061701	0.0627434159417945	-0.141877383405773	-0.0192026122928199	-0.228059399380795	0.0558606675458919	-0.257694710655728	0.159686334339169	490.796243242501
70436L	Mt	-0.32535615738526	-0.178666519511486	-0.244447521709774	0.00320639473695922	-0.172241607910228	-0.196570962000996	-0.0632124102504016	0.00882912717828855	0.00461764640949879	-0.182844074523997	0.105639986460219	0.0161391966766724	0.17731496839142	-0.167164741216767	0.299128166796827	0.0241802469219164	0.35912575179293	-0.114100101946197	0.254431882416482	0.136210118956812	0.233362045613167	0.0180423550394555	0.131317249040723	0.0519821865207098	0.0769455599511965	0.143079828471237	0.0242083666045695	0.0486855986737101	0.0398388276898004	0.00994926053355197	-0.0397793054864484	0.0507690442977964	-0.0898331094801939	0.135826981897415	-0.152597428356729	0.0328890592723883	-0.14706199129846	-0.0123253114774882	-0.216653550951742	0.0370515121362927	-0.254747368337601	0.134830799363722	486.15331698863
70437L	Mt	-0.323496563396059	-0.188589752516997	-0.256019693295197	0.0151756917398034	-0.162033014668578	-0.191025718245532	-0.0717168284431055	0.0100669854580595	0.00705538141408513	-0.17602141231133	0.111131013645118	0.0149292056233678	0.18213504981517	-0.160084800152748	0.316599124082046	0.0312486785434297	0.360601417615362	-0.0988029541519487	0.239392129045748	0.125874702551559	0.238044985113182	0.0114500523261681	0.13357777776738	0.028541742919348	0.0545303173887793	0.135011226790013	0.0176011143406148	0.054030665614369	0.0445401855619194	-0.0173984877932703	-0.0350433711137545	0.0237561984315512	-0.0904937489590367	0.135777804870538	-0.142242235710297	0.058686023248784	-0.134404428094736	-0.00744227978209151	-0.233162404413311	0.0532413834547866	-0.256596207695327	0.141575043382139	497.228700853421
70445LL	Mt	-0.322288266498121	-0.181438779838864	-0.233874035655886	0.01302840654814	-0.156906005246437	-0.194407984881647	-0.0616290499527432	0.0109713251311191	0.00619854752321875	-0.187435043172984	0.114392174448131	0.0113965701707274	0.199174756046823	-0.17691988093876	0.31060512504097	0.0282539715782479	0.362768640714484	-0.105194413223797	0.241481836989185	0.135544143225969	0.216546380350138	0.00315954537895286	0.108855913471058	0.0592591062960307	0.0650594663050534	0.13917512500722	0.0248249798756443	0.0676475553341674	0.0340771136887573	-0.0283080758801511	-0.0445713053744449	0.0554182813182399	-0.0844864343722588	0.119649839508103	-0.148836985438424	0.047311853832318	-0.14813267158635	-0.0274392908167744	-0.222097523728363	0.0508082970366643	-0.261162656600438	0.159519448387078	499.140499353877
83429L	Mt	-0.319426014592082	-0.172171701540992	-0.238716566227005	0.0152771373974352	-0.17020764890702	-0.188366709378042	-0.0652997541578825	0.0131633399923491	0.00117410133094079	-0.202508199469914	0.116199026258159	0.0271433122389449	0.186666780082779	-0.180457207768304	0.329742195215344	0.0430271786367724	0.360102591305193	-0.110069322590417	0.221224341641407	0.144034535848368	0.235098066422198	0.000961324317843683	0.12834140617478	0.0433434853099102	0.0598957917565426	0.134161042248206	0.0114207986351078	0.0615479927199879	0.0375361106379647	-0.0150552527596235	-0.0471202227504085	0.037375034598961	-0.0914375217525845	0.126170818133012	-0.149961643517305	0.0495471539571651	-0.133895059606784	-0.0149799111203374	-0.21854105657182	0.0455146376447813	-0.252795721377521	0.142341311583893	498.010231296698
83430L	Mt	-0.329009885022783	-0.160371631819742	-0.248836819320153	0.0146308281936142	-0.176648293408233	-0.184403108516524	-0.0792950160004339	-0.018414292158574	0.000152649864187445	-0.175783506901588	0.124569340214056	0.0147859526601924	0.210131278628543	-0.142106040699095	0.275643303226929	0.00915646668398819	0.366429968316086	-0.0772306330264403	0.254685892650783	0.127360593615379	0.240372851011277	0.0107745882752922	0.144778536781885	0.0492573627982663	0.0888528957660327	0.138108668556586	0.0307260063539514	0.0287683142331732	0.0316809715780332	-0.0125250099080246	-0.0471220022660108	0.0498052770144218	-0.0898608151329819	0.127269824705272	-0.147423862523523	0.0385318804329529	-0.159767796248601	-0.0180952805068443	-0.230236495985439	0.0428066621723337	-0.259822708483604	0.137673084195362	487.599269502168
83431L	Mt	-0.338387884059547	-0.179042502886459	-0.259756944868547	0.0123006459424054	-0.180487557368709	-0.180699071421007	-0.0586734502181605	-0.00102040232221985	-0.00294293557966021	-0.178364095474219	0.119956777516291	0.0147049281120766	0.188072299615393	-0.152651944786346	0.26213137624343	0.0160781766666666	0.358376820318291	-0.0932174188158523	0.25154143751786	0.135188298034402	0.223215658069671	0.0282019668734344	0.138125397689495	0.060709007397718	0.110597872641838	0.145010492736713	0.043828035177687	0.0458374019509182	0.0507254517207881	-0.00694335083732387	-0.0405634823804732	0.0206065254392739	-0.0735536087482026	0.142067322419428	-0.145370565028534	0.024734717214315	-0.145272283834592	-0.0264113248846694	-0.239269415766739	0.0319267716314176	-0.262292998657575	0.140983857009329	453.367085578248
88894L	Mt	-0.324682445778237	-0.156859289246872	-0.245047682840643	0.0101222119031987	-0.172843491010499	-0.169583792891502	-0.0639171197950777	0.00872479013657745	0.00647916621514698	-0.175017106740906	0.114986621330356	0.0131984986291905	0.184707658154305	-0.156657969075948	0.323879184483658	0.0110896513042848	0.372257537252446	-0.0841984788953692	0.226849704700691	0.131897712905685	0.243017491006908	-0.00259770995171132	0.137960604636159	0.0322439835526128	0.068943694358538	0.146343403835033	0.0222501380279779	0.0387506707888601	0.0501698061110302	-0.00577696955990806	-0.0470599069918463	0.0314344993007332	-0.0993784552968208	0.128471779633996	-0.160676527627992	0.0360558435290421	-0.136727572699935	-0.00864084940608471	-0.232254188229149	0.0346265127997537	-0.268914216007018	0.136372607449336	504.774820140247
94503L	Mt	-0.317315366863832	-0.187523037379159	-0.249656506171632	0.0163028538514394	-0.165259935116041	-0.196990664028199	-0.0480801121849856	0.0102543359179489	0.00553103306324744	-0.189238357435842	0.120076958007019	0.0277734555198534	0.179205944045526	-0.165355499188855	0.28893993844385	0.0055357602627052	0.35491770586286	-0.113432178288411	0.255192139649174	0.148618776125797	0.215332218842051	0.00447832553025952	0.128376506022545	0.0522662358106746	0.0792300807697639	0.15844473818441	0.0322200467441256	0.0596154320283927	0.0384426469035259	-0.00172627951206581	-0.0485103708956739	0.0460709631288031	-0.0879564502796624	0.127064283633794	-0.152918461753801	0.0289891776034296	-0.132229773103641	-0.0114621988400996	-0.239653088321695	0.044884281406288	-0.255885153662728	0.135429595668837	504.058575583282
94509L	Mt	-0.334798664972836	-0.168625526747853	-0.247132216045834	0.0155042201701609	-0.175780058484348	-0.172755242345728	-0.0576535661279076	0.0123767247071739	0.00111214778639786	-0.163724808568541	0.11488487396368	0.00768176040060277	0.18675878633308	-0.14619971055331	0.317454114172025	0.0266827764673839	0.352999885101429	-0.0846791591954821	0.269528708833764	0.150254429850161	0.224654388395105	-0.00104245351795729	0.136648585174186	0.0403282610175993	0.093198790386651	0.135651269503594	0.015071592132461	0.0327683128516962	0.0310796100662378	-0.0155032074609406	-0.0397613027669193	0.0256049993034912	-0.0835333725662216	0.124702463866074	-0.159140169779601	0.0353818904903123	-0.149983122251742	-0.0211265367153651	-0.225838365339988	0.0328651174493018	-0.269770644009622	0.133854419027622	527.674051628375
94510L	Mt	-0.304643163711213	-0.179600184541705	-0.239884096142219	-0.000968423382939393	-0.167588190958174	-0.182332314310318	-0.0666127838984482	0.00554035679502771	0.0164677381726883	-0.175007957094937	0.112167097480649	0.0254903832526776	0.191250633830801	-0.159688910453662	0.279880678054879	-0.00965892129729677	0.357442072696653	-0.11677503271208	0.251064081559101	0.142365428311523	0.230895255027392	0.00620083156108589	0.13893882531193	0.0448939858034211	0.0869694811509849	0.158260949895797	0.0336388143237929	0.0586961088363664	0.0421864318694666	0.00285554697130766	-0.0446416486716965	0.031089087628212	-0.0956299102103688	0.131509523197301	-0.152255785004858	0.0468867707012027	-0.155149795772309	-0.00112913969234965	-0.236639245393112	0.042702893309878	-0.277856489715935	0.128669017221491	462.131809686165
94511L	Mt	-0.310116455025971	-0.188763596023652	-0.231385363897982	0.0115571635250142	-0.156657267821108	-0.186922187824788	-0.06097822736937	0.0237368970392441	0.0135521222414516	-0.172526511217043	0.105076879256399	0.00891087964313831	0.200338334642535	-0.170023602623019	0.286335828012148	-0.00244887783245059	0.372339885035864	-0.124270647591182	0.251682984223485	0.143744179648332	0.197051637554019	0.00112974692765334	0.120898721194244	0.0325390171681348	0.0694917018877144	0.166141084194029	0.0292474818230253	0.0625917364008843	0.0501352485884578	-0.000214110517583697	-0.0355829938887812	0.0392814787957618	-0.0953827766636572	0.141074637429059	-0.153273791175639	0.036030299033556	-0.1390475931385	-0.000672325723754518	-0.222744267425556	0.0412333994163859	-0.290982088052775	0.137871340132281	451.817704495118
94516L	Mt	-0.314298918010555	-0.174302822074147	-0.238657501016262	0.00327243519860301	-0.157873160152014	-0.192473668349316	-0.0572994203737425	0.0105969573111874	0.0031599025909494	-0.182157569301522	0.120050777764205	0.0177263499369452	0.182096671404454	-0.166865495425422	0.289079039997335	-0.0098808083620885	0.348682484387839	-0.107799950624991	0.272995284969796	0.144747679209625	0.231957264542844	0.00130782930138447	0.1322910642078	0.0547024199254554	0.0683914642813944	0.158427910749724	0.0264090209034235	0.0714518757144251	0.0358858732047006	0.00529759645178554	-0.0487671403481223	0.0413264592440934	-0.10388447604514	0.131389807350389	-0.152109930877829	0.0481244237816205	-0.13882414890697	-0.0137924550770902	-0.234152906155279	0.0337955675548661	-0.265131246368826	0.125105457484474	496.590470345631
94518L	Mt	-0.316833492044443	-0.172468349119018	-0.246533822174353	0.0130584113196209	-0.167064763082816	-0.182218792078321	-0.057257881009775	0.0184577786110815	0.0105587093636558	-0.178357860082107	0.125963910422671	0.0250433820978811	0.180573565827722	-0.16165650675575	0.284682959239986	-0.00721886094909162	0.346953467843203	-0.0880922951381668	0.260562676391236	0.14392025791123	0.243925292673285	0.00122183060911804	0.135979267982478	0.0541002742734881	0.0828296635942552	0.155891291432873	0.0205810982942955	0.0289370000767896	0.0432439660528313	-0.00771219011819463	-0.0418073297648707	0.0363806575577421	-0.0871761237061546	0.139205619735601	-0.160679192065736	0.0225996670386863	-0.147984906231659	-0.0133876794990381	-0.236006330939861	0.0382268155102725	-0.274510736665955	0.134069547565301	510.932387661914
94532L	Mt	-0.32121610098549	-0.17478374665815	-0.254661670340893	0.00175953782134684	-0.160938863761268	-0.175997976201418	-0.0605946761946335	0.00754876202079432	-0.0029301774566722	-0.168184789526058	0.117761614710756	0.00874962881969893	0.186565758715393	-0.151121077795086	0.298335552600646	0.00766432943892115	0.339768286124635	-0.0981843963973057	0.25909879935769	0.138341011342757	0.221641429057835	0.00492988758024106	0.149039887782843	0.0540823283256121	0.100986875189179	0.148594449586215	0.036092929072515	0.0646307030081711	0.0478649983954954	-0.00752345191293411	-0.0404819084300133	0.0392850304781665	-0.0840113412103643	0.133827619728617	-0.171264755702141	0.024942036466313	-0.159621645423261	-0.0291833135507028	-0.230054055720819	0.0335274782357209	-0.271380935781432	0.137095949189079	444.041074891137
94534L	Mt	-0.315504289500497	-0.157592291785055	-0.240968527596363	0.0103454274943415	-0.175814976795114	-0.190465681397785	-0.0554747122635062	0.0138331815265049	0.0095477329190571	-0.195186450932533	0.132188106901322	0.0234777415045129	0.183165547185592	-0.160647435224132	0.307141249609926	0.0106432798082955	0.348926214361697	-0.0991889768601954	0.242954455202645	0.127011362327151	0.222645426789177	0.00572495662146078	0.130809826565233	0.0667520130638703	0.0866772621485995	0.151919742373128	0.0233911640072696	0.0498411221513192	0.0430255489995233	-0.0163925982184562	-0.0427005255565402	0.040448459374725	-0.107065441754731	0.146464855997842	-0.158382333647489	0.0195465828576454	-0.136345838906872	-0.0220426393921121	-0.222128085508562	0.0307081750070582	-0.276087803160369	0.144799173702411	486.553868206457
94538L	Mt	-0.29045884954133	-0.179199465101607	-0.243726707619928	0.00849120482478835	-0.145493552576195	-0.178255296352696	-0.0813992704278503	0.0128138855330889	0.0230774240294849	-0.169116996772814	0.104956790621255	0.0187704909082678	0.189336057938364	-0.157913279297984	0.295948527137671	-0.0122727725125201	0.369236488240193	-0.121601923110074	0.258097549456224	0.125780551166488	0.225247117970368	-0.00603786860744167	0.130729468816895	0.0600402207444479	0.0892264682772197	0.153937298499943	0.0198908887157112	0.0745525276753433	0.0228799629860389	-0.00213013460551639	-0.0441221132597568	0.0460792905663053	-0.0899726488604385	0.139683098215598	-0.165985285379558	0.02915503386978	-0.153854743571345	-0.0205914117809583	-0.235271185826065	0.046396142564672	-0.278342387126958	0.131419403572886	457.151324326347
94540L	Mt	-0.323633703509178	-0.171586052261127	-0.234857857127527	0.0165175054809245	-0.169994330834583	-0.186480648097126	-0.0716080596620538	0.00175553319799592	0.0122500589872799	-0.189032896514443	0.124727731213847	0.0233210728440594	0.182070151769833	-0.153412298720692	0.290266082251375	0.015750120048499	0.375811342661991	-0.117445707289286	0.238419792641173	0.139809041476601	0.220729524203668	0.017310629453344	0.13882863641019	0.0474879710391402	0.0751883163273944	0.154597143037437	0.0214802671355586	0.0365009031938462	0.0364796732121462	-0.0136974819873449	-0.0527461199245538	0.0283682090451039	-0.0877383920259939	0.14301024997353	-0.151199231268576	0.0391579911414522	-0.14102251869776	-0.00869694811406818	-0.208703945203187	0.0336449386281211	-0.274747418561044	0.143120724424032	417.751578036973
94541L	Mt	-0.330009017384849	-0.156828252180369	-0.255173867506985	0.0147963903728635	-0.166937127232703	-0.178575190374677	-0.0669195168578828	0.0136924578097258	0.00391303697005837	-0.168721202816095	0.113511284322171	0.00784883032977645	0.190163063776226	-0.145193211422587	0.306329803449251	0.000898782543529539	0.364834551389273	-0.0812752734253611	0.258778993262274	0.127304640240388	0.241822212471158	0.00596727715531382	0.137679119056115	0.0408590053024441	0.0850636570752566	0.12758932385213	0.021635025360264	0.0437914622642264	0.0501141558678459	-0.00151261341909112	-0.0574147865217075	0.0496097095071178	-0.104397579458306	0.118247411850404	-0.143259244596064	0.0364635399828842	-0.135101730404279	-0.0125497837258501	-0.234267815296572	0.0372216670425112	-0.280364217740545	0.120365029110713	486.723251765851
94542L	Mt	-0.306642951453577	-0.17546418163002	-0.233167637541471	0.00449407195451721	-0.156333468157379	-0.196682661080761	-0.06913281419546	0.00955719551543591	0.0193990735831717	-0.195156680087494	0.12148617174155	0.0237767721407419	0.191118964058176	-0.173435499741459	0.275452664146982	-0.0130900206039825	0.346107994207232	-0.11662353919046	0.242474976152637	0.130209379617876	0.248297135328825	0.00966471345662493	0.132854939581961	0.0772587462093363	0.0693202423318109	0.151742774596601	0.018025091183155	0.0582365303347075	0.0529572444200187	-0.00270110378709476	-0.051666358126059	0.0453208351985643	-0.0990435116788809	0.14400232383149	-0.162244110464048	0.0563041705758201	-0.142767161406761	-0.0105216777329955	-0.221712617940733	0.030619469662806	-0.274783865771152	0.142488380759748	440.267018545618
94543L	Mt	-0.317751467183195	-0.180605224655138	-0.246318557873202	0.00613069377894358	-0.166359215989989	-0.185432082646032	-0.0518888733353776	0.00416331110971529	-0.00251133019072088	-0.179629213612124	0.124034216654447	0.00456674848154134	0.198614397640168	-0.141993406348983	0.284712341254497	-0.0014418500733544	0.36042252645708	-0.0998518513000745	0.252026591548714	0.138605762507701	0.220027429032781	0.00457090194534851	0.129586498379734	0.0349388046699765	0.0745375174269123	0.151742803188442	0.0327781467159209	0.0417069091904744	0.0516549932797509	-0.00179311712950605	-0.0471363121493535	0.0412736511799784	-0.098313617766827	0.14485370986812	-0.144573559563111	0.0342817176302957	-0.130469579738454	-0.00749497142324029	-0.242644815207368	0.0522373185601223	-0.280427329392404	0.139169385077798	441.57725959392
96040L	Mt	-0.319919520706258	-0.180496996882313	-0.241575081961985	0.00956538061149824	-0.149283865949196	-0.194546486310986	-0.0590294064460201	0.0127884729825507	0.0184299976544589	-0.18772638190612	0.129980168706707	0.0120909218929022	0.195940885812209	-0.163713407250231	0.287814360956508	0.0038081528508649	0.353063984155511	-0.102738463501544	0.227712176505899	0.139943122209273	0.226682173263937	0.00972645640355724	0.132831408688722	0.0458044907044234	0.078594100985264	0.140198031023829	0.0213811968073981	0.0496840107570135	0.0468993893223564	-0.0101835203741699	-0.0473752615472151	0.0363694183430019	-0.0872873733280554	0.139733911703848	-0.167446856583638	0.0461891085164256	-0.146035823122387	-0.0159353689943911	-0.232871277826117	0.0539981455055693	-0.268505375388102	0.155441001714996	477.250857466365
96041L	Mt	-0.320715972055233	-0.1836226957729	-0.242744709537204	0.00583546206098574	-0.172662873982355	-0.182279662400336	-0.0606304592485861	0.0165379912850657	0.00548034600495428	-0.176244077701769	0.126180375545684	0.023296766907049	0.189760590853307	-0.165324507106783	0.286307047086845	0.010413260933612	0.363788002919878	-0.10952479417875	0.238793459797357	0.137209037580568	0.222847259123654	0.0138870506331222	0.153222134733793	0.0386499061186846	0.0761513161911055	0.154241769394365	0.0261188261333202	0.0216516384794911	0.043052123164542	0.00116724846327069	-0.0530057504840662	0.0563650718735914	-0.0919326379907827	0.131630418693478	-0.162462624660486	0.0364786847976138	-0.132773297700905	-0.00685403889424235	-0.227934337010005	0.0375629101955547	-0.266838818884814	0.13892255863833	461.509531449836
96042L	Mt	-0.305157391323826	-0.173108730457364	-0.236027041752193	0.00192722368243391	-0.146827969717604	-0.186807690705599	-0.0572529786719777	0.0150052425013386	0.0114658509312305	-0.184066623629875	0.119532740678598	0.017833296327026	0.184038561879641	-0.158669977754342	0.282023890505026	-0.00405855862042327	0.356451676763429	-0.100384021749719	0.260846695629577	0.133560302712918	0.226544829718232	-0.0104308912152597	0.156455764640388	0.0283178381402952	0.0675755149584857	0.157379813178351	0.0124606131721464	0.0667068451509672	0.0435613191452633	-0.00304607794222495	-0.0449883959248878	0.0356333794876118	-0.10299166426846	0.144313264523387	-0.176564516631384	0.05150886930718	-0.133215401961776	-0.00587151360220596	-0.234080474468079	0.0348216978076313	-0.28385162330183	0.139436312857869	487.440643517117
96045L	Mt	-0.320533802867833	-0.180732232453798	-0.24872065240906	-0.00128056721989983	-0.149527564623637	-0.184718243356345	-0.0608253229012658	0.0184340013338368	0.0210056784564073	-0.179611324000035	0.109868862480833	0.0212843098522475	0.195573743183837	-0.165155738455226	0.2546182331384	-0.000103536735573223	0.358621281676957	-0.108099974711024	0.261069092149335	0.125546843272267	0.221746535428625	0.0162449571678222	0.13530018512579	0.0546154899315366	0.0912760015816552	0.147797971184647	0.0296081374068582	0.0304944309273729	0.0451563675196329	-0.00286770385213298	-0.0275670691656232	0.034019618631808	-0.0887128346526362	0.148956032856584	-0.161113772757807	0.060586095920431	-0.146042518545903	-0.00460503165784992	-0.227438693555735	0.0249908770328294	-0.293361886668829	0.144203724330506	440.757032734319
96046L	Mt	-0.313099288753458	-0.174838980936992	-0.247727117738109	0.0127068042812041	-0.157380380247239	-0.185474389795946	-0.0677446322657083	0.0122158367904326	0.019294991830172	-0.163647814885149	0.116839227202389	0.00970524277739324	0.194056114757104	-0.148635660628691	0.288900939112109	-0.0136420533367138	0.358249452584326	-0.100379856790176	0.252615267213498	0.13534008598987	0.238662378866724	0.00197430916816641	0.137586833256984	0.0466757500194554	0.0768125773172382	0.142788395181171	0.0244057130438525	0.0615722920224545	0.0480954017381402	-0.0115368192915492	-0.0532961489722901	0.0398963948770076	-0.0912187834185566	0.128101699670296	-0.161032175495812	0.0348288058724531	-0.150039524111028	-0.00741851429307091	-0.237872796815585	0.042418151387472	-0.276108049104753	0.137350321920914	445.575069833516
101609L	Mt	-0.32831886207227	-0.173288930453095	-0.253861695099671	0.0109215732551936	-0.156581083733299	-0.188943393029566	-0.0635118801111083	0.00854155030489821	0.0100913537766111	-0.177293508785101	0.113525831241929	0.0268607197884766	0.199571272520363	-0.1522282488277	0.287592728640885	0.00494299058303874	0.367004857470153	-0.0982588915832791	0.246211514055481	0.109382131387282	0.22824899507324	0.00940220849224639	0.131596104589183	0.0570454807194632	0.0863705363256403	0.148649749787951	0.0156968746535902	0.0449311673073977	0.0404651091785299	-0.00294058686164969	-0.0497238631877857	0.0406945575890981	-0.0762250804970748	0.141340823884535	-0.159487981418852	0.0351092097260511	-0.142758018707943	-0.0256775923651975	-0.231576158620357	0.0412358588308205	-0.264330554077244	0.139573130249137	473.915403340944
134933L	Mt	-0.306990020516942	-0.187490445905559	-0.238746697966491	0.0132544855166934	-0.150390635613293	-0.187496278235363	-0.0660725902302709	0.0172766323139593	0.00624383447015035	-0.185470256760412	0.11062752231331	0.0293308550113509	0.180927316603243	-0.173396490490805	0.299312462923303	0.0152965226303124	0.349577738413537	-0.121181685690106	0.261158934925431	0.145797822114792	0.235076060828786	0.00729682131836204	0.134711351768907	0.0534467606576554	0.0905109481751111	0.145815761987491	0.0122564423529504	0.0574731422064329	0.0243121559505163	-0.00477852528565781	-0.0500005786752551	0.0473953382075809	-0.0841646162130811	0.123735192218165	-0.168434573904045	0.0454107304223988	-0.14837164038021	-0.0128221662355004	-0.230697711207559	0.0473815892027345	-0.260845704018099	0.123724194795473	499.049859137103
134942L	Mt	-0.311270285885889	-0.167579115669992	-0.249069467667682	0.0130641265682785	-0.151236263607998	-0.193146637109528	-0.0672286105624052	0.011523511164891	0.0153170516264801	-0.180826364948139	0.111935951123114	0.0223804180614162	0.196042393191835	-0.15944641803517	0.290310448740927	0.00604979634473549	0.362636691640543	-0.105328153580835	0.237441094904497	0.147607685985422	0.224439281967171	-0.0138404897525448	0.136227543382228	0.0382266185125883	0.0783056770795283	0.15445792750811	0.0125533390407418	0.0468062178553187	0.0530898124734973	-0.0139004709891582	-0.0436469358398225	0.0419295900869179	-0.0918053105472132	0.129435776729557	-0.156192577546614	0.0364521669468857	-0.136879392720438	-0.0169408723410603	-0.232246255206228	0.0535704317592883	-0.278724185586272	0.149504254903017	479.978769371749
134952L	Mt	-0.308276562357823	-0.161315267760017	-0.252579449699994	0.0133778296840737	-0.1520167138825	-0.185033422030959	-0.0808279162847957	0.00708566168700899	0.0165735154618205	-0.172953119217707	0.110380871705557	0.020515975670665	0.19495833495723	-0.152023407018635	0.295173390221696	0.00261300775052618	0.35518468358287	-0.103260350486612	0.246336372910659	0.129787961052558	0.243604604852453	0.00162947698132796	0.136017568471706	0.0406466089703331	0.0947780675897519	0.143490404678207	0.0221270706827065	0.0462749537844195	0.0475551808890179	0.00026502081623883	-0.0553102460530397	0.0292640485863022	-0.0886868099064912	0.138759410059499	-0.167991557070399	0.0493937283009551	-0.147510277075878	-0.0175158454086642	-0.220905321784666	0.0359239310957366	-0.288584807209883	0.133073392804743	485.95962991257
183858L	Mt	-0.329016255224189	-0.169521162456817	-0.247523490743846	0.0208353553272397	-0.167079214663179	-0.186970139350702	-0.0724940437449887	0.00263610355063077	0.00725886636678063	-0.198755638732295	0.107257521534639	0.0216339867399048	0.190580933064016	-0.172876543131221	0.313681238075522	0.0326160006743847	0.34902782488498	-0.0955968797130644	0.235694192376967	0.136933344032747	0.230983246644694	0.0174371463715248	0.134926701754705	0.046231436060453	0.0836140962510888	0.142504409290231	0.0255658580492016	0.0368879815522494	0.0365244975576485	-0.00530221101186764	-0.044819101669565	0.0272218624282182	-0.0929706006402305	0.134614740730416	-0.153834642819453	0.0351723597216525	-0.133675696444467	-0.0124993925968645	-0.209518545252947	0.0292588225094384	-0.264183385357374	0.157538418003743	466.110246513378
183859L	Mt	-0.336875857697582	-0.167451135115222	-0.259862349166648	0.00495507011379991	-0.169849142020914	-0.16740767148815	-0.0621092960066397	0.00338335468650533	0.00375132090776075	-0.161976035759942	0.112258532379506	0.025309635742147	0.187379506209357	-0.139090833805983	0.317624148607266	0.0174172559699215	0.349870244594729	-0.0923812169302075	0.244478324417728	0.13962151685393	0.229413239159948	0.00639669902329608	0.144147469373882	0.0356285180763668	0.104093904504322	0.130527313453734	0.0327625750370286	0.0434465843612434	0.0450715858512156	-0.00952140834062348	-0.0360055072211527	0.024833595701683	-0.0883246439142225	0.125547508079768	-0.160833618472022	0.0266289672338834	-0.149229776217188	-0.0193541155191338	-0.239106123571925	0.0329123966445356	-0.268654536754447	0.140574001018447	428.673257743893
190214L	Mt	-0.306120775748649	-0.187021208218897	-0.258844598561475	0.0175310535872177	-0.157493714908315	-0.18824913450393	-0.0513526398384079	0.0130214380958805	0.0092717911185743	-0.197947414989329	0.11387001395447	0.0236686246316141	0.186648392535176	-0.187534980785889	0.291204210364487	0.0339884952117103	0.346576038628322	-0.138072999407483	0.222557503611853	0.149556065045811	0.223583520080997	0.0131612652402778	0.132856092897938	0.0538108160231095	0.0962593098208299	0.152347191534781	0.0169049389178501	0.0584048696517373	0.042130583854808	0.00283950104779195	-0.0385358208055748	0.0392260227241758	-0.0750636449791896	0.139792098607427	-0.166685180043936	0.0420565364638848	-0.133399763005713	-0.0156984189457034	-0.225793866759056	0.0412667971822011	-0.268572391134984	0.133853381803613	492.744597225823
216762L	Mt	-0.310594034205398	-0.18113953623507	-0.240803653384276	0.0269600819582629	-0.157323438831635	-0.20434160286554	-0.0661779084952019	0.00940305089114789	0.015196086255014	-0.187388318777823	0.1131070815962	0.0224459165879038	0.18531679371315	-0.166220022736966	0.299203838887301	0.0293635334628652	0.350771317941604	-0.104134230069081	0.249970988518607	0.126247237317808	0.225296721997147	-0.00322340516441063	0.124260936192866	0.0535023080766481	0.081579935509352	0.148549258655502	0.0206201679217207	0.045097824119791	0.039675213587336	-0.0188377472814234	-0.0467871823905182	0.0474419088007528	-0.0912119183369837	0.135889928377061	-0.150150335916146	0.0347251474406354	-0.131497510541232	-0.0227289008888804	-0.225472683954247	0.0604265002115261	-0.284980416064656	0.147961068119288	462.926611482908
216763L	Mt	-0.31916233927568	-0.17624891630301	-0.249021417419602	0.0250204774193181	-0.163070621214556	-0.202781174021109	-0.0670622908779484	0.0222685556096717	0.0222250866500519	-0.186823364298649	0.114573695704332	0.0277687852770509	0.201103432271395	-0.164918266477077	0.286988439307405	0.00603502850752546	0.36375169756156	-0.100311261013484	0.23613779375612	0.136176606513594	0.229823645058502	-0.0107545324762703	0.127741035681477	0.0593207669123066	0.0791644954254213	0.133813975193029	0.0205408308874902	0.0528353689524129	0.0457870361593717	-0.00812420061430619	-0.0452272755409832	0.0438612544776694	-0.0921570617946513	0.128734546934322	-0.165281167867893	0.0492144061337738	-0.139700069271006	-0.0199694586921589	-0.235772026206884	0.0545069778814336	-0.251382918993921	0.130374424083957	485.304617151508
216764L	Mo	-0.323439739740961	-0.194753486404237	-0.236489305171518	0.0150493268983882	-0.16227500205573	-0.189862732309453	-0.0574779181023733	0.00909280824791311	0.00683384010125887	-0.179996006118612	0.120650887069136	0.0344923750318795	0.182385743265873	-0.171580805198808	0.288375398789687	0.0148634495937248	0.352665024651989	-0.13007902750021	0.229035332534487	0.130975857812835	0.222020094278894	0.00645492530882785	0.137788699868997	0.0529597034028562	0.0816752872862256	0.156751853854258	0.0253411859467209	0.0653015832404379	0.0502104788260471	0.00259042783643648	-0.0398486165629035	0.0443583495495749	-0.0904030608533375	0.134016136498027	-0.152174213837537	0.0336657068765453	-0.120001924708547	-0.0178600245975984	-0.226576153419205	0.0432940665527754	-0.288296038167204	0.140265511424437	479.505896482937
216766L	Mo	-0.322791652463451	-0.181937936964388	-0.241911817060187	0.00516214828289386	-0.157715344893838	-0.192320710448966	-0.0667146260020269	0.0128698420842845	0.00541503309974551	-0.182572594502454	0.114543986833374	0.0286207383970642	0.188693977022736	-0.156757797731258	0.275566456866467	-0.00789576384466918	0.35593596212193	-0.0986936988295128	0.249634049228522	0.127056791044988	0.245333063134844	-0.00179063004186589	0.132719440930466	0.0547748414108316	0.0865751388695984	0.14950930782554	0.0179450509163943	0.0530051710529741	0.0459988172755084	-0.00746736684744759	-0.0344426807854675	0.04904419299738	-0.0966639082222871	0.141799180418208	-0.159245263967151	0.0553363154891407	-0.129205825612768	-0.0151853766879552	-0.235779618392092	0.0433982318254648	-0.273890238900316	0.124045115069743	497.358259301319
20105LL	Mo	-0.321494521342932	-0.177744018754109	-0.250231254044453	-0.00556435621341284	-0.15981647611744	-0.178115164464593	-0.0640915482775719	0.000326928304997482	0.0205894082206472	-0.164190813614779	0.119332777354099	0.00614658454369163	0.195457404013045	-0.147682305176168	0.300854198969227	-0.015483915665905	0.36670972225104	-0.103873889863636	0.238725104419179	0.130496696489416	0.237204033522773	0.00440415491955392	0.131560023883568	0.0530978249795448	0.0684824340999551	0.141550852425175	0.0301610320963074	0.0526514049003567	0.0349115008467266	-0.0102366838937679	-0.054593449553185	0.0471843057377464	-0.101520159580967	0.14435570794084	-0.142577168657317	0.0553692827886268	-0.162601337323165	-0.00282357924295693	-0.221177786400353	0.0282372456046194	-0.265883938379179	0.141893738254762	365.753364727549
20127LL	Mo	-0.291444453398978	-0.174219853418315	-0.251258220621615	-0.00173160859700554	-0.148363759044835	-0.188443743696207	-0.0689869933491015	-0.000593091222035669	0.0233393285788358	-0.171121608420488	0.113592266996757	0.00301970708853314	0.193048795490891	-0.170963674496224	0.298742331179293	-0.013635815582647	0.359806828678268	-0.110635043189496	0.227919633329534	0.126879911308602	0.238933305000257	0.00830541728754565	0.135712903945331	0.0428400388243645	0.0783078845495209	0.149348797785659	-0.0000700156358534702	0.0761505947584168	0.0560678383295545	0.00221642369416244	-0.0422367782082427	0.0361878338910184	-0.111044000273492	0.15150207265802	-0.157622723844968	0.05217580186236	-0.155243895367217	-0.0129715556909457	-0.228279748559184	0.0454504387984872	-0.270920527774759	0.150238956356193	404.366406216182
20133LL	Mo	-0.324311434749431	-0.17969337291674	-0.25105846812816	0.0122706073363106	-0.153471209749707	-0.182901123606832	-0.0575253055008838	0.00557617728179825	0.0211087989622273	-0.180858193427559	0.135821831967166	0.0163239646207259	0.20160064546793	-0.159407774709072	0.264617664309468	-0.015172032023734	0.367949274998506	-0.0980217457755419	0.236128029321985	0.119927509863091	0.21334147932025	0.0101583853048835	0.155272264996211	0.0481745104589698	0.0655022759707601	0.143406048406573	0.0258985792928525	0.0565854157122236	0.0474343628024548	-0.0106492362289452	-0.0428583056664246	0.0439585058054722	-0.0964454147974222	0.148091954738568	-0.151961653696049	0.0521349528570344	-0.144152470797068	-0.0100685464363879	-0.223116718179121	0.0428011846867791	-0.289774226145541	0.137362808052385	349.016304708506
20135LL	Mo	-0.308244144145044	-0.173251733404728	-0.263162938937216	0.00893038430171085	-0.15831961579018	-0.190258198581109	-0.0864154400218625	0.00206897080646187	0.00651431528590411	-0.184198638416201	0.127312747222189	0.0170648998174258	0.19560435342476	-0.170916250296648	0.277447543178225	-0.00268155086149425	0.363843332754587	-0.0957969682605726	0.226357359247985	0.136932593065676	0.239863247240843	0.0222021569547311	0.147890976116867	0.0378097537807023	0.0936029921146147	0.144156029053213	0.0169916965721372	0.0589051295594754	0.0354977378563361	-0.00865046074039559	-0.0474472626995692	0.0350981714244665	-0.0911611714773685	0.147686113091659	-0.156252792586231	0.0549938821296305	-0.140297076359596	-0.0154821431234419	-0.229097204082955	0.0333671274209664	-0.25052865491442	0.142020732278472	364.53754134193
20148LL	Mo	-0.291300040831274	-0.183500157364989	-0.246716590499338	0.0160196009139889	-0.130671274668306	-0.195116833705051	-0.07084042541279	0.00708790722195918	0.0202199549361137	-0.187263721659107	0.101895605167246	0.00590185235635464	0.195350681885196	-0.154925047825308	0.295249702227825	-0.0193080151954328	0.378958605727647	-0.108101107193256	0.227691503487889	0.0833622733712977	0.233639085250356	0.01135523484219	0.129149916486763	0.0713990409338695	0.0705142554852162	0.143370363444497	0.0279499132355345	0.075010486430183	0.0531955527497789	0.00931957334830546	-0.0454618900564406	0.0465264409701783	-0.102716664898326	0.137099711590646	-0.176664582831804	0.0485714482449615	-0.165508874188633	-0.00485924041363951	-0.233322476364669	0.0451083422764624	-0.270611956887983	0.152941847411898	268.103036340952
44275L	Mo	-0.332698402118537	-0.169986060370801	-0.244669802508192	0.0149481395822945	-0.171540281125927	-0.186367563645038	-0.0615408676656869	-0.00537248278865277	0.0124803221563809	-0.17953501239658	0.121965547354723	0.0095562884609695	0.205863410050257	-0.150387516695148	0.272357924456412	-0.00754787209936198	0.370468193687623	-0.0960139831157321	0.233471060563111	0.128224967349709	0.246371106429539	0.0151224055959057	0.138540830203452	0.0459288935881004	0.0697768674360858	0.141741850084028	0.0143061953843576	0.0783174207364935	0.0474048379281291	-0.0116866073437218	-0.0505349542800341	0.0333303893374495	-0.0872855630569572	0.136692951833097	-0.151748538957226	0.0455838947304562	-0.147418938946311	-0.0192420876217551	-0.224682361795039	0.0407084970545949	-0.260886585196164	0.135983487723698	370.022264452392
46450LL	Mo	-0.306293421224023	-0.164126947301912	-0.240472125038797	0.00916728552179052	-0.149798316057277	-0.191391369291337	-0.0655491487133743	-0.00469197225551012	0.0100516435832033	-0.176829689146686	0.112711952189156	0.0232629501485851	0.196767700807529	-0.166845785157979	0.307087112949252	0.00535908547120728	0.368987122201508	-0.121006745973252	0.247151491049431	0.124188372260351	0.227705510135065	0.00425118689376525	0.136638147600123	0.0437044860008794	0.0437240752819867	0.15271669881054	0.0136709391752947	0.0559532213252585	0.0442166356937514	0.00390819605902796	-0.0621851801257651	0.0371673979368109	-0.105128848073825	0.152110684547037	-0.152786260295219	0.0517959213494557	-0.135517773298532	-0.0115555363163075	-0.228842857529084	0.0305781189768463	-0.2621384003104	0.142284440141428	405.450719217867
46452L	Mo	-0.309564824605297	-0.184005451437983	-0.258505564964427	-0.00292611973966087	-0.157232120158685	-0.190710287783646	-0.0563239763428024	-0.00402923985835883	0.00521068142910107	-0.181425816466736	0.114606515187927	0.00917746567291836	0.186889369458303	-0.184794147998373	0.285197111996014	-0.00142050846262073	0.358394909541156	-0.123973412698251	0.236479982983654	0.141698963697977	0.231997265020595	0.0223135165950832	0.136414175228474	0.0532152014868464	0.0655623383585273	0.155234977348987	0.0183291830213422	0.0726605116279183	0.0376290715966916	0.00646196113233011	-0.0462319283108336	0.0386871806860088	-0.0965599924549556	0.143006634889484	-0.144755192726876	0.0425244152838755	-0.116042454237737	-0.00184167960574932	-0.213591105922748	0.0466630345083167	-0.277903444097422	0.143482801121637	339.192598751239
54439L	Mo	-0.301688858705441	-0.188847266033261	-0.252488280601159	0.00402361390053452	-0.142862601879344	-0.185939528535439	-0.0597149355520444	0.00878966714462246	0.013482492846784	-0.18880511379563	0.124144214475095	0.0215886599406758	0.193737164119713	-0.162013476041007	0.261774175105239	-0.0021586040765881	0.339306844403378	-0.122865588969639	0.257325256471947	0.13104147507689	0.229811131086951	0.0103035640958275	0.142276776965844	0.0538080757686095	0.0803004236476396	0.149828600231319	0.0191880584907239	0.0726771484534725	0.0517561053775275	-0.00503345847534754	-0.0356219084825102	0.0356570368550639	-0.0868940836673709	0.143590666276143	-0.15556570592963	0.049029439026835	-0.137896566674551	-0.0153110335216862	-0.252534732627291	0.0579168733993202	-0.287834968871501	0.132719249279282	353.466237358508
54442L	Mo	-0.299196532601465	-0.186063141527988	-0.244622408442366	0.0076673151301164	-0.140536936062263	-0.189499522110286	-0.0675666805688066	0.0115118377930979	0.027880341911093	-0.181049806934978	0.115702897756737	0.00780567432559028	0.198742454576834	-0.169612429588144	0.296241176912471	0.003800698156973	0.35289296659831	-0.12706688946418	0.243426314029246	0.124165275800904	0.227336557865719	0.0106438394219941	0.119830860134824	0.0491476913400545	0.0658865767153834	0.153003090542048	0.0184508807770038	0.0527960567763195	0.0456683652096043	-0.00185946795946537	-0.0545378348815276	0.0455503810802225	-0.0971392163536995	0.145074959527332	-0.16130587126921	0.0486652798081641	-0.137327213381075	-0.000850345852530071	-0.231866298678515	0.0444061667108868	-0.277960400248297	0.151763337023873	368.691379521319
57038L	Mo	-0.306544367556502	-0.18204182084677	-0.25581657505686	0.0137047557130682	-0.150773794872124	-0.199660187588632	-0.0638282219110079	0.011848796467858	0.0193852268553645	-0.160699194719242	0.131587502767389	0.00500724615362609	0.200290199109799	-0.161242733549438	0.270933276438193	-0.012075623087173	0.357924350871494	-0.110145966172148	0.223996850127001	0.135058669077852	0.224955099064909	0.00371830615321288	0.133448537613776	0.0326669342891969	0.0681923069865577	0.152697599821562	0.0216458388227621	0.0697886477799288	0.0722997095975006	-0.00290285303764093	-0.0345925880865031	0.0185521687840538	-0.098567725318726	0.149676606187238	-0.162479666354336	0.0535325252441165	-0.132952998802864	-0.0246821253905337	-0.23213185730409	0.0415257051952223	-0.286971102991736	0.165672543524635	369.322932636776
60372L	Mo	-0.291772767014078	-0.191035735646421	-0.247891060037047	0.020222485096447	-0.148675337089544	-0.192612628896251	-0.0740232772496082	0.009436177109163	0.0132104520570941	-0.182058507330309	0.116387313722574	0.0186552067723084	0.1879435294589	-0.174666786893801	0.302315940390856	-0.0109027731949328	0.364730355933082	-0.1231606298764	0.215600925844594	0.133700057373659	0.259231485577648	0.0145121963044664	0.128025935675281	0.0441579166473222	0.0654377991172518	0.151199808716763	0.00722668358898834	0.0758442027890741	0.0317131224768014	-0.0111464584382204	-0.0590555344720333	0.0503420844633095	-0.0938706459684433	0.140502010987002	-0.149986195253296	0.054665606785355	-0.139946507194286	-0.00827073036447371	-0.228856071892403	0.0375804649706288	-0.257746147672336	0.143036032625306	385.747635242574
87782L	Mo	-0.31703450446049	-0.187745668327593	-0.247278493950011	0.00490952011297725	-0.155827078444735	-0.192782899809135	-0.046710375192812	-0.00943463114066532	0.0329336839715187	-0.182518441233186	0.10366382429311	0.000644928263640343	0.198901762427461	-0.167816817435675	0.292320324881919	-0.0244058868051329	0.372405880340256	-0.129897195117874	0.214528778700961	0.129402325918719	0.204378599063649	0.0255459784861693	0.127566571971776	0.0573530955430258	0.0672101171686852	0.158127975409517	0.0191476478314291	0.0830915928990749	0.0479282977848835	0.0116913824482705	-0.0274710174479756	0.0276186775989689	-0.0990268762081778	0.146627713694166	-0.149148697062436	0.0585906666408007	-0.140022416727738	-0.00812057461001571	-0.219639435412802	0.0555283796175615	-0.278826593528474	0.14358987784638	313.276995948436
87783L	Mo	-0.304127771698622	-0.180519343291829	-0.254936077761134	0.013074738047937	-0.144554420853884	-0.187810011323099	-0.0630286825446607	0.00705833243653937	0.017427059301935	-0.186897397653461	0.122884510295874	0.0169942470696153	0.197632115422967	-0.16907994235506	0.29656339696598	-0.00592377555145429	0.360311545561084	-0.11684749085506	0.234956167598466	0.121281684782844	0.233934727644261	0.00783201534018742	0.129945922546682	0.0442811550734283	0.0640746062950536	0.141621042008629	0.0174183731384483	0.0911437482412677	0.0424303887844099	0.00305275012909427	-0.0533773704198098	0.037134178717178	-0.10567369304523	0.132307192578279	-0.146007293309083	0.0578182666567942	-0.138092373509171	-0.00667126640379789	-0.240223314350081	0.0514350624639948	-0.267557816063482	0.128714813887978	371.299134955965
87788L	Mo	-0.304061979590484	-0.179869577935715	-0.250224508426515	0.0109837420456011	-0.166313605427123	-0.187463481552045	-0.0563086218009078	0.0111830391604398	0.0086948686143328	-0.185373057401823	0.116391391279422	0.00511737739773118	0.193995040089648	-0.172061693517199	0.301547046090759	0.0210466012962438	0.367052910817921	-0.124255074976905	0.22957754737063	0.131159194582386	0.224180139650667	0.00433082768766811	0.111231567218779	0.0641084949027715	0.072564271371272	0.148698577226573	0.0255832993597165	0.0497411254093846	0.0458855532368878	0.0155138445732541	-0.0273177092715518	0.0259253367370835	-0.0966287680592543	0.13608800545769	-0.143956930878461	0.0451798391151885	-0.149807981380358	-0.00628105688201973	-0.227295626603084	0.04159788774582	-0.274787903662299	0.144630048927871	372.345589600895
88901L	Mo	-0.307076255273555	-0.168783242764047	-0.24978513747491	-0.00612970676607782	-0.160070691186484	-0.181650681445611	-0.0586453055607165	-0.000360704186485405	0.0192236237515273	-0.179833923921187	0.12274902614492	0.0137706680753895	0.192258556439211	-0.175447528431543	0.287883423160123	0.00231137314762884	0.366374097776127	-0.107153075637608	0.241253733884678	0.132501060988967	0.223464593055672	0.00946021105658313	0.135755297847661	0.0421670293633417	0.0582459218394439	0.139537282941346	0.0243282384536618	0.0669211553613703	0.057633227240885	-0.00954602280260248	-0.0535549213531401	0.0517052202743964	-0.105728342707456	0.135866650870837	-0.149604177620227	0.0351441254885841	-0.134691187250593	-0.000234604772464444	-0.23239217768368	0.0438602708204056	-0.277621543483144	0.155894442338772	330.307792967768
94423L	Mo	-0.311723358556736	-0.17410251088877	-0.253992235666049	0.0064110664382147	-0.157019118885238	-0.16967838120004	-0.0687667328678717	-0.00404834163587566	0.0204931335403875	-0.192461520887934	0.104813834839671	0.0195425089741736	0.211196492005654	-0.164460591270692	0.283551088696135	-0.0177702633292045	0.37547140826086	-0.100690324658638	0.227847153429199	0.120823113427099	0.237460912194276	0.00751455660171	0.122421087545073	0.0532389655910288	0.0580530982063772	0.155992854753712	0.0237890621596998	0.0769686700451999	0.0428531422230566	-0.00914134683305637	-0.0296303194219341	0.0168848629188393	-0.098859723004453	0.142573723177443	-0.155566224285986	0.0528721231762378	-0.137751458467957	-0.0187358538851311	-0.236885294045974	0.0458949972509134	-0.257755947898194	0.152371692234774	343.834123905561
94425L	Mo	-0.311530797472281	-0.172257138424584	-0.247316870213386	0.00429398222773114	-0.146753571629896	-0.181530666450667	-0.0771453641526892	-0.00185544125805552	0.0199565494272436	-0.176768751649337	0.125583686191592	0.00514163133450957	0.199836601024798	-0.160054931343054	0.299198015217007	-0.0119279746723005	0.369338440035561	-0.110583777614265	0.240556001839566	0.126377142919887	0.202739136074463	0.0182525062615567	0.139822084148621	0.0449836498690926	0.0743927342194206	0.157813611897809	0.0216579192772121	0.0654883238066102	0.0460362118804026	-0.013703891113827	-0.0542533412043641	0.0329577789663736	-0.0999442961661129	0.141450410816429	-0.167042588818583	0.0565750386172383	-0.143870063381084	-0.00322529892537854	-0.224429387310257	0.0391080886009414	-0.266831098987236	0.13946570613329	360.403609727708
94445L	Mo	-0.312860484116615	-0.1690173747709	-0.247257990295492	0.0113163581825696	-0.152591816746212	-0.187864541293907	-0.0660645936944833	-0.000395749979672859	0.0197007085103379	-0.18957178909883	0.112912592620395	0.0145733238745593	0.199994653193252	-0.158362605297179	0.297201500398612	-0.00226871863933586	0.37693696566096	-0.119321820668225	0.242644749694675	0.135711662544753	0.225984357144241	0.0132791362661558	0.112934308328799	0.0468543506821703	0.0719140109906013	0.151010331379579	0.0116239918354821	0.0679538640812817	0.0396773738755461	-0.0103750428629226	-0.0649353548818574	0.0507690312232413	-0.101043443757769	0.128481220774494	-0.148002424214744	0.0465405025502864	-0.141959006905672	-0.0255651338698436	-0.223908207874981	0.0536010958314465	-0.252901889765082	0.142651899090279	373.682957038386
94447L	Mo	-0.30716106660533	-0.182344562547949	-0.246713747983945	-0.0139201726618433	-0.154799197666436	-0.184366018178346	-0.0616884844578141	0.00353262225313827	0.00419982367851631	-0.188779388933805	0.129605760712833	0.0217027104982924	0.198601735709924	-0.170236904955992	0.247657807531812	-0.0126165786243896	0.374227777039474	-0.125252185632914	0.244023602265198	0.13274723712968	0.222519485979432	0.0130748081290954	0.130320180634296	0.0724508810450637	0.0725327085438258	0.164271461079851	0.0228233815706668	0.0699976510510801	0.0371237340965479	-0.00129665675855153	-0.0387436204750812	0.0251331695138887	-0.0812610154054014	0.150277306117602	-0.156307337490353	0.056336161980009	-0.139241882704858	-0.0114737721172039	-0.232116391761028	0.0257229586761095	-0.265603253212274	0.15503927293718	318.221546066498
94450L	Mo	-0.308568266374008	-0.167144108434829	-0.256598122292631	0.00779855313671601	-0.140178644989218	-0.184667368998453	-0.0639950721827166	0.0103091189558144	0.0165939934741536	-0.174210503276002	0.128629941501106	0.0128387051819035	0.211488506187179	-0.165588164625012	0.291877440924127	-0.0110601242747394	0.367839631763063	-0.122990752565244	0.230323334848678	0.131559609675199	0.205681032568574	0.00333427407555556	0.124772322878796	0.0504205967820323	0.0641926991517525	0.15516821859025	0.0112875148004069	0.0736611413565073	0.0520619178902292	-0.00973682265036543	-0.0296261390906544	0.016866987112908	-0.10124435402351	0.143793224672893	-0.156437483349322	0.056215673565372	-0.137667812296236	-0.0119630802826952	-0.224339873297263	0.0345521943920105	-0.286092568092513	0.150842627610181	344.77307927168
94451L	Mo	-0.307351566902904	-0.173399395197166	-0.245983795560465	0.0118991692608906	-0.162548548354499	-0.182923244130505	-0.0672648951092369	-0.00571878575034993	0.0202175069308844	-0.183591452059645	0.120528704960524	-0.000415291620419828	0.209311841601693	-0.161570884149665	0.291114035885177	0.0116606598317946	0.356386037927302	-0.101695638785875	0.242362249667856	0.126473266857544	0.227206819141542	0.0144031833879832	0.138440088285828	0.0481935997136027	0.0666408772687664	0.141606166599574	0.0218470480538811	0.0518835513551489	0.033095142963259	-0.0135835732800428	-0.0481547427335374	0.029163836700618	-0.0936977156308324	0.13869075493407	-0.150427680296497	0.0589879157680431	-0.138466514677985	-0.014705552240882	-0.233084601530345	0.0545369665816776	-0.280170291890405	0.150104746223602	363.018168245324
94455L	Mo	-0.30992070701332	-0.17071984608409	-0.236141058246541	0.00935768232999509	-0.15498455676276	-0.182533274684337	-0.0664447580109287	0.00311742833527036	0.0206626140253143	-0.183036743252642	0.112490492331552	0.0200946208299616	0.202623961944321	-0.160256967945159	0.308124320714763	-0.00421133805606432	0.367439251200813	-0.116627530843986	0.234613815406229	0.126049705071868	0.229138338505758	-0.00264979359197261	0.119110478410245	0.0580207001636178	0.062299802009634	0.146983016619922	0.0139122940885641	0.0688696114890336	0.0328436177974573	-0.0105324559077233	-0.0425186097304955	0.0290059355888115	-0.0986871070407558	0.150110381678087	-0.159165571876815	0.0517716837408178	-0.134224823907901	-0.0189704534297573	-0.223737174019475	0.0442421405989197	-0.277434619825662	0.141915497349433	342.168435270172
94494L	Mo	-0.310680353465719	-0.191178954147999	-0.242970824899422	0.0199755141813042	-0.155728995349635	-0.190894462126649	-0.0522017181697085	0.00752739572409801	0.0157206995958453	-0.198638746162581	0.0937370696247903	0.00396016414126053	0.190838064296084	-0.174512397920895	0.306114423815219	-0.00356668220208825	0.366956311532215	-0.124968101609044	0.227949062884098	0.138493495895123	0.234432012151414	0.022004778610463	0.12456892252796	0.0507816937424114	0.0489538488896153	0.161437099622013	0.0195761139814445	0.0578370264795526	0.0413006316085056	-0.0130802152404257	-0.0659654829300467	0.0600559700826849	-0.101898633930879	0.148818048512825	-0.154762426109615	0.0621619217790011	-0.126530217327839	-0.011342204771679	-0.209001418045725	0.0292281714592568	-0.250407090678598	0.145900483951371	318.399270159489
94496L	Mo	-0.329556830069455	-0.189814602697251	-0.243463619739884	0.000919227294227271	-0.178256123042364	-0.208010531096871	-0.0575240054157204	-0.00495465340620564	0.000333738240105576	-0.199686717809318	0.110471283926803	-0.00955808658644087	0.208548185329464	-0.158659171549466	0.269243378811135	-0.0121563041663355	0.357242611344218	-0.087521938770289	0.222060129059888	0.13570595412537	0.214840820886503	0.024328494078941	0.142527440659495	0.0294205925590578	0.0730899049098659	0.160116602200109	0.0277491201860189	0.072004930214587	0.051227048880543	0.0144282689272244	-0.0187016850386356	0.0257286262868859	-0.0827763452053392	0.162897413971446	-0.142588028735668	0.0704054504960445	-0.140153475382971	-0.0159854051837907	-0.214651027447808	0.0425478688435688	-0.269662522156187	0.147843982268504	337.40508365493
96020L	Mo	-0.29920661786758	-0.186521440521904	-0.248766080001387	0.00850986177472279	-0.143294821544804	-0.19165289006531	-0.0852588046978842	0.0133855910300641	0.0218996307345992	-0.177596928744167	0.109514270400663	0.00775154558696386	0.19709698789996	-0.171047085578599	0.301654194820495	-0.0221115135621884	0.350268303995298	-0.134733025445799	0.24452794367579	0.131032548335441	0.227821343385825	0.0152768710080035	0.126005516839458	0.0607443227251187	0.0769762931547388	0.155402815455519	0.0082307048587299	0.0920339576065381	0.0442547161080843	0.00458648262854021	-0.050901732191443	0.0450401279533635	-0.100318320476421	0.142619788616638	-0.155826313499157	0.0483458685711286	-0.136381253331304	-0.00567064276721234	-0.213196519021079	0.0314044745740076	-0.275099443242582	0.133199270819124	339.116779997968
96022L	Mo	-0.30572813137145	-0.17259627237256	-0.262594854772985	0.00524637096291908	-0.168298070227772	-0.187712223683281	-0.0740152641297511	0.00802448985989636	0.0145255670496165	-0.182158857966072	0.11742951621727	0.0108541753409915	0.208606776387718	-0.165004520617052	0.277707031911254	-0.003927642980033	0.367626755834377	-0.0940870256860623	0.244417919752768	0.121343805024398	0.228950293971463	0.00678579062908748	0.136843016510122	0.0511474483301658	0.0782223083335532	0.150317705623343	0.0108338198663497	0.0692917985043637	0.0405286714060238	-0.00742928108865461	-0.0400757151655275	0.0313981655321021	-0.0816459403587355	0.136529746509977	-0.163307504400756	0.0552931624537774	-0.139578109466002	-0.00438058990160285	-0.234410176384201	0.0313909468299828	-0.256037910963324	0.139672808694311	350.316727439341
96027L	Mo	-0.327749070764338	-0.174099686115119	-0.247687694742682	0.00623898526531515	-0.158876757284342	-0.175865332836326	-0.0715620694140968	0.0101786535364374	0.0172364734397297	-0.171913687283938	0.11026893130615	0.00694606781900278	0.197214492022118	-0.15231368554591	0.299240748905905	0.00934042485298672	0.369040222381877	-0.0950242073324961	0.245664900876668	0.13544987081608	0.214444303602832	0.0153065152327514	0.15552708335174	0.0157765695641481	0.0765594767121362	0.139767190307876	0.0256738028054949	0.0410919188147706	0.0266443792561372	-0.00236950584696042	-0.0304647441147364	0.0390670029001473	-0.0858748106282078	0.124145446708795	-0.150250943758259	0.0345858868025668	-0.150514529596805	0.00634265947716071	-0.227892636378975	0.0461675336905513	-0.286641557978351	0.141181379172158	393.352864728956
96028L	Mo	-0.29658532518627	-0.176312491755538	-0.252677934884752	0.0102280548611328	-0.163750794544386	-0.184763688285315	-0.0667742207441991	-0.0015811037147196	0.0180227878687183	-0.177666796296113	0.106899987587777	0.00337665591197401	0.189203273836732	-0.169872077078538	0.295774781934984	-0.00331800052026259	0.374179937684093	-0.112316959949299	0.234872204684452	0.12856124652989	0.233557854878753	0.0246127198479371	0.138463107261558	0.0387006485296147	0.0652344985470301	0.144688673274112	0.00952885147302092	0.0655526697657782	0.0555458411977805	-0.00670751226250269	-0.0557455466716627	0.0456920702938427	-0.0976478768129455	0.141701345289713	-0.169265651815053	0.0635772411359557	-0.128727004584068	-0.0109882344086813	-0.229916040450434	0.0327948005321454	-0.26019273126113	0.144040738298877	376.373801021323
97516L	Mo	-0.326063415343742	-0.187375511224993	-0.249755018567898	0.0157716095708755	-0.16503961339031	-0.179539087137209	-0.0685409224469809	0.0124836654428355	0.0114649579904994	-0.188754724295005	0.120665823132276	0.0101330545710622	0.195845463014054	-0.172783343176808	0.291842671963366	0.000275637819419919	0.351040147309562	-0.114326887729113	0.231367844873306	0.149782683210936	0.244388390987869	0.0136683757985206	0.126712166531265	0.0513076231560298	0.0667432093428953	0.149626249678269	0.0214811532065003	0.074191289132945	0.0390327794144089	-0.00742621197822685	-0.0414117136577709	0.0345350294021277	-0.090731190867855	0.134086575630976	-0.14008167809113	0.047398074668778	-0.132978885975982	-0.0138616906970674	-0.228566406929653	0.0425263239754997	-0.257415762494684	0.128281264180153	373.547472599821
97518L	Mo	-0.304105440450327	-0.1749251097579	-0.263272971052969	0.0329267050221001	-0.155297379061298	-0.185833564347789	-0.069359356149134	0.00690015895248039	0.0154041519494493	-0.174529656798877	0.108777848061672	0.0238861311413743	0.19902333474368	-0.162331519791979	0.298542499144852	0.0208665378676896	0.373865688397296	-0.0962214847957551	0.242083463190307	0.128883655454827	0.229084922075592	0.0111192593516219	0.146837080860207	0.0368660046201995	0.0975338615486864	0.114191404961224	0.010525613440158	0.056381455260269	0.0227502940979427	-0.0103537076256768	-0.0496902091176646	0.0238293026388943	-0.0922598101544268	0.117143062577485	-0.15554769969902	0.0531350175987479	-0.158979520000735	-0.0120325376149181	-0.23054802288677	0.048134225236823	-0.265368348937503	0.141964660049153	386.885488164626
101862L	Mo	-0.320999654626242	-0.159613051628737	-0.257753245564631	0.00458460272991343	-0.154719614170168	-0.179454403141436	-0.0716026484996921	0.00783803486265968	0.0229715145458442	-0.171437505209199	0.122203736759513	0.0170762244726203	0.202342990046776	-0.149786053221197	0.28809523174825	0.00259660960625272	0.362315993233121	-0.121458976323387	0.24303976056705	0.13427036454222	0.227579441022939	0.016930540208898	0.141868460390545	0.0428886603676499	0.0890952497643061	0.133471917539762	0.032383302710683	0.0616280358521927	0.0294220327879409	-0.00613847674215988	-0.0496579469935574	0.0392124256600462	-0.0918924248350962	0.133289141603573	-0.150275854833997	0.04782987906465	-0.145803111456049	-0.011273693917463	-0.244469320749903	0.043399535024143	-0.274143891847628	0.114146188649	371.728523573448
113249L	Mo	-0.307673301260274	-0.179387103146082	-0.26206417315489	0.00713402244643452	-0.157171044997605	-0.185744540378564	-0.0566236466231825	-0.00173432376201921	0.0113559424007521	-0.172830483646213	0.122977716007285	0.0152872624903305	0.201983394233896	-0.151687041094445	0.282964738713204	-0.0245137500803805	0.367042898373255	-0.107435431234203	0.244742894846597	0.138245325873489	0.223849534122099	0.0149510782118739	0.12366373396574	0.0614211923259698	0.0759211062627178	0.154084731458652	0.0221483413092696	0.0674663769387849	0.0360471774332853	-0.00587572712601791	-0.0303864899980851	0.0213587083946552	-0.0834689306451095	0.136419955067457	-0.164690724945375	0.0381347287398643	-0.16972458466509	-0.0200506675475826	-0.233941557352723	0.0390607336842479	-0.24695302402577	0.155694952383745	350.08774410343
113251L	Mo	-0.324969721106911	-0.184502035193047	-0.250035756463157	0.00915290170377965	-0.162457978955956	-0.202258320793476	-0.0617989645425907	0.00554742482969839	0.0230030555675149	-0.185913372540313	0.126479198186225	0.00765222372508644	0.202796264573798	-0.166672036771698	0.297566581047443	-0.00729573629750862	0.342826301207948	-0.11873500680368	0.226905448529586	0.138445368213173	0.215048209568162	0.0329181076258044	0.129548956713089	0.0532613194546889	0.0728680966946342	0.144791300856126	0.0240349878219856	0.0651031675560186	0.0437046300834919	-0.00628652474988765	-0.0501953915138487	0.0482672054363739	-0.0811788093081814	0.153930105876811	-0.152895803945331	0.048708957707318	-0.13889344473634	-0.0141061170987051	-0.227131109573263	0.0318979013020166	-0.255224749848302	0.146093165961422	351.22249087329
120608L	Mo	-0.30457507330783	-0.182954557386528	-0.260269636858874	0.0016330943659875	-0.156031764130719	-0.193134391638542	-0.0667937732193519	-0.000663982625617737	0.0067733983876358	-0.183858940300595	0.112933712012634	0.0168170757097668	0.194955110511439	-0.160861337102812	0.294926351558176	-0.00776427109747263	0.349692013860044	-0.123409129716694	0.22943887397961	0.141638313324624	0.239199813863215	0.0237155273676126	0.138564743000263	0.0501722752417834	0.0640787525430579	0.152029489663413	0.0349516556237908	0.0654274518031785	0.0396761254553454	-0.0103460864236171	-0.0354935191955963	0.0382169181785169	-0.101600026625507	0.13717506015111	-0.141994929447333	0.0451066399355352	-0.142643335071451	-0.0109938958656618	-0.237141678905242	0.0602124135415626	-0.258646814033309	0.141842332874442	357.167294402044
120609L	Mo	-0.324389111706186	-0.178854724877588	-0.241813877435435	0.00429378220840015	-0.159568892147577	-0.182316901726699	-0.0593153178977956	-0.0235757886005508	0.00969392917033145	-0.195936585949366	0.131071940725041	0.018077884352069	0.196031326932562	-0.163086915483225	0.264882864324298	0.00412462503457713	0.340726188684869	-0.12594129539557	0.229083484707144	0.140705029090037	0.240901405030704	0.0330597918079428	0.153000776032802	0.0517531795484127	0.0798269612277154	0.165818032952338	0.023398741977627	0.074554700588142	0.0408164680918739	0.000720012397919937	-0.0421907930844266	0.0229515105945898	-0.0926943566689308	0.148868435398569	-0.136923505595515	0.0159169719680722	-0.160038072278461	-0.00987863818732761	-0.226070541814683	0.0424154555375982	-0.266429618275959	0.15633143874166	371.213582469074
120610L	Mo	-0.320965126104235	-0.166128675838709	-0.261431730704553	-0.00499911502364934	-0.157918125698724	-0.163062240254927	-0.0713313885066501	-0.00485277257499989	0.0194952281152985	-0.155411925784968	0.135067883138316	0.00895932338840498	0.205067983539151	-0.140897643115593	0.294557405173309	-0.00910949031859839	0.369508098756676	-0.0960222337506219	0.247426941479864	0.122370196072224	0.217346179526364	0.0179804350552846	0.150112108204729	0.0344145796866828	0.0726644163512047	0.144694023568077	0.0369413289821177	0.0368443602606939	0.0213386058222529	-0.00952544951436901	-0.0478245803538092	0.024482594871522	-0.0989105825751998	0.137663822665453	-0.138854399945317	0.0411958533072058	-0.15154356226132	-0.00483441264059636	-0.241830329317637	0.0327947920741199	-0.278916353621835	0.153443977867365	339.689914621023
120612L	Mo	-0.307694286462176	-0.166914291613912	-0.251943113827712	0.0187591237518536	-0.154218208613337	-0.177226729892978	-0.0680246166459482	0.00365742911320121	0.0189830609820154	-0.169051838273645	0.12309905899638	0.0219574470371153	0.203817760148899	-0.167728028304826	0.275975585730024	-0.00744183315536476	0.372907328915307	-0.0974587585282962	0.247145217740326	0.13083487404956	0.220440160742761	0.00276966953538037	0.141941613516974	0.0485256217591893	0.0829173007316718	0.139975297087712	0.0138606935042225	0.0507676013094771	0.0394625116994891	-0.0089938383146501	-0.0470859916079088	0.0358833519287435	-0.0989329173978675	0.136271604158038	-0.151001480285834	0.0407838470479487	-0.143307218733446	-0.0290898539230299	-0.228030417409996	0.0485974422255292	-0.290312041723846	0.145121863002953	370.338198073573
134901L	Mo	-0.328936810462633	-0.169504109431587	-0.252337885774284	0.00323903337344759	-0.165799608610012	-0.201551242882357	-0.0645497271235618	-0.00859371787038344	0.0128004245861315	-0.182897883807094	0.114154832546284	0.00727731479749094	0.199569372093915	-0.155623101441302	0.254700256277323	-0.0141989348700267	0.371559277239659	-0.0979468182612179	0.267555196786578	0.13163202141818	0.206181414187639	0.0208552748462012	0.137994705750382	0.0582418251174365	0.0825824944606964	0.143573583886524	0.0256885038549921	0.0720854172115856	0.0388599626688282	-0.00311432700034296	-0.0461400644528389	0.0366343681127028	-0.0882415694280009	0.147448055721273	-0.144479446278215	0.050844521796801	-0.117656837992896	-0.0128150402096881	-0.22527160800137	0.0375263908355872	-0.278232882328629	0.136887368656777	358.228711194133
134902L	Mo	-0.308342028327195	-0.184780814281647	-0.260197299524678	0.00340919058958677	-0.141409788019372	-0.177762046954429	-0.0752425389973154	-0.00234186908878566	0.0279498852490658	-0.16486368206766	0.111906076133083	0.000589418826059772	0.197542432221417	-0.154749910009679	0.281228289479751	-0.0233745504252146	0.349811159996108	-0.103392268046601	0.265872447045206	0.140044517819734	0.22847104699721	-0.00187143194370406	0.143168696364009	0.037039691593527	0.0636175628413585	0.150176533006971	0.0185951253022615	0.0700791010816716	0.0411087252897107	-0.00200777014727275	-0.044190170807489	0.0369153158138018	-0.0947022407286795	0.140936142308168	-0.15077811309669	0.0571629519529683	-0.131304346417639	-0.0123104237070536	-0.232614106442035	0.0509016681317067	-0.290490814558094	0.140200235547849	354.068328084257
134905LL	Mo	-0.310893592076141	-0.184939284661676	-0.248291970924773	-0.00966532628473168	-0.149654886804347	-0.196507878999662	-0.0698744827274729	-0.0137840938593204	0.00657603820861467	-0.19939845620407	0.109643221203278	0.00152945357409217	0.178205272410543	-0.175275027323533	0.261567083742995	-0.0289912372960779	0.368227854509163	-0.118659809495836	0.262603619415407	0.146600579992493	0.207044204359604	0.0462632106761821	0.140007592765151	0.047277135522707	0.0739100889871088	0.165250283058961	0.0138602929819439	0.0875346163221223	0.0407781257261312	0.0190705715082312	-0.0151690810677991	0.0195043392804043	-0.102640480767378	0.152539329256719	-0.15776003902821	0.0634383327794643	-0.130708832385105	-0.0022310726023893	-0.215014111794484	0.0386871971928891	-0.262415916734232	0.141757137563026	360.392114495415
134906L	Mo	-0.330714937977728	-0.168246285885371	-0.248927063678075	0.00914054190438862	-0.163236370267214	-0.190982642065654	-0.0550369112768744	-0.00346023649334793	0.00913418429018955	-0.169930095729611	0.129164715666352	0.00492553056893869	0.202019417757004	-0.169006057538152	0.280083116049899	-0.0136362628613387	0.375733406078616	-0.0935076177274867	0.252693210254721	0.13376535060409	0.202013039535059	0.0130835761512511	0.118756244175654	0.0720194170908951	0.0806059094470456	0.145324071097285	0.0168359816110483	0.0535739428020509	0.0426917969773259	-0.00159189162456484	-0.0495280122656212	0.032273697773498	-0.0824030340906303	0.143942788909461	-0.156357048679227	0.0432920181840234	-0.130307390366154	-0.0145590836396322	-0.220232172585836	0.0249197429452386	-0.27298808065555	0.148659495534037	369.754616185486
134910L	Mo	-0.315669964717073	-0.184868786048112	-0.242978032815926	0.00621682608682423	-0.160107355426062	-0.191324884138419	-0.0581276691469795	-0.00634433512391489	0.0187179024756074	-0.191111359146424	0.128414547836008	-0.003037268531735	0.198290436470164	-0.159323546371414	0.280911556921192	-0.00180616727476479	0.356447202444872	-0.120883708666134	0.220681453846616	0.126091279103063	0.229219303502578	0.0266243370609555	0.141009116093457	0.0502871320353147	0.0638437729768203	0.153487925102078	0.0324511685042975	0.062192700605506	0.0362418826713751	-0.000714558576429401	-0.0378382622669816	0.0500596697873267	-0.101751922460035	0.151429350995769	-0.138065730831567	0.0545878386693858	-0.152594427544213	-0.00940829227091068	-0.223899278441143	0.0389206251227333	-0.275195700093005	0.148925221579303	381.567319155636
134915L	Mo	-0.300832937119936	-0.185510458305041	-0.250214662987466	0.0217420998448546	-0.143079611360429	-0.203702148427425	-0.0681352751628581	-0.00829452682555076	0.0171537313813721	-0.189933663105676	0.131714018595377	0.0124831155192436	0.203634702375971	-0.179158248300861	0.256683574363357	0.00526534664351903	0.357161546753154	-0.128539903098188	0.248650249676616	0.137208998018193	0.222239564212633	0.030513332686361	0.132421192924927	0.0615844663892838	0.0794756437399912	0.154231624906872	0.0158326103397622	0.0725471762306596	0.0247636376002767	-0.0130740369283286	-0.0551403536110265	0.0334378469119896	-0.0975618267463506	0.135816568646242	-0.142933110176625	0.0445175933529217	-0.136680596829191	-0.0154555670348766	-0.233787960828922	0.0580762747619251	-0.261364137140637	0.156244108113888	349.200447280573
134918L	Mo	-0.307419523018837	-0.168401228058528	-0.246186555926375	0.00745317502702652	-0.148746160175524	-0.17164657247497	-0.0657675015462478	0.000261981261147686	0.0284788649417286	-0.170991606878199	0.110801778938958	0.0116023404480521	0.204691281042019	-0.154291416384976	0.29808082528212	-0.0192950973565928	0.384678792852381	-0.113153888541055	0.224162652705846	0.129015814447371	0.232005894871822	0.0059728035561755	0.141847641164653	0.0297502027157972	0.0674488706802548	0.143124336087139	0.0107358546688291	0.0642562190502171	0.0333966645981557	0.00391778832500121	-0.0519343723397963	0.0360573870023966	-0.106601275027442	0.134616853476365	-0.15479501883231	0.0482549684898186	-0.143334475467013	-0.00475040742641583	-0.23520232326274	0.0457479303536825	-0.276341916150476	0.142498416880552	373.852784879162
179087L	Mo	-0.357399111629703	-0.177032248872774	-0.239183325608604	-0.00114794188358285	-0.164485031095964	-0.193027469466815	-0.0579812144947466	-0.00482532868316172	0.0110487942221417	-0.178508679828712	0.117359034741158	-0.00233108626982099	0.195823393642048	-0.15509578406953	0.280465549132668	-0.00568350478425786	0.359865831841354	-0.113077898953352	0.255887724295754	0.124744752985306	0.208946871761007	0.0409684657233117	0.131002380508096	0.0727859095206425	0.0781040299979693	0.146476710375347	0.0311614975116594	0.0688421918856829	0.0391370633880621	0.0142422124782915	-0.0181030399657612	0.02759214981505	-0.0914874723092428	0.128798643860623	-0.138558375582206	0.0451443773290292	-0.157498666688243	0.000143655615983822	-0.211479407290245	0.0254982807105039	-0.272626526377201	0.135492592512235	332.208626360863
179088L	Mo	-0.300581521389259	-0.174621760801289	-0.255967838943905	0.0119879183734742	-0.148512575295218	-0.190842934467789	-0.0762114386933654	-0.0081390555200537	0.0125549608390634	-0.170905638283039	0.126172073690281	0.00863624114965116	0.209150595929125	-0.148941317695481	0.261893346349427	-0.00850743497185855	0.3899263247757	-0.0893993977250519	0.236408846675294	0.102813600798362	0.238485189221952	0.0148852881994812	0.143676619842113	0.0398556943468157	0.0670031751312658	0.134527172155037	0.0248148737263865	0.0524615365629293	0.0392917416241029	-0.00996016851129544	-0.0505075759903656	0.0235250053171893	-0.0981818608305201	0.138991805298372	-0.162680734721223	0.0638983449968265	-0.142754409456833	0.00179874836734383	-0.241810108278522	0.0539681894532182	-0.272169684205501	0.153968162957157	365.5994425337
190202L	Mo	-0.321360483360761	-0.156081273259898	-0.250241236817841	0.00422061767118856	-0.167133777237849	-0.186568888053211	-0.0620586023135847	-0.00283275735054075	0.0199536085570462	-0.180880350810492	0.120613040651876	-0.00521243190321807	0.197241222893834	-0.150351815956288	0.302161538308936	0.00510543194342463	0.376406991200493	-0.111906567316808	0.226909181242323	0.134881466411751	0.219474577679531	0.0109025482121821	0.134564096647549	0.0422122341134892	0.0563569103516139	0.146032313904098	0.0250086904178793	0.0611235824737526	0.0510590600736258	-0.00347473262640017	-0.0465824802337733	0.0267574714147371	-0.10017716241165	0.142938586404224	-0.154014293627249	0.0509797688987995	-0.133716443241952	-0.00640354239185675	-0.227131604277244	0.0344642439437646	-0.267332834502799	0.144094094277303	391.234919076457
190203L	Mc	-0.310571686613596	-0.192909198575606	-0.243685683684121	0.0156806921067085	-0.149967474560974	-0.197007628288201	-0.0615094053122669	0.0123419336895276	0.02217002496068	-0.18841250188025	0.122476331258745	0.0147178403409235	0.195268411502644	-0.168815791952094	0.27687485488446	-0.00120860828823493	0.360113767607168	-0.131536774799533	0.233717651817615	0.132851186460099	0.213122068876629	0.00755697372769779	0.130733337011522	0.0648132995126124	0.0658049809717385	0.165566338075533	0.0202346539108904	0.0606972715342127	0.0436002374398312	-0.000637146208104262	-0.0385672838111416	0.0214761426241967	-0.0963088612775884	0.145032306557518	-0.143995948288535	0.0533575940386819	-0.139109407465047	-0.0109276289209404	-0.22191625309285	0.0489893566321348	-0.278484316135804	0.148374343613114	374.16866581288
216761L	Mc	-0.327965744675659	-0.182590663667219	-0.253834005518673	0.00764823284383555	-0.157328308016308	-0.187114134921071	-0.0716381742486361	0.000137580191129881	0.0163309545347467	-0.180089777259214	0.10203922185258	0.00716671223429184	0.190137623799278	-0.158601290538178	0.272664138259553	-0.000249010589319061	0.370206189587976	-0.0851176694616401	0.247852240001929	0.130183411022866	0.232277080940177	0.0145959971996217	0.142845716388871	0.0414976105917318	0.0859513308774266	0.14330095101867	0.0243777434272494	0.057090077265948	0.043988563295313	-0.00964345979230649	-0.0424415789239161	0.0287946620891442	-0.0876583790276836	0.142045754767201	-0.143427800641134	0.0586690117492488	-0.158521622730463	-0.0106172873298363	-0.224614678748306	0.0391955981303319	-0.261240510434324	0.143697694454766	346.082428937165
2947LL	Mc	-0.317826388329282	-0.174842092837256	-0.23759031329336	0.00156247015844927	-0.163737910803504	-0.190429318789067	-0.078362008356498	-0.00059109773631582	0.00938368586850071	-0.186344304492395	0.124654150495062	0.0113311459711584	0.192450667094038	-0.162205251878594	0.261085622201686	0.00784949033178042	0.374766496416335	-0.101628252137426	0.247765172468846	0.124486806946417	0.223111449670539	0.0253692961567809	0.148610303339951	0.039913161100465	0.09158494534669	0.144715714796653	0.0340983023175292	0.0765694997298613	0.0260418900502033	-0.00727033584970343	-0.0563853242063124	0.0348876539055203	-0.0886351841721911	0.134101530982808	-0.146315058956006	0.0614175533714791	-0.147187794627612	-0.0136272399312032	-0.225075831485469	0.0283494713499223	-0.272436871039141	0.146384098850667	440.378733105299
8991LL	Mc	-0.303159168142533	-0.172448220060986	-0.24900585773322	0.0137256030902268	-0.146191108965728	-0.185311975872573	-0.0783172867038824	0.00529617157687075	0.0222804686339143	-0.186894732304688	0.117554614575003	0.0148227653218072	0.209115895912031	-0.170445987255694	0.247196939898893	-0.00687535794875148	0.387361072636915	-0.0993169037755163	0.255188799191628	0.125097572352943	0.219965930420999	0.00930803310281816	0.13605118424659	0.0442560966865075	0.089217955750904	0.149420849248829	0.00649330608048963	0.0636879099930562	0.0354118294543402	-0.00488876942136081	-0.0508363848151203	0.0232754429870775	-0.0998176599592893	0.139822060930507	-0.150694916272055	0.0583314840398802	-0.144482466534012	-0.00774735170878189	-0.239622317374937	0.0409663713995715	-0.263710830300926	0.145918937618256	440.126280579952
11586LL	Mc	-0.328576245153844	-0.151381376287533	-0.248753470325135	-0.00574190948982777	-0.170547577218736	-0.169547672720309	-0.0806276058478931	0.00242610687996407	-0.00229191753370678	-0.163689092817937	0.122694800443496	0.00815859792674961	0.19780938307276	-0.144119687259539	0.294566763772758	-0.00681620613583869	0.375928966598248	-0.0721333508746729	0.264779453648398	0.131800796417471	0.225784074349123	0.00759191991246181	0.144262875624956	0.037630290893181	0.0913138846444785	0.135020600792794	0.0305427113310604	0.0585826900589015	0.0324912851059283	-0.00921297761566872	-0.0494620321290085	0.0278174959295012	-0.0817516937715881	0.131169883020914	-0.151244721582457	0.0448490502294734	-0.163986926737485	-0.0121789477582674	-0.229953466937157	0.0305474854406118	-0.27297854135419	0.119226303457569	429.2949923726
15775LL	Mc	-0.307842188186099	-0.178857690032954	-0.248180448180394	0.00512108689922999	-0.159815404039377	-0.182427586471047	-0.0757637324734333	0.0183303982381615	0.0124940287921381	-0.181297010240588	0.120798630723946	0.021708573831751	0.197051528552058	-0.163281884348657	0.319657950072806	0.0177456795914358	0.350079975376226	-0.152175860554142	0.209141894532539	0.132697447252779	0.232373612295509	0.0160224442087339	0.145272969815472	0.0506631033876138	0.0732274750017335	0.14345384396247	0.0313149063857072	0.0636677111529204	0.0406502964993141	0.0125772520947623	-0.0440633714185651	0.0423791815921162	-0.0919316220383319	0.130149665133229	-0.153181072789907	0.0529284962698423	-0.155988847549543	-0.0028902782258748	-0.223730336974053	0.0316460958073011	-0.271566244397741	0.121839330450912	413.42587289737
18671LL	Mc	-0.313776910156703	-0.171963085258735	-0.23511853986991	-0.00724999575794767	-0.161043982407603	-0.188589165397608	-0.0656849148313578	-0.0000228130622268461	0.00361812677806668	-0.183741879508812	0.108530646385982	0.0000667375969123519	0.192111825004337	-0.152649584867226	0.277957549320423	-0.00702108119301176	0.368672866806417	-0.111988291117289	0.254013659302535	0.13851487563327	0.227825854014798	0.0120362431119053	0.14428907232089	0.0382597107781444	0.0845811899224634	0.15990842986791	0.0225782215785025	0.0811233422468996	0.0345514581031456	-0.0047570519368307	-0.0561444386233381	0.0453033845725933	-0.10630122029845	0.150273099718069	-0.144464819339047	0.0548149851090974	-0.146805325091375	-0.0119983425326587	-0.225579475457993	0.0309269815521193	-0.263810843461789	0.128753500445423	419.572685115747
26383L	Mc	-0.317283928807063	-0.171845489655408	-0.243323010439598	0.00122307284985879	-0.175071013713574	-0.179931121467445	-0.066969049286344	0.0065887448123545	0.000721024978099408	-0.168376822478916	0.131141483283121	0.024297500138146	0.176528113685625	-0.156796263438596	0.290962597932193	0.00532206742305018	0.357240041245274	-0.107335914436745	0.275532551693739	0.130859772231478	0.229453518611151	0.0185373012608124	0.136655646922371	0.0560000916196241	0.0876105227935129	0.139023582522722	0.0272952749000667	0.069104212933645	0.0408738671124789	-0.0128716762499652	-0.0524740271443271	0.0307809807583818	-0.100365246660835	0.124289073606226	-0.151890797493222	0.0489266320546797	-0.136226974338065	-0.0100108755074281	-0.232185256011413	0.0396521981243918	-0.278225339263192	0.112562932899133	483.512938714945
28269L	Mc	-0.312886347815855	-0.173451132906871	-0.241202384431934	0.00496374743635987	-0.166947137234755	-0.189182761238695	-0.072057254495	0.0155051652508757	0.0231744454990368	-0.18352862860262	0.117955935168027	0.0232243482924357	0.174174870702256	-0.147213280868378	0.280903943328147	0.000278956385299727	0.372793510877174	-0.112014283121718	0.25537741667913	0.143614887843265	0.210533817229887	0.0000424702960500241	0.141287255826109	0.0474725526019439	0.103243402538994	0.158970285143203	0.0224386370716896	0.0607630386683777	0.0333939627444654	-0.0151573231315006	-0.0547738267920593	0.0373023248407775	-0.0902323824536153	0.140689977186205	-0.16099780452258	0.0472447156109957	-0.146185547643748	-0.0242916153797994	-0.226112544868076	0.0286931290141874	-0.263881967407292	0.136073426679605	484.55477846507
28270LL	Mc	-0.320166916239717	-0.155820238101891	-0.24758613981255	-0.00614426882325123	-0.164783548453111	-0.172082980171407	-0.0626979980359221	-0.00302892208905679	0.0147453626323644	-0.175107597267642	0.125507422690376	0.0080285160170549	0.1835123013495	-0.161526036649047	0.270398871347146	0.00451671918912411	0.362771993532223	-0.104809857060346	0.253953926024771	0.130656499006059	0.236414990235626	0.0214477709203956	0.138618969309665	0.0417148911947897	0.0884436213246402	0.153933193511962	0.0347725798806794	0.065388937119643	0.0436511589498349	-0.00726773523247202	-0.0474026720198689	0.0269511578438643	-0.0959148598535037	0.143135051943812	-0.156725043422026	0.0463954748937331	-0.135097717290886	-0.0157454914597026	-0.234477073714602	0.0275375540784403	-0.287939228434645	0.131827361135935	520.547422477164
28922LL	Mc	-0.302985377046438	-0.182355718856464	-0.252411388637034	0.00506878139680961	-0.157232825112423	-0.164041324216618	-0.0615666496908129	0.0129994493562902	0.0139080156693284	-0.183376133696796	0.120407122713297	0.016298387111952	0.193586987186025	-0.177857106847123	0.275921236879892	-0.00783512944917622	0.381083651305683	-0.10932790694443	0.219403378952538	0.137186329014227	0.219389563628634	0.0113524586380146	0.153837208855429	0.0304239617999956	0.0821948186107869	0.141470508253171	0.0273269110757168	0.0685440801000041	0.0509522232445543	0.0037950501232049	-0.0463965672756718	0.0447326837290672	-0.1019624433399	0.135881709392853	-0.156792756821494	0.0607125194784196	-0.150992234458724	-0.011078377791503	-0.234884165969655	0.0301166563047286	-0.27278670976973	0.137289123103371	445.875062577592
28923LL	Mc	-0.325814353258678	-0.15508916454061	-0.255872395027538	0.00851967428853369	-0.159744935896215	-0.175079253642577	-0.0720082552704481	0.0151799259348006	0.0176356243144982	-0.167799820886295	0.122462122322267	0.0186825733291182	0.193077474533417	-0.158131195922302	0.265959066597681	-0.0100690947236046	0.366296038706529	-0.102467611157545	0.271283224039246	0.139909626647854	0.228623369103529	0.0108758756173996	0.14302021007162	0.0516540365797076	0.088865462734772	0.148388496696995	0.030576280795431	0.0622557804222793	0.0409561880218416	-0.012880720523277	-0.0542140693548056	0.0418725461404173	-0.0940596628448475	0.128552346199189	-0.156464804089596	0.0449838574612926	-0.152770071780745	-0.0316899713088205	-0.225747783923674	0.0275199477076698	-0.272058729794288	0.114812145679776	461.349366635783
28933LL	Mc	-0.293030594123374	-0.183220865263845	-0.253333810524509	0.0096197327483202	-0.153237138333786	-0.172099447972911	-0.0888619362384775	0.00979633705295005	0.0282049571794215	-0.173563072003486	0.123821647776287	0.0121643691267222	0.201885462839923	-0.163282597277106	0.27414442754748	0.00443921618417955	0.359132011685457	-0.110226541391584	0.239507007862739	0.128648359670282	0.232976485815376	0.00501423518525306	0.146862835836291	0.037406191130836	0.0889676058182995	0.141200146487265	0.0272969765513931	0.061010568328083	0.0426355452405347	-0.0108471165204212	-0.0584792339049603	0.0329487229831742	-0.087879459184412	0.147689300799991	-0.168504491471155	0.059398651312898	-0.148025665993238	-0.0194623115681814	-0.240261482553117	0.0416501926533098	-0.273821151826179	0.141715928334268	414.544845066765
29336L	Mc	-0.307223748466262	-0.178139600731677	-0.241541235486301	0.00671911033954184	-0.173384991709761	-0.184161058814803	-0.0808092789670849	0.0107204714017476	0.0131729834304081	-0.181914258642858	0.119847010850061	0.0122221478802285	0.186689469867839	-0.167119270474781	0.266251590294815	-0.00172038896424666	0.388518023899818	-0.0931416385750971	0.251980596219934	0.125144308533028	0.229540007474853	0.012843369667645	0.130601684305259	0.0414631940793861	0.0963705091065853	0.138063372941648	0.0272424883337578	0.0881955857927736	0.0332516140563739	-0.00683331567425078	-0.0564765358101994	0.0228298148428588	-0.0973597682581238	0.137328347523442	-0.155735168899552	0.0746821324326551	-0.145904923332739	-0.0129142683605344	-0.220550595433799	0.0277788989628961	-0.264479731475879	0.127953045840392	431.741876147134
35863L	Mc	-0.303267763267	-0.184227688459974	-0.249947584732143	0.0101867965022779	-0.180485093409163	-0.178743170826509	-0.0812901902881019	-0.00709705455615297	0.0103792038757794	-0.182652928878181	0.123947174608815	0.0144165376558973	0.192649220325701	-0.168090241808384	0.26151142297495	0.00432107167884484	0.368747768144494	-0.100174199033842	0.261102109685245	0.138454650000378	0.216550965716697	0.0186030351258147	0.137101271728828	0.0505579457340286	0.0895973190363858	0.161919100391342	0.0308746052554831	0.0707454896791952	0.0258266526270177	-0.0163726603643362	-0.0422240216193088	0.0104285704723953	-0.0834011334491023	0.141958514609877	-0.144750813341932	0.0548014628969857	-0.144888593731143	-0.018778670370086	-0.217529562996392	0.0291070065747717	-0.27050295714511	0.150636432975655	466.049251433692
35884LL	Mc	-0.314499170163192	-0.167826232653666	-0.253241910687935	0.00761702339372901	-0.154089159929531	-0.181837946879598	-0.0648112338488465	-0.00151172717169047	0.0304214135678556	-0.181466024334099	0.107000928460279	0.0136057066136284	0.19764085100696	-0.165991632720737	0.26431310373866	-0.0116890504534695	0.374046476670901	-0.118897633154394	0.238306456601688	0.137776492845492	0.226772186663505	0.0117776067549171	0.132110060788301	0.0417694461988234	0.0831178516436236	0.160625145624646	0.0241558559319845	0.0795832590394942	0.0405584976482729	-0.0115138580717282	-0.0555534229170125	0.0301019698622937	-0.095371285338203	0.14828958835429	-0.149090323426304	0.0760689453630493	-0.13973064562417	-0.0168036582412184	-0.21216505462575	0.00239009464615328	-0.279891476161085	0.147932484984082	435.712334109603
36137LL	Mc	-0.325343415609184	-0.164650658709395	-0.254004753074476	0.0107294470737678	-0.151392061371802	-0.164414202714797	-0.0731074855811854	0.00805179033638474	0.0296857399404955	-0.164719331780866	0.115089330461957	0.0071827521659878	0.197938822458661	-0.147311801865216	0.302670477572904	-0.000817954229963897	0.377339063931021	-0.109331455535027	0.250125087015735	0.11546674179051	0.212952447260515	0.00881315277774418	0.129234661608239	0.0346561189102469	0.0878889279515261	0.142834730957176	0.032237611903372	0.0734114667805701	0.028528727679888	-0.00253261942191923	-0.0498883438164588	0.0300283707259093	-0.105774446672351	0.134626096323811	-0.153313042740968	0.0479006303634704	-0.139156436468943	-0.0128277174582998	-0.227021629351382	0.0205126195841734	-0.284689283097553	0.132391823925733	421.8681807209
36320LL	Mc	-0.305121642309341	-0.175172637307716	-0.240901097029441	0.0089018497507663	-0.155138202638151	-0.199354876094443	-0.0699071829683949	0.000702206711011174	0.0203527348326326	-0.191189092500046	0.107671842101796	0.00882701201169165	0.202375712573192	-0.168743812545916	0.284861876759286	0.0025104207592484	0.374636372171806	-0.123356069430585	0.238868800120867	0.147947428053667	0.2044233693016	0.00034005311279147	0.121041231544426	0.0497416893892742	0.0723087518074318	0.168424699305971	0.0163452267700619	0.0707952070757728	0.0266976868880174	-0.0139751275078841	-0.0464959238694998	0.0310782494418526	-0.0826241661557269	0.159750095977735	-0.157101874840647	0.0625632732175351	-0.136424948420471	-0.0203849115177171	-0.219850197253684	0.0269882856893703	-0.256018369385762	0.153606056407619	486.066916811922
44510L	Mc	-0.321237000661192	-0.177397886901646	-0.248396526027136	0.00322957669751196	-0.163508329159421	-0.187843448846729	-0.0664872210243331	-0.000892653213507804	0.00604938243400036	-0.169887528790739	0.127371015724503	0.0112700256709645	0.183732130330936	-0.155867379864665	0.272938058179456	0.00674818826507644	0.363122464605859	-0.113532455057498	0.269527825069609	0.134025937666108	0.220203512064283	0.0243666725580725	0.143282450187044	0.0356999571743515	0.0793428435933747	0.158263790148001	0.0318057316770401	0.0668286837889666	0.0325512199165338	-0.00187023893983841	-0.0506165691356631	0.0275696055090943	-0.0942563064298178	0.140256638469904	-0.149933067415232	0.0547905130272057	-0.141096895171722	-0.0158350671731138	-0.230533114213335	0.0337324813798439	-0.263861604544788	0.126344588432636	495.422667070875
59095L	Mc	-0.339368476641126	-0.155864993164754	-0.249377088106911	-0.00170605556644121	-0.164583061013176	-0.183773843803447	-0.0637578578883106	-0.00211949023586329	0.0122485261922327	-0.171037519253001	0.124790434037971	0.0120966479508425	0.1885084131612	-0.153597278244941	0.266275029902048	0.00372806335435997	0.359744727898967	-0.0963542053888863	0.273676063512933	0.133157596066781	0.226694749171925	0.01540157813312	0.140864873630853	0.0545515399461997	0.0915784690829869	0.143543491267714	0.038635974820466	0.0726041384058356	0.0299761969007271	-0.00936040111826487	-0.043870326756223	0.0289353045564449	-0.0925681803945856	0.132245035620823	-0.144631142520972	0.0542938082268206	-0.149213634797746	-0.0223963400348247	-0.230951829298296	0.0220445248548706	-0.274671860894964	0.123608398426607	424.517429111041
65428L	Mc	-0.307765598619531	-0.188697410728686	-0.22937786614131	-0.00510508397113253	-0.16377609840481	-0.197554337218408	-0.073020127450248	-0.00355644022031437	0.00718106650821276	-0.178014005571829	0.108226312790018	0.00872131858598983	0.170560870544589	-0.156115519608619	0.269902602170759	-0.00219633577551492	0.353550300053157	-0.116006159263011	0.278423452332273	0.149258391868586	0.218956632870901	0.0166231897984757	0.145184493759746	0.0399554649138087	0.0863425260875451	0.169452143099281	0.0332569779942609	0.0773125099322825	0.0152338903227952	-0.00129676599123339	-0.035859332020907	0.0201290110475505	-0.0948072794997062	0.154650599432046	-0.140099584029299	0.0526585218083812	-0.14074657200328	-0.017939636917774	-0.217480575568788	0.0229518722321402	-0.283886091696377	0.154768672547976	397.940531570569
66806L	Mc	-0.311182460244418	-0.19209261713954	-0.24269381446994	-0.00308665293436269	-0.150641512502719	-0.190421072090917	-0.0798931360373974	0.00633124856177957	0.00782191502792617	-0.198992191411482	0.123463758888996	0.0200243393637277	0.190521508138708	-0.178519239951002	0.256834876386085	0.00272701630462703	0.363111308127943	-0.0998790758327863	0.249178106668425	0.122257262776979	0.230356219432303	0.0245352700186272	0.139994372790771	0.0513247747414503	0.0770581663960859	0.153193050841198	0.0320163586343286	0.07224224939833	0.0379138875970202	-0.00652762549692647	-0.044824077612579	0.0205939151665872	-0.0982286304266536	0.13813466439659	-0.14359580360253	0.0648046045356306	-0.153270028243256	-0.00697912861713355	-0.224163452249972	0.0410169862761845	-0.259777562699123	0.159312221092441	393.292572544979
69510L	Mc	-0.320954080428638	-0.173584650812763	-0.236787851168317	0.00314975611671518	-0.159034082365824	-0.19365059182445	-0.0725870129157857	-0.00262885562464304	0.014589496248165	-0.189840862216544	0.117567890487592	0.0155799846320072	0.188044557406707	-0.164630153660438	0.27233103261868	0.000205905587134078	0.368443707654924	-0.117941008286818	0.24969537689098	0.147492888912765	0.224628977607227	0.0140831220685613	0.141058030647136	0.0514552390840525	0.0783764359107267	0.153228626014953	0.0291601041058923	0.0624315473552107	0.0273648954128579	-0.00656980189402396	-0.0635099660571835	0.0521362938378573	-0.0832518521837756	0.135251000745418	-0.144449637542287	0.0562378924392107	-0.141534949057755	-0.00796635882833188	-0.218013108852237	0.0342298686940035	-0.271137964419091	0.131330157660121	420.789507383216
69522L	Mc	-0.314618080823813	-0.161739069394948	-0.238218247693231	-0.00294200216434222	-0.16669482142931	-0.187214707672263	-0.0747480357105153	0.00607352749921104	0.00431862382663121	-0.171923494546396	0.116657592340718	0.0098349332245264	0.201129850842738	-0.16757890051854	0.280264161847498	-0.00851650196106155	0.383812383376146	-0.107210513383043	0.24442446504338	0.149336287174428	0.229759793126554	0.0025957691293158	0.125931654663433	0.0519049633802745	0.0852390755867606	0.151738423588281	0.0230779593720562	0.065716010803753	0.0272423321669362	0.000387573735645164	-0.0469466226598227	0.0281986541239014	-0.101734173768887	0.132017841452986	-0.147657012464821	0.0477087602073479	-0.144639685957044	-0.00678648308146898	-0.225954043536323	0.0367029643786732	-0.260647168149083	0.131695964023718	367.413611485424
70129L	Mc	-0.334507727645091	-0.173970373067898	-0.244045809633844	0.0064558130788567	-0.17306764438934	-0.199047860636912	-0.0686421292357037	0.00942428990279101	0.0069859978893179	-0.198374595471103	0.116109439231091	0.0147887879851035	0.191678542332108	-0.183652430868838	0.249560713127815	0.0105686832754205	0.350511659298052	-0.115310716646657	0.241949184965882	0.143843344690221	0.237551017481885	0.047843975639773	0.155641334315576	0.0570030854030412	0.068910915167063	0.143276102546444	0.0387089186437032	0.058963741873232	0.0343244778382984	-0.0018907918688896	-0.0127002046296325	0.0260546752879901	-0.0925122114823296	0.140312006973022	-0.141401550546037	0.0675799068826784	-0.136422053921246	-0.00952890684778026	-0.216059228107568	0.0183272231681803	-0.272573640700008	0.137334038701323	429.214676001693
70130L	Mc	-0.316416478013296	-0.180370294375809	-0.242279844277701	-0.00321617385060681	-0.168612477051143	-0.201458540124605	-0.053834320945805	0.010656140115957	0.00697724130866077	-0.177299755523697	0.112795432141895	0.0104171727252272	0.187208698234421	-0.173663045320052	0.258313671806202	0.0101333229257045	0.349950164986651	-0.118057631726728	0.253867901664361	0.133994118341311	0.240714782877187	0.040985726522774	0.15445964476144	0.0572506493138837	0.0865142693356902	0.141224364365433	0.0267841504663141	0.0454660032523162	0.0342653097739908	-0.000671515579164552	-0.031690709954268	0.0436077835271536	-0.0991042712513427	0.144024086777558	-0.143423502500201	0.0570000871354697	-0.152393095926702	-0.00967817672418543	-0.232476124557448	0.0353891090848717	-0.271620442878901	0.134266569137187	429.849918437764
73074L	Mc	-0.306903243276975	-0.166112567291702	-0.244049415550262	0.0138829168139499	-0.164900360333056	-0.179540769068871	-0.0700550160585541	-0.00219213384151537	0.00959264074850966	-0.181998414121382	0.113067190452622	-0.00128023929476093	0.192639127565977	-0.163016058779494	0.305247972384607	0.0165525198470291	0.365866991326479	-0.120389539523243	0.270010765401242	0.150009266810465	0.198763924409095	0.0187179179799165	0.125744084822094	0.0410456356596711	0.0741250679919799	0.161050473750593	0.0285256376144699	0.0579678896228555	0.0254400976003991	-0.00578309429107517	-0.0389802386492675	0.0199174728160567	-0.108342895759893	0.137641833736125	-0.147570312379738	0.037634485062556	-0.141559276561917	-0.0091365926673851	-0.214348250576342	0.0290482297589714	-0.272314491171469	0.145980767021239	446.723415016282
74697L	Mc	-0.302306457507724	-0.183707587681675	-0.252662343207025	0.0107975890259419	-0.159183951371524	-0.186597156612606	-0.0740785059611346	0.00979562561318855	0.0253686930352529	-0.18482550379724	0.117621990664702	0.0228504165924104	0.197269936602598	-0.163488234370856	0.264242725935394	-0.0110908095732063	0.354865361950182	-0.108060069500036	0.251399636642662	0.140715355565497	0.243882094912684	0.0013324627982217	0.126371803120843	0.0574230925548372	0.0877739908457081	0.158090720351356	0.011144780494394	0.0739154790442606	0.0356239286251768	-0.0135935537684267	-0.0434524771491449	0.0174686823895307	-0.0919519879768838	0.1505587407564	-0.155686221474437	0.0447737074016475	-0.149858461501185	-0.0259506700846438	-0.234941470993839	0.0400814702577072	-0.251443065686704	0.149510243037694	480.134108249728
84924L	Mc	-0.311093128267285	-0.182709970680293	-0.240485794298724	-0.00168961215868477	-0.156399698785378	-0.18183781301225	-0.0771408468311065	0.00871548571485481	0.0122600405819248	-0.187060055184608	0.106614564309626	0.0201527672040881	0.200083649683531	-0.166315297306704	0.25373484951485	-0.00888842080808681	0.369655458099638	-0.0987186897410236	0.267847903096279	0.116985489813576	0.236300506819112	0.0197961256486182	0.135090266147723	0.0420768221397532	0.0929725766299854	0.156007653077143	0.0245437485277308	0.0683997994353309	0.0282989551241586	-0.0064965852245837	-0.0584036180007911	0.0437758300883849	-0.088838200603085	0.151474508239613	-0.154777866944377	0.0594474985878221	-0.148876650198162	-0.0130605180245564	-0.223795092757985	0.0287271309595224	-0.267591621847666	0.13121785123209	440.771509752529
89453L	Mc	-0.311780219655313	-0.16607274099365	-0.253759128182183	-0.00179718130132371	-0.16256333744219	-0.190587606626845	-0.0628927953814729	-0.00120498002821897	0.0204683958669542	-0.18148346344184	0.119280898382779	-0.00610331915266332	0.1741081280372	-0.156727129612322	0.284159401832778	-0.0244119750265924	0.34011135466578	-0.116680093294654	0.246003753104353	0.146276893589209	0.227392639520801	0.0302691219187063	0.150096901162602	0.0574547495888357	0.0864169171163042	0.158171741515916	0.0398333064078047	0.111424059331864	0.0468563389665343	-0.00415323185640466	-0.032037381126836	0.0159273289556017	-0.0998368649961549	0.134793294175614	-0.157203143782299	0.0567901139953177	-0.142639910055625	-0.0185550735558426	-0.232800985092009	0.021304614788684	-0.279214269349807	0.135364877030606	433.077580204968
89904L	Mc	-0.303834867308122	-0.172607633654154	-0.236133110176501	0.00176175792420372	-0.152993559828474	-0.191226022569003	-0.0807883365153295	0.00483254149775648	0.0136472198320705	-0.195660012804245	0.110091854510145	0.0153129990579535	0.189981991212368	-0.165169934542424	0.276291813004238	-0.00833642864200384	0.381886176356988	-0.118353821605313	0.240315591173333	0.133391685512492	0.217324584132933	0.00775389973387574	0.133220711819227	0.0429448853982152	0.0864117269432982	0.162391023408128	0.0331751359128823	0.0894635173405086	0.0301078610569541	0.00396611662230903	-0.0576563036444703	0.0324579848224417	-0.100042913192101	0.150166493230966	-0.147192548288358	0.0564983196064705	-0.147723413734372	-0.00961487750246335	-0.225115315569064	0.021934187694338	-0.260974297697646	0.138093319469946	471.785160952777
90271LL	Mc	-0.304861061511823	-0.152579800413238	-0.246303493578783	-0.00503753877640157	-0.152972457810457	-0.180693073117713	-0.0797691876010174	0.00315624617355521	0.00943132590241941	-0.178518349954112	0.117255968873133	0.0191140723857147	0.19014799819705	-0.1704524320349	0.2793649511632	-0.00304622625573937	0.373483694736839	-0.109689527156065	0.24649138767597	0.137351919648196	0.228689234972225	0.00363961075568118	0.143883044378622	0.0411540964341223	0.0965819088171709	0.16343008440581	0.0185916812877889	0.0851725081909842	0.0255660588037189	-0.0142913585570261	-0.049017140691952	0.0312164361555992	-0.0963254868445511	0.151467768183345	-0.160237235426061	0.0649443214744945	-0.151151327064968	-0.0264318203534215	-0.22170517896247	0.0170194013946005	-0.267144685316054	0.123073661416513	493.759532759091
96275L	Mc	-0.30609370074995	-0.172990009308398	-0.266929918839759	0.0114820109727192	-0.160848800829417	-0.184869586668929	-0.0782638217269872	0.00825480057040679	0.00246160428463794	-0.17531758123652	0.12058663224202	0.0159117304965058	0.183859493783235	-0.160778272074805	0.292496404841671	-0.00150632693842762	0.371748716813581	-0.110008903880288	0.237579293783387	0.134035007469295	0.241092482598201	0.012212995505419	0.141256173144531	0.0518439332876791	0.074242999490975	0.140952150533341	0.0292816267378107	0.0614963842633561	0.0402748061648479	0.00190975653845836	-0.0490193200928565	0.0336758301397281	-0.105850030498701	0.133658335800605	-0.150146073058229	0.0495994500547971	-0.143093209195759	-0.0152509141208211	-0.216609292046191	0.0211615340559242	-0.258026066847049	0.144527674539951	430.014506953517
99652L	Mc	-0.306332988625909	-0.172870461011218	-0.249257918199461	0.00374854533924571	-0.178286393527753	-0.176995220903155	-0.0707170969490445	-0.000148731897777826	0.00905791059496845	-0.172797337669182	0.118555752746495	0.00905233629090427	0.187615551293044	-0.152626911460793	0.304931633600369	-0.00129350447805037	0.362606669557449	-0.0967016445865537	0.23259336827299	0.145559627939678	0.237010389335778	0.00399289317648394	0.147162257630752	0.035986643940463	0.0881046170907371	0.145656540000709	0.0187157757367286	0.0689195277743458	0.0344038162333967	-0.0161644083621428	-0.0444878639046421	0.0265426154743845	-0.0894882443136259	0.140014142857705	-0.162455987867087	0.0509017137095302	-0.146998688614382	-0.00775407631954391	-0.227795024375062	0.0299673578733215	-0.264937535715737	0.137010352311648	418.052058731354
101859L	Mc	-0.293298853913622	-0.175598713313868	-0.253194008534435	0.00679848450888058	-0.152322208477002	-0.182277449754165	-0.0806466588567694	0.0120119138564198	0.0112319449719237	-0.181735148261159	0.121675137452781	-0.000361783880482549	0.190348489856444	-0.162767537918201	0.305669524069227	-0.00404535231572321	0.357845546146489	-0.12805031178872	0.21446511751157	0.15784204772629	0.244173445309311	0.00625862136280389	0.125601354900859	0.0383072227439246	0.0826311863215456	0.157901748435283	0.0297545348060821	0.0616269771255472	0.0469249748132434	-0.0130173460452973	-0.0560638458350095	0.0351681857976308	-0.105649218439546	0.145589463051356	-0.145215745027598	0.0653976215655683	-0.141603687681185	-0.0117289893185985	-0.233538578749923	0.0525230085885439	-0.268788450644381	0.120157337833968	441.557416856463
102696L	Mc	-0.315933478849776	-0.162563252522503	-0.248264943682688	0.00511650910891171	-0.160445677267896	-0.186571951998269	-0.0634289387684633	0.00555351492048843	0.00668788805668517	-0.187449685906858	0.121090627526173	0.0104264581727788	0.196182322578509	-0.159947345080489	0.29828437310976	0.0236225268165021	0.36238775020029	-0.1185653273344	0.244744876284662	0.144375917733757	0.208666452759122	0.00138233024568191	0.134621587668289	0.0381757517057972	0.0813842554442028	0.154461916119489	0.0321138688752659	0.0683677028776032	0.0360331653435201	-0.0137378657999947	-0.0598990931213463	0.0481200324317932	-0.10008303180356	0.138688920377642	-0.148364751202529	0.0393227101020899	-0.137420046128609	-0.017783068271969	-0.225062922351632	0.0224619605697307	-0.263294284669978	0.146542245732221	450.833936272812
103904L	Mc	-0.304065550747131	-0.183530082785886	-0.241528488132043	0.000553804564388067	-0.161982053229362	-0.192580724696378	-0.0738543473469672	0.00319207681716014	0.0196415973683793	-0.189910830356091	0.117064399647493	0.0198392538511498	0.187289235245148	-0.170968943711762	0.273161103430659	-0.0124469983103079	0.361825116367903	-0.110107650185455	0.24957244394284	0.141177066127246	0.224207148914789	0.00840779920594234	0.135626922504256	0.0571303234912618	0.0911898341473346	0.152531452163848	0.0191473693000385	0.0825161049612385	0.0263156739040635	-0.0105895870864584	-0.0459771895911337	0.0358438097164419	-0.0974167344416268	0.149839279735861	-0.155488522986425	0.0705461977588785	-0.143677544500838	-0.0202184424591036	-0.218299038369657	0.0285459967296654	-0.262751375427725	0.140230094468354	429.943517885115
108784L	Mc	-0.303507466831313	-0.179284337821326	-0.253571280544182	0.00485878568986437	-0.152148962970504	-0.192427596768294	-0.0712847864565866	0.000680723081210891	0.0137539558042281	-0.178231092300137	0.119415104259283	0.0183772939773845	0.19479986026132	-0.157290659822132	0.270120859932279	-0.00635127113290724	0.37234065300662	-0.111535965626658	0.251043795570709	0.145041959606958	0.224080094918012	0.0101496065601785	0.1468164752777	0.036059862424226	0.0819404249838818	0.137306097359549	0.0196433620556271	0.0572105258526215	0.0308097109067298	-0.00562030961628412	-0.0538194719249037	0.039936593345929	-0.0990462252255526	0.148550005140292	-0.151378916757541	0.0629665492065435	-0.150527860287521	-0.00820792413734096	-0.228396653844507	0.038309757821524	-0.26108267213378	0.139501397158801	439.487905462277
108816L	Mc	-0.316428436471324	-0.170615390962677	-0.24841611745138	0.00370445801597379	-0.169183989942802	-0.176337445255546	-0.06695349267284	0.00346702746750067	0.005223992323205	-0.183085122926727	0.115141947241523	0.0190710379855145	0.198698497315756	-0.165639866776309	0.28457816091312	0.00116326767992406	0.348694857369564	-0.101160641415607	0.249870490559686	0.158985970693781	0.228473210666785	0.0169419225504936	0.141102465018299	0.0453014676871967	0.10886045507104	0.150893153244695	0.0275843066987561	0.04293484220123	0.0328141043999054	0.00184659053682066	-0.0455984297165205	0.0276044371669898	-0.0866924205555336	0.138069100724902	-0.163099159485369	0.0389779839688733	-0.158578821648304	-0.0201861590175258	-0.233762868833609	0.0303672921550345	-0.252328750799963	0.137696074275458	441.995582826452
121605L	Mc	-0.315183238592188	-0.178754015552902	-0.24558429674664	0.00432271769165284	-0.164660606370872	-0.188290311073678	-0.0663523321324741	0.0170901407861322	0.00972277007526649	-0.175600410951819	0.117942695993119	0.0178449120918096	0.184032818698947	-0.158050499624694	0.307137899802201	0.0138147350189651	0.355701614633921	-0.128393868781405	0.246607544360145	0.150993920502673	0.215012950242246	0.0146666892750489	0.144186230849357	0.0425597579510391	0.0793716433023422	0.145719339169845	0.0227288491102476	0.0550236156617817	0.0334313845574942	-0.00300724725831758	-0.0424026404518537	0.0344943356698731	-0.0902995232992256	0.14036708060896	-0.151786965078397	0.0495878144955277	-0.15540891038102	-0.0207927649524424	-0.221889283676562	0.0362556676830863	-0.262308604896051	0.130148391588864	412.93952053424
129075L	Mc	-0.31562329122433	-0.179191321062026	-0.240742644588189	0.0145084442337105	-0.156031780371834	-0.196534947781679	-0.0774853785185226	0.0105849730343174	0.0158670490934845	-0.197760409570497	0.100885962003179	0.0119317375693867	0.201255382341556	-0.165198841089042	0.286185334357692	0.00704816540572991	0.374293941756008	-0.109095800020968	0.234666505079922	0.138493456347161	0.224331468614829	0.0101463998604857	0.125481283476256	0.044175768136917	0.0795719766610021	0.153902054971315	0.0302887375276397	0.0519864484573015	0.0317323601244777	-0.0118232531415171	-0.0593419966064978	0.0402564776606791	-0.0980379201516723	0.139392072737555	-0.139798847649568	0.0599061796378735	-0.140303592511928	-0.00840780102731961	-0.22003654176787	0.037726441991379	-0.257158007645636	0.147953753649239	455.243942978979
132724L	Mc	-0.301549468709889	-0.174795340071745	-0.253685809977089	0.0112697554228882	-0.157747418087744	-0.191049591497169	-0.0828111036099653	0.00656895604147371	0.0148683015113589	-0.188604904140414	0.119749887517584	0.0137986393158764	0.195056264719467	-0.164534220073739	0.249292173711543	0.00103705169850902	0.365249916696562	-0.103920137572324	0.254276211862002	0.139224860976592	0.238045305821089	0.023459076706839	0.142797664913121	0.0460473243858926	0.0857349476270321	0.144139404930063	0.0349387711471917	0.051252544803612	0.0420124325102617	-0.00656955332892113	-0.053801344674585	0.0229756876787076	-0.0892035814054742	0.141494015182552	-0.151963137438597	0.052292406878195	-0.153781982553325	-0.0109124710194319	-0.230072317822018	0.0365643178341566	-0.267405713758524	0.150262175848392	430.26514527451
132727L	Mc	-0.313882677800586	-0.167252791444542	-0.239371626038848	0.0178253418116546	-0.166112718144248	-0.191006905081312	-0.0830627161326066	-0.0000810214255248572	0.0150330415481208	-0.186856597470351	0.109519414601915	0.00565863820037555	0.20766908451982	-0.164810333607001	0.298197078035922	0.0224478570566701	0.383185238045117	-0.103212744913447	0.236679721156546	0.130457088884784	0.210051841558481	0.00328821385070668	0.127630051119168	0.0431135315728185	0.0761476048950348	0.145482616385705	0.0232896192438542	0.0728882956673614	0.0327408883981523	-0.0119793912346039	-0.0601359749678314	0.0194306104819192	-0.0870718339954481	0.146128985289759	-0.158951393243076	0.0429938578654755	-0.139615435410461	-0.0125879421263142	-0.221331743748352	0.0389872367530672	-0.250607463640676	0.149085453482799	434.168718576634
148489L	Mc	-0.309989320663856	-0.175760634209667	-0.24096530953425	-0.000786358916048813	-0.158819978946696	-0.190574285881159	-0.0640290257102638	0.0204685692228341	0.0141365410743701	-0.181076085096419	0.106245191618737	-0.00481390718033188	0.193506927940129	-0.161966116685397	0.261406280886981	-0.00786701753335059	0.370710620028124	-0.103662133936448	0.260281405505567	0.137773469870238	0.232542394327211	0.0113526402527725	0.139952016813214	0.0548252327006489	0.0952798426228409	0.151839167190619	0.022347776196051	0.048396363075978	0.0323150051537666	-0.00659269188305513	-0.0472185016523041	0.0514614784545501	-0.0959754701057937	0.139013682118162	-0.154186337759818	0.0617812338708426	-0.157786127714204	0.00143731643693773	-0.224287658937736	0.0325100498860966	-0.275466271142067	0.122240028242193	433.700576983926
149766L	Mc	-0.308253396871418	-0.172159890207085	-0.251326055086511	0.0056776968038958	-0.177652533883058	-0.179859116431249	-0.0712229598822487	0.0023172653917241	0.0176904527591763	-0.177432657690086	0.111487019133935	0.00957263956868564	0.194519992732015	-0.15705645327299	0.311100026023287	0.0117947826408717	0.366374700525228	-0.102137215855153	0.24109458963417	0.130664558511495	0.220542992190081	0.000654979005750435	0.140504809523649	0.0362454068821353	0.08312532472992	0.150250473873646	0.0215638344769547	0.0648876330195162	0.0336464482534327	-0.0042920280066511	-0.0525340979557287	0.0379955334237499	-0.0977956178465864	0.134342717314917	-0.14848206031798	0.0528030862191953	-0.138452870959004	-0.0141393448597196	-0.241198626217381	0.0417207110760788	-0.25473197096193	0.128149222591277	467.07009772675
154399L	Mc	-0.302437106675095	-0.185056339490155	-0.247558280989333	-0.00855059967431615	-0.162614923063575	-0.191754263985161	-0.0697101332532922	0.0024154573294892	0.00630422538643064	-0.189522124269571	0.13044568747482	0.0163595985999074	0.189943964467631	-0.165147572152625	0.254604704947436	-0.00502650718817097	0.340231004723507	-0.117406734588746	0.264839410137948	0.145307260085913	0.230061388168553	0.0270338125132614	0.147844583355233	0.0565395461300718	0.0903250727717835	0.14741645598264	0.0322173131499037	0.0714896406572235	0.0350135459558288	-0.00641202033670751	-0.0333289288267571	0.0325070639257788	-0.1040237864361	0.146831638734488	-0.15141804939803	0.0471284338463854	-0.140698470371417	-0.0145886136216413	-0.243685531175934	0.0575454189668702	-0.266355690349536	0.132890448535069	400.322608000336
182146LL	Mc	-0.314469954167666	-0.16933428202976	-0.250264713086166	-0.00659028359963175	-0.169572677421633	-0.197153085618157	-0.0671502529313809	0.000667795820754064	0.00936977538458781	-0.198568385803962	0.122399222753207	0.0101933085046703	0.192001900763374	-0.161152473840292	0.258389320106322	0.00160457658911333	0.363547207648102	-0.10449565657415	0.241157104893833	0.132828000992155	0.221375229128469	0.0225520250104506	0.138950092970587	0.0535645917586251	0.0899619043118232	0.149789011810355	0.0396190350743998	0.0627475611042014	0.0514763119193038	-0.00389226108002738	-0.0460487386846926	0.0290362709650549	-0.0954086843972904	0.148937890691583	-0.14356644315331	0.0597784932474851	-0.138136759419267	-0.00911117059926476	-0.23156370471407	0.0368115097456268	-0.272065176978532	0.141786562905172	464.527512127979
200047LL	Mc	-0.300103414467096	-0.173539316024654	-0.255363621441542	-0.00346899390355294	-0.171611761180316	-0.177141008270238	-0.0704031118298076	0.00414565863032763	-0.00183071288673273	-0.176127109228331	0.12322698511795	0.0183450610229247	0.187313371540768	-0.140207634842558	0.286620893504661	-0.00460985726471823	0.35044457435655	-0.11742183868636	0.250929157803015	0.140992052909977	0.24298446921851	0.00818782796656072	0.138279070792011	0.0510884279086766	0.0897223172819223	0.161794800257564	0.024978125703641	0.0699991811343417	0.0385555064063501	-0.0169564486406143	-0.0422202665614594	0.0217494879360907	-0.0843345866204688	0.147704814592381	-0.159894204950108	0.0471530434665615	-0.139882506080792	-0.0267175778169504	-0.235994798539524	0.0336400660663949	-0.271415487167528	0.131389362786175	460.220030192598
200053L	Mc	-0.308912399602366	-0.161914397531879	-0.25356214650482	-0.00778395973865603	-0.157741467154482	-0.177074586053553	-0.0685753131736945	0.0132196786866967	0.00655771450306023	-0.177797354725609	0.124029958396664	0.0245582616398179	0.18710602447002	-0.172198992039245	0.312666249116419	0.0162116874836815	0.35950650379157	-0.135631028329517	0.230593893478184	0.144519854638037	0.221943059893185	0.00913898697141573	0.15078058427211	0.0322406955555084	0.0618538537157488	0.163879383815855	0.0206441708566907	0.0670556430055751	0.0345776922768961	-0.0100741745808615	-0.0460142681338017	0.0373856423355228	-0.0969488352416379	0.137619113901862	-0.146807925774985	0.058857420307861	-0.137859865340338	-0.0125015374429874	-0.225514120651864	0.0234544817658782	-0.268323363192554	0.126835180334595	473.749682748983
200876L	Mc	-0.313294314184415	-0.180716371836128	-0.251758866916581	-0.000446521340693978	-0.160562625383688	-0.175694592738402	-0.0774303906064856	0.00436842445664186	0.0092930562202536	-0.169117817004753	0.119046760283447	0.00256432020701828	0.186752278557801	-0.151068728843462	0.262454723982832	-0.00833128537969443	0.360336956043075	-0.11392419463678	0.258503680773708	0.131540993403279	0.229953972263709	0.0167849709700969	0.148070374421084	0.0396803562870927	0.0957075287743059	0.166553653117359	0.0352716332437836	0.0705442602426532	0.047637081332011	0.00476450747865104	-0.0513373840621918	0.0261381314651515	-0.102729698255268	0.142328433551269	-0.141610208097855	0.0460954045837791	-0.141082836901829	-0.00781186565183102	-0.229945683347194	0.0209417726221063	-0.283276038140506	0.134806149046643	466.150292543183
206897L	Mc	-0.314668110284926	-0.171480636251619	-0.250170951294924	0.00549147110519778	-0.1544543383752	-0.185199568484628	-0.0743507838483323	0.0129614870273706	0.0108761402138071	-0.171168815966182	0.126538969807501	0.0176107128767868	0.192256371725323	-0.170641729941088	0.269317367643086	0.00488655569365614	0.369226492015299	-0.118327187177325	0.229394030190588	0.153068398161952	0.213351796300121	0.0200071846668381	0.152623959913311	0.0322857679014168	0.0952633648263103	0.151646129820234	0.0292187833411838	0.051615946125935	0.0490457382375744	-0.00636210204143782	-0.0460083819678508	0.0303030124570641	-0.0947095949174306	0.135510290063336	-0.143511797215802	0.0369449393870092	-0.14628169999142	-0.0179812917400315	-0.238499677287121	0.0437504082749082	-0.274457679031094	0.14507902804061	404.458956655737
