# Supplementary material for: Are geometric morphometric analyses replicable? Evaluating landmark measurement error and its impact on extant and fossil Microtus classification
Source: Ecol Evol. 2020 Mar 13;10(7):3260–75. doi: 10.1002/ece3.6063 (PMC7140992; doi:10.1002/ece3.6063)
Supplement: Supplementary file 1 [file ECE3-10-3260-s001.zip › LDA/Output/Nikon_NoTilt_NO_T1_Dep1.csv]

	species	coords.1.X	coords.1.Y	coords.2.X	coords.2.Y	coords.3.X	coords.3.Y	coords.4.X	coords.4.Y	coords.5.X	coords.5.Y	coords.6.X	coords.6.Y	coords.7.X	coords.7.Y	coords.8.X	coords.8.Y	coords.9.X	coords.9.Y	coords.10.X	coords.10.Y	coords.11.X	coords.11.Y	coords.12.X	coords.12.Y	coords.13.X	coords.13.Y	coords.14.X	coords.14.Y	coords.15.X	coords.15.Y	coords.16.X	coords.16.Y	coords.17.X	coords.17.Y	coords.18.X	coords.18.Y	coords.19.X	coords.19.Y	coords.20.X	coords.20.Y	coords.21.X	coords.21.Y	Csize
P23-04397	Deposit 1	-0.299492181571847	-0.162174352052842	-0.243760890748808	0.00679126844422852	-0.155664369187548	-0.174424127039914	-0.0768578696191819	-0.00133771534494683	0.0204919471026499	-0.178152585382914	0.122580278854677	0.00973546634373969	0.19865183352347	-0.160486533637436	0.314163656579969	0.0132793039224471	0.368400681588634	-0.105868875903006	0.239787525646193	0.114558109998899	0.231275407943344	0.00436694388217391	0.131020416255496	0.0448049751972373	0.0645591782619203	0.161123674206253	0.0117768624439806	0.0580754350008075	0.0330412188490639	-0.0220422789423631	-0.0579444619626847	0.022797946191562	-0.113526462520668	0.14652948197224	-0.158412838355209	0.0555419574675506	-0.146358849200298	-0.0258949657042028	-0.227848083454939	0.0340498258644665	-0.255883000428214	0.15872704551602	654.311488367371
P23-05105	Deposit 1	-0.305460768769964	-0.16769684632794	-0.244623610752535	0.00119864952231126	-0.159967270725785	-0.179079967187271	-0.0739259463703682	0.00885457174420792	0.0159607244054579	-0.179318756616516	0.116559580021787	0.0109001455562203	0.199433322277223	-0.166187000170927	0.284872281174564	-0.00108860698707479	0.380780704377927	-0.105928056730844	0.25272629570604	0.134290819337684	0.222227101723283	0.0156379880052111	0.129592835043837	0.0473189421511507	0.0943028112726095	0.143474687322328	0.0248130632600068	0.0589070591991539	0.0228745804252471	-0.00634080433659931	-0.0658345560090232	0.0466737099400058	-0.099053962529193	0.133160140484457	-0.160208087846158	0.0440856046924759	-0.15277313892001	-0.0125998674506228	-0.231446607903632	0.0343661293956305	-0.250849349861314	0.139371458456959	615.238010467339
P23-06214	Deposit 1	-0.306969760237703	-0.180892212153053	-0.252778123048328	0.00470644677543131	-0.152487868169735	-0.187631745923566	-0.0757325424308337	-0.00296473020252227	0.0224605887277199	-0.184984559160014	0.114672771755455	0.00368837664589911	0.202001634680878	-0.164850530464712	0.265953549653644	-0.0100901499800512	0.370071063442139	-0.1139180760565	0.236572167974976	0.136179283179469	0.226819044678932	0.0179848221127957	0.135482411736786	0.0529242326170776	0.0920868972018346	0.15366260840818	0.024030919513218	0.0680951873485241	0.0301028793179016	-0.00620980320702944	-0.0652933726434978	0.045903722735545	-0.0928776573731584	0.140270562384004	-0.136611289533812	0.0520906530723639	-0.143008362049674	-0.0122573635120608	-0.229456892455391	0.0315237546743025	-0.265038060741355	0.156769520705919	578.073565923099
P23-09006	Deposit 1	-0.304256949808577	-0.170858672317912	-0.236156412627015	-0.00832071606757723	-0.152420423068267	-0.176548264834813	-0.0794013229868902	-0.00339858167152546	0.0185703950788922	-0.181617984384259	0.119107232739604	0.00284687385215187	0.206307192055093	-0.165252558744777	0.281831827993061	-0.0164312172745509	0.373971039175059	-0.119879527212233	0.241860981711145	0.146128252634727	0.218160733664576	0.0129193581200923	0.133473740513373	0.0451245774548484	0.0759870878213136	0.154867406258879	0.0264166670618195	0.0678955652026607	0.0321007104863343	-0.00165122267993085	-0.05986932099273	0.0407772193335732	-0.103377186254265	0.149218666622973	-0.157948554532738	0.0551256706324572	-0.145367364286402	-0.0124563141712913	-0.228913121577918	0.0389516238534623	-0.260076952165466	0.142559845393045	574.689647093273
P23-09372	Deposit 1	-0.290091207595021	-0.189226100126044	-0.251836017678806	0.0138150278244433	-0.154402034703838	-0.200480188275932	-0.0771732622938777	0.00453151233969685	0.00280133273864554	-0.189230716974032	0.119205106078518	0.0161373842427286	0.195413084279384	-0.161779310557772	0.278451384625239	-0.000130635195167629	0.369482206731415	-0.105725184678715	0.259675076928112	0.1396696296822	0.21523532141883	0.00775590103106821	0.126911047282332	0.0564217706402457	0.0950881640223432	0.147062532262163	0.0160010807288852	0.0660982355952606	0.0233573573549105	-0.013061553763268	-0.0575878156090772	0.0415019219855666	-0.0845839689788531	0.132788491597209	-0.151797566330957	0.0485166348181926	-0.149592806440381	-0.016624972365811	-0.232041753003138	0.0491822735796977	-0.252514729554667	0.15277734633827	617.75808179177
P23-09913	Deposit 1	-0.305463947146637	-0.162155426885096	-0.23759093141837	0.00742702573855598	-0.155445025481956	-0.174160271838326	-0.0746093057297192	-0.0157408670796817	0.0101153432694187	-0.185030078650326	0.128992529860985	-0.00145732603344442	0.194169583949991	-0.163441071401273	0.309530972723133	-0.00441473504432013	0.377496705144902	-0.107216769169664	0.212139562996686	0.125754089649461	0.255797115815272	0.0195191487635947	0.13267973339659	0.04558626161474	0.0545985977475868	0.14589911122576	0.0153593579442241	0.0616237670362439	0.0379235559671314	-0.0130843276636276	-0.0686831955358173	0.0487323567099487	-0.104366097847237	0.136463997523369	-0.143489957585527	0.0504678568853572	-0.139348469894563	-0.00822890371942409	-0.224825743291316	0.0481829676655641	-0.274980384884775	0.145273194672588	579.914197265834
P23-10586	Deposit 1	-0.310009495893214	-0.179255492915901	-0.240622614888093	-0.00770722329069034	-0.156343594599583	-0.192047706953807	-0.069164709413984	0.00049866302292719	0.0263770068137296	-0.187036547362348	0.13938188560216	0.0152141556236462	0.213947555802889	-0.165856078421989	0.243140415756214	0.0104250493077212	0.330583638848479	-0.136553685581009	0.246133010524467	0.11565826780978	0.225182958032353	0.0201175601363508	0.145865759928415	0.0604664149955557	0.09561244526095	0.167147494391943	0.0390710560362161	0.0845976078985221	0.0408213377312127	-0.0123354366111386	-0.0610676329730528	0.0521814242825579	-0.0967819770993831	0.150820304145749	-0.153316890289059	0.0537691364561745	-0.146763710185661	-0.0254162119463744	-0.230914854954521	0.0278680932197152	-0.281131590040535	0.147444211792617	620.666155183667
P23-13663	Deposit 1	-0.316026001693589	-0.161909831307375	-0.237250247283057	0.00280091399015277	-0.16721441840611	-0.18158208439745	-0.0646766925409909	0.00392418575261512	0.00167812204459255	-0.182361654102806	0.120842824453763	0.00714298648811582	0.211237561355241	-0.178701848957516	0.264165040054043	-0.0144815157901431	0.393555653286372	-0.099535505730836	0.242820005531385	0.14467125152201	0.215360617742758	0.0161723696102973	0.142428845430308	0.0464746406153067	0.0588208728213199	0.163753046396922	0.0272528375551889	0.0537819435562864	0.0321084782422014	-0.0110943181360377	-0.0484132872418464	0.0301962550628982	-0.113367905207411	0.140393052510754	-0.152821631458543	0.0580509475885896	-0.142360424806639	-0.0104169049482815	-0.215476921975985	0.0310212710815849	-0.252663327903001	0.141700799194909	540.31613321233
P23-18239	Deposit 1	-0.302383937556033	-0.180025139780118	-0.243546576106391	-0.00263517697731676	-0.150302519537072	-0.175766813184138	-0.0822093012456494	0.00234618204203927	0.0121653702357432	-0.185541795139124	0.126407529165836	0.0202593990210204	0.196358716016945	-0.163926978379836	0.278648495063829	-0.00146138648406569	0.357399902260314	-0.106926352487428	0.257299424396999	0.130716244657876	0.22207708549796	0.00905178838739235	0.138780662323682	0.0528110468388743	0.101653072042115	0.148468031590292	0.0239400330055728	0.0718415686633205	0.017577741770072	-0.0141251432227146	-0.0566323781906442	0.0321966925252165	-0.0946020102612176	0.138925712692077	-0.142792556762034	0.064572559605155	-0.151147295517163	-0.0196840474677098	-0.226208305402951	0.0377196273277486	-0.282483151199912	0.141183979771437	540.321421096034
P23-18804	Deposit 1	-0.318555468016671	-0.186436578583219	-0.244164357780226	0.0133368445700953	-0.151890289934727	-0.180389406014521	-0.0747947116219186	-0.00532936732141906	0.0327007920695524	-0.17899035532045	0.123531197109748	0.00898622178025609	0.206033249237222	-0.160251266054621	0.271507653333155	-0.00692847771002067	0.369531932208224	-0.115227093867677	0.252263555622462	0.130856619201213	0.219236252705991	0.0142367102107455	0.120112099961369	0.0550098708784793	0.0899928590743044	0.149803220828785	0.0166710052429179	0.0672278489317877	0.0372349694720534	-0.0101361093556222	-0.0641092068377818	0.0429753142943995	-0.0973720695206778	0.1270152911938	-0.151539779903882	0.0540028163018364	-0.147756437146718	-0.000913779545580144	-0.230681700099567	0.0333743227035069	-0.257951545174827	0.147777352878226	564.344794978254
P23-21551	Deposit 1	-0.301320357347857	-0.200417837057022	-0.238025172028561	0.00198892744824185	-0.156327541756903	-0.178332015768535	-0.0695626472638276	-0.00639364664488587	0.0120033926361243	-0.184928692600651	0.103536309157937	-0.00375945059474156	0.188983604245371	-0.160634794340376	0.266058044750414	-0.00366511939857348	0.357544195038992	-0.117217493988822	0.26453064161131	0.151548204859291	0.220502902028276	0.00936445534300468	0.132904154825893	0.0641886818418613	0.098936584676079	0.170851691375264	0.0254945378326368	0.0677697932507368	0.0238837981383544	-0.0144557179019189	-0.0450336143114179	0.027381752661887	-0.0923363816061138	0.147401776637212	-0.143916228682749	0.0635879902693754	-0.163505125323561	-0.0162595847173583	-0.219652519293561	0.0211086558496448	-0.264698577326836	0.160872423476365	562.744380776244
P23-22460	Deposit 1	-0.307808692990508	-0.199331480402577	-0.243850561063881	0.000474753105027857	-0.161690475989831	-0.199052446713428	-0.0674932614815821	-0.00101625620792686	0.0172411399127143	-0.187739857364132	0.120743661485	0.0154808931645573	0.194538939027654	-0.174884643628165	0.246985503769646	0.000588512258837667	0.357437081951766	-0.124579702528454	0.248249302955172	0.145141617390272	0.21579478337461	0.0213804816557095	0.138037169429221	0.0543746648805828	0.0865780112999767	0.172689602606681	0.0311839722340732	0.0638140406967778	0.032878396722815	-0.00757153353114111	-0.0484698054259907	0.0347776236718744	-0.0935129932667221	0.151800214387552	-0.14610902011315	0.0509734841752472	-0.143059119731349	-0.015583963214257	-0.229507435434872	0.0344732974096869	-0.248166596664762	0.163790698187276	631.836627467515
P23-22501	Deposit 1	-0.320151464145312	-0.16391581009014	-0.238688784175289	-0.0137543015956282	-0.168820010123651	-0.171624492233036	-0.0646962373934921	0.000831622401824609	0.00950573592357518	-0.180236581731923	0.122216074609157	0.00507230871418781	0.210354008090095	-0.162959820552063	0.26824208591363	-0.00460755022943973	0.379070182865437	-0.0963864237302037	0.251287060333614	0.129732452019817	0.219079056940611	0.0135786292264622	0.1388550360482	0.0469648698706692	0.0743603704503538	0.150992280924523	0.0264735549345978	0.0738944091301913	0.0382440289578158	-0.0120296705016419	-0.0516420319189653	0.0426021453478762	-0.0939023740741116	0.125797745116786	-0.149083151463335	0.0520558086488872	-0.153927137363503	-0.0200298241345021	-0.234841606612051	0.0349035243343191	-0.261934397797377	0.149118679063033	557.149804596488
P23-23118	Deposit 1	-0.305490239540942	-0.167637876313114	-0.239956151366175	-0.00709085311156908	-0.169748679074645	-0.178740288466162	-0.0670395588843507	0.000533310675659617	0.00556045309967906	-0.182162027447226	0.131418198082548	0.0100088206044135	0.184174015681529	-0.164477779380165	0.289053879374389	0.00689324202801504	0.356148666391306	-0.121561234900446	0.253705712904587	0.140862665575685	0.21773286305604	0.0162119812969035	0.131753981251022	0.0726269607215462	0.0890001330000623	0.153097776933624	0.0469107536193607	0.0681545871453884	0.0335328724886931	-0.0130985893085363	-0.0501588410140373	0.0338668814749654	-0.0947388840027091	0.139864471230585	-0.152669824559351	0.052176486013286	-0.158766107197974	-0.0189216211275881	-0.226501828058751	0.0292048245737576	-0.273921415250279	0.130188261780977	625.18233530783
P23-23435	Deposit 1	-0.318490914576879	-0.169320497672719	-0.243227010933409	-0.00690908364221106	-0.162309164489269	-0.17936773629895	-0.0706606088075594	-0.00374804479116138	0.0155164083819123	-0.177562988211959	0.127320866103107	0.00633948583640155	0.186913941114515	-0.157202670983324	0.259724777802687	-0.0087894138375308	0.374712422826966	-0.0994415174423188	0.258380141787569	0.136229523123077	0.216659558393968	0.014160981253779	0.152709810201155	0.0391799756591586	0.0962065957761448	0.157953140303732	0.0322528256167174	0.0827204408063146	0.0280844927595953	-0.00737248561568778	-0.0542039551666918	0.0336481942956543	-0.0962546914621366	0.143061188140638	-0.15353445618536	0.0458634953680249	-0.158341844106343	-0.00976878909908375	-0.228141378264616	0.0252209366682661	-0.263317816772072	0.135105866139899	581.15738381432
P23-26491	Deposit 1	-0.296322621836173	-0.177606501523268	-0.24361656965181	-0.00536575795441241	-0.182328219931205	-0.192104626450652	-0.064952507888814	-0.00289670489410358	0.0173316412374995	-0.185178250241639	0.125765976514309	0.00717952488568428	0.191553656970643	-0.161667809710071	0.276734899758577	-0.00394671522565223	0.350652891578884	-0.115784478764634	0.243609728493306	0.146796095642695	0.226250468518965	0.0168453047941498	0.135844216250167	0.0606824489063807	0.0909558981602196	0.156091036716076	0.0448519546594266	0.0761892951738291	0.0240353061031392	-0.0131824819151791	-0.0506525148045522	0.0348828133496267	-0.0890864652791541	0.144705006867071	-0.145926627656195	0.0678684408656579	-0.161384439791721	-0.0230256245112205	-0.229016762551387	0.0253622880433799	-0.264299908854128	0.144156695946282	566.602825535456
P23-28157	Deposit 1	-0.290337094431832	-0.18201184840887	-0.24943249246631	0.00228568478019312	-0.146813642602788	-0.187874318561494	-0.0732201247995664	-0.000801361529402132	0.0307799785158653	-0.180575169776818	0.128385008771792	0.0107051480882701	0.203022073290302	-0.166517686057285	0.268991127804965	-0.0107498805137281	0.347981406342152	-0.106738189519444	0.238819214225601	0.124690624214987	0.223507840190301	0.00679418127195454	0.14257302843197	0.0542888128586955	0.0982153942152059	0.146159010591026	0.0284612892167969	0.0593655209100177	0.0375978386588804	-0.0111328219593779	-0.0522552755369904	0.0464257582426914	-0.0916454574226674	0.145337697174471	-0.142541447464498	0.0608577408120686	-0.148732073218913	-0.0152700911715095	-0.255085478334371	0.0745004417282721	-0.298271113385897	0.130260746825282	581.200235964951
P23-28158	Deposit 1	-0.31356186586243	-0.172653926768422	-0.248943096110217	0.00318760895754255	-0.156196686971742	-0.173337916052714	-0.0738911340722933	0.00224510868836471	0.0188752582799408	-0.172508135146396	0.115324504148264	0.00286198221783895	0.208436343363002	-0.148928614563297	0.265346671551519	-0.0171329641570735	0.377183987693102	-0.100257063437515	0.249991818661819	0.135147097813778	0.230253435733613	0.00284731997375082	0.132090491005544	0.0573896142776154	0.0928281390956042	0.149962857838466	0.0311915825096786	0.0519108416195993	0.030256113555562	-0.00997598306289385	-0.057368212824158	0.0408800154592298	-0.0930055888098695	0.138694416812127	-0.154425853695547	0.0547633991553034	-0.157296639260736	-0.0176787813322254	-0.230879697255714	0.0276750177574616	-0.266209570734945	0.144908103949458	566.452284377237
P23-28159	Deposit 1	-0.299334496246496	-0.173983689181088	-0.237013965195597	-0.000846979528397876	-0.147733722128303	-0.187400451826954	-0.0632792467640077	0.0097072711210329	0.0281212906540627	-0.185621628534023	0.108987996038474	0.0131208392175263	0.198176505659328	-0.171635425971199	0.280306219547441	-0.00482610096493239	0.36522765814159	-0.127553563445149	0.247952490803366	0.136017793153035	0.217642493949203	0.00685693359386068	0.1284166775545	0.060088591951727	0.0870472212970945	0.159715130658491	0.0202523989702971	0.0539792985090289	0.0297945082005742	-0.00607243176375393	-0.0600725669975161	0.063107975787731	-0.0988693591246749	0.143325057620221	-0.151641867333258	0.0417033811144088	-0.14012104867412	-0.023580373675647	-0.23934185139164	0.0576535135895388	-0.274517336960318	0.136244858574544	564.179724826018
P23-28160	Deposit 1	-0.312780531458813	-0.182669592800717	-0.24555566927891	0.00516368280116106	-0.149869745175415	-0.178396550899115	-0.0585993358389549	0.0123913898524682	0.0194013002207142	-0.181898376741053	0.130767680104529	0.00967249591194319	0.19223286998452	-0.173179366661348	0.274011044860829	0.00312783221074822	0.369595963887409	-0.126036064394671	0.244505559464877	0.140904427915432	0.217015372467786	0.0190345517166809	0.129011139205885	0.0558954308034703	0.0730042100495278	0.150382612998078	0.0361881936523936	0.0603724635031563	0.0290479837832562	-0.014393971236632	-0.0561048908185248	0.052741408026175	-0.0956516569817632	0.137813649890437	-0.138803220453052	0.0555996919401464	-0.155675517172849	-0.027576880777002	-0.239129871892736	0.0476776642277694	-0.262610878610712	0.133373501712871	497.781937340897
P23-28225	Deposit 1	-0.308565833431442	-0.170196471905193	-0.235968334150992	-0.0073022347581878	-0.159459326755116	-0.181079653831771	-0.0659170447655163	-0.00355256410800588	0.0178173341615559	-0.184243101234032	0.127025684599182	0.00602285981660737	0.205093074121412	-0.158851340669372	0.26734290836722	-0.0068276173920563	0.377541180401514	-0.103656093515363	0.253830099743658	0.12224316166478	0.217227227992913	0.015088627855362	0.140345049017138	0.0452976460908714	0.08486018513622	0.150394688141111	0.0282057777653086	0.067621295711837	0.0156360009290167	-0.00353905840630648	-0.0580969465292191	0.0444440267406411	-0.0920317273203455	0.135858999764601	-0.161304884472308	0.0634252620696471	-0.149037389268985	-0.0107188518076256	-0.228192411999522	0.0424642421792089	-0.276350623541689	0.137106177593248	565.189390929313
P23-28268	Deposit 1	-0.297313306637963	-0.178212722566669	-0.23830448591439	-0.0113374613761632	-0.160543501620186	-0.199791358534102	-0.0712945862269064	-0.00108703001205945	0.0117297632520609	-0.203699387549049	0.125845278052991	0.0108943452710516	0.196480099642984	-0.181035790972303	0.25379950958138	-0.0124424317492221	0.365322847367905	-0.133443278640895	0.24518920185156	0.149101205518675	0.200593203955674	0.0301967294217897	0.140189245563917	0.0623143219826259	0.0853654878193614	0.168983313451953	0.0389392274387235	0.0749798403280965	0.0228919198077991	0.00220909894379587	-0.0498591523729703	0.052073991011074	-0.0940346068679432	0.158720096982125	-0.147578731665642	0.0505699457691826	-0.147691120231203	-0.0151377409896735	-0.220445759145237	0.0312125316827238	-0.259280533651914	0.144931782027043	564.897209360125
P23-28269	Deposit 1	-0.310642296080321	-0.201908145152542	-0.240343311790905	0.0148750776242994	-0.156404016289451	-0.207096461865507	-0.0706989917811247	0.000980065551869631	0.0144230916793703	-0.204089257405874	0.110951540437801	0.0156525626824464	0.178793900792944	-0.178833548963437	0.287725862359589	0.00947344773277362	0.354183956113295	-0.149259544552065	0.233253659942444	0.153779912058908	0.225107750789105	0.0257567831968749	0.127793136570984	0.0650965052155751	0.0693346170767013	0.166097892394205	0.0201960692370665	0.0777563702555719	0.0250780273966795	0.00283578177249247	-0.0517597120211023	0.0448778913720731	-0.0913596137606957	0.142883752387995	-0.133108160618187	0.0567046221210164	-0.14340561512757	-0.0131816060039954	-0.206720879079633	0.0182043886528523	-0.242399015846988	0.159393510924466	535.007432080109
P23-28270	Deposit 1	-0.31304618267064	-0.188661994961581	-0.242605355567441	0.00940602977055126	-0.160022395955892	-0.193088723024388	-0.0630770000474888	-0.00331941327732885	0.0158384310251473	-0.197095524254491	0.121253400534614	0.012123367220082	0.200065107301326	-0.176370228572791	0.251683091280335	-0.00322075259292417	0.360663360129954	-0.108612380299054	0.257737848205824	0.151538075548404	0.209168708309025	0.0136198834212453	0.129285801938842	0.0579448916172388	0.087062701574881	0.160940561397879	0.0322891618983174	0.0738646827967829	0.0251091893573154	-0.0176265594675307	-0.0461815149592329	0.0373821531839328	-0.091925011582646	0.142072143524925	-0.146911873480931	0.0672723485067417	-0.147144921807942	-0.0205801288681621	-0.221850479119899	0.0291237237452951	-0.257392066363469	0.153287844585171	570.11235317093
P23-28325	Deposit 1	-0.306959759806387	-0.181260651641012	-0.241300641888697	0.00335615469863371	-0.162546084532296	-0.184774146874008	-0.0800890850310859	-0.00851833733356937	0.0170715580651464	-0.194979306725848	0.121363642020667	0.0114040117843611	0.196743230556703	-0.171659723301266	0.275844975084555	-0.00384579352228356	0.36972567815777	-0.113080989394839	0.269187213347314	0.140513774459909	0.188645415875642	0.0247307204333353	0.131528685623736	0.0767889266819095	0.0946144574692562	0.154120823240991	0.0223722985787575	0.0635395458935054	0.0307088475301971	-0.013676666604084	-0.0582062804087552	0.0484725240855011	-0.0800194720469683	0.135836587284112	-0.150582137398948	0.0552991399146913	-0.158998036517726	-0.0202119514193482	-0.232835788117866	0.0469672967188225	-0.246268716561013	0.130978061620486	597.254432501641
P23-28326	Deposit 1	-0.291947671540476	-0.185537201401983	-0.246463782991979	0.00715144339997674	-0.146294961664087	-0.189432642952489	-0.0743617613751836	0.0109435693881242	0.0222957176715938	-0.187481779059276	0.113775038295876	0.0115600139085917	0.203024094842636	-0.172835619708088	0.289752316625365	-0.000530246074443783	0.368903069597831	-0.128335941763979	0.237011506701062	0.138518012107852	0.202671935722502	0.0064280932453387	0.127041000946512	0.054439056699719	0.0838641000279444	0.159979627724762	0.0238869338225288	0.0628238255899829	0.0361798329314268	-0.0114461875303024	-0.0592039679729601	0.0485414278800495	-0.098511802207558	0.13999198703564	-0.158921822247506	0.0623177022203263	-0.151870769915893	-0.0156024561733958	-0.22391554077342	0.0307383475800874	-0.256913466496217	0.157768967883506	564.490583666033
P23-28327	Deposit 1	-0.293642662059815	-0.168833965030025	-0.243678111870022	-0.00164629856901128	-0.171914612877649	-0.183174170798236	-0.0749803742540029	-0.00292009065098434	0.0275382727805267	-0.182758041056057	0.135811230551353	0.00724119522733149	0.205913701806069	-0.162931070809997	0.278599492905657	-0.00220178687271076	0.371253233864217	-0.110690555737808	0.244270327528247	0.127485123887839	0.220182772924285	0.0106503126126188	0.126032756555815	0.0542372190669362	0.0852473693196715	0.157952795252196	0.0205709568428754	0.0653804917762039	0.0353269609209202	-0.0124272885392321	-0.0555953015584956	0.0376519767879385	-0.0947480743079558	0.141371269607884	-0.169149453077355	0.0520172776500519	-0.164152054445622	-0.00798963392385499	-0.232405613540739	0.0437682077236494	-0.250480818007978	0.13781703239527	617.558171541836
P23-28328	Deposit 1	-0.319165076292814	-0.169226179219895	-0.253943080973086	-0.00130864560188031	-0.152188323068709	-0.17963323377963	-0.0667851851814318	0.000658359023607215	0.0159303742165581	-0.174851448713888	0.125654827082345	0.0104615822055501	0.187252619466268	-0.15855353343355	0.284632664834426	0.00908742193324787	0.368521822307679	-0.115255236352271	0.243853163448845	0.141314538197231	0.240351454025783	0.023851288757668	0.142700794610392	0.0472681679817191	0.0828964010555988	0.144483154652566	0.0232676140276921	0.0525462319080516	0.017035395705279	-0.0102056082205767	-0.0568885297030772	0.0295390070861394	-0.0921887322821516	0.128002224021804	-0.149011691251999	0.0550973767855016	-0.150905513915274	-0.0187590210450119	-0.241339717782575	0.0484894570802546	-0.249681280329749	0.136994096733362	530.087593839789
P23-28607	Deposit 1	-0.302043677841233	-0.185178395340156	-0.237051638175083	0.0131956164264121	-0.164667102826288	-0.188549420625166	-0.0686256745226595	0.00254705695326567	0.0142122702112122	-0.19321715668818	0.129246779613473	0.0133135382620193	0.19722781108518	-0.174232669329781	0.30005446377368	0.0243451333526834	0.365084842913004	-0.141576755773546	0.218169940565955	0.139027419787332	0.22493282052994	0.013103575859696	0.121098710097189	0.0651418746227319	0.0762925736480626	0.158366173148734	0.0184151587762378	0.0614163808023027	0.0333212063416131	-0.0135409298364738	-0.0606256748105944	0.055241453900176	-0.0907651380500399	0.143866995897035	-0.161007110375121	0.0426460729028014	-0.15397090005465	-0.0201303252071865	-0.222023087996889	0.0356951344567025	-0.237276572902989	0.148519226428599	556.733500407682
P23-28840	Deposit 1	-0.311748133877362	-0.17319930474043	-0.240479161611339	-0.00400689876748113	-0.177722554032208	-0.181457412739694	-0.0690364990903052	0.00915195476489782	0.0121803135334672	-0.184787151411052	0.117099461284073	0.0108764978861286	0.20916231145405	-0.157879162213255	0.260183101950127	-0.00213747860602629	0.376874061335155	-0.109762825321606	0.260579648346866	0.145439230433872	0.21354073759864	0.0145486351248715	0.139737724971276	0.0455347621394648	0.0843789845424807	0.154839467525765	0.038211954963294	0.0696612657414185	0.0216943039912608	-0.010314012665391	-0.0514423262744834	0.0400108039903763	-0.093267217633247	0.127278699224612	-0.151872115026903	0.0449065208018124	-0.160739863737663	-0.0153355377009612	-0.226782557837306	0.033649107525125	-0.250552174849873	0.142982839007553	571.089435077504
P23-28841	Deposit 1	-0.326790436157498	-0.160481742938731	-0.242164080738004	-0.000204843668778359	-0.1673501650158	-0.194892323661915	-0.0697355284334716	-0.00439206470344625	0.0166746268973051	-0.195560207259371	0.119249988020001	0.00169242796836843	0.215270328761224	-0.164297687727631	0.283280013817731	-0.00099717960484169	0.389683674296007	-0.0765863661415024	0.242720219192741	0.143937807177546	0.211203809855055	0.0113411661847505	0.130442670049237	0.0403237249624273	0.0555827265432918	0.131312657420753	0.0282270136562787	0.0472471090051133	0.025769140222545	-0.00972864673323456	-0.053512101325516	0.0326288636275254	-0.091898960620909	0.139143903357841	-0.147731226032367	0.0646659727718289	-0.154914854065803	-0.0123550409244658	-0.232957575554229	0.0600498959033354	-0.231049283367818	0.14715257498443	600.099356852878
