# Supplementary material for: Are geometric morphometric analyses replicable? Evaluating landmark measurement error and its impact on extant and fossil Microtus classification
Source: Ecol Evol. 2020 Mar 13;10(7):3260–75. doi: 10.1002/ece3.6063 (PMC7140992; doi:10.1002/ece3.6063)
Supplement: Supplementary file 1 [file ECE3-10-3260-s001.zip › LDA/Output/Nikon_NoTilt_NO_T2.csv]

	species	coords.1.X	coords.1.Y	coords.2.X	coords.2.Y	coords.3.X	coords.3.Y	coords.4.X	coords.4.Y	coords.5.X	coords.5.Y	coords.6.X	coords.6.Y	coords.7.X	coords.7.Y	coords.8.X	coords.8.Y	coords.9.X	coords.9.Y	coords.10.X	coords.10.Y	coords.11.X	coords.11.Y	coords.12.X	coords.12.Y	coords.13.X	coords.13.Y	coords.14.X	coords.14.Y	coords.15.X	coords.15.Y	coords.16.X	coords.16.Y	coords.17.X	coords.17.Y	coords.18.X	coords.18.Y	coords.19.X	coords.19.Y	coords.20.X	coords.20.Y	coords.21.X	coords.21.Y	Csize
13469LL	Ml	-0.295167165646379	-0.175907471392114	-0.239698439601311	0.00591541097972151	-0.151846108521821	-0.194447138730557	-0.0788459241318248	0.0333178114292242	0.0137178447441762	-0.179216703215203	0.115660689288649	0.0288407267553718	0.193781276934509	-0.171383139403274	0.249258023079946	0.00556133512041332	0.369310121182789	-0.131878040012831	0.274806401314285	0.13419780232641	0.220075179986491	0.0107441471386002	0.147476776165244	0.0504293708035046	0.0732591733606533	0.155794441939861	0.0260155053317031	0.0614686429167224	0.0470659471350441	-0.0165756138370086	-0.061601368296763	0.0526219121972511	-0.0971947382050403	0.138168027601105	-0.154171101648867	0.0415241069023188	-0.157181151355758	-0.0168459188241162	-0.229714436606571	0.0277204599255514	-0.26500650450916	0.139949829379045	412.213652415947
21099L	Ml	-0.3134080028688	-0.169254189372645	-0.251000321750643	-0.00479972978464551	-0.155497158549332	-0.186457306268375	-0.0749756818081792	-0.000183392068642114	0.0180689526587665	-0.18990280811604	0.113963290169437	0.0207778517764585	0.198937554174491	-0.166478001437172	0.27167432384487	0.0115721124866975	0.368720673240623	-0.127316422972763	0.233997171296197	0.12535904890173	0.223526068159336	0.0156496364072742	0.139998221405146	0.0454911958391582	0.0783209592256851	0.158624744535429	0.0274244948261654	0.0638864597834913	0.0451073729997041	0.000288750289405946	-0.0490777165888646	0.0298552512869903	-0.0948295256273761	0.146073796431269	-0.150987027691693	0.0485320623910335	-0.136251904096497	-0.00447305338138559	-0.227979986261489	0.0331628816602428	-0.265731756757546	0.149591111612493	375.119282616178
21190LL	Ml	-0.307124817105195	-0.173431513919959	-0.243169903209905	0.00233325864199605	-0.15890481942191	-0.184819861366691	-0.0673199772585091	0.0244172067226434	0.0106915167791863	-0.182706382522665	0.124876430242863	0.0179870679185528	0.177315798950816	-0.170911485370375	0.282910319915774	0.0071540514510136	0.355860832604916	-0.109294199240622	0.248947460764678	0.130709870171538	0.240934662409013	0.00973948610090251	0.143532506321061	0.0362927762074116	0.102457664817644	0.154474842043854	0.00110896359350657	0.0774534950929833	0.0423597087755761	-0.00139050876336731	-0.0380500349831773	0.0285807043136959	-0.0929622107713552	0.13126685810635	-0.18779737429081	0.0693362059003205	-0.148865019306523	-0.0120819678305588	-0.217038869954722	0.0185877146918947	-0.269762838872931	0.126302381651082	408.186815307006
22388L	Ml	-0.317310896875675	-0.193306306836506	-0.238564312815508	-0.000899375490371303	-0.152315097114186	-0.19652674146864	-0.0579194062607651	0.00652571301217406	0.00697961177237067	-0.183167016601985	0.115465232832912	0.0125462127155335	0.180404135302262	-0.164493960128387	0.25666551311982	0.0021602260275398	0.355290078106232	-0.140399204647285	0.238313747391167	0.147777221102573	0.226542154690445	0.0265999429172593	0.16038156474605	0.054196631081252	0.0728094923662611	0.153438211457181	0.0217518508036182	0.0650757442774547	0.0448034319359919	-0.00126359166135048	-0.0233053970097525	0.0234435668009832	-0.0820538305996943	0.156060283411104	-0.154038235627781	0.0585721546168132	-0.143621953344227	-0.00769955954424765	-0.228086897593445	0.0491481542238383	-0.282190785826091	0.132211694735067	403.866196607125
23173L	Ml	-0.306747796360189	-0.173466543579147	-0.237150494017297	-0.0050900238214027	-0.155129967988538	-0.190297065689731	-0.0663888506663671	0.0141211182166038	0.0205223924875621	-0.200171506207719	0.114566122408477	0.0292798202967101	0.180298045468785	-0.167102989710281	0.281875040265991	0.00147609941952274	0.347180640615112	-0.130925531184285	0.24371151825668	0.133705197030929	0.229095281819423	0.0142800614947377	0.142459510494874	0.0488841793290762	0.0943093258940636	0.153188104718622	0.0193855072890274	0.0779424430142869	0.0406127638136744	0.000930447049108429	-0.0407263413453504	0.0310705825757543	-0.103322810921897	0.161206477780063	-0.16175889300821	0.0652196965229329	-0.145215698938373	-0.014637199138597	-0.224723736216928	0.0230410342482953	-0.272851559350514	0.127345597634522	408.182848849922
25014L	Ml	-0.300777369650919	-0.177814283756145	-0.234941888272059	-0.00837295314024516	-0.152655267319377	-0.188793674192109	-0.0711835731878558	0.00144560025799268	0.0165175513193201	-0.185913268791709	0.117146046879126	0.0106693789157606	0.196975508206542	-0.169909121399087	0.268275878604599	-0.0074313509595377	0.357435976284847	-0.116137186341056	0.258158189664889	0.126823639866677	0.234679900713501	0.0145729980495343	0.14483392023197	0.0667216871233749	0.0646879954602291	0.154011815099017	0.0151245317895686	0.0619313410516701	0.0451951055350091	-0.0119113051591027	-0.0478139661352821	0.0498118761339593	-0.111438145447387	0.145693549283645	-0.165146074619959	0.0435033000288427	-0.15080021260466	-0.0168098529579675	-0.227296580669969	0.0535145230481248	-0.256977526782133	0.154393287838364	409.234360611083
25593L	Ml	-0.316568676123621	-0.163448354694442	-0.246475270692989	-0.00326530661978996	-0.1662864164401	-0.180875753489014	-0.0714622627088498	0.00112764279033685	0.0137684752166594	-0.178430355128406	0.120217061387529	0.00954276401319611	0.200512180452721	-0.143708907130652	0.303812255724269	0.000139995732174236	0.361411311457977	-0.118671633339346	0.230015389185666	0.136884871750394	0.230950411270259	-0.00187633314269198	0.139205097856973	0.0405908163709757	0.0768423061722271	0.158912097111154	0.0194209524382546	0.0706366345842302	0.0339944092105536	-0.00594748830833672	-0.0390446500831246	0.0188444902336518	-0.108625861344294	0.136481573318991	-0.143086364202232	0.0625458031942944	-0.14102927441844	-0.0103527729173819	-0.225305082572749	0.0304099951301211	-0.272265991786689	0.140460220540539	412.994061988905
26409L	Ml	-0.301792192206004	-0.179358001300091	-0.246406727247086	-0.00665301828965034	-0.150749717024708	-0.192481779950247	-0.0863764250819687	-0.00272390201712794	-0.00683891850890544	-0.186250397051407	0.107280030109353	0.0193842031997025	0.187107402865164	-0.166334525310807	0.280187854796114	0.0115301986955131	0.354930492342649	-0.120608898534142	0.244499675316742	0.155822432422694	0.234799783033441	-0.00371166428151904	0.127410922109915	0.0538170534758401	0.0930440370213442	0.155363407734057	0.0214350619419686	0.0844227372869487	0.0535166713041159	-0.0173715908142538	-0.0444792662336961	0.0211543051244565	-0.0979893776364644	0.147140818488205	-0.145323532780311	0.0637511908301931	-0.144475950752541	-0.024283155422851	-0.228185389873026	0.025246741274963	-0.251594433496093	0.162143844439525	447.369986433941
26422L	Ml	-0.307471591635488	-0.185935796953046	-0.243269407767843	-0.00190656263787044	-0.158496185235256	-0.197149276336883	-0.0673420166238349	0.00200719465653205	0.00885454199609791	-0.187421154516395	0.110077388725504	0.0111843122482051	0.188201057987027	-0.175373030846273	0.272529623260194	0.00753005523726679	0.362110541273309	-0.122074558814906	0.262016171001724	0.139891790045445	0.210338398873906	0.020463909360743	0.136294471071828	0.0560250405728027	0.0963414657438547	0.160333291305592	0.0127233764818785	0.0646554743467604	0.0256338034587522	-0.00255315855633041	-0.040295460031966	0.0296027932195156	-0.0978407117383533	0.147928044999026	-0.150302563555136	0.0582351064408582	-0.143571435747155	-0.00269874820406789	-0.210417929012426	0.0342586883818115	-0.266113538526619	0.142996586051212	409.741149414859
30816L	Ml	-0.304822554552055	-0.173430494205224	-0.243725999542093	0.000747364265974099	-0.157531330798203	-0.194423371960724	-0.067076732940495	0.00657144811133765	0.0191080934516735	-0.18859128280815	0.11226287630728	0.0150900173331984	0.203750675868534	-0.172022039312065	0.235554424902314	-0.00863156002906621	0.372286015667027	-0.131383596316799	0.256392297160699	0.157306134423274	0.208689766468139	0.00733807349679727	0.141581350743522	0.0526441884644783	0.0850716697663433	0.164889436672378	0.0211001205039458	0.0710485289888448	0.0507312769514959	-0.00648959429198305	-0.0430619656655784	0.0334156867964838	-0.102225169692557	0.145654938641578	-0.163551363628625	0.0598369867170559	-0.141948199030289	-0.015044061245935	-0.225068077899682	0.0302453446069182	-0.257517174041397	0.145227851651626	374.443841551962
30907L	Ml	-0.3024544665007	-0.192989958343652	-0.25696421717453	0.00883240140625717	-0.140247632550392	-0.19232993445109	-0.0659071901291572	0.00263059767972824	0.0215117423821533	-0.183141964032172	0.108177577996053	-0.00452427969476939	0.194133753720786	-0.164786358525167	0.267414002686561	-0.00118684560256392	0.348942096808734	-0.133173177569238	0.242306870112388	0.139705560535057	0.215534420869531	0.0100908661476508	0.142295104599811	0.0457877967834708	0.0901164164269554	0.162355896560221	0.0265438485549126	0.0790288615208867	0.04808198719248	0.000552734896076127	-0.0479716386787031	0.037804263152692	-0.091639575004002	0.154856613258328	-0.15820824254003	0.0742039029330867	-0.139026346566639	-0.0129235622403025	-0.223746215667776	0.0249832384843831	-0.278892296538434	0.144223347101116	352.496268132897
35063L	Ml	-0.308040438954585	-0.183852265493152	-0.242901170681436	-0.000648099991801783	-0.145986732144605	-0.173709745218729	-0.0972648341092315	-0.019647347656919	0.0206985393953672	-0.182385623056049	0.118445399848372	0.00676972792093004	0.195946295982288	-0.165382822802991	0.259999065669621	0.00114115873274886	0.361655838825831	-0.135438386796039	0.243676823939568	0.140497757028354	0.222780954624976	0.0141054885738945	0.127113054160937	0.0600835658453444	0.0898693626920233	0.158741938432948	0.039525031856585	0.0792244091935948	0.0499850379316174	0.0000973593562837377	-0.0413542598837756	0.0299635520459792	-0.0883660205639528	0.144218614522942	-0.161627665973191	0.0735117533288041	-0.145794696031871	-0.0326592165503412	-0.227444970758702	0.0395218500046838	-0.27091461582584	0.14584633257951	364.357098514761
35224LL	Ml	-0.290776219033772	-0.190704200092394	-0.244413319727422	0.00696882819997078	-0.142600321004486	-0.179998766540027	-0.0883758715691972	0.00474488646809205	0.0237770042137767	-0.169217292261696	0.106600217318675	0.00522239472125866	0.197980870379332	-0.168768434788755	0.272988671940628	0.00559840228427983	0.369463712873336	-0.121553509286702	0.267445716633988	0.127797941402918	0.213235404943244	-0.00490638927593633	0.127291132474972	0.0494558109911936	0.0932220586516362	0.148176091040542	0.0206340135818136	0.0725889553867553	0.0338108461356715	0.00241499885439949	-0.0494773744199742	0.0334418039877786	-0.0939418063828493	0.145112434533218	-0.153527974332357	0.0565854793563242	-0.142965808688435	-0.00839793649444619	-0.239272579153768	0.0433679682480333	-0.281098374834811	0.142070533265195	385.387868937009
46339L	Ml	-0.319108869538155	-0.161362173885105	-0.243091601865104	0.00513037247037985	-0.13685720385588	-0.197242545733248	-0.0766209001446445	0.0152212359407395	0.0276404513184524	-0.197689594077028	0.126851390528245	0.0171453096995483	0.196242462777964	-0.179621825290788	0.270723009202171	0.0128180235112233	0.360185411878485	-0.127900578059513	0.242644408349756	0.131215756748873	0.217763186228576	0.0252577484443984	0.13734340303647	0.0595399442493214	0.0817734423325295	0.157978043350371	0.0201586785695127	0.0550698979025753	0.0395526341653179	-0.00642475881350461	-0.0593531983069619	0.0319566309445146	-0.0939808976158202	0.129060435779682	-0.149385138403174	0.0525932341702442	-0.151085093280441	-0.0049635696673699	-0.229057105308104	0.0320925340740382	-0.262338470069193	0.150125878240652	384.422882228611
50909LL	Ml	-0.328039858127525	-0.17414667934362	-0.261214758910584	-0.00671156639020771	-0.167440564163135	-0.167609799557221	-0.0707994494547794	0.00439135726103812	-0.00448557495500972	-0.158733938947194	0.112774796079815	0.00409634021079211	0.217936877008943	-0.161348543233405	0.255089128934364	-0.00761820888015315	0.378725163810445	-0.0859897187515237	0.25749982133938	0.125453257758039	0.225204973254714	-0.000677972950798068	0.1357753004419	0.0430567467144768	0.0946214681630588	0.148662634203026	0.0325437174324701	0.0684485296024191	0.0530591588568949	-0.00501501178453262	-0.0546633129959825	0.034197697301735	-0.0843780793223411	0.128351314011608	-0.153293169093023	0.0641625799465856	-0.130487773559626	-0.00014544256804362	-0.235951449742415	0.0185017734985997	-0.272476414997565	0.12867465189838	437.286110981292
51713L	Ml	-0.303626166605472	-0.169107769430115	-0.242824222172421	-0.00235143665172471	-0.152730980239711	-0.186700515523823	-0.075439000191518	0.00741950231137158	0.00575721098590016	-0.185658683391922	0.113376166776679	0.00748658205311613	0.190932112646361	-0.158401918826863	0.268566265661011	-0.00450059220557916	0.373786878849198	-0.113812463362598	0.254649574123533	0.137137157201529	0.220075046353211	0.0192134646494364	0.136282692092226	0.0432796687302101	0.0966576817496261	0.151273040914597	0.0180432361335384	0.0803240788219647	0.0429655373452087	-0.0119951101328407	-0.0400038708919962	0.0247614256043189	-0.0895034469790767	0.131434591271116	-0.163838506460376	0.0660893362537025	-0.140571553435215	-0.0138721904328674	-0.233922339116634	0.0441368383204605	-0.278632316624078	0.13384499382651	401.173397969127
54419L	Ml	-0.306580364274228	-0.171662005596904	-0.235212804061617	-0.00778560768831153	-0.160942192237338	-0.184820428113889	-0.0649980392512715	0.00199390560058381	0.0151089230088883	-0.186036471575235	0.105314865541846	0.00900575891155503	0.19627042442396	-0.167580441149053	0.270551606355026	-0.00644713569701597	0.377205773213472	-0.14068422019618	0.24724799998743	0.143813800354438	0.205532834923876	0.0254133284663414	0.132114017103005	0.0543560288025775	0.0872355401700924	0.173350527312198	0.0280871406374888	0.0797009929636104	0.0299264571652792	0.00709302150850781	-0.0317911410003512	0.0140418150960654	-0.0880692150373896	0.143903968464769	-0.161286866298853	0.0554847347658175	-0.15952606092958	-0.0143286746790324	-0.219555785703102	0.037272436439669	-0.266633113736631	0.133914666009489	358.887301583791
54423L	Ml	-0.309349031963337	-0.180914599273788	-0.239118701322435	-0.00209736203978114	-0.151471270093756	-0.182455568255727	-0.100311316520131	-0.0135036346073435	0.0124646864487693	-0.170551406412125	0.108703696512808	0.00378193907136529	0.193638939406669	-0.154023224471998	0.280016896333144	-0.00376619191527947	0.367402949026168	-0.11799705256378	0.248099287948041	0.114553769360906	0.227170303480026	0.0128038174653856	0.136616089524066	0.0681016926621296	0.108832715752576	0.151321293419713	0.0173785724714934	0.0869394817577476	0.0478869463298958	0.00157688358167975	-0.0455759184632401	0.0387742214310004	-0.0923517337453038	0.132417515623678	-0.164799969660905	0.0576170161484379	-0.150210067527068	-0.0220212378593307	-0.226036477794707	0.0375965942698556	-0.268986596142772	0.141846052607249	396.80569792376
54924L	Ml	-0.312251648669848	-0.171239975690711	-0.249278982720387	0.0125916463489187	-0.158789351789296	-0.181626081014788	-0.0749410326739938	0.00448206889750933	0.012985429785091	-0.187087090383418	0.128347971650715	0.0166936582656621	0.185256355234702	-0.163940023571864	0.300543994983868	0.0371876216752407	0.365610823148568	-0.122669412414509	0.242157372885752	0.124187239477417	0.211890029540616	0.0256919553242499	0.141768140667871	0.0399332297420456	0.0833855482483392	0.129471983374147	0.0222087876394802	0.0523599089958836	0.0473138331424103	-0.00278369354003924	-0.0509905568222927	0.035331042535155	-0.0937694217350901	0.124609964964068	-0.15737326860424	0.0579373086310225	-0.140374789668959	-0.0152557126308758	-0.228020830089504	0.038285830308406	-0.275678404153805	0.145838530706477	384.833792200019
61270L	Ml	-0.310668837218465	-0.188000843030535	-0.245503533875737	0.0082032456537028	-0.153357629933224	-0.194383126605807	-0.0721816837362417	0.0069759924679112	0.00797650105657928	-0.18215217893814	0.112679847791139	0.00613489929798297	0.199217331727494	-0.166615782233437	0.274841867122463	-0.0070095926209197	0.368485756121385	-0.114838882174109	0.261112574870003	0.128847783271524	0.225767850353737	0.00985078448086361	0.124787452838837	0.0596563836712025	0.0756652710190842	0.148157759019834	0.0179381248562554	0.0769341166109012	0.034141599621394	0.00584201816064993	-0.0505444064171013	0.0515728000311336	-0.0877517242948874	0.128925528752429	-0.161695999050286	0.0594781417112756	-0.138579094320273	-0.0113829133221195	-0.225720238631663	0.038889070767399	-0.25661102990049	0.134914795028257	433.473786761695
64499L	Ml	-0.329484317209457	-0.197107867329532	-0.26788811443271	0.0011443239316561	-0.164446974898808	-0.18650072330801	-0.104593413761356	0.014237616500546	0.00188159125995164	-0.182198085530145	0.0987548077847	0.0222225383307014	0.190198774296879	-0.163802226790773	0.262301945282612	0.00511474775615569	0.372422384887038	-0.108039966035402	0.240111074633464	0.13164254664574	0.202209800463844	0.0618577585283356	0.215667228348958	0.0117357140317423	0.110985145116996	0.0556171789779645	0.0676160390782239	0.147878142553934	0.00667346675330461	0.0680830868750085	0.0167758845161744	0.00629707167015829	-0.0792637196710009	0.0348949649334134	-0.131582868879871	0.124037310878319	-0.171113706435435	-0.0111169458798148	-0.245293424527409	0.0365160086859325	-0.291931602606101	0.127486804574064	436.254949487546
65221L	Ml	-0.30266894406809	-0.167238920176607	-0.241987700120459	-0.00147683747155997	-0.144301026594538	-0.193796856062233	-0.0690478965514501	0.0157821722906282	0.0189170623013958	-0.186272918569298	0.0966490343045756	0.00872412307688177	0.189416233052069	-0.156827627010178	0.276912071185382	-0.00807071962582323	0.379354453240658	-0.124867083562887	0.242645105734538	0.113700433981773	0.237900473492132	0.00404992076682882	0.128226900820018	0.0599001967001454	0.0842416722258116	0.149992865612	0.025877454381871	0.0768131367900817	0.0454667018545154	0.00132457489601401	-0.0544543559746793	0.0426063557215686	-0.105739361978067	0.144849709630612	-0.151939779454646	0.0668254494091114	-0.144523283715191	-0.00380965007244142	-0.229842111457692	0.0326381601727794	-0.28110270267815	0.125153513502608	411.195701293076
65540L	Ml	-0.306499867144005	-0.158083535368714	-0.257121304259376	-0.00789892222911903	-0.166071446207385	-0.176470260212958	-0.0781477725093329	0.0107795449321901	0.00359347938740559	-0.163368563005182	0.107185225351235	0.0105024469417838	0.204154711703881	-0.140548276428942	0.273494367283384	0.003853694812841	0.375305333145771	-0.115059651142817	0.257562443837063	0.114828609798645	0.233567139505965	0.015389189837666	0.143301877806727	0.0474345515230443	0.097009958852139	0.141401088568339	0.030130430837121	0.0606329216679587	0.0473137803753346	-0.00389263349156046	-0.0489035781042445	0.0423013568452651	-0.0949916063846799	0.133850933850653	-0.163357481242702	0.0408082368569552	-0.143577553620214	-0.0259402796275546	-0.236262289795554	0.0375690082578921	-0.277685848818537	0.131910537613615	412.291274753778
69538L	Ml	-0.288706741634902	-0.186756299878625	-0.240854427645348	0.0110833390425218	-0.138995290922644	-0.19989633824315	-0.0751046472325295	0.00866475678809938	0.0213908548605742	-0.18897943701544	0.10398258087996	0.0222848905163451	0.200474638842598	-0.18333800656534	0.275054476756916	0.0118512090128315	0.368816930553911	-0.140298897343418	0.240135122912956	0.129439372233344	0.22693696257231	0.0117971630174721	0.130663889849777	0.043742715870827	0.0690375750812173	0.155892075139506	0.018368103158063	0.067615981507083	0.0371864795269395	-0.00453093484871668	-0.0671057589436356	0.0434184009176364	-0.107378469501278	0.155600959120323	-0.152704751302777	0.0593348905883947	-0.144563450800131	-0.0128201174368504	-0.224853833766617	0.0405124586643037	-0.251780243245359	0.155381818912848	374.926786503839
69558L	Ml	-0.324444976107252	-0.154520521699801	-0.229333235865554	0.00154575342535261	-0.173824035654981	-0.187571982565541	-0.0663790406616493	0.00210537260287743	0.00469931516905908	-0.175820944626537	0.129858345399646	0.0199732421666325	0.198116011229068	-0.162648211772882	0.264783029228504	0.00776188432421236	0.363187403778548	-0.132573456299703	0.258508551979265	0.126700918114056	0.221816867333085	0.0281128044993583	0.147078629627342	0.0532887330687278	0.0782894056744228	0.159438039088109	0.0304935618005336	0.0789727907170709	0.0465602444955358	-0.00607113943598281	-0.0470549427526514	0.0303319288121434	-0.106737941041746	0.125978129188871	-0.143855801919278	0.0570539431428859	-0.131811331905526	-0.0153816230530145	-0.234331509011667	0.033989636952611	-0.285618550794704	0.109334703350554	407.257611229995
71127L	Ml	-0.310049841917176	-0.17874870093081	-0.240983724542944	-0.000140950289723486	-0.15735184391084	-0.159462506418081	-0.070659699123752	-0.00517255029842524	0.0106360430250103	-0.174355773121147	0.111690493096757	0.0121224724154307	0.182889325204345	-0.139949238911906	0.294312968917371	0.00477206207223056	0.392317995649657	-0.127068728992016	0.250774487609687	0.122635866720536	0.230287109671267	-0.00100647099554077	0.131014806988458	0.0420176471357382	0.0654862706338865	0.144730853697303	0.0242530690233104	0.0897951385940617	0.0452754802138318	-0.00361230314118275	-0.0713065601484332	0.046569535429761	-0.0970534192415112	0.120314505812203	-0.152741889055211	0.0430443161594192	-0.137057741718622	-0.0209065392392124	-0.231565334936858	0.0345177945176309	-0.270167995438237	0.149903569783727	406.550061346635
72400L	Ml	-0.307964330428527	-0.175079966539454	-0.245653211761015	0.000642239220391617	-0.154534551268311	-0.18864975875373	-0.0791576884140409	0.0130526737122638	0.00428843108770034	-0.179885893335321	0.104333619829344	0.0194547178220262	0.191452481686534	-0.159484052035954	0.265120051525959	0.0122074288832772	0.368634631682885	-0.124025485889237	0.270886840823905	0.118654612324068	0.226085028879211	0.0209378339807476	0.12772255670118	0.0494548748829169	0.104143206664804	0.152233705778936	0.0306528844108093	0.0672773560575779	0.0498992631814864	-0.000813944388475596	-0.0614217907531978	0.0450504528847789	-0.0956807511476813	0.124865471344512	-0.146834853565176	0.0561982517782648	-0.137925208112255	-0.0158684693947501	-0.239570093586088	0.0393167006053723	-0.274476517437531	0.124461251061781	372.419246599978
74260L	Ml	-0.314977930166469	-0.16043219602825	-0.236011876919563	0.00420331933209776	-0.15790402100839	-0.185525944478216	-0.0605240162073696	0.0127528235378526	0.0178142595325873	-0.174465893914755	0.138236597101624	0.0266769830664174	0.188543093908057	-0.162899547790246	0.292353763504433	-0.00317842139218127	0.373333040005841	-0.10966050799226	0.244981067723648	0.110233408459678	0.228355279703694	0.0155686871040065	0.136134795149676	0.0572720248993517	0.0885976989401787	0.142845985550204	0.0147870845484525	0.0587605261470396	0.0313827990946485	-0.00612802125264649	-0.0601149997179401	0.0430977767320781	-0.109901947266664	0.131415426606329	-0.166190197561257	0.0456606273530415	-0.144117024298362	-0.0146913477660447	-0.23489321643657	0.0420571350612166	-0.26988424963025	0.126437156765289	397.616350147679
77535L	Ml	-0.315807485006932	-0.188390025436754	-0.232937106612832	0.0106103608101198	-0.142636919888118	-0.202362351911168	-0.0727644832009119	0.00530267584949322	0.016222072969628	-0.193066289621492	0.112665914350325	0.0194333902703773	0.191037742431195	-0.170057556500889	0.29159379366387	-0.00383005581166788	0.365007138463198	-0.11028116804938	0.235769074836802	0.126278060107489	0.219213184643264	0.00933177415161813	0.127550181558511	0.0453481144481297	0.073871061650831	0.151077872349515	0.0210476813643483	0.0824558356416582	0.0417362944792294	-0.0114631782433683	-0.0487956264528154	0.039378510707788	-0.094074732523125	0.133597449234709	-0.158194437631903	0.054157116413938	-0.13547718413361	-0.00769121450113994	-0.22353479252674	0.0703588728293901	-0.27149137243421	0.139811807261637	409.375598872699
79507L	Ml	-0.320439738181662	-0.172173968212205	-0.2480861958111	0.00415354596603367	-0.160884979618457	-0.188563782616363	-0.0715027476966714	0.000177455789260036	0.0257761084000549	-0.188786005122628	0.118343945261178	0.0186902893049382	0.198320274885106	-0.156433659809533	0.266387445022841	0.0115216963147496	0.362496355464763	-0.119715372463102	0.249589616612401	0.13847746886637	0.216470914101482	0.0112287724636586	0.136803620868183	0.0417984727032889	0.107020296922404	0.143641034086522	0.0222495032082003	0.0789541688161597	0.0369977106343566	-0.00614395987109737	-0.0521788035455929	0.0391256924708277	-0.0831000823548009	0.127714384192499	-0.15202510470229	0.0621705438361128	-0.145928557443417	-0.0160100822653582	-0.239717750160077	0.0471307711323538	-0.266591831866901	0.123042534417512	383.261069793225
83922L	Ml	-0.315387330956572	-0.175450925811935	-0.241500753962977	0.00676401162963236	-0.156498548034399	-0.185138785020062	-0.0828305203348257	0.00210361386568691	0.00905691404245337	-0.176895109344802	0.110176257030653	0.01423029113473	0.191659833384298	-0.157738856415106	0.296261950705881	0.0134349062102291	0.380144795586638	-0.105598718851936	0.245262470525257	0.129095578950916	0.226680335380282	-0.00257438776112256	0.128868337636931	0.0428327483167287	0.0907421576726201	0.151563387177074	0.0146255818588379	0.0647926853329547	0.0384348096856898	-0.00945647130326631	-0.0618783242510043	0.0358335304895121	-0.0993705732730513	0.132039912537222	-0.157829238381588	0.0436401755681649	-0.142538692598988	-0.0109386594253124	-0.225563321760545	0.0402429728382844	-0.248516139955593	0.147218099882402	398.706718803493
86576L	Ml	-0.329133100536475	-0.155108529787797	-0.246182905595839	0.00233851356583854	-0.16646778063956	-0.18710728295329	-0.0613625613961987	0.00858502648092796	0.0078241585322239	-0.177343004172671	0.121725505810242	0.00958576041911893	0.194758920241018	-0.168256622780899	0.294954406460136	0.0266888528732418	0.370827731049735	-0.10053164457875	0.242672504051312	0.129723359524104	0.212432698154689	0.00744609959847857	0.132995495165019	0.036308547264451	0.0855845844989513	0.139984093267779	0.0303843810495611	0.0693454070085133	0.0405655804446723	-0.00199823661584832	-0.0434261909986898	0.0237210037529097	-0.0852126452646271	0.123187135018958	-0.151635324429888	0.0609727767079326	-0.141111886214393	-0.0128187786098063	-0.225442389758451	0.0329026757805713	-0.284751180623441	0.132374848236238	403.245287517116
88687LL	Ml	-0.297202442272772	-0.17354058369427	-0.253287897392272	0.00315049949339405	-0.146819669034036	-0.191443824407975	-0.077210155270145	0.0060404214643899	0.0160671243313656	-0.176968493615946	0.12091640563766	0.0106768405848088	0.200744252397854	-0.166203935625668	0.260632545794685	-0.00124110977740698	0.378955277288367	-0.11666575321798	0.244579409457056	0.128708494413494	0.216976674101507	0.00626673160385556	0.14188246872121	0.0481992122054934	0.107472450831274	0.13778084022767	0.00864931585578898	0.079040768816037	0.0431061881850368	-0.0077405118792644	-0.0510136041002811	0.0378240036766265	-0.0908799912129216	0.127658798170752	-0.167181667788078	0.0815998403444147	-0.151388543582675	0.00665616801656652	-0.224740667563367	0.026595106998869	-0.280257474385255	0.13360648620214	364.989106164893
96035L	Ml	-0.324446112539411	-0.174391334412352	-0.240938359270845	0.000282117182192362	-0.17323027329785	-0.177814603333879	-0.0714149615058732	0.0112100533515209	0.00451540573787906	-0.161939084884313	0.116571861044102	0.00635279755705932	0.195612602477883	-0.151467477322612	0.297273130719025	0.0116709998932125	0.366764382971017	-0.105881773815109	0.246964157639236	0.132870657807328	0.233153297407703	0.00458242886724648	0.13568867854828	0.0380297032765696	0.0725061188726979	0.158187238870677	0.0228987180472757	0.0465769879048953	0.044681650269313	-0.0121454586181653	-0.0473503334892546	0.0346481789938944	-0.094051341549823	0.136703958987985	-0.158486473526602	0.0497847747308182	-0.142468516888228	-0.0179880741191145	-0.223299959921919	0.0232223638053817	-0.26094367174461	0.147505545276765	465.886354423582
96036L	Ml	-0.313105248959096	-0.178322636153374	-0.235001794550926	0.00934224775202504	-0.168461288331148	-0.156520491042577	-0.0636567927816647	0.01489122021399	0.0178400680580132	-0.189494602800298	0.123580901090174	0.0268800799692522	0.191849354713868	-0.163727249985461	0.28761777623753	0.00557264005095943	0.363868016090129	-0.124364171292927	0.254038261395914	0.127925824387844	0.226787736447391	0.00456357145302587	0.142007076457671	0.0468178439308164	0.0675219572383097	0.149700145311265	0.0231648335539184	0.073976350286137	0.0351463478947117	-0.00286068417152819	-0.0497193754268774	0.0349090231063047	-0.108591776932754	0.130731891760092	-0.14638947590636	0.0458841261799923	-0.138639003878815	-0.01736865011957	-0.218778105105318	0.0315606788862053	-0.291079467304666	0.129902842277826	444.789730953745
96983L	Ml	-0.320232473421836	-0.175657501534527	-0.241073900725917	0.00576066491128195	-0.157706259622076	-0.202681844573476	-0.0683187283600187	0.00238618748675697	0.0123181338535375	-0.195625996692428	0.109564901206014	0.00953051224909226	0.195224320355803	-0.170118252837353	0.269267302624141	0.00339069451527175	0.359461579496085	-0.110791456766033	0.254702771590837	0.139307972144409	0.229809533481749	0.0212743806769645	0.124847481085629	0.048945472623419	0.0790933881237338	0.166196611132162	0.0200651254879535	0.0582965956304176	0.0312985690239801	-0.0122435708301025	-0.0450789394516907	0.0314245233859061	-0.0958832841377137	0.132938609595836	-0.134537683354015	0.0749233381289979	-0.12839553110126	-0.0087367528338472	-0.228376847030117	0.0425263943378444	-0.266049459124818	0.138953419249406	382.592534714215
103440L	Ml	-0.303255536642588	-0.17472250563686	-0.235558995443521	-0.00258697649565405	-0.15418465612662	-0.197326126085896	-0.07205451960306	0.0101611074264728	0.00862387166368439	-0.170761812391118	0.114602442473578	0.0217675730240656	0.186405488235745	-0.166500151654762	0.286368206860449	0.00722196705166405	0.373616735474399	-0.120174370695247	0.264118938785713	0.128642978117064	0.226779272581325	-0.00265047817329227	0.126267435088261	0.0662541331463509	0.0757813500854486	0.151605511338127	0.0166222899081019	0.0400636460193076	0.0303433866065813	-0.00322807895481084	-0.0601535931576836	0.0500342668364933	-0.0929012333179249	0.150114260898622	-0.157010357368518	0.0452509425930865	-0.142378550993586	-0.0164474928504903	-0.224352814304901	0.0510943537112992	-0.267679160804883	0.132187252775579	433.930760331536
105523L	Ml	-0.302543225799105	-0.166715259721542	-0.248321248672029	0.0124817185338402	-0.161527323701577	-0.179714353876369	-0.0826576249989608	0.0176364670506047	0.0221535973860421	-0.170212062216915	0.12291590110718	0.0186837082164054	0.208456709164778	-0.160442904094322	0.273511663459877	-0.0118389183592839	0.375375771921715	-0.112961896255051	0.254880857169891	0.128788455045537	0.224234596048199	0.00720748319014999	0.133516926265992	0.046072536496967	0.0799158691023271	0.138575065582873	0.0215164844264891	0.0591897455200538	0.0433904813740018	-0.00467791658403228	-0.0532859913169553	0.041530260033979	-0.104266874886626	0.13428109222506	-0.159810615171909	0.0525354563886702	-0.145029504364922	-0.0199001435189996	-0.224174697262671	0.0358791057893483	-0.27825175125174	0.133602360553031	381.417032106528
109060L	Ml	-0.293650145973163	-0.170017934711831	-0.231395616331729	-0.00412462869260129	-0.140235058676821	-0.201712112195974	-0.0725071397570946	0.00100190514292134	0.0215707199670073	-0.20158936774162	0.114241386881568	0.0183720826006784	0.198272615152573	-0.190048324969156	0.276366004318463	0.0132751950612303	0.356702017771724	-0.137968274306652	0.247604463924818	0.134073626385576	0.210940324128031	0.0168471694882018	0.127475920791436	0.0557657867427462	0.0758452617854986	0.167187286777099	0.017833488038057	0.0564888028370849	0.0371497737346995	0.000290189171755252	-0.0647829605583385	0.0432245615651744	-0.106366096461586	0.16050599269553	-0.143652199512594	0.0511639466208668	-0.139555903947757	-0.0112208932848349	-0.223343499422141	0.0329128568904239	-0.268513355852656	0.165572133923379	385.101347204924
109327L	Ml	-0.301722319251659	-0.169674196625237	-0.24071457312773	-0.00606708481132771	-0.163668464871608	-0.185853624853694	-0.095067480140583	-0.00120178265360173	-0.00257317441900346	-0.184149309197855	0.110664761512963	0.00586638146686739	0.180048617684661	-0.15218057319219	0.262129290606665	0.00386772600804898	0.357495329814833	-0.0981223569498445	0.283738029050508	0.137506057416797	0.231077085433342	0.0102302420519912	0.153028293793546	0.0512558351929476	0.0943152252653306	0.162612120678875	0.0343111300139239	0.0747802000670513	0.0447709382063247	-0.0121285053332638	-0.042882413944181	0.0252454377712724	-0.0898811971263429	0.122928266364812	-0.15811593512192	0.0617578814057143	-0.155991061309027	-0.0186010786805304	-0.227783051074724	0.0332580870483835	-0.273179030995322	0.138670276824784	400.76201226687
118673L	Ml	-0.32052443530026	-0.171071666001099	-0.241644032944602	0.0175616420937925	-0.157156848654206	-0.201649939798624	-0.0539949541785066	0.00489632350090914	0.0151019537172525	-0.195416479687461	0.131698914454055	0.0187273138994035	0.187842481365353	-0.170667528888455	0.279836630039961	0.0123311523645095	0.350403977405134	-0.129746566816161	0.238012244229139	0.13784109396396	0.221703706901347	0.0164551077460362	0.140322693957266	0.045004546119701	0.0666312738800275	0.165984332803343	0.0219331257945801	0.0744540893050652	0.0491531497355797	-0.000369898718834403	-0.0534242810421234	0.0260812784686304	-0.106236456526153	0.135960647276694	-0.153378441218337	0.0524252173671504	-0.13388967829142	-0.0142672291514286	-0.21228649238266	0.0274433719101991	-0.270104530941423	0.148023192242664	378.409579059264
119354L	Ml	-0.301977187099978	-0.16553619606075	-0.242309141907213	0.0187377912324909	-0.151526822838408	-0.192695195638629	-0.0756253816037251	0.00734530498947169	0.0176729113555451	-0.185883301475582	0.0936512450296028	0.0164460121237581	0.180125889142776	-0.174380666121251	0.317664707919949	0.033860964358068	0.370551481154424	-0.115314556559598	0.250694681836258	0.142246989184579	0.228141249264281	-0.00362672514833463	0.121294127423301	0.0344022977832824	0.0792029138556578	0.133247182620384	0.01200235835322	0.0632883493763073	0.0362094065487089	-0.00333468235273059	-0.0502191696120965	0.0275951276293717	-0.103649044983863	0.128876059360164	-0.159462685347063	0.0587657163437414	-0.132957121640964	-0.00559998872426483	-0.219316403971152	0.0299031885607586	-0.27016801287926	0.151656328518767	438.899055538265
122003L	Ml	-0.313423393939081	-0.20010803425853	-0.241112190607596	0.0136973786487687	-0.151771596234259	-0.199910731159128	-0.0769164300256084	0.0169784821899338	0.0148682654000067	-0.193580807653173	0.125503443493302	0.0270717197080202	0.206559559702743	-0.187351580930994	0.255090442307555	0.0155757236808503	0.359038994411528	-0.151776999809768	0.221316418119198	0.151419879832119	0.213116547331105	0.0167741209600845	0.138157454598621	0.0396382942411269	0.0667071708152971	0.163093899012201	0.0271351596424639	0.0614231890540988	0.0530713358551851	-0.0000247141462995535	-0.0510869253030242	0.0364631115207693	-0.0941662917239322	0.154561676967263	-0.145600474554755	0.0599867210490276	-0.136453870090196	-0.000431023493340893	-0.219637569216215	0.0216099851027507	-0.250396049982338	0.154889709484218	361.92672239136
126147L	Ml	-0.315579468010396	-0.156740889197805	-0.247020813454901	0.000570705305680663	-0.180660566599868	-0.179816984815562	-0.0690950218908436	0.00204757617718946	0.00193061238479407	-0.180470816145505	0.119901910434127	0.0177485289039052	0.190902678626214	-0.164733043931909	0.252326785286706	0.00150726840479205	0.38216037476925	-0.0819989313332374	0.273575582920251	0.11786877626024	0.228198240678798	0.0283554505092122	0.150915947931231	0.0557944050139112	0.0902165889807536	0.141602279835857	0.0282787302311793	0.0608731576750842	0.0354704049992163	-0.0128511665619576	-0.0392641570187753	0.00778496993203786	-0.10096349953099	0.123504126831443	-0.150049221590046	0.0708628917538194	-0.144777092831397	-0.0144312126868368	-0.23187500261587	0.0311389859503567	-0.274593013699436	0.131383922119285	434.391966951946
136903LL	Ml	-0.325619262320017	-0.174101005382369	-0.245507885460848	-0.00325538287615889	-0.174261511640607	-0.192184475987175	-0.0707033228864735	-0.00376169908982435	0.0135975973626347	-0.180078567729152	0.117085375187538	0.00321529682427563	0.2042154038954	-0.15773298203536	0.271341795549502	0.00305820347505516	0.35177594374637	-0.101208911139722	0.252936871052252	0.12678826533884	0.233049175756415	0.0191471340641367	0.143274146348584	0.0310440349566959	0.0812092482020824	0.1555054454629	0.0258340163367368	0.0767793631059836	0.0347230264868295	-0.0030639705945748	-0.0467604195587493	0.0420727045330587	-0.0913006112399782	0.140550657524463	-0.149334838716378	0.0567382824279843	-0.132569490448493	-0.0129690093326378	-0.219093109500187	0.0373990360519472	-0.273892148152609	0.136057580401633	389.533298289364
190188L	Ml	-0.317387547235788	-0.168044547851906	-0.236260508025121	0.00631478886270319	-0.154696841936956	-0.1812648493906	-0.0842231099601842	0.0081171268007865	0.00688825066182841	-0.183062051202985	0.105633122664227	0.0000459529717085939	0.186624772075066	-0.159971172470141	0.327343650429552	0.0388577699535263	0.364229803796257	-0.116306843393367	0.241916130803231	0.131605782312219	0.231757216652634	0.00608950751938486	0.134483951921183	0.0330001669523972	0.0696858117639022	0.125481610877973	0.0112179349948572	0.0663594947284314	0.0485559821993497	-0.00587084193426748	-0.0523848472940109	0.0344662310914748	-0.108532226757619	0.132432434219526	-0.158078739182271	0.0535562564726439	-0.129211745704897	-0.0034494224551314	-0.218075235557943	0.0312567907007134	-0.269485826307296	0.150385815234907	437.540311068048
196704L	Ml	-0.291152716358583	-0.197365051008798	-0.235667174993588	0.0113208743426953	-0.141996299010124	-0.206049254953795	-0.0767924236194768	0.0187402478468577	0.0117946933346116	-0.201461865059003	0.111047506344596	0.0197230640016321	0.188376175534998	-0.182757722332347	0.252442568610686	0.0106822498035346	0.363479101688456	-0.132801520288871	0.24863597726888	0.14619212462804	0.218066573082485	0.0195112329948664	0.138449909182539	0.0471264486199271	0.0889357033294368	0.156997206215001	0.0183335460338863	0.0493660067224431	0.0340418545057943	-0.00735212166703038	-0.0464188342092246	0.0384592402346189	-0.0961578466701955	0.153526171584306	-0.143995234295639	0.0599805020215746	-0.141040139156963	-0.00253144569927793	-0.229530279808939	0.0481245858464319	-0.270852660793637	0.1505690261472	384.581528912859
202858L	Ml	-0.295349334402134	-0.170339119881311	-0.244731882571933	0.00554260165194504	-0.156071830894055	-0.190801217644851	-0.0808628042723614	0.0143089548734188	0.0145589252454855	-0.197680691639931	0.108279568373663	0.0191465003784649	0.20438815185512	-0.180125237557629	0.27621482129662	0.00983766251746868	0.391091791209832	-0.126668400022167	0.231275744073624	0.119581621655574	0.207554527815407	0.0136559984770859	0.13032193930288	0.0485714444713175	0.0809625296861596	0.171220394339204	0.013568496636352	0.0601604978382002	0.0351993468996642	-0.00996378061027413	-0.0441429005865546	0.0327219853695281	-0.0858689521213506	0.15495015233183	-0.162154645770223	0.0673047565232978	-0.150687383689717	-0.00224817925277985	-0.215214269139154	0.0319913668230323	-0.258331838947326	0.128832689358578	393.307222700742
206525L	Ml	-0.322758291456373	-0.166173448572298	-0.24492085839881	0.00211433992442006	-0.166895610753528	-0.185671224537947	-0.0804219331322671	0.00305571937662025	-0.00478307759370203	-0.178019999055513	0.117662515519409	0.013660781339187	0.184118572245123	-0.158577301348736	0.286646115105888	0.0146765557593522	0.365649193150913	-0.107726281394982	0.259497327656199	0.135849193609897	0.230382873975775	0.0113450543481684	0.135072972816582	0.0455542857417334	0.0811207132775816	0.15491517530045	0.0330386955741188	0.0773544781650213	0.0391794282412926	-0.00589286312364495	-0.0447471985832394	0.0217935639825862	-0.091722194445512	0.120038003903208	-0.144392861960931	0.0468913874125071	-0.13878163814894	-0.00935523653988153	-0.220542879053124	0.0228820225490898	-0.272401864036459	0.141285793160763	444.427293319862
15570L	Mm	-0.325870137563161	-0.195780823090244	-0.239658709954962	0.0166451278918764	-0.155518365399396	-0.189955826365917	-0.0900025982507431	-0.0143183150558743	0.00887051106182698	-0.197084365841613	0.106629908695045	0.0240320233128631	0.179128866982769	-0.166471959928504	0.252237452441451	0.00743749346064311	0.343167421841223	-0.124067148901011	0.263212310739478	0.135057050551105	0.242139643230995	0.0311095716579535	0.152147601679991	0.061146031505241	0.0826090770795049	0.155335019686991	0.0264247888552542	0.055162410614608	0.0476905147231505	-0.00456913934458796	-0.0416836699614454	0.0428502620868244	-0.0981121043057644	0.153273374195211	-0.150462054803056	0.0634032268692311	-0.124406061974479	-0.0180459670265389	-0.205656956758634	0.0228469613165281	-0.272887438359048	0.141994992405215	406.935820375599
24002L	Mm	-0.325073380999102	-0.183365955139125	-0.233988168390635	0.000675285563721573	-0.177312540497402	-0.200013310196478	-0.0723288231143157	0.00807929007419476	0.0100113802407739	-0.199447778581859	0.117701018405034	0.00433189805602164	0.176869756583504	-0.173302331433687	0.309329024481048	0.00752125936544365	0.359800789449361	-0.122848720870813	0.229202614092491	0.139846897983305	0.210807246272749	0.0375981702200838	0.131850272975276	0.0512651009570513	0.0698973172231202	0.157767883737495	0.011744886202687	0.0657982150531462	0.0515149434461586	0.00300343997295151	-0.0347545357810786	0.0479488968066433	-0.0899655570549371	0.129975704827887	-0.144997705222547	0.0542412467804774	-0.122331752547029	-0.0214498107090501	-0.218376637494417	0.0568362257518519	-0.259600148270737	0.135538391780739	440.455824497001
33722L	Mm	-0.306198290315131	-0.173244643432313	-0.263822684647854	-0.0100242855138833	-0.151483886059856	-0.190358775317522	-0.0580973639321722	0.00563128424890477	0.0109645877606161	-0.185458819172929	0.106631036355095	0.0134500367546848	0.180520958763557	-0.174381689832778	0.287814880367272	0.0154641347939186	0.353869322927243	-0.131257081361013	0.256797576954106	0.135142075980216	0.214398067752632	0.01401697448886	0.129820836676644	0.0584707981814447	0.0781485549761828	0.154469468562169	0.0343229079884993	0.0647409714994267	0.0480737208528375	-0.00190057185865772	-0.0468349993250157	0.0412463218897	-0.0878306832374514	0.135977863169153	-0.147539655671416	0.0678630384722727	-0.122142768579175	-0.00779289875948826	-0.236122854056165	0.0408122747834888	-0.281289265550451	0.127133522424344	383.89606728409
36824L	Mm	-0.288189245917235	-0.216941943035384	-0.252569678147003	0.000257595965298115	-0.135254547842065	-0.213481391604492	-0.0750722838880867	0.0186849572616681	0.0152447303930161	-0.2001381887083	0.100160794683674	0.017482686961286	0.177994941539444	-0.176820757184648	0.260691421377967	-0.00354702690621312	0.340520712232354	-0.126335555179889	0.264544487234145	0.127242045206714	0.218594809604712	0.0133890844788915	0.146598150098516	0.0621819563800783	0.101434470688462	0.165478284011695	0.015752033175415	0.0883624314712898	0.0238565478078497	-0.00524416626149326	-0.0357108059088394	0.0240157497083842	-0.0982189686745998	0.1542073000486	-0.15684390063656	0.0699207201649918	-0.139174519269644	0.0107793582556538	-0.215955115240058	0.0448579362812509	-0.26840403331146	0.14564892268462	407.205341905273
39748LL	Mm	-0.29386629911784	-0.191713997866556	-0.258571469658821	0.00804074419850468	-0.163667236225708	-0.194825364317947	-0.0815649072249953	0.00483559457157207	0.0271118574409468	-0.191115001273315	0.125391698394204	0.0149596774494382	0.198385026088065	-0.163507762765236	0.236971730324624	-0.00632154006729214	0.355322833164964	-0.110605638799998	0.261666097806951	0.121659227802166	0.224384464742413	0.0160532833494153	0.142896047612942	0.0507172041467764	0.0907139545185127	0.153163642254611	0.0267412118009768	0.0730211693755215	0.0483859665529783	-0.0105513944467454	-0.0433615844777499	0.0337030588895124	-0.0945205010923232	0.140860326845316	-0.150270698330027	0.0762001504564638	-0.136201981092049	-0.00821095383538547	-0.239057547694077	0.0532008383988928	-0.276888663533983	0.130436735634284	415.332454329116
40829L	Mm	-0.313485492871621	-0.175232236436902	-0.254125222136162	0.0157388079605017	-0.144812124150123	-0.199998858121451	-0.0720156956239144	0.0214051015265014	0.0277583206542299	-0.193871455490581	0.102514841095758	0.0178956707436175	0.196148863003282	-0.175575497563543	0.27223478224328	0.0145795212882723	0.368042340202868	-0.1335000004891	0.220437963161372	0.131930985726871	0.219604277056893	0.0147114229974037	0.134776239744102	0.0427018227659489	0.0803304039235902	0.155342836478387	0.0321052586248425	0.047617994678926	0.0512010401958527	-0.00358630673946289	-0.042016250025061	0.0486964244906157	-0.0990571766595977	0.156686804063528	-0.15466029184075	0.044540588148129	-0.131033903467286	-0.0116489596368147	-0.226742686512018	0.0383764241388497	-0.267205486619542	0.14318890947031	419.223658910701
42048L	Mm	-0.331783584755787	-0.177132700952794	-0.2372834160659	0.0149315295320014	-0.172892577754619	-0.187636359673224	-0.0626754419100524	0.00540296733045296	0.0142587580205354	-0.180970925907162	0.11099546366938	0.0115664313218311	0.186516585356321	-0.156934123649843	0.303830758409132	0.0125773464018174	0.372146807426369	-0.109681321505458	0.237770246720814	0.135299834411154	0.223620628335006	0.00519158643330712	0.127806246069014	0.051363252737137	0.0700938387101078	0.155348910892912	0.0173642281303057	0.0582089896474713	0.0447639544722644	-0.0088599545017775	-0.0435622691868199	0.0229814628052415	-0.0951819310647463	0.130486176777117	-0.152326581118165	0.0437827095207501	-0.132416398368336	-0.00894157490407641	-0.222141245065645	0.0407662113720298	-0.258904070029179	0.142249551911112	450.096391792649
45404L	Mm	-0.307764948072327	-0.178677818966153	-0.247537698273901	0.00974401514466596	-0.167498900480513	-0.190798097935467	-0.0694916958924297	0.0115840170306475	0.0149660296064364	-0.181517742203761	0.111217306346041	0.00876664094256821	0.190380292232563	-0.174972808370101	0.298584233642999	0.0158688924348021	0.378572995688099	-0.136476247375569	0.229501245513815	0.144757140107573	0.204657133875488	0.0183158017758597	0.143463467596172	0.0369076675431161	0.0724340814077116	0.156030984500985	0.0118876042302934	0.0686960170589523	0.0443420730593955	-0.00187814750806158	-0.0470689156122147	0.0440194577731327	-0.101630530644064	0.12313435399846	-0.148410472832642	0.0485174321155558	-0.128922250834969	-0.00348735225534717	-0.225121807476923	0.0421775722859632	-0.256559243079036	0.139288221902175	416.724415045769
45416L	Mm	-0.319832144198696	-0.153655225034847	-0.241785071088374	0.0150701122920471	-0.155660234969076	-0.168201917296099	-0.083014091344347	0.0119722646648381	0.0241835417442778	-0.169811960450583	0.108945240994461	0.00650963118254375	0.205755781289983	-0.161821423747333	0.31873355443172	0.0139978522286283	0.381351002408183	-0.102288427708924	0.22217492899896	0.113816819107683	0.256220108834215	-0.00444424102940528	0.120963755833414	0.0381205101736246	0.0623046021550032	0.133395473455758	0.0110416113027789	0.0541039773233173	0.0555441387288175	-0.00906053453527737	-0.063785447926596	0.0417057657497434	-0.103336429471334	0.133605033150407	-0.170519686422709	0.0461450357597873	-0.135899011587156	-0.0106272859588998	-0.233962761459252	0.0392941897157977	-0.259423388254275	0.132174350957192	425.672465187787
45816L	Mm	-0.319174254592789	-0.173322820144119	-0.250203248809748	0.0199450023593072	-0.157027923209171	-0.184006367909742	-0.0710021665841222	0.0236830220271814	0.0245926749866813	-0.177859130635834	0.12276456889049	0.0345963163301355	0.1990041166979	-0.169216824096534	0.258284127744859	0.0095914355880079	0.36400092671256	-0.116955368986768	0.251593348027534	0.113820990952271	0.226805063064329	0.0170500922361752	0.144668414555303	0.0538781138916783	0.104054199003291	0.14857940382611	0.0163673554958584	0.0522877357445898	0.0377820675819728	-0.00841326997728344	-0.0490745635813297	0.0453663013420637	-0.0825572723516268	0.118286439883284	-0.170055604666398	0.0533985282644825	-0.139018556294341	-0.0121832849420178	-0.226002269021486	0.0198728286279131	-0.285801003649762	0.131600855619097	414.009546703823
46590L	Mm	-0.316840878735949	-0.190681598085275	-0.245650114129994	0.0146119744119776	-0.155960777176499	-0.182343397572271	-0.0593540352722757	0.0109703896412703	-0.00453438076018134	-0.199252285176768	0.121591569425308	0.0248044994922471	0.168602686367735	-0.173002445372135	0.310206530673493	0.0287123792187904	0.336070624662094	-0.116657731722674	0.235266417424447	0.127910494265029	0.237577021166352	0.0146717365466955	0.130893809585062	0.0627495785410578	0.0939968261570642	0.140072048771842	0.0175874096989741	0.0654539122237714	0.0567383383755923	-0.00421246122894892	-0.0448143661819761	0.0389700751687255	-0.0945474677573361	0.13108311938285	-0.160821956712148	0.0516625440069099	-0.121524705836782	-0.0255189771141594	-0.225946360974786	0.0351881050293892	-0.27853618999819	0.144808039571678	398.549632447214
50902LL	Mm	-0.301863227884663	-0.175469987019434	-0.255720711197205	0.00680949197028003	-0.158437024143103	-0.187192503339796	-0.070461330168604	0.00924489683935927	0.0167541857820271	-0.185715121982086	0.109294235836683	0.0162379138094625	0.174693321036625	-0.163021847646296	0.285440863771364	0.00764015220092103	0.375516890174826	-0.110817520327147	0.253518008129126	0.129113812283174	0.227049248019193	0.00715497304955391	0.135065936622116	0.0390378951353895	0.0809622171407329	0.153294870670873	0.0197049614053765	0.0762914973321449	0.0427420957056224	-0.00535956528496908	-0.0506799995589293	0.0416251679051481	-0.0900353780393699	0.134437400910522	-0.1633945345907	0.0512019860818293	-0.143837243625472	-0.0206215670356615	-0.230909689344547	0.0396693497692869	-0.255402825071093	0.136438704677447	395.622595531699
54789L	Mm	-0.310333097503324	-0.200121173688787	-0.249418010540441	-0.00218919918653759	-0.157423541038967	-0.190232497013821	-0.0546453964793288	0.0236333071149543	0.0199430202402353	-0.192246814670211	0.097289745580271	0.0161076052019443	0.176606759077273	-0.161613351626862	0.26949551386012	0.00772899867168261	0.347271582206832	-0.126526421557075	0.258956440219953	0.137358517635652	0.214019277303507	0.0107356346309641	0.162644409618397	0.0287552389167296	0.0849752606140802	0.162948129145464	0.0157177427088225	0.0744860447228693	0.0438081157028693	-0.00103156093134464	-0.0179232276858313	0.0333076571309138	-0.113550552776374	0.145382964004162	-0.164739790820626	0.0501058624881796	-0.118974814988377	-0.000415772919995044	-0.230575760685952	0.0403778858048236	-0.27314367461314	0.143448946126293	347.264685657442
59615L	Mm	-0.300020980784098	-0.169780925454158	-0.250919983035784	0.0167524931759846	-0.173362736838338	-0.166004353837804	-0.0796492778549806	0.00519467705235531	0.00605516433806962	-0.193940624566594	0.0937030810534054	0.0124480778719483	0.195656394058382	-0.168828790311691	0.304982936041124	0.0275038422858267	0.370534025671071	-0.103989198725584	0.262101292206596	0.132013742220465	0.239690918048318	0.00683272040308841	0.117181760644018	0.0503780854535691	0.0709933561653368	0.141108587074649	0.0209672037929272	0.0322010889121563	0.0459300514427833	-0.00525491878445348	-0.050820233928907	0.0249774038067533	-0.107545046668731	0.142304434326647	-0.163455476656099	0.0492508422177828	-0.126322803348841	-0.00794552079065893	-0.216881486761092	0.0280670533799169	-0.258818157585157	0.146711284289796	426.586339164658
61280L	Mm	-0.305713666382549	-0.184505620224355	-0.252186200965341	0.0129116686519117	-0.165751808546257	-0.192003713642623	-0.0802731098938742	0.0134583017408759	0.012909391681337	-0.182032269276175	0.108280908851256	0.0139848075074992	0.201040113688311	-0.162171465805158	0.282424420611844	0.01765148754734	0.369057146427604	-0.0874089226161543	0.255165313516364	0.115874164047113	0.219403977115915	-0.00376191894059628	0.137561770929593	0.0382502910663323	0.0846715166603379	0.14051000781443	0.0170294749730092	0.0627835877119587	0.0479129683077206	-0.00704052495517767	-0.0428979768299398	0.0390437191181695	-0.0791898358529753	0.124652330271061	-0.16120064688197	0.0501026057569735	-0.143769219754836	-0.00531436890309956	-0.241741415110617	0.0506772216293786	-0.262733122544932	0.1443386115003	366.032134941078
64478L	Mm	-0.3014101374398	-0.185745456760033	-0.259689512332406	0.0149009471768378	-0.148369106925342	-0.192806525480846	-0.0755051728490205	0.0158323285393597	0.0202776773001128	-0.183587636160303	0.103845373690047	0.0163000668607633	0.206182866564729	-0.175095090799261	0.267343798309736	0.00291579449581295	0.36105242255479	-0.125446923595303	0.24341925729478	0.12099368170384	0.226470280734262	0.0185370228725662	0.126535695025871	0.060293752783738	0.092063063356117	0.135588218956899	0.0231487515338568	0.0869562509405291	0.0487947603964931	0.00104490999286351	-0.0387510237573161	0.041580122402839	-0.0909272331181839	0.122488366004	-0.163783478795241	0.0391398454242512	-0.141731604854983	-0.010332782182092	-0.222703564275326	0.0382179890345483	-0.276263112413176	0.158225117788985	409.752422346772
64711L	Mm	-0.301788043322229	-0.186433933526969	-0.246498285194138	-0.000820641718374411	-0.156453522797313	-0.193514164092997	-0.0792914154257052	0.0108322430811147	0.021039944961177	-0.190308406120236	0.107608451567452	0.01496592056197	0.19225291556202	-0.171129120434711	0.248007911310564	-0.013890888778701	0.363765274446301	-0.106893504701366	0.263180031472989	0.120374505751227	0.228741829308564	0.0126382479112532	0.137925894677908	0.0440413922697376	0.0813262026077604	0.161739123777155	0.0142700643670723	0.0721798997758111	0.0544820601863945	0.000257974327568949	-0.0487366574802144	0.0375529714672446	-0.0929129855006289	0.149371565831573	-0.15386162441805	0.0698805871907274	-0.132406392522338	-0.00387517407229811	-0.213837191067984	0.0284718993400427	-0.286814462739604	0.14455950216023	424.644052623573
64716L	Mm	-0.298918635558092	-0.18886698725225	-0.252652119077143	0.00319336081044139	-0.148786412941695	-0.187718451137812	-0.0724077086888991	0.011824518381459	0.0224523432143445	-0.168544612551131	0.113738834132125	0.0152873212644922	0.189752964200673	-0.174588066144678	0.283953363604769	0.00660613118269795	0.370829143815538	-0.135271090610226	0.229868519385043	0.114476769354375	0.231144816175458	0.00605473858369955	0.128086357256815	0.0523565027258575	0.0717277785549578	0.151703886433279	0.0182838604247992	0.0732043106593747	0.0531211420106434	0.00586400691401156	-0.043699644626692	0.0414637276279409	-0.103161812568876	0.146168105415359	-0.163502647385479	0.045019998174585	-0.135079923381876	-0.00883635839001207	-0.224125570193647	0.0355965511450389	-0.270624648352771	0.155005637413499	360.851242269746
64922L	Mm	-0.301979160674757	-0.1938688515313	-0.25344902840956	0.000125602450411486	-0.161549197254454	-0.188795979975544	-0.082399373918001	0.00522674911702001	0.0120392788733964	-0.186235149896555	0.111602307625101	0.0256289461097803	0.175455232306379	-0.16326455616252	0.274986926269718	0.00523356171847001	0.351592783132316	-0.130033717637908	0.277463989776877	0.130335313230104	0.218836741478343	0.0205343608953114	0.139664037205033	0.0613724164273829	0.0860544658714254	0.148197411591255	0.0375340471600344	0.0690467381984785	0.037574300672037	0.00265653647850906	-0.0543306383754955	0.0562441594013052	-0.0799010902258694	0.130333272233053	-0.146257817537276	0.0588282133847782	-0.133487517602607	-0.0101016741657287	-0.238125269502853	0.0384026844923956	-0.271325016869784	0.1201339636413	392.529283105398
67671L	Mm	-0.319541524531508	-0.18736092542516	-0.246655499506907	0.0040732823142504	-0.153942597619904	-0.191616716697135	-0.0581669449838673	0.00758501380966717	0.00398329534539347	-0.183168781863712	0.122651832489149	0.0212438754767725	0.182274738754963	-0.174597831406748	0.265394771256108	0.0117862884117612	0.352701250473064	-0.122770198315697	0.246915903219762	0.13398841525492	0.222064839795809	0.0141190775247703	0.132657572649954	0.0595078999408748	0.091450721489716	0.14339017538514	0.0230211810221206	0.0767775170112382	0.0641321175415412	0.00310725328254729	-0.0404584343866104	0.0331597498905963	-0.0868617497434759	0.139914861137705	-0.157732892896895	0.0529372926982393	-0.12934817945891	-0.0207935916651954	-0.236636686128388	0.0397845292187706	-0.277903714781116	0.138932814016392	393.038226663829
68750L	Mm	-0.319331556688865	-0.169829366249087	-0.240627612461824	0.00681347524738942	-0.144353999882791	-0.202161185144526	-0.0871298972954602	-0.00320292648056597	0.0191313544457524	-0.197740290247221	0.101023211613945	0.0178310869276283	0.185539256138985	-0.166565292494125	0.273888621553474	0.0025857872865935	0.344848037800662	-0.123036277023909	0.256863634109743	0.144315400861839	0.240119427784159	0.0251085503982828	0.138081440046469	0.0464528836562647	0.0912127899972092	0.154575319161104	0.0215019659245926	0.0728887951914643	0.0371910238370198	-0.00542146827585965	-0.0449392097538647	0.0399276215029349	-0.0919250725647548	0.140748966743711	-0.15446554164608	0.0516338279661721	-0.126354130513254	-0.0122819811331911	-0.232432660762371	0.0554137674897038	-0.267841081682747	0.121943304615397	410.781253339582
68981L	Mm	-0.324229974544923	-0.186681808911954	-0.246592811201038	0.0105328649124208	-0.153336255354052	-0.210022564852774	-0.0717493477142377	-0.000246416664216725	0.00686378698136354	-0.190138835775895	0.135249434084466	0.0159711297556182	0.182812142175461	-0.183676581417748	0.268546780713303	0.00436571637911714	0.342014140526746	-0.119753122431131	0.245086411702639	0.147095783402995	0.220547077740903	0.0226414839298653	0.134853571461665	0.0526977925079279	0.0818463972397038	0.166152113991983	0.0246291877177319	0.0832428572177514	0.0491165225274814	-0.0103788633946772	-0.0506363007200472	0.0430497342859646	-0.0873257406630539	0.135764785372224	-0.149599188299428	0.0549085966233646	-0.127596708514808	-0.00709663109317724	-0.223960711969895	0.03437482302879	-0.256538413889978	0.137197143133549	409.999419279496
71110L	Mm	-0.33191528225787	-0.164306903157001	-0.250008707140215	-0.00338924078741346	-0.168694343946994	-0.185009617278516	-0.0595259237379897	0.00529922731886016	-0.00311644586438391	-0.180789943113493	0.124194240408023	0.0117558814918145	0.182891761601787	-0.151688394645459	0.273875787562624	-0.00665052047582307	0.348567303574094	-0.0975799384060022	0.271797225206851	0.131676830178586	0.23534140856421	0.0183286672398778	0.137883921407357	0.0480181338071376	0.0904409431054973	0.150161474646504	0.0290618783254062	0.0686270816184231	0.0470853026497486	0.00506565734382634	-0.0390489779530278	0.0370101957538541	-0.0932780575827574	0.130118464297001	-0.143336034116386	0.0553536093866448	-0.132117657730771	-0.0127106924800097	-0.227286862696901	0.0237903127436376	-0.292811479378302	0.116919714517548	442.018206907923
72358L	Mm	-0.298235430300581	-0.186412927115924	-0.249063796966107	0.00240868807183035	-0.154010358873398	-0.201221147714895	-0.0790768664914372	-0.000164224189529049	0.00738840266780174	-0.193729410647239	0.116490633727169	0.0121299178109229	0.184137917227683	-0.177304628060815	0.26039972991955	0.0026050675685487	0.369775561275854	-0.133776943694235	0.241499625354372	0.134087062084854	0.227332844911246	0.02173998779328	0.13250200148404	0.0529328952016186	0.0771206765755552	0.17413385909507	0.0249526703831542	0.0753493480251913	0.0428224143393764	0.00217649124784299	-0.049697111998186	0.0388220192464808	-0.090709099781888	0.142376937713815	-0.146182549885573	0.0539867265506455	-0.131953334225991	-0.00351018448936601	-0.225133794272858	0.0437011909407225	-0.260360135069785	0.139669274561183	378.106435002733
77464L	Mm	-0.309502467930052	-0.18367194287221	-0.245974907387168	0.00473081724523008	-0.162319467491801	-0.194484861441808	-0.0685424318588812	0.00697751723040415	0.0177044978592606	-0.197266262416188	0.101242740346487	0.014199854989376	0.182321595498825	-0.182500545092191	0.281451685493744	-0.00378826979317957	0.366416078520338	-0.106673089805502	0.241574992334931	0.142730124029729	0.230596485927344	0.00823899420657732	0.118602630241187	0.0448491529125057	0.0816533194207056	0.158451003895807	0.0167850018715386	0.0765000323873191	0.0456521320552556	-0.00172041532211885	-0.0461466571898966	0.0402168668920419	-0.0981514816437228	0.143498788335547	-0.150297201462139	0.056646069388521	-0.121626822152493	-0.00637836761019442	-0.226018829582257	0.0303409829868554	-0.255420892871206	0.149103549853477	394.912407406769
77738L	Mm	-0.321039706435204	-0.18323719610925	-0.242925082481626	0.00747315023571543	-0.162798160229754	-0.185573131305438	-0.0890239338800316	-0.00426833012329085	0.0139694587926399	-0.185020800878908	0.0988919946693795	0.0128792890081545	0.203993069508757	-0.160827954599416	0.280635223516447	0.00194508409538749	0.36062085282418	-0.107372537631923	0.262911414994517	0.129369202074664	0.222335906282871	0.00721189607339019	0.135237140490605	0.0418734516319584	0.0877897349266066	0.152123921269771	0.0201280069294492	0.0803315939894251	0.0387220024290154	0.00179338354971079	-0.0505578869386791	0.0317511969831788	-0.0930803257047941	0.132853668848452	-0.146884221478966	0.0637944505945576	-0.131026032978575	-0.000879648898770437	-0.218118240591044	0.033796426771292	-0.26978121464579	0.129982884421341	430.603010185661
78051L	Mm	-0.322504506646565	-0.159391361516213	-0.253413417861856	-0.000469329448101822	-0.177159645009053	-0.178793112513763	-0.0713700250556896	0.0158437474154874	0.0150047855971198	-0.169740801422578	0.116050399529623	0.0148266742137731	0.189684191110138	-0.158537510660567	0.280992109875069	0.0133023830999891	0.36833265288374	-0.0998018496535014	0.25378845867225	0.11772155543802	0.238519772057614	0.0124219112721656	0.132903632348581	0.0451797220158235	0.0935144877092786	0.134321899708119	0.0226958777960414	0.0578487740627523	0.0563497839306525	0.00105874849274474	-0.039395125961969	0.0390241241511392	-0.0961139812493405	0.122812822595172	-0.159615241305136	0.0539793107742937	-0.135676148303801	-0.0154784660067487	-0.233961972398717	0.0249383291433897	-0.278626087717975	0.128932428838603	401.071184751654
78053L	Mm	-0.315225651557695	-0.194889002649563	-0.248569711679721	0.0108190638348664	-0.14868585244097	-0.181658485721175	-0.0733291634781237	0.00285208636557268	0.00841049314855041	-0.171430396013436	0.115617450544806	0.00789945417246458	0.173074182493291	-0.165520698320231	0.30561331013946	-0.00396836529447663	0.353863924086251	-0.110058275573086	0.243852240565282	0.125469507749479	0.239776403064508	0.00144900394189271	0.13227524471751	0.0502267843744546	0.0799037505385579	0.146316117785681	0.0141016001214114	0.0764714191281479	0.0619428850265806	0.0116280399732614	-0.0516840939925847	0.0430703676391447	-0.103095621320243	0.124695100367306	-0.161825323657765	0.0577367449312736	-0.116560839633238	-0.00484473733085133	-0.236104977225894	0.0431733116797702	-0.273350249459971	0.130562958959501	413.890254605183
81522L	Mm	-0.30876718898199	-0.194662031455779	-0.244501346099236	0.000924090674167271	-0.152146437079162	-0.174943503843328	-0.0565115284741111	0.0100123239496735	0.0203169676672007	-0.197030492832725	0.111904873852067	0.0148225862676047	0.1917946571246	-0.170387689011486	0.267620096640426	0.00293686531878581	0.346951278914676	-0.118865592287692	0.27599515890421	0.124618959556708	0.211885866554718	0.0143221155402573	0.139902850592602	0.0554430772509274	0.0818019834979999	0.152251201650194	0.0209779517385639	0.0735653706887452	0.0429705739760904	-0.00753067657386171	-0.0575427572755743	0.0563429011950997	-0.0915996947852317	0.142711245977283	-0.147849134799132	0.0541593096620651	-0.135161321538881	-0.0120546210737724	-0.235955972616942	0.0421038404087096	-0.28208687781289	0.131260718938418	411.078372784836
83900L	Mm	-0.309609248023733	-0.1738460522275	-0.241391052329164	0.00473588926114084	-0.14839180988525	-0.182286199372275	-0.0620778748551688	0.00478694220415845	0.0044587626632489	-0.172656842194541	0.113151234435377	0.00797536513569453	0.17140284399926	-0.163208477816343	0.330706587264925	0.0244516129490282	0.358231031449386	-0.122037253797971	0.236741998413401	0.14093018402781	0.236594489083723	-0.000550734486147376	0.140559379105077	0.0289442547008124	0.0545940647596717	0.150875544552781	0.0186233212887349	0.0584096300554628	0.0404878977508953	-0.00229289829444618	-0.0344205091342319	0.0397939368597766	-0.104495262706121	0.132954921050697	-0.154949189081461	0.0384571781947847	-0.14052083993388	-0.0114646305485652	-0.237266627160013	0.0652189678869455	-0.272429197104681	0.130808661858696	432.585141633303
88120L	Mm	-0.31319795146089	-0.181388688421615	-0.239843433004224	0.00537280168022134	-0.170220238765404	-0.181736795094778	-0.0647334691150253	0.014170277988497	0.00339131132656152	-0.193048259398504	0.128634320865805	0.00886572287342618	0.193246419720999	-0.178477758160017	0.266630616239483	0.00827041138282426	0.35771537915645	-0.107531964171066	0.25205740205137	0.147969720562711	0.223843481958918	0.0111411696378247	0.129271494881384	0.0465143189717499	0.0859488287833669	0.159684041808855	0.0211987145257567	0.051125181319006	0.0514695218959128	-0.00255075088720312	-0.0479700420688599	0.0300798772243039	-0.0886593245461114	0.140877527865596	-0.149922409591753	0.0625534791870471	-0.141388420527579	-0.00723966707120926	-0.216468853337855	0.0391473395589939	-0.281003348988312	0.126202013143337	399.742655312378
89964L	Mm	-0.309899418383097	-0.169239401660874	-0.257615646386693	-0.000392714810864485	-0.158391133362881	-0.189315314996288	-0.0768978096559494	0.00991931248678893	0.0184219395524618	-0.188051317959904	0.110691572008061	0.0162189338466962	0.189716327868644	-0.167211796047525	0.266368965849875	0.00080076505148247	0.347858241920265	-0.109539320284103	0.25280029565359	0.121657689915984	0.230202014282818	0.0142053143110031	0.141843028132237	0.0511711661745384	0.0900171719614295	0.145512198918835	0.047488310174367	0.0767232656602023	0.0602177559492498	0.00889366436017631	-0.0383846403810688	0.0320369428042001	-0.0951027818132812	0.134929394621773	-0.1617137546379	0.0625593252782104	-0.13541008955068	-0.0111115642790395	-0.237340960878051	0.0317198942073342	-0.284869388303403	0.128513562401373	453.70086642024
93558L	Mm	-0.316600044382493	-0.187330530371722	-0.247507704698585	0.00139787420628777	-0.159068631385303	-0.190869854056767	-0.0744483515204909	0.0182873829508623	0.0199644163649284	-0.190463508706326	0.113894137113987	0.0241792654585559	0.175200425157112	-0.160293057246272	0.297163472596432	-0.00171201890134105	0.343501052391323	-0.109822660950709	0.271550999957657	0.122351236661365	0.23356742378802	0.00836267053037539	0.125835281255568	0.0613110158652575	0.0910194172514471	0.143617032734266	0.0212635843174052	0.0685494108059688	0.0424870156861035	0.00708848196188255	-0.0523824144219286	0.0488687993075056	-0.0942272059671965	0.128268874449153	-0.159849758068239	0.0631545056647893	-0.142937502706164	-0.00584597567179564	-0.223045020468461	0.0321452082017886	-0.265380592261119	0.118755847106879	415.027824655282
96372L	Mm	-0.283861089968593	-0.198257306887212	-0.253503621138148	0.011339839417958	-0.144989993063048	-0.209199635492237	-0.0619197588208838	0.0136428049412018	0.0162009709837637	-0.189651680512275	0.121975079194874	0.0309603295835341	0.185172380756831	-0.187568851695588	0.263639241400613	-0.0000540480709924291	0.348517388912577	-0.137680624458354	0.231649069186687	0.143268679229492	0.230718669120783	0.00711865030153034	0.131754469870095	0.0588452564595283	0.0900734820952071	0.1667626887262	0.00809160311451199	0.0699809551283735	0.0442815511712761	-0.00774893626729611	-0.0446784719171819	0.0491441158742346	-0.07861369834192	0.142069970433899	-0.165779365603008	0.0578026490152285	-0.134719681090128	-0.0124350016985247	-0.246329096538	0.046717082126889	-0.257679129326301	0.144943063844415	397.740523217743
96726L	Mm	-0.293365458603753	-0.191491592316493	-0.221416261957662	0.00410638357717717	-0.153060736791111	-0.21008586879528	-0.0729306004916174	0.0124210846382975	0.00539019655931801	-0.19710544855992	0.112437100493812	0.0172969749937175	0.17617131010484	-0.1844178036561	0.292951651534912	0.027180108041457	0.347662554673819	-0.144564453772803	0.249427731031969	0.151862494450955	0.225698669445177	0.00438892388249065	0.123199542707293	0.0491280868291136	0.0670487179991863	0.1642158207587	0.0175333738827414	0.0692630443710925	0.0454545599408413	0.00673115929770037	-0.0450637695380124	0.0388487751514711	-0.0967374038224712	0.136577716073439	-0.153107750296263	0.0615175171959382	-0.135307606937986	-0.0105822735121395	-0.227615023762591	0.0462289736100546	-0.264370796172446	0.148480377741129	406.182811293728
112287L	Mm	-0.302781026973186	-0.192998337703782	-0.248639658117756	0.0101404811088596	-0.160307644097875	-0.187948019209436	-0.0774130845123162	0.0152478764306447	0.00915057538156662	-0.185932478737012	0.114166794670513	0.0128803710812375	0.193863580984407	-0.182331296843857	0.261986026585036	-0.0015023748883668	0.363004757142624	-0.11242360782196	0.236347932481924	0.130089529753392	0.236061632999845	0.00708781605339521	0.143539713082729	0.0392612531392449	0.0776711171853065	0.165014919889346	0.0216090037032967	0.0737973391720625	0.0531042122181936	0.0065815708610793	-0.0473694731884666	0.0391924618200831	-0.086892509357353	0.135596660653119	-0.156242653082411	0.0642485693243394	-0.129611284003222	-0.00429561797819104	-0.230318003429305	0.0387072592570967	-0.270930009673553	0.129585624638705	396.926885434777
116451LL	Mm	-0.325140422058146	-0.19040096663341	-0.245880741581076	-0.00222250087358928	-0.16065469969204	-0.190300596481413	-0.0740651530518136	0.0079655515220618	0.0038062084978989	-0.18769772655787	0.115188440789324	0.0184347914535433	0.187759537398266	-0.157380312782939	0.264941246739927	0.00585192558684606	0.356570793774417	-0.114824458477411	0.250419029653954	0.135227314176613	0.229927166324357	0.0127762703269883	0.139668292451918	0.0462453241422174	0.0881374710248468	0.152598502755157	0.0272258990779188	0.0644043183905886	0.0581426193435571	0.0000842818371090178	-0.0471320879459948	0.0383011346784098	-0.0961280303096372	0.142204258184446	-0.149531680315547	0.0516396237815297	-0.133557119916226	-0.0129140267778516	-0.231636144765571	0.0428546314056236	-0.258060625440336	0.137152660343349	401.57606170355
116608L	Mm	-0.320358389463158	-0.155300713386636	-0.256201829674664	0.01164359976904	-0.164417224482727	-0.174367417641004	-0.0695308486946405	0.00309467647388687	0.00773042986504556	-0.176203459388907	0.121565185019951	0.00662074611473059	0.188691985414517	-0.153889896778902	0.312015394108967	0.0291601052405426	0.364281435869031	-0.112584146030053	0.246543872947706	0.139523911374271	0.234096157704391	0.000549532300983181	0.125345930330381	0.0402076154976887	0.0671182500820079	0.14595454988897	0.0319556369399128	0.044524248108932	0.0455310308932859	-0.007695243096872	-0.0511548059546718	0.0275814494174891	-0.102070875418214	0.12878668486026	-0.142663596668497	0.0486510440301671	-0.131111644431722	-0.0155429153184238	-0.235600008622636	0.0409654882258682	-0.271766085764267	0.128320140337966	419.619101657909
120809L	Mm	-0.315053052658031	-0.198133226905819	-0.236341256869801	-0.0105294322056359	-0.14923144982959	-0.214566656885272	-0.0661766188646087	0.00737878864733338	0.0129372207978199	-0.200434438776419	0.0942995462297654	0.0128685622000935	0.172029335644285	-0.183812356040396	0.258136087173465	0.0130844339148824	0.355427882303966	-0.135940462577381	0.244109460224905	0.127281018047116	0.228517533391857	0.0235903590518575	0.14157139107901	0.0412982932469731	0.0980444168830404	0.165851231436292	0.0238504425984731	0.103006196193148	0.039639031010242	0.0202108971213258	-0.0424281625642249	0.0441652482826159	-0.0856474929035797	0.143427094934305	-0.149495074113375	0.0649693760085654	-0.128793581269996	0.0109324531794378	-0.225731884118037	0.0415333263557918	-0.269663774145584	0.123819294771179	357.993083200008
122072L	Mm	-0.329139357250084	-0.157236970679101	-0.246637583022983	0.00329597571335455	-0.164779146475139	-0.188709133782246	-0.0628145929039437	0.0185228679098756	0.00804382531822384	-0.180230890735032	0.116816681264908	0.0138033942890438	0.180789295899671	-0.162876157302278	0.30297253652359	0.0157602744288224	0.375128492124667	-0.0965484888287344	0.23526765826258	0.134773716858241	0.234409522332413	0.00398423193517326	0.12544356987088	0.0383037919407952	0.0777321177397153	0.14641113757637	0.0232997669830342	0.052741255355727	0.0483300027590578	-0.00908815753846287	-0.0408353527161636	0.036516380658338	-0.0861089561239999	0.124735587554262	-0.162880786016269	0.0507464005156832	-0.140046684259835	-0.0133123032538488	-0.231490651957279	0.0389173146095983	-0.263500358353041	0.129489772774416	451.947426356735
125219L	Mm	-0.298253090147598	-0.191516128736669	-0.254231992004552	0.0268507852170262	-0.154416567205144	-0.199608546855045	-0.07268624963375	0.0141179456943771	0.00415871114601453	-0.193702819080639	0.118964583447193	0.0195238914409937	0.17744625106812	-0.173805249939412	0.312189983324884	0.0359726806375743	0.337717269260286	-0.114876919765561	0.261184426168956	0.128323721766925	0.223311296013429	0.00724343543684087	0.12886363828431	0.0421283601743672	0.0770208726203724	0.149767455759203	0.021996541280957	0.0609204027308145	0.0433105445918534	-0.0107987077533247	-0.0541110584603869	0.0393524741600782	-0.0945112915872221	0.13877557816041	-0.150325933876064	0.0652964945917931	-0.133298995535953	-0.0088329134479429	-0.23487941195894	0.0367190388258566	-0.25944952679677	0.128149020982333	455.021715860641
132861L	Mm	-0.304622084387455	-0.170778716918767	-0.239634980116942	0.00984868871939945	-0.148200671352924	-0.195045538848384	-0.0797016125543544	0.0152765217771896	-0.0034719195711531	-0.180530021983029	0.100359273498902	0.0118878812007336	0.207225684740767	-0.157800861795524	0.276304014090169	-0.00894899192791099	0.381765073221029	-0.0999070583347561	0.250060921609314	0.122808673649653	0.236705127139831	-0.00596325573715672	0.128615267532866	0.0379559759013827	0.103530634214235	0.145119748043019	0.00774445137051741	0.0910166101359749	0.0442679960111122	-0.000760057944785781	-0.063571553446825	0.0382721529045643	-0.0998022165181508	0.122769042267554	-0.163966823328293	0.0751487457382216	-0.135292582120986	-0.00717621114517552	-0.230868795669483	0.0324780500975105	-0.267445204362176	0.124328624200288	407.436118276461
134880L	Mm	-0.310138218008463	-0.175531366160863	-0.239686161020541	0.00373839495825466	-0.151161082243288	-0.200846036188523	-0.0608639724821579	0.00479468772709159	0.0117523055075131	-0.206580543461136	0.115501357621823	0.00292646727472172	0.18243309440475	-0.173222635958808	0.314045628000179	0.0302717705700352	0.353086480854052	-0.13974561563457	0.200477040998612	0.142019914026176	0.222601003787854	0.00627904547971546	0.133975778165963	0.045726842218005	0.0809467954114541	0.154164515173399	0.0126085928128591	0.08238902693379	0.0494138690720943	0.00288422373707184	-0.0412478412693721	0.0339542622422006	-0.0942505356736046	0.142393943215324	-0.162593898951172	0.070624300683813	-0.126027996450395	-0.00614343452576626	-0.225757000985872	0.0351671146532908	-0.265115239552287	0.144735123036775	365.825224988785
147617L	Mm	-0.308949856077771	-0.186501058873696	-0.245107780235209	0.0133733904949605	-0.145405838008863	-0.196627835791211	-0.073862881569864	0.0169759713650786	0.0129319932609751	-0.175275960131182	0.112319873738943	0.0205876439237361	0.192653311025729	-0.162775666694518	0.25813988627258	-0.00243411803486298	0.365916898262173	-0.111511604025034	0.260126286249951	0.134868738180395	0.226610918877686	0.00726125676447785	0.130902024644625	0.0436271997367353	0.100191547739251	0.153065740420802	0.0299236476483061	0.0517342505317075	0.0448628338305485	-0.00806269024138685	-0.0568863333272784	0.0496841961769014	-0.0851703231374982	0.129688129331758	-0.165518579200881	0.0440864772381998	-0.143324974525733	0.000423007373847607	-0.237008855841271	0.0396299131152278	-0.273343799626405	0.138183019138066	407.714419194425
154040L	Mm	-0.30486051691237	-0.156989419371478	-0.244330636542793	-0.00554561099881519	-0.161633465062306	-0.172472916780449	-0.0788916404845161	0.00435664018125835	0.0064466160982919	-0.17254303896995	0.106488518120411	0.0220722171598727	0.19693036631332	-0.162247654422435	0.289904562966512	-0.000336957165057365	0.366791744573999	-0.112124641113732	0.270583937825518	0.119813723541512	0.237059513299588	0.0114351099672134	0.131160051660027	0.0500393626786216	0.0819781098145348	0.154681578333587	0.0206262915337339	0.0609932659505096	0.0366223321255113	-0.00401405375808094	-0.0542137982382754	0.0323140349476326	-0.0958355579739114	0.134562236571452	-0.155048461369523	0.0659496888915216	-0.133762024823117	-0.0190081759925391	-0.234862194998753	0.034711068027171	-0.281153747925876	0.114353542322183	399.372483970016
183846L	Mm	-0.312985209983332	-0.183712914865557	-0.240267618939762	0.0106647237480174	-0.16075302274883	-0.203594786704928	-0.061220161553671	0.00718852796377677	-0.00176727319600611	-0.192338940246174	0.125371627742919	0.0255102842769035	0.180152060165217	-0.174405181024996	0.284614425605768	0.00623133976530028	0.344473155321316	-0.11565110725463	0.255133113783078	0.130722596986271	0.236514793978224	0.0185714276620016	0.127460274773513	0.056270726067599	0.0764317393852065	0.157740799976726	0.0256514099755735	0.0640256093308208	0.0473916567676403	0.00236972940373143	-0.0525300778300164	0.0432068078020919	-0.091089747114572	0.136346984567778	-0.152000067028915	0.0511638863671579	-0.135527987992056	-0.00389053551459469	-0.228250337822108	0.0352200137212575	-0.266802753289188	0.128360007971443	427.190935341675
206537L	Mm	-0.322294856633497	-0.178381677166095	-0.229778785953013	0.00180059268989964	-0.187733366298798	-0.188860479459496	-0.0674515726206603	0.00992944688844231	-0.0192269165126485	-0.189956439371542	0.118044443968515	0.0135124626160598	0.178842341631177	-0.167195514995909	0.280341701435342	0.0216147014113905	0.346881445205191	-0.105571243397536	0.254340313799256	0.146467682124403	0.246262922351687	0.0323407416827729	0.148263988437128	0.0324986712282531	0.0802890150315535	0.151921604692957	0.0270367998399337	0.0572059062340326	0.0577772277831646	-0.00673971071983874	-0.0508107428773336	0.0371906281417459	-0.0912742276431578	0.137569253144051	-0.144530355589532	0.0428579868194018	-0.12801810174928	-0.00785611110773172	-0.228257776360474	0.0296366602524214	-0.26870349724455	0.130014838292313	402.268093499371
206940L	Mm	-0.307358419179886	-0.170581120255223	-0.239782358719137	0.00910970351262902	-0.162962651231299	-0.192297023094786	-0.0715434218257281	0.0106674455650192	0.0158051499664624	-0.17244065699132	0.125227559966755	0.02893850183099	0.181656784023349	-0.166454045129643	0.307583834123203	0.0108323236638991	0.339256342301589	-0.118151125893639	0.262924277115379	0.130411296807728	0.23384696106234	0.00372423182614741	0.128855357030083	0.0537743434589766	0.0915865071769042	0.15340704655647	0.0227227391032132	0.0723927221996485	0.0410674202449745	-0.000992752164376499	-0.0657523087627223	0.0378082212066482	-0.0937394149760735	0.128818952842588	-0.16427966572296	0.0320744275994202	-0.142515698400909	-0.0120723760865674	-0.238390730532577	0.0338514644209112	-0.264208262762966	0.127178418124482	446.902780521777
12348LL	Mm	-0.297098914844027	-0.194596083480879	-0.224588121589447	0.0129664720954295	-0.161558729130222	-0.199324421368029	-0.0687190746656021	0.00375754639880458	0.023546780695396	-0.208560518367268	0.105223131404598	0.0170511472448252	0.170462202826947	-0.195193035680187	0.301597380203038	0.0392540285767392	0.342171457020311	-0.129986478584697	0.265617403189659	0.141023153935602	0.220382286706756	0.0146413538775097	0.121084395703735	0.0486631998807433	0.0670298142121031	0.148101015821827	0.0194664298541605	0.0691108052682871	0.0396951716216952	0.00356642687908844	-0.0573421799405185	0.0376059554118438	-0.100110607354283	0.143780965947823	-0.152176387393924	0.0670528338105379	-0.129720285231741	-0.00523205427886224	-0.222233688251618	0.0400731544059095	-0.262728465037011	0.14624453220495	444.418828626888
12428LL	Mt	-0.317156781218502	-0.182120176732766	-0.243355230335774	0.0129713642484995	-0.160883677147204	-0.185925320877785	-0.073491914076187	0.0115092548336843	0.0158014394855656	-0.196397328615575	0.103107853849289	0.0236583072275708	0.194568200378681	-0.16613079607954	0.295593857818895	0.0177663858835167	0.368694964685508	-0.11322492854652	0.256581707093287	0.128577305676755	0.216403439640284	0.0106195719818774	0.114281356531805	0.0576847365125291	0.0821556364374368	0.141348985096165	0.0259653944047781	0.050506607140211	0.0398258832363943	-0.00606780740531043	-0.0509309891445196	0.0297502628472548	-0.0921892228499871	0.133727177007083	-0.146183697223149	0.0564673212238399	-0.139113128195493	-0.000134247241990879	-0.232139109109158	0.037942644315695	-0.257535984261944	0.137470681504804	442.157158011665
12435L	Mt	-0.298341352881166	-0.189578085415557	-0.244103591474101	0.0203466374826552	-0.156299681465783	-0.193365518709204	-0.0728861762867384	0.0181161418898745	0.0166796618832462	-0.186506946354423	0.109202760301181	0.0232118745635565	0.185072856043359	-0.177619942428004	0.297035926044916	0.00386127872773221	0.346490680932755	-0.121846350804226	0.242238984313666	0.147281011715461	0.236793056184784	-0.00603785231080466	0.125865461591351	0.0488717596482361	0.0702118882781692	0.165228969254282	0.0216405572144321	0.0613972602287762	0.0458580609005185	-0.0138659845806224	-0.0516168224130136	0.0417617602699773	-0.0975843741567335	0.145144374709939	-0.160668890244203	0.0607786542574898	-0.126901903024271	-0.0252128471665751	-0.225199563219124	0.0461138617976384	-0.263487538523246	0.1319199432238	445.547710020781
31069L	Mt	-0.328902458385674	-0.17581715428589	-0.252234916420445	0.00686502334043485	-0.177052429078119	-0.188261298195152	-0.0727001882211622	0.018041355391059	0.0135809148023332	-0.177766862204972	0.117676537119791	0.0307074360170044	0.186739147793135	-0.151997788451545	0.257656047223528	-0.0075818802734097	0.361553854837507	-0.106094407014877	0.268125033710479	0.141761548604199	0.235127124828648	0.0114151291961898	0.142009572995431	0.0627410321331965	0.091173331556351	0.144192166209046	0.0211276553754493	0.0749924012686631	0.0406198368146663	-0.0194643245145946	-0.0401028255815335	0.0379683143206093	-0.0809909122305103	0.127382019266186	-0.166870046701879	0.0450156318334223	-0.138340008938739	-0.03498274445793	-0.225149946279965	0.034851919980625	-0.253045325219293	0.126032481837739	458.126516108711
46453LL	Mt	-0.309400547942893	-0.17171324021082	-0.252624564953054	0.00347315681174181	-0.156083113412632	-0.183746009507308	-0.0700339518460468	0.0168725210958129	0.00759104176154624	-0.184348492605337	0.117783537043388	0.0131156856657918	0.187477327854632	-0.160163862335574	0.290677145735107	0.00205820128529564	0.36823081684952	-0.109742425342327	0.236031475408884	0.13679088388768	0.229432195059157	0.00557253691201903	0.127385487852859	0.0397889920479788	0.0889960448397675	0.153499242297083	0.0272553118968182	0.0348584057889744	0.0524803745481267	0.00984988954206759	-0.0517345387809451	0.0439679418098995	-0.0872924989442565	0.144749394227675	-0.162504147082679	0.0341562301374988	-0.138811531468065	-0.00399170184158626	-0.23248135624715	0.0371935054011257	-0.272374508172087	0.13775914493231	459.646551581704
54432L	Mt	-0.322505844721654	-0.168716807607569	-0.251411602956944	0.0115923226123145	-0.171979722000143	-0.171277244505759	-0.0616006953721017	0.0102049293849583	0.0183631848805797	-0.191123817753111	0.123211028347164	0.0225455731474611	0.197937244816622	-0.15812412236892	0.253594450221833	-0.00139024313821755	0.365212713418913	-0.100007395006947	0.245202914640335	0.12567640061348	0.232320347451827	0.0118671372271021	0.145451908751191	0.0532982538445601	0.0942465421419786	0.142093837953288	0.0320723638488336	0.0523300389821777	0.0499531920962983	-0.00504420216132143	-0.0508265379120353	0.0383011429388495	-0.0954981828903642	0.141149721057684	-0.157540102667085	0.0467726175529166	-0.127585312313374	-0.0287229130402899	-0.235960354667351	0.0375134663720545	-0.282657535114517	0.131061303895287	433.047891335908
54433L	Mt	-0.307579364123507	-0.191672840924723	-0.242664042702355	0.0138828367107122	-0.163739499198933	-0.199638437062817	-0.068358798684817	0.00452700285240417	0.0112666904604045	-0.193782264001476	0.109337094324801	0.0279429290351976	0.185068388973909	-0.175034447371693	0.240662289766155	-0.00715793766595729	0.357313515193562	-0.117429828524983	0.273205754494509	0.149797038053926	0.223290514115284	0.0150011463129868	0.145090958106212	0.0617128681422078	0.096783664410778	0.158991341854348	0.0187014933036097	0.0691811168370898	0.036003295950058	0.00145253297528512	-0.0466788164599654	0.0499125769891683	-0.0855790450434842	0.139439437994252	-0.165194210434105	0.0430007745929112	-0.137188456929775	-0.023696541844222	-0.227519397895848	0.0370211648980796	-0.252222027626488	0.136549530147303	464.590654437297
54434L	Mt	-0.306605021078943	-0.182962029152313	-0.250589021377882	0.0069630053736497	-0.162273631594127	-0.191813981887504	-0.0656363279364763	0.010752851561786	0.0106122095246025	-0.182081964805336	0.0959648547021027	0.017235230712082	0.190018082127486	-0.16716816943878	0.28205349250853	0.0072281363530369	0.353337038881377	-0.125794054785784	0.257922785068125	0.130291902451216	0.223794636131466	0.0116527011876213	0.131419201353511	0.0641774791518008	0.0896445227711324	0.148727546498544	0.0237025608026142	0.0783868759073492	0.0489790121495157	-0.0028799106083642	-0.0451188168782118	0.0425650889365388	-0.0838187682653456	0.145881704302128	-0.154746117632922	0.0519894707131532	-0.139047126283349	-0.0254420172479851	-0.229501768561003	0.0318803378142538	-0.270111796412205	0.130409796962907	433.664562053383
54435LL	Mt	-0.31329554792071	-0.171294967480664	-0.25621350869116	0.00636704325716119	-0.16061409818047	-0.162065194779928	-0.0700650094989434	0.00164203385847531	0.00639417149077031	-0.176833292863035	0.112913929788956	0.0155512011126001	0.19215279308987	-0.156216035399985	0.275507512741453	0.00337573542766727	0.380630180751478	-0.0989663182531543	0.251490776882623	0.113460345977292	0.228097700834603	0.0161274682893345	0.152247881584588	0.0494538318638718	0.0988878160373953	0.136390809865059	0.0309075167130149	0.0585670052936646	0.0405520712715452	0.00253172309828716	-0.0489956040388139	0.0368997095101653	-0.0884604799407135	0.125095454740537	-0.161526326152729	0.0407654866070068	-0.149093830262912	-0.00857912130640028	-0.241321277505931	0.0512725051803677	-0.280196668993909	0.116454576001678	436.564291888813
54436L	Mt	-0.345961115532123	-0.154170404653158	-0.249418517566917	0.00485773985807066	-0.185282768393201	-0.191315404659063	-0.0708453943648174	0.00391803575615961	-0.0013261083909033	-0.17722545229644	0.131110530905847	0.0234107606333378	0.192586792047274	-0.146169602172642	0.278288148605031	0.0135495131252996	0.355423231549513	-0.0865373566188998	0.257207132132122	0.12750980637196	0.2273501487083	0.0103932242228153	0.146507280371486	0.0554824492161785	0.10127836571611	0.137986452871641	0.0394847190353574	0.0385292100515664	0.054268124773784	-0.00448955505102549	-0.0565950566837881	0.0514234875210697	-0.0866321143336687	0.130716348620608	-0.152072453544374	0.0424939937728574	-0.138623793836448	-0.0201936666931291	-0.226006757528621	0.0253818792026744	-0.27074039366996	0.114448540920118	456.217888628627
63495L	Mt	-0.321850445039483	-0.179500462755334	-0.244750742032363	0.0132289647982694	-0.162913851859108	-0.197158420635864	-0.0722479430500033	0.00883713727595389	0.0154357710893173	-0.196178043308287	0.109455685201947	0.0170275934411045	0.191907661646105	-0.168728520725693	0.293166240994149	0.0121419270776739	0.364307455100374	-0.115127381803776	0.236155094463267	0.134926111881897	0.223277783776663	0.0168868083233816	0.121806849367161	0.052420743553374	0.0800576878329354	0.148574568459294	0.0213858253777031	0.0524339593754382	0.0449612978531038	-0.013078580187394	-0.0537027333196792	0.0474163822317923	-0.0823863088281329	0.145602662764278	-0.149281710098489	0.059329187643571	-0.141960092726038	-0.00202112379401199	-0.213102135605886	0.0248704270233215	-0.259721390143544	0.138096059361009	454.041638535288
68823L	Mt	-0.325877968530774	-0.181868842750744	-0.247402181825869	0.000941149209725311	-0.149022640603475	-0.188806579587472	-0.0616587804428068	0.0153178647111742	0.0228586699134482	-0.171495596328524	0.111523679846617	0.0215148426384661	0.183129517624344	-0.150974475199205	0.280521743956873	0.00467220458064651	0.348028556612405	-0.111828203593929	0.257355881570728	0.128491413155693	0.229512443523226	-0.0033679339246379	0.134197611301401	0.0602240919181319	0.096999978951328	0.148587959534542	0.0242173193681084	0.0545053524940002	0.0424781563262739	-0.00666146411679103	-0.0307827417958595	0.0414303190783644	-0.0823254539995318	0.137171112313178	-0.16572562782011	0.0373752349821524	-0.150204277830157	-0.0195889841698609	-0.234640006800593	0.0475197526423972	-0.283183879345585	0.136840782412692	446.677789484823
68824L	Mt	-0.316677940739074	-0.187888766862117	-0.248082298210042	0.00571218312814625	-0.152005262905987	-0.191734116021716	-0.0550498931302116	0.0213123680687975	0.0171071742910436	-0.179438530540079	0.111839137967233	0.0177922711351555	0.17813556311357	-0.172677241011726	0.270537537614287	-0.00681898840327913	0.362071853353156	-0.107312591106563	0.245997357415574	0.13839911360057	0.229539737953744	0.000820990894548079	0.13156567021448	0.0515824212560001	0.0860263461090599	0.156196116054621	0.0209943164589903	0.065126472718219	0.0464620945277224	-0.00677525975905817	-0.0320102725187163	0.0311809819548874	-0.0971074027266002	0.133088186623082	-0.162674269288641	0.0618880118289595	-0.125739107280544	-0.0128535428902028	-0.23330550803051	0.0432410269488901	-0.27762483418853	0.139158892382865	455.625054706379
68825L	Mt	-0.325107847947194	-0.193194423698798	-0.247157457996998	0.00869665491876004	-0.167067721037102	-0.188101959052806	-0.0653016381838208	0.0145856893122704	0.00864755106159794	-0.193221199382704	0.120968762086716	0.0184678445104533	0.179287031545544	-0.174682925635325	0.280913340609542	0.0322805379660201	0.365867215760495	-0.114461293250513	0.225483777516208	0.138896755691298	0.216690330863618	0.00858408371523916	0.132919633769655	0.0513737473715412	0.0844253421499975	0.143016542808742	0.0374871810597524	0.0526435885850668	0.0526614885165329	-0.0140674909811135	-0.0465105080514953	0.0368864536017106	-0.082305280362347	0.137594673649828	-0.15113599608683	0.0551676559596394	-0.118821796513119	-0.00665376748087763	-0.239598546457962	0.0436106382106873	-0.262344862302792	0.142578193180884	462.519291746945
70435L	Mt	-0.303362313515839	-0.204032603674282	-0.245276786028803	0.0238428952180102	-0.173531967648781	-0.177635459292882	-0.0662583928504355	0.0164292925514667	-0.00951536907822756	-0.199048599697488	0.113960118551482	0.0174259765139745	0.187697112600883	-0.183772013452994	0.294346180809589	0.0348899747753788	0.361454262787953	-0.10486605293215	0.22284997262874	0.141169844154332	0.237434419226168	0.00604871219978005	0.134253889712086	0.040418591092351	0.0719845172508793	0.155843510090174	0.0275182690981599	0.030979737216877	0.046980131953637	-0.0146840409494674	-0.0554403069304997	0.0507476850144356	-0.0907611349554469	0.146404783013068	-0.157849875424261	0.039722671577853	-0.117605053013778	-0.0263624062629982	-0.232212085879252	0.0563397003855427	-0.246665589294253	0.150137802459014	487.420713943255
70436L	Mt	-0.322847974957092	-0.188827522252768	-0.224182717089551	0.00449754347936952	-0.170117383096689	-0.205860524714943	-0.0597153880080224	0.0087096088085384	-0.0233489176200593	-0.173277613557342	0.110858616868778	0.0173344576144134	0.164156713994011	-0.174322909655513	0.318443912537927	0.0314543243494002	0.351471793324276	-0.117153699642952	0.262472580884387	0.135670812663908	0.229809658380472	0.0115065432015565	0.109275578575309	0.0609891830345906	0.0851506156851156	0.143484760915642	0.0328776845894735	0.0934065810911635	0.0347867716686612	-0.00847819611940715	-0.0424858586619466	0.0489129490524085	-0.0915061373711248	0.132527810426717	-0.150001676879482	0.0282984605871415	-0.129389761200106	-0.021004902399749	-0.221226610858079	0.037927471774494	-0.264481500766255	0.134204861343328	482.551058241015
70437L	Mt	-0.31706104274745	-0.18340456327307	-0.262400587929923	0.0180420248068852	-0.163468904907667	-0.194229922210108	-0.0695479635925165	0.00523124635478369	-0.0217302197981028	-0.168012042855571	0.112672384529713	0.021443617787536	0.191214711022832	-0.16533774647339	0.313699612385723	0.0344166360434497	0.365554911995171	-0.0990608840862017	0.239001565173261	0.119343228844111	0.238922050560692	0.0145795964626271	0.135130680561606	0.0353230048427252	0.05984626829135	0.136408203141204	0.0222421211132794	0.0484297325313694	0.0498551488557607	-0.0231978083740885	-0.0541946654186543	0.0384179636312912	-0.0761200120503546	0.125375506114173	-0.138377812294276	0.064208204133785	-0.122753280859511	-0.0092818536467695	-0.237084046608673	0.0527889847869147	-0.265400918282258	0.128516871438346	495.073539510858
70445LL	Mt	-0.320253881502739	-0.181493079792808	-0.231739685415131	0.0122644376391802	-0.158891035148102	-0.194562991235191	-0.0658251945069724	0.0138498415641142	0.0110067692370011	-0.192540486773236	0.11031840952527	0.0145271546925235	0.188058694971565	-0.181637144354926	0.299098614727306	0.0286426784100513	0.360235098120163	-0.10652876776398	0.239308992771372	0.133671484347376	0.234568929647995	0.00761689042362618	0.119350758873696	0.0438644305984612	0.0603676166372466	0.140829998376632	0.0184339094241199	0.0593748778366495	0.0414546706035085	-0.0231896527343363	-0.0467287772795606	0.0624314698228637	-0.0933521390635356	0.138501615275764	-0.146629407988217	0.0497745505785055	-0.127612463094201	-0.0332091134132925	-0.22442057999602	0.0575615726104247	-0.266749300544768	0.150250233891599	497.88199022507
83429L	Mt	-0.321140848005463	-0.169703103032908	-0.236676050269495	0.0236164938883851	-0.171757212479514	-0.197205875382525	-0.0669760226561803	0.00606214258064467	-0.00405359723268817	-0.210702060540908	0.113063233083868	0.0146237405806138	0.190221804795245	-0.182085115317379	0.319318491436393	0.0389964449138748	0.36072021460228	-0.104803567195864	0.215392518170473	0.145124137032429	0.240301745729552	0.00547797017304136	0.121505785963113	0.0509464658354723	0.0616344538314346	0.138452385633709	0.0145049888874378	0.0700499557448594	0.0420940996503607	-0.00901526027135376	-0.0445982421254581	0.0221082673778945	-0.088108356457729	0.135650975148105	-0.147530585404105	0.0431996726971243	-0.129816570432399	-0.0116049845958438	-0.224362273608176	0.041758112160298	-0.243737577478948	0.149053202570328	496.68587370979
83430L	Mt	-0.332558026419521	-0.160683828159274	-0.250468937783193	0.0150821841963138	-0.179323554054113	-0.195203622615705	-0.0956201965330579	-0.0131054689985244	-0.00631925584978447	-0.17055954403701	0.12024076645128	0.015119661861019	0.207987449530554	-0.148580008672974	0.277426062821053	0.00761578979747137	0.364520897271865	-0.0738303785623179	0.258623720059388	0.133769573752969	0.235804749882178	0.0124002190327917	0.138651841275806	0.0414095040053399	0.087509269805879	0.136034945278965	0.0293882840111924	0.0426569929440583	0.0466103541458145	-0.0156960669783551	-0.0428900241381711	0.0447540886993668	-0.0822865359607831	0.121888869211538	-0.142111644209547	0.0488970809676403	-0.140528154921204	-0.0189538487425116	-0.232057845971776	0.0413480797423403	-0.262599219413859	0.135635777276855	488.977748057351
83431L	Mt	-0.330167418031872	-0.177327400797624	-0.260782425486587	0.00868249051415152	-0.167752657468526	-0.188505486548033	-0.0630994759811582	0.00319295546091236	-0.00790359732819812	-0.195409287753109	0.121642101523602	0.016568327154462	0.194791334421993	-0.160158836680378	0.248998503630348	0.0220992212244849	0.350862169478186	-0.104728974846679	0.253652825549095	0.134700219861827	0.223190221415742	0.0330476677820651	0.145761028208412	0.0681574519610813	0.113949072712152	0.141398861811553	0.0402346537986335	0.0468857331246074	0.0452302630918095	-0.00427509673294145	-0.0430333275267464	0.027574738085923	-0.0698225383897085	0.14148998051703	-0.14825158912626	0.0264333029681751	-0.137277201633139	-0.0174353450867778	-0.2482224621469	0.0412660125241695	-0.261999480710877	0.136343465455099	449.98507911771
88894L	Mt	-0.317555550592637	-0.158739952867518	-0.244310336174452	0.0131708015421988	-0.176178713232475	-0.171999144720644	-0.0673852849211859	0.00161201351988079	0.00636253683462968	-0.177360949099319	0.116461278177609	0.0121125221549772	0.188209950663799	-0.166907810976581	0.318028187402769	0.0213945220882786	0.35331453520952	-0.0939321695618918	0.243297141751481	0.14084702229875	0.255803599169211	-0.00315915441565482	0.126986759072721	0.0423570425853021	0.054781819596296	0.147990778501788	0.0145453199001315	0.0313097056092666	0.0637166570314477	-0.00619531389830342	-0.0511192024468941	0.0360461737434425	-0.0971422627403206	0.131053838910896	-0.159962390942046	0.0330685819195244	-0.12601413605141	-0.016968880361231	-0.239784487154704	0.0450830690268064	-0.262055420553491	0.139217304000028	507.217808009444
94503L	Mt	-0.312424987422026	-0.185977661605985	-0.244432468434227	0.00619180812059657	-0.165834765951801	-0.201424369025469	-0.0572170181729132	0.00759027961387757	0.00666669411790596	-0.189129459390354	0.111346259606757	0.0196077729746828	0.186818186488918	-0.17228980959926	0.275209205423242	0.0133572781376998	0.348716996132368	-0.122872693242183	0.255517567668062	0.149455976486266	0.224082528758545	0.00375558013103643	0.128630568431932	0.0567126141342899	0.0810468606001298	0.16491063129729	0.0190106725896135	0.0568866708897348	0.0468935691647609	0.001057784662314	-0.0455854725084341	0.0403035150753953	-0.0848148881079661	0.143127107509388	-0.154773399245524	0.0345403742867326	-0.12746080971906	-0.0133632031862382	-0.233229654899589	0.0448439313980441	-0.258165644520689	0.142715871332143	503.749654377762
94509L	Mt	-0.335486693615375	-0.163440756986827	-0.243605673689184	0.014338683079926	-0.172455128943499	-0.178806507350133	-0.0678501198880189	0.00587548685878544	-0.00050224657187006	-0.166771163753522	0.105383108092851	0.00478075910585878	0.185817980855677	-0.145777772757205	0.30752767732778	0.0176558682579416	0.35292188853568	-0.0809600732794269	0.274254099091927	0.151506864585662	0.240753842358941	0.000181903273399359	0.134614153162077	0.0379293875306617	0.0852519059049399	0.139875818373026	0.0165105200779698	0.0403971879482519	0.0371586156331585	-0.0186195145206377	-0.045075641516871	0.0270397248694351	-0.0814346330174609	0.132079933048135	-0.161623115243878	0.0334460270351531	-0.133825983526761	-0.0211062085001503	-0.228704742484782	0.0385612770286775	-0.269629812543298	0.131813076152985	530.243250557614
94510L	Mt	-0.305210714516512	-0.17942480009056	-0.240963267607017	-0.00205463083203747	-0.164691519424141	-0.18392409919556	-0.071562071891042	0.0107175958248589	0.0162256531820581	-0.181051882896338	0.113330931078467	0.0182011387053167	0.186965021294607	-0.157390361661625	0.276416134285506	0.000325422521064368	0.356565667451287	-0.118702124532449	0.255490097125642	0.134601081089569	0.243427945042215	0.00861938665907885	0.126081030324695	0.0493587245754685	0.0901002192308545	0.154464093487668	0.0342262604988005	0.0661492077705622	0.0460050811741308	-0.00412915809128575	-0.0538774028980747	0.0336242272807191	-0.0956316966170696	0.129675889822357	-0.150173023138168	0.0522356926721257	-0.150240895258543	-0.00385159052893185	-0.240218035838862	0.0454270623694493	-0.272265413498834	0.127129125050544	465.463721669558
94511L	Mt	-0.305983532779643	-0.185613433033083	-0.237484172156732	0.00373317174318351	-0.148270703084768	-0.19255179684418	-0.0681845708608216	0.0176520210989286	0.0155228116073484	-0.192330529198204	0.103128586272094	0.0074545466676408	0.193788348852558	-0.179844335840954	0.287374505019642	0.000498560835361397	0.360189216068712	-0.13071411598453	0.255450323948583	0.146137886959957	0.203179831621344	0.00242286065814639	0.112536632613613	0.0546885548531032	0.0721312721510834	0.168647005175158	0.0324200986514404	0.0591865473333803	0.0512260893893046	-0.00789622267459057	-0.0490897752450333	0.0546280139507115	-0.0968083313386406	0.150314262987526	-0.151673734946076	0.0639046526061352	-0.139818916985562	0.000675045658011868	-0.214938071254797	0.0255311858309194	-0.274695907543647	0.133476117217383	454.290446216745
94516L	Mt	-0.305890981928294	-0.171759718575176	-0.240109870470137	0.00269799648255058	-0.161013396151705	-0.20099592699911	-0.0592720145746939	0.0149350442277707	-0.00221414293438013	-0.185779864640477	0.11165068694372	0.02672848060824	0.186212939070957	-0.165208156319027	0.290406477916452	-0.00294560312467173	0.349338636029902	-0.113894412236236	0.270097997220749	0.135658755352379	0.236246467336357	0.00454666809521844	0.134335048490864	0.0536955029996959	0.0660622833624371	0.152244336262346	0.0260913591646406	0.0666940596442253	0.0410334924351007	0.0015791503158616	-0.0545511387053962	0.0430631242157797	-0.102767169074827	0.138547997953091	-0.14833627673827	0.0447819482455795	-0.133944562114153	-0.00840908267806291	-0.235848271406874	0.0407568215305939	-0.267527563872445	0.123062878639431	502.889176468856
94518L	Mt	-0.311148388623172	-0.167495704652402	-0.244638681487879	0.0108546542452736	-0.164727860307118	-0.18710565434903	-0.0503247638877181	0.0154205898539253	0.00719245830938445	-0.191453060153923	0.118650913717232	0.0185418037063482	0.180750531161022	-0.164102704833999	0.279390048758932	-0.00502978757661997	0.350491590325963	-0.0939573321992122	0.263125251028545	0.144384972274447	0.23964564477457	-0.00250511129849624	0.131108822617622	0.0576358966539532	0.0882426456828194	0.156231292823581	0.0214936166739707	0.0527237405316671	0.0455726577357638	-0.00903486736720408	-0.0500718542346705	0.0430270340278452	-0.0965254809523146	0.139171523211642	-0.167138419642938	0.0351456516318982	-0.136125486983541	-0.0197719906982992	-0.238078973096073	0.0353799203336181	-0.266884271570394	0.131939133834985	513.30256555907
94532L	Mt	-0.314505251842675	-0.169981909250796	-0.251856269901992	0.000731168429979438	-0.153457253562871	-0.179108744728375	-0.0708858317914095	0.0075015490275831	0.000820472401254466	-0.179366292732657	0.116742206943641	0.0188326156187442	0.194985245118984	-0.156775757738402	0.293372460033922	0.0143731553552426	0.333193350846675	-0.121449289839632	0.256022656730913	0.139090214291675	0.230986167724595	0.000205723090639244	0.149699360030558	0.0617156048025891	0.0882288623453343	0.150369946800288	0.0333755221088267	0.0691888457495756	0.0478780945303947	-0.0155514880401462	-0.0423550933610147	0.0480862164342616	-0.0993499532991785	0.136798609812606	-0.167363167313118	0.0376028751275497	-0.148691041074307	-0.0247651804065387	-0.23208473765079	0.0278149287367995	-0.264755799017746	0.134687209459015	448.22368990324
94534L	Mt	-0.311314342618221	-0.160575527555564	-0.242318615435441	0.0104945159743246	-0.17034040196347	-0.187153377809732	-0.0610361096852939	0.00191799062593396	0.00492008260048491	-0.189673902529899	0.130419162080492	0.025488490025951	0.170210817446169	-0.172031489550156	0.305639836328782	0.0148969248187988	0.347681064847184	-0.10811673543967	0.245616984629119	0.133969369907947	0.233140199716054	0.00709086116592272	0.132568836590256	0.0577283699786984	0.0824725246518401	0.150572103019696	0.0217644788379695	0.058095570693175	0.0557864678317297	-0.00649777015117372	-0.0508021917283136	0.0461811533517287	-0.102879398835229	0.143052198502882	-0.15964840943093	0.0244373549193715	-0.125575591745284	-0.020047435510933	-0.226116740972614	0.0366473523571268	-0.280188653145282	0.133523983205573	497.506640300265
94538L	Mt	-0.292484186048259	-0.185089612028803	-0.241900921659265	-0.00163454522899941	-0.138482024706127	-0.191691034341763	-0.0783528853800322	0.0121655552303057	0.0165016121580603	-0.180680304162342	0.105283378138851	0.0208443149997658	0.188304949690023	-0.159687993299006	0.291192128038034	-0.00317695638059374	0.35667367959193	-0.121355085611934	0.258024915122226	0.12388233762864	0.232289011898283	-0.00734215480414012	0.12882132948624	0.0598037420483287	0.0909363941794559	0.160201910413366	0.0224993990641218	0.043539160438708	0.0304601678795478	-0.00639933883567408	-0.0509167837457393	0.0579544995292788	-0.0987422474143949	0.144514657957519	-0.163749433160331	0.0718688824549916	-0.149118165798631	-0.0104127450450493	-0.232202254426003	0.0472673430176543	-0.275038062907987	0.125427366019746	458.100945415392
94540L	Mt	-0.317359555233415	-0.17183028769283	-0.237411387379543	0.0111433959384701	-0.170650440700475	-0.193288939844592	-0.0671649434871731	-0.00523949858428475	0.00878102449427009	-0.193025411178221	0.121407030488756	0.0163863229550842	0.185521093014585	-0.169201326207151	0.277183473221479	0.0210050625453681	0.373696525773533	-0.121586819065402	0.242379740519445	0.140927226670136	0.225321180631552	0.0155419015801	0.130344630445495	0.0519353046688145	0.0745035516862426	0.157365240728047	0.0217203339935039	0.0527294455945114	0.0416377577886659	-0.0178177088832847	-0.0631451670011735	0.0443806621997899	-0.0952617146795699	0.140724417185745	-0.138959819837159	0.0598062244652137	-0.126017083028095	-0.0179132305741364	-0.221400411369187	0.0467877812815624	-0.265125819341731	0.131170236217059	424.080742536697
94541L	Mt	-0.328357599317887	-0.159323931708592	-0.250629262663994	0.0118377890309894	-0.169590572736491	-0.178668922322559	-0.0686105740826322	0.0104858061886417	0.000106119797547623	-0.178847509595195	0.117069026773651	0.0155280438146244	0.183886905028026	-0.147415947851025	0.303970462270478	0.00226798701602126	0.363883746077329	-0.091689468634824	0.260745102175389	0.121886752431568	0.242554182123056	0.00404994557220957	0.129888828600782	0.0654593577263375	0.0778955947417554	0.135459714815386	0.0310536333075968	0.0462839520798508	0.0529666027806965	-0.0033460776850445	-0.0534629935273921	0.0564882416025021	-0.100944251087088	0.120697219591567	-0.151701331763964	0.0292112281602311	-0.133999900654551	-0.0186679221734449	-0.240421535962387	0.0411862071262265	-0.266302181879921	0.117117534814534	492.035035531492
94542L	Mt	-0.305191351080751	-0.173259162438788	-0.233409971682192	0.00237687014781111	-0.152978034474204	-0.202014999233669	-0.0684609909554341	0.0126137502688181	0.0150295073651039	-0.202720386039946	0.125743866301261	0.0206039918425319	0.183590015639347	-0.181004026754504	0.280199167032621	-0.00797844945143778	0.353217740243354	-0.114436346984568	0.240641526855898	0.130091156435924	0.243205858646988	0.00712552786207725	0.117285487882253	0.0736796496000164	0.0731827133309821	0.15322810655223	0.0164028481346211	0.0750210774838208	0.0495071514887175	-0.00755154697444462	-0.057444737034779	0.0447961075068792	-0.0963820620309033	0.144859165617276	-0.154882202693987	0.0598167234291506	-0.133909845118955	-0.0102531678541931	-0.2247907362036	0.0366125427275115	-0.270555951646338	0.138393416257504	448.521486452459
94543L	Mt	-0.320106634015155	-0.176311681296575	-0.249533338481301	0.00822032020429702	-0.160588670424264	-0.183878273401164	-0.0586586695070414	0.00408704388557555	0.0118949610044323	-0.185481768934405	0.122067493099327	0.0101756924542427	0.196883767613209	-0.156274258635833	0.283842211735835	0.00285809303040965	0.347859797579158	-0.105817757026409	0.25350698039039	0.135584836314187	0.234059696907663	0.00198303769535225	0.122428307314849	0.048752447778345	0.0723718102831373	0.154386705656303	0.0273216644266351	0.0474903083255103	0.0508537793962631	-0.00213032777550204	-0.045113282920878	0.0463544954832131	-0.0944268020650224	0.145278356032281	-0.145703070859555	0.0331791554435679	-0.131369168118011	-0.0151735905098582	-0.245185800458501	0.0517483469163768	-0.272405032901173	0.134968818360088	444.377788652425
96040L	Mt	-0.325608114596238	-0.18170283694556	-0.244522945812836	0.00673823191474305	-0.150404731438581	-0.193843674477407	-0.0576659171980399	0.0202972989054708	0.0138450282184883	-0.193770888905971	0.121874454444525	0.00625367187636973	0.20046481204651	-0.173885870753381	0.273436999761122	0.00791430644273097	0.351610314121965	-0.106972903963816	0.221575477863601	0.15116772493132	0.227013367730941	0.0103309041336661	0.137474201537091	0.0384525275901154	0.0828509080303073	0.143711252406342	0.0271654362566671	0.0594261572687355	0.0530592309029542	-0.0111651258684819	-0.0522293559796538	0.0436828566269842	-0.0875409791139734	0.139181389169529	-0.160021437231919	0.0542462791954228	-0.138250434755299	-0.0186013651532047	-0.231103855518172	0.0409439254540624	-0.263022459269458	0.157596140152332	476.040214387698
96041L	Mt	-0.319023561009355	-0.181347462363362	-0.24370672466447	0.0113394937328612	-0.161835129703512	-0.186393351563044	-0.0592583358850278	0.014848528222618	0.0140762382445537	-0.183540341252067	0.102559490127168	0.00588502323356555	0.202136191216985	-0.171151983343363	0.277155249847918	-0.00210564469226399	0.365395053182537	-0.115581967093808	0.242945518486927	0.134865560410491	0.229187930745733	0.00707545954908786	0.124879945364873	0.0505627404597975	0.0824576520298975	0.154683142633489	0.0240101104559466	0.0771285874580137	0.0514585292129394	-0.000223121597567376	-0.0658110164624576	0.0444139503104985	-0.0878733070111344	0.135085564452183	-0.153866269695598	0.0440737722242754	-0.128399359047384	-0.00767552904065771	-0.226467415829916	0.0384505584822669	-0.270020789606624	0.129607019776986	467.375550025785
96042L	Mt	-0.293399537805564	-0.172514327985996	-0.237934300364905	0.00685066712913416	-0.154988973132854	-0.189664425130215	-0.0570889005731007	0.0164517423365051	0.0238357909143345	-0.182101900932628	0.115781521150448	0.0117988341579249	0.188376618308747	-0.162455006060303	0.278629158711869	-0.013259602588093	0.350589545117687	-0.108268151163598	0.263128392657345	0.137015321965058	0.235858342369523	-0.00547841478477558	0.129737467754653	0.0464789968253937	0.0719094189267441	0.157797161282548	0.0178015538557142	0.0618250662630843	0.0529454149902478	-0.0131044873586921	-0.0532530514829545	0.0490085382885798	-0.104829723222552	0.142118712357528	-0.17314207970985	0.0460331042842036	-0.129990799918325	-0.0166496722013862	-0.238213302386393	0.0454585163031742	-0.285752556160815	0.142659327012549	492.886058503045
96045L	Mt	-0.312111099532695	-0.182008004606107	-0.253880078698132	0.00241130297054164	-0.146166885730684	-0.191347583435897	-0.0729409120247344	0.00972836951592475	0.0192045944702342	-0.189378285334528	0.117043193777958	0.0175336876735437	0.197294214534155	-0.170870680041825	0.253897870549867	0.00212808695054143	0.353023077194299	-0.115020729163154	0.260697285458499	0.129430626766078	0.22139128654478	0.0162649463142978	0.135110760521194	0.0615492991495789	0.0873651804563178	0.149703192931599	0.0293490607216317	0.0469175781922761	0.043412812795006	-0.00450118554443608	-0.0451211589338736	0.0406712377657113	-0.0827669290342642	0.151997616334227	-0.157543727560551	0.0664351716646084	-0.137414646243011	-0.0140847926438722	-0.239728811196096	0.034892156169095	-0.270115088069901	0.137547988371796	442.378743138673
96046L	Mt	-0.309284414999769	-0.179196131491278	-0.246491033230084	0.0141930028681881	-0.165132281894169	-0.185287977466087	-0.0709834629402455	0.0114825723926948	0.0168611479765836	-0.18102284927822	0.117837612412068	0.0137486857961688	0.189166019724401	-0.156871187058517	0.277949175874007	0.00149123978898288	0.367150165706252	-0.10327636015984	0.259716093086193	0.133520410657478	0.230700613590935	0.00205682516007827	0.132518869265454	0.0435164903261847	0.0773273182391743	0.140494795193953	0.0284746585895329	0.0600326760240467	0.0511762795432245	-0.00887444074898486	-0.0587028646210192	0.0456518198969518	-0.0887242991881527	0.1300518554915	-0.157852083066031	0.0511123458013209	-0.144932244034429	0.00432472402546294	-0.235975950436047	0.0348187165818576	-0.270799319597875	0.128032786198057	445.406288577925
101609L	Mt	-0.319941395903425	-0.166052130469889	-0.250799072714706	0.0115677557735644	-0.147824736353168	-0.190884205504721	-0.0645088354940902	0.0103976407942051	0.0149932424242333	-0.184247027810514	0.108775649739313	0.0215577548190071	0.202580731097683	-0.155764802581353	0.270234263567316	0.000661073364238415	0.374668776722059	-0.102299374506345	0.248067247773018	0.11226276530438	0.231850712086347	0.0101766504252405	0.135437749921808	0.0519437565119744	0.0904791157260026	0.145959421203705	0.0188226837168148	0.0593006718652827	0.0375068847952398	-0.0036996638499721	-0.0547951940985317	0.0424175102135495	-0.085017876183638	0.138956797884167	-0.166883903492522	0.0393356474821457	-0.143981724824438	-0.0235417766157255	-0.241090919701934	0.0435861246559337	-0.25857339880338	0.138365411041129	473.322803370465
134933L	Mt	-0.297352145552557	-0.185684787881255	-0.244623799666181	0.00744797330421828	-0.152363459142416	-0.192528585652605	-0.0686967494837882	0.016362737284534	0.00720684556418614	-0.185336402015004	0.093062064989598	0.0296401620908117	0.17910509390738	-0.174268084193597	0.303313423559733	0.0215688800686397	0.349526909555379	-0.132509995656953	0.242323226884739	0.143322816175498	0.241623921684339	0.000318875035673939	0.132376841450253	0.0575268786831609	0.0953063803609804	0.152252372382461	0.0160955239383943	0.0679162096687096	0.0411325670818549	-0.0122498663700526	-0.0477991134696923	0.0405075035665295	-0.082892274527285	0.131118363360189	-0.168067813380882	0.0550559860666146	-0.148884788615033	-0.0107161850039045	-0.229618272297541	0.043938165052299	-0.260774382841464	0.126316984034033	490.437316998576
134942L	Mt	-0.3124202334431	-0.16988548097473	-0.24690378494284	0.00823576969023751	-0.155043207004439	-0.196962534503244	-0.0580967019406571	0.0160521748645965	0.0192604825687282	-0.189902179764128	0.102381682686592	0.00993004170534292	0.198811214239451	-0.163857373391182	0.287575350340136	0.00716072387899759	0.366475248728536	-0.109316624212371	0.24319125728321	0.139996966220534	0.220141758908316	-0.0150541746608246	0.135985702527949	0.0428917233390148	0.0821981992237517	0.156506275404328	0.0116921530361637	0.0737833593334322	0.0345934632415328	-0.00610831337723487	-0.0450906159176625	0.0458490347570986	-0.0934224998827606	0.134828118596366	-0.162293897550834	0.0605004821403348	-0.139288894951109	-0.0214576245668592	-0.230194703223286	0.0465331519813968	-0.259551973927682	0.130276483538891	482.166440340342
134952L	Mt	-0.316980824795366	-0.164596787729756	-0.255832869322254	0.0103566794622791	-0.151075409678751	-0.184669600166952	-0.0827214076064661	0.00742658203596913	0.0131899119200642	-0.1798693307725	0.104345381695467	0.0137653325700586	0.192779862613701	-0.15529699042301	0.300213806155559	0.0123513879225576	0.356331411774324	-0.108869468991835	0.242250302938631	0.131380212236529	0.242855436363437	-0.00188814575940497	0.137903017258987	0.0410399014565592	0.106006502409445	0.143057525996272	0.0171988160420949	0.0703953700880092	0.0343884633991718	0.000713706807734144	-0.0535774230903797	0.0385543397581035	-0.0915338979738752	0.138084491940781	-0.160873834935197	0.0542559570650293	-0.143551165972589	-0.0174902324316821	-0.22392777751271	0.0312697479695145	-0.26738830168329	0.120029320965741	481.891115937042
183858L	Mt	-0.328669050911941	-0.170115077767084	-0.247240386862491	0.0220096454069071	-0.176168648487783	-0.188299977218461	-0.0667316244256064	0.00692205628128199	-0.00400310773834814	-0.186888938729854	0.110985722609721	0.0176472108449895	0.187061152362766	-0.179020535441078	0.307747346462419	0.0325918416696622	0.356969029405928	-0.0972415069707944	0.235234062303814	0.138137544742884	0.234998921597034	0.0203134120126051	0.12755933555648	0.0456625645126561	0.0819593399220143	0.143202172960783	0.0250526114719303	0.0453938882784178	0.048419706937853	-0.00881582867452776	-0.0453783091727052	0.0310936620895475	-0.0935774676406074	0.132698229182244	-0.15263768086334	0.0346592264304007	-0.129281424670565	-0.0195402316121346	-0.210647245423655	0.0260970599228262	-0.261652282432915	0.153493582078734	462.487889159324
183859L	Mt	-0.334905740645031	-0.160176810142704	-0.260701076408136	0.015036389542677	-0.170035331697652	-0.173668451911711	-0.0701692089647258	0.00628189780543596	0.0051405759490116	-0.169623831679895	0.110611769630769	0.0273855341317201	0.190580695787676	-0.148052774066071	0.308343154805143	0.0168863654704444	0.354261257797639	-0.0952388149056835	0.246654597727408	0.148870983188995	0.235278045293826	0.0126657707389743	0.143073601692532	0.0351992923115932	0.0949370494938621	0.121043395850778	0.0258820020619653	0.0459316358056525	0.0453378401048038	-0.0116781491651603	-0.0389698529035815	0.0281355878130205	-0.080471441588389	0.119307741347016	-0.164661262610845	0.028650769003587	-0.138828035129069	-0.0212750921871502	-0.228877644922203	0.0298550929081537	-0.272480995475	0.144463468140325	424.929798123565
190214L	Mt	-0.306071940825428	-0.185983383877113	-0.258893597234767	0.0194497925562778	-0.165289950352995	-0.201112938984515	-0.0607583992281614	0.0154205583528179	0.00240633597224119	-0.198397450961875	0.121413757686503	0.0260040485612733	0.176491460838337	-0.183539494572592	0.299478002383641	0.0386503130768943	0.338995921585067	-0.135734284030876	0.224181131772133	0.148605451634364	0.235636740087534	0.0134897305787879	0.13215898096887	0.0503589423191044	0.0932890528345792	0.151320856629261	0.0141686906321579	0.0772642574096919	0.0471492334900303	-0.00719021140726972	-0.0438081764601959	0.0437054509452816	-0.0726780377846905	0.134278380022678	-0.166184265677515	0.0544082732640348	-0.135045361743052	-0.01980943819274	-0.227989893249681	0.033184178749854	-0.248649685694609	0.12562696792666	490.906838218336
216762L	Mt	-0.31156796831635	-0.182797197251449	-0.245556672642328	0.0180642346020487	-0.155027442222824	-0.198543282257584	-0.0695572805205789	0.00776485586579326	0.0136010681210818	-0.193915709895219	0.105306974319224	0.0192953701029014	0.168816758741457	-0.183406941945335	0.302388036706348	0.0232224747012851	0.355294257293103	-0.103329664183059	0.243309419937635	0.145091240919143	0.242585333164105	-0.00619408991364652	0.114047106844214	0.061416943156071	0.0828383314041493	0.151890341916712	0.00941504578457031	0.049320400527556	0.04178307530189	-0.0235163582029213	-0.0544975681197983	0.0545836903068713	-0.0875179518003444	0.138398709709152	-0.148674886500626	0.0518004454724293	-0.120795795506901	-0.0190788562921268	-0.222797068440691	0.043419439827143	-0.26339277354734	0.146513952834232	457.832990968374
216763L	Mt	-0.316010340141875	-0.169361031741195	-0.24678533343919	0.0239268433723249	-0.165119945859864	-0.198968853250473	-0.070101180244618	0.0198129387316827	0.00513460668230277	-0.195108257225533	0.116271250823231	0.0324298054180002	0.20113943704086	-0.165750763322181	0.293561356736444	0.00988778867017001	0.359045805963888	-0.100774174058883	0.252265878588817	0.135744061354397	0.236528249425258	-0.00229744857289915	0.119067318393623	0.0715232820399829	0.0595421395489685	0.131163849675013	0.0193526080630965	0.0456064603501941	0.0416256186196978	-0.00501067987651037	-0.0353517903774187	0.0231575078827704	-0.0763290744551737	0.138705937624973	-0.171435038754901	0.0430591052478245	-0.138454870491813	-0.0215023445233783	-0.233270711493715	0.0490457490993984	-0.250675984627619	0.134710223104324	488.869931089865
216764L	Mo	-0.313695882247264	-0.192221407664989	-0.239031597736028	0.00765296250726996	-0.160286487171409	-0.198182969823284	-0.056146295207203	0.0213092730412917	0.014715126558325	-0.189469819253795	0.106866775798309	0.0246752318602565	0.187459928151715	-0.178863832582094	0.282010678645626	0.0103909041837165	0.344332341168565	-0.134219543238916	0.228012826282143	0.134925318911526	0.232239581900808	0.00555185556310912	0.13345574086949	0.0524131211903097	0.078566379873155	0.164272405695574	0.0271268067718373	0.0692432790354696	0.0522619209886883	0.00468845521095677	-0.0376294512334875	0.0461583223666068	-0.0890200745988381	0.143729658712997	-0.152680969811188	0.0454198921605553	-0.132097354679265	-0.0153926989191537	-0.225874758187043	0.0445168329956767	-0.280585236136938	0.133402758046917	480.764470599145
216766L	Mo	-0.318693220982064	-0.178486151181159	-0.245831618163558	0.00633150435003181	-0.155852997631833	-0.198185124526055	-0.0746551711414401	0.00693284108373166	0.0112652006520806	-0.195510648550521	0.11904354380658	0.0216023155599134	0.188826149757757	-0.162374149302881	0.265526103252239	-0.00813456706883812	0.354388143604536	-0.102639788402553	0.244230363353922	0.126528932485609	0.237064641871691	0.0022904364599556	0.129530451543404	0.0561578649998276	0.0876204777680519	0.16246509913568	0.0216574544117378	0.071328463339933	0.0555970424831793	-0.0104571813050059	-0.0438432597756248	0.0372409868804972	-0.0917842947003633	0.151742257473202	-0.155713191669557	0.0605901675043679	-0.129851307790123	-0.0129813453932874	-0.231307742157274	0.0367753091115422	-0.267216768493345	0.128782777346007	491.247876525157
20105LL	Mo	-0.324314388114481	-0.169381144262486	-0.260430937829083	0.00105407104645476	-0.155341491787754	-0.18634806029305	-0.0781486247752241	0.00105713914211666	0.0236780188002901	-0.169889593458038	0.112082637490175	0.0123434618082301	0.191853987348451	-0.159257262974861	0.270216775236864	-0.0104645009756098	0.372628263498779	-0.109581485709696	0.243866333163941	0.129586314401085	0.250023429847678	0.0165189194213718	0.130396042483322	0.0460471941490531	0.0779653098458754	0.135619452255667	0.0219386812609517	0.0703688569753985	0.0491044825768654	-0.00613996359259679	-0.0572416753513686	0.0403481884800713	-0.107157203730719	0.138271863042428	-0.146233905345174	0.0597462920457619	-0.130179686443098	-0.0143360461917377	-0.219988388207473	0.0326614859096863	-0.264717659968816	0.141774818780746	362.717652228418
20127LL	Mo	-0.295600428453292	-0.174959933139298	-0.253660941489804	-0.00831312217026091	-0.143254559765861	-0.187473638277365	-0.0710941538720071	0.000880918161859721	0.0244080710451207	-0.176555316808336	0.106534815664346	0.0106635823629532	0.177676872777273	-0.181550779149183	0.295286893024507	-0.0135804121555936	0.367101712188883	-0.112661434810666	0.224061803876138	0.133263007601835	0.246382854259812	-0.000393354813004383	0.127960037801994	0.0434996899274535	0.0709195577830707	0.160966308687445	0.0124662515505211	0.0693944711840037	0.0596840454032875	-0.00161086932777325	-0.0565357034600505	0.0395271258496648	-0.106111961515773	0.156136899498557	-0.15187061744737	0.0656209976116711	-0.13807690294205	-0.0115869181627422	-0.231857606144256	0.0496178389488273	-0.264420040284486	0.13911493897995	400.189478931692
20133LL	Mo	-0.321358126148169	-0.183566272021511	-0.251535959215018	0.0109169732660545	-0.151806499321072	-0.188993609816419	-0.0617861390291349	0.00534901600201086	0.0158118588164427	-0.188328451764229	0.135751739054304	0.0130352469331753	0.192917543298861	-0.163121862742473	0.273728897663523	-0.0106760344516538	0.356079542358355	-0.115569438804018	0.234076890476593	0.128160273992451	0.22982058538716	0.00461116924050794	0.128245098645152	0.0776683502867402	0.0848233443853552	0.153588406082879	0.0286455518846807	0.0494753175653367	0.0427068602641892	-0.0104365164353341	-0.0512593501811216	0.0557151077854527	-0.104665175833393	0.141796600096603	-0.157437159343977	0.0602364723032136	-0.129714724357666	-0.00461804246211748	-0.217088206405646	0.0288333133953779	-0.27595657239942	0.135923981547959	350.781440568938
20135LL	Mo	-0.302579144104021	-0.167128437559746	-0.264600888272575	0.00879601462761216	-0.157709435362522	-0.185270991220372	-0.0662609466498659	0.0021062055153136	-0.000488419997475885	-0.183672394511962	0.11778707800336	0.00807728874717044	0.177986142282233	-0.175317872924412	0.288975940061185	0.00239498697680244	0.36625467585008	-0.106745522705122	0.218220957245941	0.139019709261125	0.249961544472973	0.0189483471949471	0.140088258338989	0.0420074995480122	0.0820810102924405	0.146886179535758	0.023291545946275	0.0889555607643095	0.0429842793031603	-0.0101170414952836	-0.0463149603567741	0.0304659896197409	-0.0781799118986495	0.150495614750767	-0.163626409490334	0.0422011396613726	-0.137855420024991	-0.0240092733082254	-0.225288131080009	0.0302334661232265	-0.264727764559413	0.141673531398963	370.185410430014
20148LL	Mo	-0.293338279089723	-0.193647258638289	-0.254121009448313	-0.00624162002933755	-0.129086611345948	-0.190217976575598	-0.082143726576174	0.000410901145197938	0.0206812377999711	-0.182010121740919	0.104923435662373	0.00975391372203553	0.186045716301131	-0.16369215988084	0.28220677734734	-0.0137335489871397	0.364546130488893	-0.116452248394752	0.227461616593013	0.109411172356643	0.231040527752484	0.000994356505490237	0.145064470086224	0.0516810041691361	0.0776175289772458	0.153314356791645	0.0242052772018916	0.0824253382901677	0.0489624699177751	0.00985776192613043	-0.0425071415052791	0.0349226479624089	-0.0906623261724567	0.146368498079223	-0.156207392490786	0.0614589582618967	-0.138602898920292	-0.00688343593051586	-0.241773164506531	0.0636227626111694	-0.284312638072836	0.148656698356256	269.655512159672
44275L	Mo	-0.327876783237056	-0.160809918594723	-0.249474624267046	0.0160782110745334	-0.169942432424202	-0.191868204987531	-0.071021668942	0.0023686962064275	0.00440860507088112	-0.181629684441236	0.114068336103445	0.0132433971809771	0.202244996479777	-0.159238621712757	0.279113155077177	-0.00127060252561563	0.362581646608998	-0.0933137955602298	0.247401333314336	0.126072309425633	0.253194741186523	0.0267819095156819	0.136154856992665	0.0495353035049848	0.0741646351527427	0.142804659555634	0.0192468146190983	0.069573153019534	0.0430604225564452	-0.0151417094668506	-0.0586951448387335	0.0219549178518557	-0.0920046274853079	0.130345310397853	-0.149917536114366	0.06231470292427	-0.133828965424989	-0.0282214133547031	-0.226601040317952	0.0389700458471333	-0.256276720110431	0.131451334139123	372.810688585788
46450LL	Mo	-0.293949386368543	-0.158651880622334	-0.263892924539746	-0.00144513752191326	-0.152216278359113	-0.197083685232811	-0.0703075729581361	-0.00489048413550086	0.0186266605739827	-0.179096251864144	0.123254239224951	0.021054957594318	0.196198241651363	-0.168948275582645	0.309116354347587	0.0133086118673032	0.366391386629443	-0.12873245084727	0.237286384834382	0.124770610177733	0.237672212386487	0.00933843026176512	0.120428348620512	0.0458769007486063	0.0406498719752982	0.150543796573101	0.0161432525246435	0.0617147625313918	0.037017498347625	-0.0136202385972836	-0.0638545330951701	0.0436297217721152	-0.0949921089799782	0.144348838097989	-0.138555290260572	0.0619666389162225	-0.133265867846149	-0.0243261457436845	-0.236819695846482	0.06007721688637	-0.254930792862379	0.140164064720676	410.026712254098
46452L	Mo	-0.318085777775755	-0.183735975968031	-0.250461015566297	-0.00657228366359722	-0.149578521466398	-0.198608423222101	-0.0860737608068749	-0.00995945972123343	-0.000839808188262563	-0.194728991870174	0.094111002353197	0.00618780490218056	0.183513710618525	-0.189996687318276	0.264344537565373	0.00339634122264292	0.35602689343576	-0.129936351178111	0.240428443184095	0.143949356737613	0.240181631990986	0.0335692212547445	0.142705861185136	0.0530781498259009	0.0683174309022505	0.16440045716701	0.0298636787158787	0.0768400115725259	0.0583093650813242	0.00531700043437986	-0.0478498386413643	0.0506750453830103	-0.0974488965886358	0.152740655775316	-0.132654773808166	0.0625579719861012	-0.115979082693643	-0.0102044122249117	-0.228635596721373	0.0404254766598757	-0.250195482775753	0.130605092245131	338.269264400559
54439L	Mo	-0.299049664685066	-0.185723505891673	-0.257723578971842	0.00206135878936809	-0.152941408206108	-0.195006905924822	-0.072544890218104	0.00914936113226687	0.0204007260074497	-0.179996034641936	0.118334718683446	0.0165517783707844	0.187914566749604	-0.162429969449864	0.262073353553064	-0.00141003517169818	0.349274066082842	-0.136598357802212	0.249013669936855	0.134920687433918	0.232510224212129	0.0169749498451752	0.132973121107621	0.0630058065407452	0.0932900099793817	0.163653344179192	0.0240313207751861	0.0714369608597519	0.0400104661281179	-0.0133401972911775	-0.0394675861949352	0.030924060388545	-0.091278417768091	0.145177362540532	-0.151856405569233	0.0505781152171856	-0.137257010639443	-0.00860543085094888	-0.233791552637948	0.0347494535598722	-0.273915728324922	0.143927198167001	351.205000506759
54442L	Mo	-0.297849253399335	-0.180011385380733	-0.246486612871011	0.00635515179913017	-0.15053132117286	-0.188687558317348	-0.070745334257913	0.0137613192575189	0.0200637317929228	-0.184444003688538	0.111578299912739	0.00820109518062255	0.197785448284367	-0.168711765867413	0.293640520672239	0.00531342104904392	0.359906594608567	-0.12992588288097	0.244995884058763	0.125852416616783	0.222697971229111	0.00989144152844593	0.124404376326044	0.0473270303335042	0.0634800666972164	0.15319545538762	0.0223826208867489	0.0654346616423944	0.0550153695247884	0.00318057988796431	-0.0518213551137833	0.0452878027417902	-0.0956458744814493	0.141825414689984	-0.160954618890112	0.0519235131913258	-0.139323785335256	-0.00858923945628756	-0.235874335549421	0.0398563463199948	-0.266718392922369	0.142964185965162	370.302450386039
57038L	Mo	-0.302148854292366	-0.180451120657301	-0.252057293585173	0.00912581852228206	-0.143901242212063	-0.198874578932239	-0.0692441898310277	0.0129216356071256	0.0143577164113739	-0.173575646721887	0.120654938512277	0.00396265314381808	0.194828151611492	-0.172773973729912	0.264807012165977	-0.0107653691035864	0.364157573072246	-0.10503481674045	0.232403700021635	0.138342922549403	0.226390297762312	0.0117472022667406	0.14722580422827	0.0319395190203261	0.071781259700898	0.153747504761645	0.022655130981459	0.0655123745977516	0.0546608124807679	-0.0152667342480584	-0.0436794200852204	0.0489541400589884	-0.0969151685781579	0.14624019753417	-0.164863934874573	0.0556452741106286	-0.13555375281856	-0.0254648176085513	-0.237253326195526	0.0438063865425452	-0.268305214476044	0.160261429026562	369.047551459287
60372L	Mo	-0.28982072981407	-0.18023768650731	-0.245050251553584	0.0193163406657561	-0.145736331620377	-0.198554513871072	-0.0744315955696765	0.0124894644001044	0.0208589848469625	-0.184479929527052	0.115247041980914	0.0227157105935103	0.184474690602545	-0.177952642002805	0.294999723104717	-0.00531474338899772	0.361223037621298	-0.120387568991772	0.227764044143369	0.135688482905566	0.264383618377004	0.00414468619031247	0.127168780700678	0.0505793273296853	0.0623248717024113	0.142276331355437	0.00136988736940457	0.0704851661957496	0.037931737252649	-0.0169967406861642	-0.0622152646027593	0.0454900086252296	-0.0987044472840322	0.135621218215598	-0.160090762114976	0.0561067401817981	-0.124547737776269	-0.00288806118954602	-0.230695078761915	0.0444440618420803	-0.266454218604293	0.147454347663889	387.620703167168
87782L	Mo	-0.311167951557693	-0.187979045020407	-0.247746249192968	0.00498999110794982	-0.156683310213456	-0.202891755553026	-0.0709818083870899	-0.00833988676014536	0.0309930939840612	-0.189977524166928	0.0977412152862975	0.00327733485011589	0.2028574324731	-0.178099975895749	0.286920702906007	-0.00604787150047733	0.362996402862914	-0.135050149172535	0.222854818540622	0.136549788790631	0.196228859759941	0.0132190809249982	0.12918308612813	0.0565405751284796	0.0676620287285005	0.1609868283144	0.0221881869526872	0.077917739355949	0.0452136671880671	0.0218852242987738	-0.0151530150680036	0.0147368074146507	-0.0955527780856384	0.162464875929185	-0.143546001164654	0.0696752733938145	-0.132120525062649	-0.00306472943911176	-0.221331565405339	0.0387730600471933	-0.270556290672834	0.150434357952239	314.761436495581
87783L	Mo	-0.308558499156504	-0.178018975829287	-0.257118215014022	0.0127131827606667	-0.151388172392919	-0.189822750145737	-0.0679915210380696	0.0180286981674019	0.0188459560022702	-0.185033444334545	0.12130486031194	0.0179591232721183	0.191563847860387	-0.172052553391419	0.292211877347714	-0.00155400613467547	0.355188896452329	-0.124174206652351	0.232011956577885	0.121158586700069	0.24049438602528	0.0105059283073988	0.133912756258424	0.0507711001780916	0.0582539020512053	0.146002938475078	0.0278405236530865	0.0721175022347304	0.0461067333851342	-0.000385732342521067	-0.0418121574941958	0.0485138176591982	-0.112139639684295	0.146596382432438	-0.152512072208783	0.0427316323559169	-0.132312956741705	-0.00271005390608338	-0.225168676253958	0.0298586070423335	-0.268733785941204	0.136794223151173	370.49683502279
87788L	Mo	-0.314569045900775	-0.175096588669162	-0.248556574356668	0.00704967173925711	-0.161031592929628	-0.191129012085553	-0.0605682866942426	0.00297347831560981	0.007834684930378	-0.185156487212565	0.108130101643991	0.0143045437005827	0.19784294360053	-0.170376744643326	0.295629776884097	0.0235988517027829	0.370927702694226	-0.132029130582734	0.219524806480819	0.12828809631951	0.228927698425043	0.0132116395588689	0.131299491243842	0.0419745016310864	0.0686463794849341	0.144420634079595	0.0258108452100078	0.0650707039486784	0.0467516688280496	0.00406838635595679	-0.0510620355505693	0.0381926303917765	-0.0923857267034532	0.144074048798727	-0.148417626778528	0.0588992068039587	-0.132740786209896	-0.00496442936426422	-0.222710409885262	0.0348055060010677	-0.269284014416903	0.137820493210146	373.351105019186
88901L	Mo	-0.310344296388514	-0.170346086682928	-0.248008509776551	-0.00251667566371276	-0.157093832385795	-0.194117656020713	-0.0690657779425618	-0.000414540119799839	0.0244836258296188	-0.185783268973406	0.119140059634849	-0.000753837588539424	0.190789234646595	-0.175355177324063	0.282782347254013	0.00340759115502713	0.363114942862842	-0.116006435960255	0.222900978203481	0.13623731885962	0.234027798735304	0.00643136254735879	0.13444474110491	0.0457199224880151	0.0579336630353605	0.153219905679739	0.0267293757611775	0.0693150037650507	0.0526176313675495	-0.0049436683875253	-0.0414904857776315	0.0437887102371957	-0.108744605095539	0.148837816681814	-0.14862995133079	0.0583297047175721	-0.129352727220103	-0.0072448090314134	-0.232325556586725	0.0379095563287009	-0.263908655931493	0.154285263292257	330.578425245955
94423L	Mo	-0.304441588939259	-0.162906911812689	-0.254157078524968	0.00815245972910898	-0.158077703021679	-0.188574612869406	-0.0660117002307503	0.00818993578340577	0.0163884262729334	-0.2009142733838	0.107972299099188	0.00448742581617682	0.212463877837162	-0.188788026890685	0.268395997381856	-0.0145320899461945	0.37639114873014	-0.123702998272829	0.233898593831762	0.122288863310086	0.226957646733364	0.0464398044534858	0.106470158235947	0.0766601023300907	0.0641370466753409	0.152299555874247	0.0252663431036914	0.0774934109789043	0.0538279349436894	-0.0104492948826676	-0.0438266030849797	0.0240844031300435	-0.0947265231596019	0.145373125859056	-0.155715591761352	0.054776480223019	-0.128408496072628	-0.0130287265381164	-0.229995621430882	0.038597086309489	-0.256808566618979	0.144054280799272	347.146600019015
94425L	Mo	-0.315238606950552	-0.161365662775239	-0.256202149299911	0.0143176436490108	-0.144480186510624	-0.1845726252377	-0.074851178734043	0.000072809013270652	0.0196251203821343	-0.188737614081927	0.121790271480165	0.00893289322460968	0.198854218096103	-0.167025589291227	0.277922015704932	-0.00126635966772078	0.370909941008421	-0.117959870037607	0.236369652878222	0.137898526171877	0.224361990814157	0.0122205999194153	0.130087394811315	0.0566229084525218	0.0690157437584622	0.150215747068887	0.0211737016428071	0.0668469826796569	0.0592752672444734	-0.0142032122289645	-0.0517463224364145	0.0319882168277979	-0.0941133250783938	0.137784652366556	-0.166836813713005	0.0529452030116919	-0.13508633028854	-0.0146061109448013	-0.235702041385915	0.043303939341508	-0.255128363423794	0.136586922538383	361.106500581068
94445L	Mo	-0.302878869203316	-0.173030006170084	-0.248135767359831	0.0124841023455504	-0.152583880928965	-0.189563056331926	-0.0687388974022372	0.00613796646810393	0.0266176307806337	-0.193210061099164	0.104715983638733	0.00750564738519545	0.201430125713514	-0.172777417511612	0.283529016978459	0.0092295678888249	0.379724996694418	-0.124975750298187	0.239545788600604	0.133579825629769	0.231888140660375	0.0110268723957068	0.113054460517108	0.0433417995968477	0.067677409866874	0.148601347814099	0.0136312964057942	0.0688717281931575	0.0435947239778157	-0.0103550468805026	-0.0630900247687535	0.0417770003134136	-0.0971104189844399	0.139712390098019	-0.148843260286929	0.0655635218342559	-0.143893581337645	-0.00458706408926847	-0.225945758939766	0.0438705781129555	-0.254189114622444	0.136796054304845	370.216410328055
94447L	Mo	-0.307065904420986	-0.185262641776466	-0.248139359731664	0.000773752862557928	-0.154421139618098	-0.197300174212583	-0.0681151799334415	-0.00201263597174005	0.0214835677516225	-0.191083844258947	0.127598569749102	0.0251952020360002	0.20018995242179	-0.181384589443004	0.233206910738274	-0.0170257273732704	0.367664230305902	-0.125625700069689	0.245445349729546	0.132449807796655	0.238059801595642	0.0244068694262966	0.127101591436136	0.0598293338509571	0.0658973079409508	0.160487147240422	0.0156550884465575	0.0699883225789398	0.050229163580884	-0.0177109845961395	-0.0591632719656329	0.0619126834484959	-0.0848214045018949	0.153799507018452	-0.154051501757347	0.0644169519046147	-0.132921012519585	-0.0152776911991903	-0.229985544996701	0.0373856921050766	-0.253847214251063	0.142038718632566	319.873933500892
94450L	Mo	-0.308385256317392	-0.17232586975232	-0.277850990181696	0.0150465960009487	-0.147320404273867	-0.199129610768847	-0.064580694144657	0.0185809530848887	0.0128182116040877	-0.179916341033924	0.118505884082816	0.00520603495916512	0.211096442896044	-0.168950576216163	0.269117130029893	0.000549903979920191	0.375749784866236	-0.134797424643543	0.228870106421661	0.135760053410077	0.210588988556629	0.0100497647441009	0.113276774132791	0.0681987266168283	0.0775336860869717	0.149014285506273	0.0166670670524613	0.0831706413087884	0.0511177145653549	-0.017789645494151	-0.0261507980205356	0.00753791222896312	-0.0926393923648446	0.146190809956191	-0.158744169855045	0.0741569700375741	-0.129090976634652	-0.00417297069504782	-0.214681898056562	0.0175962664288121	-0.265897210445699	0.146023520341467	348.74905700504
94451L	Mo	-0.306637571903969	-0.172080479621643	-0.255330610228506	0.0170167544114766	-0.16443035444956	-0.195748688481296	-0.0717967179218374	0.00470258647574112	0.00316511582839683	-0.181122381925227	0.124336018185927	0.0129298888582162	0.193702548999823	-0.173272818900862	0.2982933498589	0.0167611437014969	0.349375207083021	-0.108905428426781	0.236716452343075	0.133280001004962	0.244968623964153	0.0158205674569712	0.135763573186644	0.0502706285176554	0.058388751720153	0.151599676226097	0.017733017491167	0.0503934885375732	0.0452241844307548	-0.0207396361429627	-0.0452203240393277	0.0262678142267209	-0.0982433993017974	0.140540251634863	-0.146062649077855	0.0612789383188493	-0.129745790588829	-0.0106370199422605	-0.225770683516843	0.0359854984143768	-0.264428742063485	0.145659215656028	357.267940000752
94455L	Mo	-0.302126411015368	-0.182891438527755	-0.248932505400042	0.0177918346241782	-0.156235024417325	-0.197110892599234	-0.0649944781422069	0.00877593863933859	0.0106108174337871	-0.182499284425262	0.122190489200932	0.0172136444649481	0.17778221936206	-0.150366133588095	0.276653268498661	-0.00880711474015996	0.374179924804454	-0.112827362182932	0.252469398061337	0.114375629206671	0.24477569893826	0.00925628194890545	0.12580971170944	0.0551415512076437	0.0544909070796786	0.15283114338991	0.0122825187580993	0.080471711595441	0.0485961524970165	-0.0136297916498591	-0.0327788498873261	0.0141254910348963	-0.109300958936784	0.146890668271718	-0.157695992588265	0.054235603354194	-0.126815809155707	-0.0164404271207189	-0.236570026127303	0.0555517504172805	-0.264391050673394	0.137911196678897	343.070310716678
94494L	Mo	-0.316052971248914	-0.180165489118228	-0.242285028661184	0.0306678964219744	-0.159300108728091	-0.203927414308971	-0.0706400485515533	0.0206101148289314	0.0110066695761352	-0.195138678356903	0.101044263586037	0.0105764409696409	0.190540089020241	-0.182501157423355	0.286803053070117	0.0235626843285192	0.367841112982659	-0.138359472422144	0.218887207858545	0.135956781999117	0.242688150948814	0.0205012115855246	0.12627141883809	0.0566342773964236	0.0463944446113091	0.15862890837163	0.0212092066357092	0.0651048611678037	0.0550396678501038	-0.0116361182446628	-0.0335562419735268	0.032780587388271	-0.108012635661223	0.147774989852509	-0.148898480298962	0.0531532424177869	-0.130776602873447	-0.0246787969480435	-0.21082966330466	0.0329763365341648	-0.247373503676202	0.14747879356001	317.774103652864
94496L	Mo	-0.333444751833024	-0.177283372316965	-0.241672252875169	-0.00108487196442054	-0.172168296716811	-0.204528739326936	-0.0611909552228042	-0.00863261091916588	-0.00462088398800284	-0.201296849037992	0.101308218842097	-0.0148039031878954	0.201986250046635	-0.167600436715979	0.259677902552369	-0.00947325603775117	0.363085493170933	-0.0931271650807345	0.221882485230627	0.142842644242155	0.219918175411316	0.0317372830008186	0.140949918616722	0.042664733126351	0.0812735782912459	0.171986545189814	0.039318436426514	0.0723434633818558	0.0520364971322416	-0.00142766404194189	-0.0277263849886587	0.0184043236958844	-0.0860253383579066	0.165758657331905	-0.148976869304443	0.0672004435114756	-0.129547465911195	-0.0148987216790722	-0.214680650553984	0.0313307168278767	-0.261383105968706	0.149888780000717	336.427732280826
96020L	Mo	-0.29680867103212	-0.189117828053807	-0.245595716275593	0.0144678384305645	-0.138755956677601	-0.199276798843643	-0.0842846244574101	0.00182778004060172	0.0169560413520779	-0.189397604338544	0.114657008694436	0.0139818924283944	0.179894481406182	-0.167031634105837	0.29764209147116	-0.0105757608064229	0.357095446726095	-0.142872111376139	0.242669358945726	0.13385719447234	0.224520049291343	0.0183845377510292	0.127064361106037	0.0561161716921527	0.0724740226406354	0.148373565946872	0.0114081599411889	0.100313289758547	0.0583672167896966	-0.00146871291928932	-0.0636400406859633	0.0478285839125805	-0.106102528612611	0.135740312682242	-0.146277254326608	0.0583117964830969	-0.126618777656255	-0.00905838260605892	-0.228624591732032	0.0426443523756763	-0.266040076908387	0.136951517075642	347.607194840328
96022L	Mo	-0.313801329164944	-0.164737336216831	-0.25792033549475	0.00344975725556834	-0.162869117693681	-0.19225128852772	-0.0701624823854691	-0.00109474704417273	0.0219564303413986	-0.182602569707861	0.126011841079222	0.0143097232602238	0.206757524357111	-0.167255219229317	0.271240918452452	-0.00755235343054316	0.35996799248087	-0.0980747547273036	0.241946871159453	0.131646494355809	0.228513540771341	0.000722271658366235	0.13717444463416	0.0513573238428619	0.0711278980713761	0.156202983627278	0.0176127400813644	0.0677000732153532	0.046546537164767	-0.0146088490379308	-0.0504891223535575	0.0388395947741935	-0.0852556709067306	0.141034194261071	-0.161589135534875	0.0666017912503251	-0.138342275398518	-0.0157375201216178	-0.232482226823074	0.0292109142286106	-0.255945042837908	0.14283951631364	351.943853747265
96027L	Mo	-0.331480463063478	-0.175632180632471	-0.26936987869574	0.00914836053302482	-0.16911390585957	-0.180802965399097	-0.104459613977443	0.00683524717590569	0.0117709709976319	-0.184688176787081	0.0917705613508729	0.0119217687341739	0.195155114611583	-0.146000765037261	0.252070870838199	-0.00131977400700815	0.37341568349396	-0.110180828231488	0.264106187319884	0.13496644162941	0.235204478075029	0.0108366227635241	0.135951925567789	0.0652856570438164	0.0881639131294357	0.144546719445589	0.0457745774463384	0.0620227946732041	0.0451243547693716	-0.00711844978275619	-0.0351419579723219	0.040670529096164	-0.0862404290549438	0.130301343672331	-0.14251455091911	0.0574500791640606	-0.121566672341931	-0.0181837445758491	-0.203584155630102	0.016272251934233	-0.275037010085453	0.133669068587571	378.563701628241
96028L	Mo	-0.298510405447038	-0.169209896905795	-0.258753346647849	0.0109339279530586	-0.143612167881521	-0.19111222165121	-0.110010887392022	-0.0237014266643527	0.0132635733721823	-0.186655975550311	0.110693211068756	0.0210725302316895	0.200259980001137	-0.168487003740972	0.281221203995337	-0.00460472069744023	0.352898130415631	-0.113326607777375	0.241326299074387	0.138868746554034	0.247643548591371	0.0084420634976941	0.146874020342249	0.0449902946000406	0.0672038977392025	0.151603834173704	0.0187909925184239	0.0702437807854872	0.0632598348865537	-0.00992169874280662	-0.0498877718993087	0.0381286416994878	-0.0983482095415166	0.13717495825625	-0.169483819969437	0.0707050228892403	-0.14042795584494	-0.00303455839879128	-0.230081292964791	0.0406716977675486	-0.244318834416796	0.137218611720819	379.062753945269
97516L	Mo	-0.316547145900011	-0.173565692303217	-0.249686218516295	0.0186407555050312	-0.177305330042889	-0.181606153533853	-0.0797840850433989	0.00340358177147966	0.0129976397080044	-0.18631910720436	0.111023216546046	0.0176940075656588	0.198452900030551	-0.172635148368102	0.293933375975388	0.00667486537167669	0.355479194384261	-0.124343745417484	0.22228903718602	0.155455889299295	0.251289442733822	0.0233349642916215	0.140891236737492	0.0402165402196707	0.0682627749184056	0.150945998364014	0.020887999598235	0.0694576079598935	0.0436844205189899	-0.00918844125635392	-0.0442572269521707	0.0238736532829029	-0.0975610159028821	0.131463312350826	-0.146979938760986	0.0443266881115224	-0.138318813722653	-0.00620982521135301	-0.218876707170986	0.0331434529087474	-0.249874756324938	0.135236796292387	372.127090425531
97518L	Mo	-0.298799116365156	-0.17022083228612	-0.270027469188114	0.0376996121432053	-0.175005567002599	-0.186975919187615	-0.0905497374604332	0.00696710499885802	0.00730027526989357	-0.18630389129454	0.112082691704243	0.0143691570026338	0.206553540952515	-0.168731768674696	0.299149777616003	0.0205609389835212	0.363728731147113	-0.110052381693043	0.224957646511386	0.142675655843705	0.239585078845361	0.0161207486604508	0.136227263510589	0.0396645228221258	0.0879531690244718	0.12727033812251	0.0201045886516688	0.0595962050576946	0.0432864534924541	-0.00642762726405951	-0.0556716750145306	0.0278556177192742	-0.0792505742427042	0.132906695828019	-0.151494871246453	0.0545132767716136	-0.136075142937444	-0.0120828051797166	-0.225467191054716	0.0333282491376708	-0.258587872213553	0.127267102488505	385.921531624537
101862L	Mo	-0.323230173159157	-0.167236392082215	-0.254889635178869	0.00784903034033119	-0.163332373179247	-0.182031915961511	-0.0745070137087212	0.0110768183009711	0.0226858718304089	-0.181085791327467	0.111754918691366	0.00931483985259091	0.1963663123228	-0.161960703071455	0.284184542879656	0.00916843861559119	0.346603563607326	-0.122758674031461	0.249655419717702	0.135105121234195	0.237293036634129	0.0137007452206663	0.126741300612244	0.0624662159495496	0.0901596165602761	0.14447796752844	0.0404444643910507	0.0803171297761034	0.0427332703629967	-0.0179941124051197	-0.0569524377321609	0.031636157143004	-0.0897974331981175	0.135796868810311	-0.142443909556085	0.0741408254834854	-0.14644639056111	-0.0137299546469745	-0.217055318654941	0.0136098934445733	-0.279967632681549	0.118137491826389	367.174410354327
113249L	Mo	-0.303200699193912	-0.179859975734679	-0.255291678048871	0.0130401742728634	-0.163153394845412	-0.193192767162178	-0.0690387524287453	-0.000906652437540483	0.012030064426802	-0.185316352692466	0.111868713453567	0.00760863845535516	0.189761837646204	-0.174249400075777	0.279127748876387	-0.0171038231197868	0.367172369514255	-0.108419852633996	0.247477559344207	0.138084062630897	0.225919792572738	0.0202287177423775	0.124883261934843	0.0724920997361922	0.0716809005396899	0.161865064708675	0.0241215948284487	0.070018104946108	0.0443773954699572	-0.00854327154762527	-0.0446405453061311	0.0393038417043377	-0.0763270183817283	0.142583895259841	-0.153289454522879	0.0561206982126379	-0.168132417358633	-0.0176839289582154	-0.220792337031037	0.0140450073652664	-0.24455494148975	0.149885719327714	349.310204614207
113251L	Mo	-0.313815364962402	-0.18316421318168	-0.257337105706674	0.011215901439325	-0.150976864906289	-0.202587314022327	-0.0716675727664572	-0.00239975946418884	-0.00248528281054743	-0.179279009521011	0.11679167657125	0.00965555207851205	0.180268208733393	-0.170067721410875	0.296765306063228	-0.0125509400937528	0.365697724287152	-0.115177646802171	0.227790508897281	0.138540591910173	0.228117767789672	0.0299762902034348	0.108104188621085	0.0638515860381927	0.0791775531113398	0.15517223338971	0.0252145971422439	0.0636098369879599	0.05115458280994	-0.0105608087519478	-0.0403680794110704	0.026274537017853	-0.0750923530647994	0.151769594129629	-0.14621315076656	0.0772491367267074	-0.13446118032959	-0.016907052949068	-0.225978225414819	0.0199422704019935	-0.260686933887374	0.145436935873527	350.95244556438
120608L	Mo	-0.298655713229596	-0.188140247375067	-0.270471534478484	0.00865051155325212	-0.155866812798173	-0.198419743803476	-0.0733674064815048	0.00916278371766935	-0.015383808785926	-0.168745735257774	0.112388700077928	0.00983559060301226	0.161839659898305	-0.165087421724783	0.286506682534621	-0.0036520392156947	0.353678661138612	-0.127314188493843	0.233989505421373	0.139809296591114	0.260978689396336	0.0194593335854453	0.144282768947623	0.0523008096497312	0.0600042713285718	0.164711441010344	0.0359424044224089	0.0735766710448087	0.0549895436073328	-0.00664143000306714	-0.038816655080338	0.0344912197933879	-0.0916480287976687	0.15507309037424	-0.147136208006124	0.0557748174218437	-0.13369535713682	-0.0158211708198011	-0.213460183848534	0.00807945879298937	-0.266099178129948	0.142896952555669	351.192390632393
120609L	Mo	-0.320518591633485	-0.182865057686717	-0.251022505700145	-0.000294838622336252	-0.163679186468583	-0.192448068757956	-0.0593545806816518	-0.00181580096463474	-0.00014860142687138	-0.20928478767652	0.125705562576089	0.00398117647549976	0.183095995129594	-0.173287244283047	0.260363908081972	0.0131878773069471	0.341808940784443	-0.121533521319404	0.227921182207539	0.135956226703291	0.237197078945913	0.0374022494009476	0.140854004485156	0.0506465890368872	0.0781856532195657	0.171538724706802	0.0361953633433585	0.0819546081989932	0.0582781199176175	-0.00901132516415102	-0.0363292345020123	0.0294188138356315	-0.091679029041611	0.15695179911411	-0.150566885416968	0.0509784498030661	-0.131359470732725	-0.0210376233742352	-0.231121874585428	0.0332335636243318	-0.253825848501761	0.146328189642499	365.429036821626
120610L	Mo	-0.325043686368015	-0.172247936665979	-0.263290718162157	-0.00365157428326356	-0.16646698834726	-0.172316874790435	-0.0682916422775768	-0.00853075033778437	0.0186816529431179	-0.169345336700967	0.127354614779438	0.00756947587164094	0.197910574532435	-0.140148133399381	0.270613881218131	-0.0151158308079061	0.361719293295897	-0.106633346692143	0.245374531597224	0.128622506238882	0.227180321193674	0.0247794772732328	0.144037161144461	0.0453590180927792	0.0729783139941137	0.145050981348141	0.0457887936010082	0.0671639149912486	0.0554927266495414	-0.0184881420574815	-0.0493186565020352	0.0354705743679505	-0.0931709894740694	0.132266887643503	-0.133150301962355	0.061892785241008	-0.144749857474081	-0.0201866765204443	-0.247606967933034	0.0429609983158271	-0.276042056448458	0.135527982871576	337.207439334984
120612L	Mo	-0.304161904508776	-0.164362693161958	-0.262424925743785	0.0130568776790569	-0.156317312206793	-0.183935961063903	-0.0736217750908411	-0.0027587180036387	0.0116447201146351	-0.182393909081886	0.114699665816947	0.0171446652235414	0.211358388367071	-0.166928839773024	0.24422438869528	-0.0123447605936627	0.382033410804767	-0.104540840728413	0.245608492201873	0.122806900129126	0.225519837563589	0.0107260337621738	0.136051777784888	0.0549144023361972	0.0808753682503382	0.146350871048898	0.0292033732621442	0.0782262764064661	0.0481091912468651	-0.00820594885790324	-0.0517648478234147	0.029544870112559	-0.0868481658913728	0.14206355567794	-0.147691623827458	0.0538561030287098	-0.132515835206916	-0.0219079834025097	-0.230901141390924	0.0297404633308881	-0.28308108241812	0.148948635931343	365.141590280238
134901L	Mo	-0.333580398185666	-0.172995506626649	-0.261355210462821	0.0114503359269736	-0.175421822673538	-0.20823045778906	-0.0577731331566554	0.00828241304824372	0.0220342120407754	-0.180004232068234	0.128574677400229	0.013497440422517	0.173831034493687	-0.158033742980064	0.266569269842923	-0.00768155323346161	0.368250927873065	-0.115415886472153	0.247743535221549	0.118281868604534	0.234547313676378	0.0262618147767915	0.13380666956649	0.0565644467489091	0.0810062536897019	0.150560173998805	0.0245914180262112	0.0752625108554613	0.0454853404382746	0.00954132071891528	-0.0553910908895395	0.0512984403173861	-0.0967686397334293	0.14829907334935	-0.147324336229064	0.0616389344151007	-0.131980542270954	-0.0184427647197996	-0.207041461509831	0.01793428163177	-0.259804017157784	0.111931089074663	349.660379443226
134902L	Mo	-0.312360147484907	-0.182849232870645	-0.257608591994664	0.00780672772942098	-0.156192336637241	-0.179845477574869	-0.0808063227857481	-0.00219520534707335	0.0278209286860101	-0.166743472900738	0.0955469541828856	-0.00369838505763448	0.197871739916975	-0.157228901354244	0.261014242149229	-0.0143530343885454	0.366168868243818	-0.116536884323018	0.269226459727087	0.142402581778803	0.239376685165641	0.015665114063693	0.135951785471491	0.0355109396717585	0.0640097512238629	0.153689436597573	0.0230649645824852	0.0718045163909527	0.0446513722926048	-0.00941202636213219	-0.0490353284321274	0.0393563427134289	-0.100377047960728	0.144502372602494	-0.155622086874704	0.0646590998777931	-0.125402317979065	-0.0189037936680909	-0.219399845270825	0.0355328332913116	-0.267899726222073	0.140836449129764	353.075737187471
134905LL	Mo	-0.302956609800834	-0.190286380385376	-0.246418466605161	0.00513814865086932	-0.169090426243964	-0.213400305314569	-0.0734756928616847	-0.00614104384797704	0.00998439186840001	-0.211257497849533	0.0974580545251962	-0.00357594475219862	0.18511651607306	-0.17869096544018	0.250932946073264	-0.0194182644344173	0.35555887763522	-0.129299302077724	0.24813002351704	0.148547603506335	0.236889282445096	0.0334093674094163	0.131563952867636	0.0744227166208686	0.0675654402478901	0.171248147844552	0.0271509560030535	0.0796462675461065	0.0455872069154075	0.00712449601554252	-0.0325038698821083	0.0440698325531933	-0.103865177844796	0.15771917921638	-0.152899930970761	0.0583237066844736	-0.11505785202144	-0.00966092938394536	-0.208739895222922	0.0445374706273019	-0.250929726717598	0.137543696810883	365.078465147269
134906L	Mo	-0.325053386774138	-0.177221280464859	-0.242867478199995	0.0171228774407303	-0.168065062804229	-0.193673519120917	-0.0615776771691106	0.00511099166751058	0.00665585108880137	-0.189764929245491	0.118423270628723	0.0121196702636199	0.192069088328099	-0.182354448051378	0.267673769623821	-0.0103185543539654	0.381091526694612	-0.109144362238356	0.240769238252685	0.140893897008385	0.211188580973211	0.0157998897319714	0.117420572350175	0.0666921109431043	0.0752284502036956	0.162220772351722	0.0219514790279529	0.0628611655579069	0.0540362565849637	-0.00601939418487963	-0.0556367312274333	0.0383283836679094	-0.101654701316868	0.149958660207239	-0.147543702101814	0.0620265312246892	-0.122295170229354	-0.0264129351309181	-0.204250475516794	0.0116867932590553	-0.257563698417001	0.150087679466922	367.4780200748
134910L	Mo	-0.314320215451223	-0.178695196633135	-0.244674873836935	-0.00182961246183788	-0.153658059995433	-0.199740272719166	-0.0588345218493681	-0.00820658442417858	0.0207945825293403	-0.191201176014328	0.118084664016538	0.00310257330575621	0.178699438017289	-0.168053099141333	0.288326881427682	-0.00429375836849976	0.351162182531076	-0.128258309328644	0.224616307492337	0.135268182422363	0.238837689003289	0.034262291652456	0.144353299936264	0.0413502909165657	0.0614941849199874	0.153561162498287	0.0249823451529221	0.0702520714296649	0.053365201211171	-0.00628662797226055	-0.0584065475569244	0.0674641638407546	-0.102754615852481	0.148261328093828	-0.143796368226685	0.0542425109699118	-0.13199093739964	-0.00771186066703311	-0.231881208448925	0.0433586651023383	-0.264399427620286	0.143153257498487	384.516022330112
134915L	Mo	-0.298295376974796	-0.189259910900834	-0.25613405382853	0.0211403784416599	-0.138251721277328	-0.193048259639579	-0.0747862426684731	0.00801518950577853	0.0132638299225907	-0.197671890228388	0.123679641854704	0.0256205117129953	0.191663567405866	-0.182106884539207	0.253155296976311	0.00999355546622562	0.344168838504573	-0.140170942448258	0.25976183225755	0.141337168208192	0.222288090100592	0.0271003740452086	0.121567159850236	0.0747122516522835	0.0844703110477893	0.152246917630671	0.0201099011937651	0.0729857623005057	0.0496940395930555	-0.0168045802722692	-0.0441056434409816	0.019965240334016	-0.0830560461717923	0.143611409944042	-0.156900025494246	0.0720566787257385	-0.134140445261462	-0.035790913800342	-0.225168737103968	0.0302239272635612	-0.272984216485447	0.155844016597993	347.387940136645
134918L	Mo	-0.302431739599843	-0.169903536822335	-0.25066152147783	0.0150813651684806	-0.144183131827204	-0.188364699130436	-0.0716371926659082	0.00892793453247675	0.0311871399943259	-0.181270332324083	0.103959659809586	0.0133440285332166	0.200437390825903	-0.163782762846955	0.281231645331551	-0.00645457692487532	0.380994268168264	-0.115713340021606	0.220536479159704	0.124507539656017	0.229123531336396	0.00335348641046316	0.146599939869451	0.0218642086471912	0.0670568688890797	0.151419919802323	0.0214489089377608	0.0696894645394923	0.040287952941348	-0.00473222842346364	-0.0525884519933772	0.0454527218355007	-0.102951493536325	0.144689853693749	-0.151057336772952	0.0600849474950248	-0.129348610064763	-0.0168235321231185	-0.244669193380003	0.0452728855794315	-0.273335113945162	0.143356652723501	371.304521409379
179087L	Mo	-0.341823756849348	-0.182076065517874	-0.241096892599035	0.00166281977019	-0.157768310884282	-0.210358517030984	-0.0537428669369701	0.00351213672394498	0.0206329303515012	-0.193391299600376	0.115530947563819	-0.0065323552803716	0.205128817969271	-0.170381365204293	0.263771639978354	0.00454569755567711	0.359647834956694	-0.122964008411647	0.246288133869224	0.119577741623037	0.215613188292104	0.0379837226420794	0.116175497824257	0.0839075473352774	0.0741568220311749	0.138774573319408	0.0373655273684863	0.0694205401413254	0.0310146082370906	0.00293258697877976	-0.0292891043305744	0.0486380190030668	-0.0770882449173375	0.136647626101119	-0.125941905343982	0.064366345796238	-0.156346596293198	0.0040626572212458	-0.228696055076418	0.0468593879636581	-0.273532215210834	0.122812208870498	332.293186666176
179088L	Mo	-0.29038650979247	-0.178834979148751	-0.261373815942656	0.0132438277871705	-0.161913039119413	-0.186305500679802	-0.0837803025128254	0.00273086468071221	-0.00150764249931402	-0.178614054922241	0.128175091590413	0.0129059328199395	0.199064236126785	-0.158087671403839	0.270887560160742	-0.00745898393803037	0.389269332345874	-0.0917756716589309	0.229700207540649	0.113192934727617	0.242732231311996	0.0102376037408704	0.131695884115865	0.0539298869852568	0.0787228547158033	0.135898074350803	0.0203826586324477	0.0459270102518644	0.0475646405534501	-0.0100308445790999	-0.0520995374032821	0.023354554604885	-0.0880290949205362	0.146898585953316	-0.152576097278731	0.072936841477984	-0.143469321278695	-0.00289850566303083	-0.232543910831432	0.0364455182469878	-0.270515425514674	0.146304576366318	368.461020746461
190202L	Mo	-0.320165926690245	-0.159893031748811	-0.242963819957257	-0.000106136802127543	-0.154235003380197	-0.193234644766515	-0.0749004564614422	-0.000204273897445996	0.00534882652648042	-0.183928128054386	0.115412918247903	0.00680143138370564	0.189696497710138	-0.167274901369229	0.285972036525576	0.00690936894007648	0.374043874436723	-0.122601436370118	0.222530087147237	0.146279479015892	0.243024501394104	0.00305823038838196	0.130363024557428	0.0387144693942003	0.0487665612857313	0.153519755475069	0.0259126576963147	0.0674468615953974	0.0657676299166227	-0.0078742393394395	-0.0585604817369933	0.0445240755982369	-0.0986833997040595	0.15037216029431	-0.14582979725902	0.0519470942963596	-0.125216049295193	-0.00731946195996273	-0.22251859055627	0.0272078813276867	-0.263765090403579	0.145655446598725	395.221818368224
190203L	Mc	-0.309770289824343	-0.195042038349022	-0.242850673948664	0.0200390848533575	-0.15918265456898	-0.19854860812886	-0.0711028010332768	0.00357927034446457	0.0153453030901063	-0.198234725662937	0.119950815553384	0.0201105938976194	0.180813793436245	-0.174833162536606	0.265965125038033	-0.00587917133780187	0.354361427801003	-0.133737221575533	0.230931864009669	0.146742325370086	0.226711124120511	0.0178865867450402	0.142769585989844	0.0482935448331835	0.0614469046844452	0.166322555117646	0.0256795448364729	0.0815712819977772	0.0577320849156496	-0.000628418646818386	-0.038633711543054	0.0223885755346322	-0.105269311445648	0.150898574649847	-0.143137936783811	0.0794228990078488	-0.133725431678561	-0.0145047962742919	-0.214578871638212	0.0136993060485682	-0.263455891010814	0.150453544111794	372.139374812333
216761L	Mc	-0.329702351980126	-0.177146636183198	-0.247913163112633	0.0108379029573091	-0.160460915165136	-0.195275842871017	-0.0811704949875759	0.00714276223721018	0.00365906009468889	-0.187426352629865	0.0999392883490685	0.00314455575106517	0.18825907456331	-0.162782068161707	0.283995366555777	0.00478233246616098	0.379789810105221	-0.0836939013230871	0.240644692790677	0.123686787667349	0.240926206256393	0.00862433378823469	0.135165379017624	0.0368800400123177	0.0626422613669338	0.136279138605789	0.0237001386168498	0.0680850096711993	0.0538263111716823	0.00125192194044276	-0.0461914890738251	0.0293927827877138	-0.0896964598569511	0.142497604791096	-0.143047195496084	0.0717573177374884	-0.139063069251347	-0.00883613786356211	-0.215937754253138	0.0274128194883028	-0.259364695711405	0.143385629130759	348.546778987925
2947LL	Mc	-0.311509212485398	-0.174635999653911	-0.243998165225278	-0.00301181740404261	-0.169607189162176	-0.199777591299959	-0.0778715334146923	0.00243350221867761	0.00567612577130874	-0.192509730229695	0.124925347009816	0.0151588582112313	0.195553154457627	-0.165522460525585	0.254159787206279	0.00879417559404417	0.377926507337272	-0.106357754440306	0.239537959444292	0.12766654892843	0.227597912742008	0.0237210913313881	0.135231351332738	0.039661306686744	0.0929787688318456	0.15077407740313	0.0344595729912815	0.0695922655233552	0.0372655611905879	-0.0123192550140363	-0.0668916220883942	0.0405051103674226	-0.0894350750250952	0.13703846804013	-0.140276404020293	0.0736283695559366	-0.135658912983965	-0.017440802892702	-0.228163609712993	0.0416242772721996	-0.261900324196768	0.140977360327549	441.370161029967
8991LL	Mc	-0.298952063238943	-0.16336149885383	-0.248053527447518	0.0154306893482722	-0.146980634172761	-0.186436833917404	-0.0845217272026037	0.00126483794377222	0.0190024567561239	-0.189297088845569	0.109065386502457	0.018346095283969	0.207995745457152	-0.174373725580784	0.26775562764451	-0.0116385816628936	0.39325873997709	-0.111667936827259	0.245164310956783	0.129724577064264	0.220241146748913	0.00281310287843125	0.110103902976621	0.0751274840853039	0.0974920372879626	0.141397955370262	0.0191866765046336	0.0812833220615598	0.0311506284082859	-0.016646802268294	-0.0568984138867629	0.0212864488579945	-0.100439774352004	0.133448763352237	-0.151545640611126	0.0728668843318853	-0.146079034057093	-0.00679892596157407	-0.220676657413308	0.0218475933481777	-0.266269186838408	0.145383639991479	441.049937783748
11586LL	Mc	-0.328404427691489	-0.155419243176448	-0.244225864363604	-0.00178107582154277	-0.171913758313243	-0.175968774177421	-0.0799467229598511	0.00397496419574217	0.00430750607873588	-0.174119063737102	0.124179624920616	0.00995838152321779	0.190738590689749	-0.148143209702504	0.254767138586411	-0.00755014856099869	0.381307140230233	-0.0772682601804368	0.266249426024832	0.141263132309188	0.244043474017192	0.010547103227971	0.146539370588108	0.02792460438859	0.0953132591582362	0.130466205546949	0.0359743748857164	0.0654613796064596	0.0319300188623933	-0.0170697096374538	-0.0635765862933816	0.0426120901378189	-0.0812260152049339	0.133245576603535	-0.154416273210409	0.0650220422862881	-0.14711210553365	-0.0120852286358063	-0.224496168418619	0.0206742216017168	-0.280032002053043	0.118255012202239	427.876595471616
15775LL	Mc	-0.302227918893861	-0.186783850072721	-0.244222626548183	0.0034178733542682	-0.162187704842612	-0.203029621973234	-0.0723415786403608	0.0229412231731142	0.00964626619752133	-0.185899835118153	0.118602615931134	0.0229930756147188	0.190993622895741	-0.180871076118674	0.302234504456589	0.0230679464659596	0.350916528695997	-0.153772065130455	0.20967191045411	0.14031192830473	0.229668030103822	0.0119698346727583	0.145399726717467	0.0420654214211127	0.0767109235561409	0.149261066231308	0.0300207291535063	0.0917268931601241	0.0410432467566957	0.00462082910758746	-0.0503145908348496	0.0444591981596418	-0.0903583043827532	0.129629097018373	-0.144155355494613	0.081821204422537	-0.147591758473496	-0.00508934246520203	-0.234065187811563	0.039526690392489	-0.257443078996433	0.107633509379716	415.371549109377
18671LL	Mc	-0.308497907060909	-0.172828680968441	-0.233001058195027	-0.0068884559165665	-0.168171997456138	-0.190925425468856	-0.0660995607504898	0.0127982434404984	0.00577908734727609	-0.178435843000327	0.100579224817128	0.0087302859660013	0.198857310388693	-0.156608873401823	0.276505206017407	-0.0168560889310925	0.363644440036215	-0.110662614594548	0.24485390342543	0.147711787355228	0.236158412793089	-0.00216705587898175	0.148391392168387	0.0320762627147128	0.0853932759291878	0.156503494571278	0.0204131537812608	0.0880860828724195	0.040911239353561	-0.00258058922421163	-0.0538834024713726	0.0412530882553641	-0.109884245585373	0.151347819988619	-0.14901502666244	0.054144561855621	-0.1378358921069	-0.0174043283826979	-0.232577595038957	0.0311933674773658	-0.262519960730031	0.131512961270436	420.722055066106
26383L	Mc	-0.314764976964668	-0.164599734440562	-0.250001982651561	-0.000866537612146044	-0.169709251016848	-0.177408375812597	-0.0696945302436879	0.00771062081087649	-0.00131232146574579	-0.173904980303531	0.123039048149779	0.0152644519540545	0.178336304171163	-0.157135643268836	0.300915712277392	0.00309468941813286	0.358875769271824	-0.101218654925189	0.278096343930981	0.130828483509667	0.232016561801348	0.0159545797267235	0.125854903168256	0.0566250427378021	0.0857757403800798	0.143883105862767	0.018424683591469	0.0622503451082241	0.0448658643074781	-0.00964184044646643	-0.061290042915317	0.0310400700250588	-0.0918258108030939	0.127291552728879	-0.153562629733082	0.0522810268372286	-0.129669281458338	-0.0136529608209272	-0.230036417340715	0.0316202622891522	-0.274333686456718	0.120584496621687	488.717076591744
28269L	Mc	-0.309896067474279	-0.173127810888581	-0.246052360533646	0.00949041495033323	-0.162551558811014	-0.199085039397112	-0.0691757860050954	0.0183612723010205	0.0227328887122823	-0.191868773762533	0.114056769666554	0.0254791501305561	0.173224788552012	-0.155135426094612	0.287282022057564	0.0237374095357501	0.363595987948976	-0.124675705464413	0.249909300939946	0.144959995308568	0.215216756033791	0.00555501227088628	0.142130151997173	0.0477754727639624	0.08270688264048	0.151181750877442	0.0250871648974785	0.0523464528683953	0.0414435889364964	-0.0240173058761203	-0.0514845775435734	0.0401268531717739	-0.0880423881983673	0.144681952781495	-0.158651791408138	0.0556111448490232	-0.146143650837826	-0.0271882782301492	-0.234912795028414	0.0371741296379365	-0.250475326542402	0.138617328266379	480.719797605137
28270LL	Mc	-0.322984603269041	-0.153955279264179	-0.241293416907238	0.000548480112932865	-0.158640154898841	-0.184745542776764	-0.0693620714560971	-0.000770667484737609	0.0132844346723472	-0.186059195458582	0.115333735002247	0.00846375995986752	0.185780856169555	-0.168034271409042	0.256831412866417	0.00111652624298212	0.363080533168549	-0.109133970469313	0.253012622111722	0.135991572604154	0.239504303702738	0.0268934029186317	0.141821522069045	0.0431687145221542	0.0934355249137781	0.15363418665221	0.0279555608079286	0.0698298369919589	0.0468518581758631	-0.00605525338021764	-0.0519144981828436	0.0255733129358189	-0.0971328783768291	0.145901758252733	-0.155215176005294	0.0664801299937005	-0.125918765997656	-0.0202271231522263	-0.229469536906806	0.0245648197610057	-0.284961261659545	0.126814802446913	520.068768346575
28922LL	Mc	-0.293021074033593	-0.183345908503498	-0.249123122704507	0.00580806539147595	-0.162667453944632	-0.16240106341771	-0.0602887604097535	0.0136576017698517	0.00613140530346783	-0.183841671338325	0.117412910206192	0.0102327450709043	0.201747944107795	-0.182650842874191	0.274936349921961	-0.00456724595287696	0.381293114339993	-0.123132180892127	0.220196977180687	0.132279708829233	0.227613018518141	0.0108809322957424	0.132869051792141	0.0597754172166852	0.0739339563145827	0.14042719874776	0.0293181118804238	0.0749083331699254	0.0567389028835526	-0.00138766504366512	-0.0491417375705531	0.0339853331294205	-0.101461828823462	0.13712224876566	-0.152760664739596	0.062589105258842	-0.136542926482394	-0.0182550107750126	-0.244796104733715	0.0395605340522266	-0.272388069006734	0.138354365099676	445.541938595705
28923LL	Mc	-0.320193718661988	-0.156559620042322	-0.256230061726373	0.013122020009721	-0.167932664704075	-0.17544690610538	-0.0780585248647713	0.0156082583346617	0.0104345151005705	-0.17080737110285	0.110251371927828	0.0106480321221888	0.1847356597247	-0.163580188118383	0.267036372017755	-0.0064966683863688	0.366294512772152	-0.102844601442422	0.264367600089717	0.147769803365044	0.244350214589756	0.00650634628910944	0.144024685046483	0.0464778451404158	0.091536198730434	0.155639372672176	0.0274168608662452	0.0749643255227732	0.0434675402057337	-0.00684287804330119	-0.0547059149382148	0.032936445540595	-0.092979756155307	0.132080830098297	-0.150460541509712	0.0529394759567714	-0.139530215251123	-0.0370314393625178	-0.22318367543022	0.0186944110585116	-0.270640457829595	0.112222506493282	463.966029134113
28933LL	Mc	-0.284087908513309	-0.178369659490377	-0.255311902003087	0.00574315597989602	-0.149636175723097	-0.176101754586543	-0.0849396406419653	0.0099252995248639	0.0212347722864696	-0.181483684142239	0.112018538630461	0.0107227725861062	0.195767266487518	-0.165060586350693	0.285776565630781	-0.00412240404527225	0.363988004462519	-0.120131322850763	0.235088816935401	0.137341589814814	0.234578471107997	0.00998435218656999	0.139366154825229	0.0386096719425999	0.0929350557140222	0.144270202673627	0.0222220623647448	0.0732429349483259	0.0435425466667435	-0.0121087504585466	-0.0671558916999603	0.0372986315779486	-0.0940582899520969	0.136793304624881	-0.160367676575716	0.0731980884284184	-0.143332507181795	-0.0219700040590536	-0.235520123131788	0.0404182741059569	-0.27210813968907	0.14179988758948	417.421335617349
29336L	Mc	-0.30672360222922	-0.180530795768308	-0.240318867828468	0.00464685181839762	-0.172052190739573	-0.191584977525684	-0.0812088863265129	0.00562677393178563	0.00554396126606222	-0.188582915890685	0.111825398244325	0.0173327979970611	0.183189319379828	-0.164512553536234	0.272942898989352	-0.000187624679643334	0.382970969868966	-0.107585953244912	0.240037208559602	0.129668693052406	0.233641265265056	0.016585010542476	0.136552112211984	0.0481334259597435	0.0884164904632588	0.145894462123519	0.0230169613882706	0.0802053118541421	0.0403150255394712	-0.0138751899876868	-0.053662591173002	0.0320515460846269	-0.0958662139577018	0.139815369026597	-0.152021978614227	0.0751372011405943	-0.132921110198613	-0.0140647282359464	-0.227401007997662	0.0364905540152728	-0.256275162111192	0.129336741322476	430.100431239473
35863L	Mc	-0.301627596816363	-0.183497872520569	-0.24396710244954	0.00786375219408625	-0.17342327589815	-0.180479808615027	-0.0809862371649995	0.00667289671967829	0.00137852702393196	-0.190880675705031	0.121229884632676	0.0167772199127594	0.197263890152145	-0.181536220854892	0.244715539935952	0.00638985293378799	0.376612683123598	-0.107909580279317	0.26791280056608	0.146362849387574	0.215932558972826	0.0135363323794993	0.133931812916673	0.0526294571381014	0.0878700993920789	0.164707790768827	0.0287298151377697	0.0716993884333551	0.0286986264891164	-0.0139700826895465	-0.0514518633139061	0.0275024530008857	-0.0901369899721926	0.131946459913292	-0.139264174876697	0.0615580664436604	-0.145879960097393	-0.0227820939919209	-0.216023258621187	0.0242200666439808	-0.261515779132413	0.149189748786818	471.472566489696
35884LL	Mc	-0.303075115578041	-0.16826686448631	-0.254262587792222	0.0122406391959856	-0.156858924698021	-0.184394589075906	-0.0707005478567155	0.00239498106482701	0.0254917991716974	-0.180332930352728	0.114499646950457	0.0131425935779532	0.196779774173329	-0.170776634848386	0.264946232105868	-0.0079152755361333	0.373769171234532	-0.117900966162986	0.241411912450341	0.132188893217376	0.229547711379694	0.010989336750524	0.130591094063672	0.0418428844167415	0.0754956226994805	0.161379625128244	0.0256549028831536	0.0846433970525826	0.0388730514544545	-0.0108485011300319	-0.0524974093781842	0.0286204075120649	-0.089646867953843	0.142141762784799	-0.150203844594489	0.0754572779103251	-0.139638453299122	-0.02442357597321	-0.223964250656818	0.0167996646604414	-0.276212916759226	0.143017874293831	435.890768317892
36137LL	Mc	-0.317818367285119	-0.173796487673393	-0.25363524967298	0.000500201032066344	-0.150809979776087	-0.174486152956826	-0.0671763295769681	0.000765159589712872	0.0245438719311277	-0.161278963396842	0.117634035464461	0.0108396854253104	0.194002540953427	-0.162101092379468	0.272461973014985	0.00867132902176753	0.378774849815044	-0.120524633834808	0.249620646931191	0.121836812261648	0.224310415163092	0.0123619711032949	0.121158831943045	0.0565665478186738	0.0934910774728906	0.138621839061636	0.0300137202335568	0.0683875345100197	0.0432049795710827	-0.0125198626674533	-0.048292223947202	0.0259682651514807	-0.0983274380617225	0.131493970204726	-0.149238455687466	0.0675534916242691	-0.143263898221886	-0.0127963268694338	-0.247890851478962	0.043628859885532	-0.272764148785502	0.130307853088082	414.857864357237
36320LL	Mc	-0.30096340646063	-0.18368956526302	-0.241004115596132	0.0131963976419253	-0.150314681138445	-0.200144112715961	-0.0698751910634874	0.00257496112683885	-0.0011927987509948	-0.183980889698782	0.107734359969524	0.0162963047588959	0.198669087988109	-0.178704967740785	0.286952868548901	0.0035037357542186	0.378907161604153	-0.122200686953281	0.232075535808233	0.15311422999156	0.211454072543013	-0.00352716179825646	0.124432203904783	0.0425804287451594	0.0670701050777024	0.163678378845007	0.0167396758575544	0.0685957750125763	0.0379746046478578	-0.013258668040559	-0.048982820906056	0.0369292586671848	-0.0880471977121479	0.15572737422789	-0.146578842598906	0.0566962741588889	-0.135377433478174	-0.0148294631677426	-0.22637068186807	0.0374632540246775	-0.253302506376784	0.149979142423566	491.381822250371
44510L	Mc	-0.317692096328832	-0.172084692311949	-0.249907708035185	0.000416674484941313	-0.16778019452582	-0.188240510732787	-0.0762854708269725	0.00450085787152215	0.00578927086260558	-0.180165065025319	0.121250233292375	0.0108749845444602	0.177302804596224	-0.166116778150372	0.287029438651958	0.00288985809369186	0.358271840464549	-0.110043288637944	0.269314389268407	0.146389261046911	0.223031540540529	0.0140924637477825	0.130759393751805	0.0509101973601739	0.0835972346012948	0.154142250945845	0.0245872741844948	0.0815548472080703	0.0316939324940981	-0.0101655956497761	-0.0466670564608205	0.0308141646177963	-0.0919233931796077	0.142045706930826	-0.144809695278631	0.0575699405954007	-0.133912047571151	-0.0181487631294325	-0.224256678176843	0.024687134269807	-0.259393012324476	0.124076351920355	501.5411486703
59095L	Mc	-0.339945277643775	-0.149264047385778	-0.244336409316251	-0.00657624412906569	-0.173359505277661	-0.184748282207394	-0.0734816753419767	0.00373648089171674	0.00978389283078469	-0.177757780873405	0.125889372647437	0.0150051690954597	0.185079693205478	-0.164495204647084	0.277198241701184	0.00872057913192154	0.357775083744277	-0.108548417956775	0.259967844084529	0.135764689392694	0.231455088745721	0.0320242860700006	0.124348609218192	0.0697264609894472	0.0937311219714999	0.147479817966451	0.0398387316688879	0.0766467554059875	0.0359193796015872	-0.0121873539097318	-0.0287524523194071	0.00903029675991314	-0.0880576991202751	0.128710421736344	-0.15026187155358	0.0473841363850972	-0.144081773933547	-0.0259661753510794	-0.232207005491891	0.0330401103901065	-0.266503389421218	0.122274302245172	422.549067311377
65428L	Mc	-0.302437073202444	-0.190246772317879	-0.232697703941522	-0.00653977645585986	-0.158239279925132	-0.205803837889456	-0.0687440872908282	-0.00886384372823071	0.00505961379489047	-0.188038910046441	0.0971980131310486	0.0064838836631674	0.15050032821334	-0.160748138118401	0.276412570156394	-0.00292197679681902	0.36853560147579	-0.126004054644525	0.271421339344198	0.150604654712112	0.225572449841962	0.0105624294037748	0.120276982313109	0.0726595236640178	0.0969033271110906	0.170233784549159	0.0317522113755506	0.0799522665698815	0.0272470540999986	-0.0133931620569304	-0.0527017349161487	0.041994940288375	-0.0991179873853106	0.153908630025159	-0.144196586828298	0.0642730726341029	-0.133976748001869	-0.0185411969649215	-0.221206413515139	0.0290975631427752	-0.257561875850675	0.141330920366934	398.255720671554
66806L	Mc	-0.307353627897485	-0.191635625487843	-0.243390124002303	-0.00306751341496163	-0.151957987176188	-0.189445392377801	-0.0881918176699893	0.00414042838673514	0.00846441012995626	-0.186997741231884	0.119851450250641	0.00630334421591001	0.18604425792211	-0.176218162526635	0.255622460733636	0.0000715856273165042	0.371051058377369	-0.109945718127192	0.257026382718891	0.13056261133101	0.229512079402454	0.0214122615276935	0.140394564854681	0.0498875373418563	0.075342489649268	0.154704729738798	0.02864823289349	0.0797834640177617	0.0402414591005967	-0.0074427946055015	-0.0593326215422499	0.0305721309748064	-0.0941532930971864	0.131787168490441	-0.14177970491939	0.0768602544988933	-0.13507392876501	-0.0130920666274946	-0.230808951303968	0.050154079179776	-0.260156789659323	0.141605419068317	399.730027941479
69510L	Mc	-0.319812293000943	-0.171893871116996	-0.247502381158787	0.00790323545157884	-0.168625509603903	-0.187683905011596	-0.0680811464916621	0.0111311280043238	0.0108357206592829	-0.193882711710076	0.106651673233806	0.0119879994678962	0.190148800211717	-0.167052440695306	0.276717987696537	-0.00370603127139021	0.374052722875328	-0.11657541775415	0.242909452074379	0.151928144022875	0.234106556754705	0.0173197667628555	0.134811407312241	0.0451850926880181	0.0729565055464326	0.144053583096841	0.0331044624452011	0.0800834771869482	0.0335413042919142	-0.00489898626763928	-0.0634492500783046	0.0347748852431419	-0.0828643158286731	0.13620792556693	-0.136842529961969	0.0674557063484881	-0.141172326483273	-0.0081133462950435	-0.219273995133447	0.0269443754305463	-0.262212845360583	0.118831390851757	424.11061001089
69522L	Mc	-0.311169564591739	-0.169305291546997	-0.243230993493654	0.00211430412130577	-0.159042376489255	-0.181555826135329	-0.0726236167099004	-0.00279743348101126	0.000706229564718851	-0.187546992023223	0.115095438642357	0.0131895674259508	0.201983958188683	-0.170193043127299	0.265607513274186	-0.0101816070848305	0.379653402364773	-0.108567162602037	0.249586643652072	0.150065677576081	0.225122404586408	0.0104565189780464	0.130590491523239	0.0504042656341423	0.0906579699563197	0.147941192193692	0.0292554778703039	0.0759466525202975	0.0314355370152161	-0.000658979116787307	-0.0590250233869718	0.025999470358131	-0.0997613925682633	0.13167733922616	-0.141629877008169	0.0561541451787513	-0.137824515573209	-0.00932258866549977	-0.230991137735172	0.0444771496838613	-0.264396569081948	0.1317026408866	366.715278162903
70129L	Mc	-0.328958674201319	-0.174570829991725	-0.240098943015093	-0.00293244913860459	-0.174000927033405	-0.196587130070593	-0.0829316641846881	0.000442465465217775	0.00389261628034454	-0.195361477085082	0.117981017840243	0.0110493218650133	0.188630244999508	-0.180223605285028	0.242855773197801	0.0164729238535264	0.356875724645216	-0.114420674095021	0.239608870181317	0.138948026165825	0.260951578084639	0.0396546217714326	0.147666921560931	0.0574351778976639	0.0709471823374053	0.13785564576471	0.0459255585115347	0.0637075467723118	0.0372496225563798	-0.00569012807429017	-0.037114042114809	0.0469196037587606	-0.0931465609883408	0.136694838350983	-0.129765764383624	0.07398750557923	-0.135978725300833	-0.0207126778627986	-0.228788022565156	0.0363967974506482	-0.261801786408053	0.130934496907815	434.247570380022
70130L	Mc	-0.315730788050631	-0.174099990204669	-0.238004852782102	-0.00174093832120785	-0.17271292888423	-0.196365254988693	-0.0498296144556895	0.0135478773694533	0.00694343037515269	-0.188983453040265	0.118069417044661	0.0220220376658917	0.188198054311799	-0.174383249351381	0.248336821316506	0.0100925362064335	0.353205478785343	-0.117007964192883	0.247267605162831	0.129549171706824	0.245004195570685	0.0401598662217596	0.144725380991045	0.0576751925698283	0.0959521247315602	0.141597761420435	0.0355546893388655	0.0484798124431578	0.036391055749026	-0.00306063750368433	-0.037030462109952	0.0477108345696554	-0.0965025896164963	0.14451852179421	-0.146676320930113	0.0431438196875715	-0.14412991208495	-0.0245645157261819	-0.241294626510054	0.0517446352736343	-0.277736157953259	0.12996393640011	430.262599771238
73074L	Mc	-0.304637774877866	-0.16586592526965	-0.242588670941028	0.0141511178973387	-0.174168726122714	-0.189487803163037	-0.0810606301281713	-0.00772710174501529	0.0183164425200198	-0.191807489674844	0.108707853511783	-0.00592804014925866	0.195140952982953	-0.176017227547962	0.300580450795908	0.0139483526528948	0.364728149284383	-0.120924495221707	0.253030834592597	0.142021055529391	0.195081480745836	0.0184040948674853	0.124518259409295	0.0630688787224165	0.0821891242699802	0.167211245784132	0.0334090888690643	0.076082390808627	0.037754421539163	-0.0105180065661872	-0.0572233828015504	0.0332839237702148	-0.102288716487493	0.14153788018823	-0.142013961949298	0.0493347085530228	-0.132488981176636	-0.0254462672343181	-0.220636590986444	0.0348489654878759	-0.256349623049785	0.139829742310348	451.994310962934
74697L	Mc	-0.297284343637886	-0.18390664972072	-0.250458031846402	0.010229189710019	-0.155988143541597	-0.187942282147001	-0.08005850483529	0.00927460161515107	0.0162642543718924	-0.186596994618544	0.1141819835193	0.0213402587502352	0.192786869481184	-0.165886590060551	0.266427691901489	-0.00673769560471134	0.361862214668892	-0.114422180656343	0.245269502503492	0.133983405875556	0.239476639928795	0.00933585831716791	0.134202928101879	0.0507911200778006	0.0893071501539553	0.157478310438275	0.0131733640397958	0.0821620942416634	0.0428350262677523	-0.0197958060752411	-0.0508500978323369	0.0312874486982963	-0.0945362292784374	0.146501631002628	-0.158973705371403	0.0598211528493287	-0.147901974319597	-0.0251926938778624	-0.226827457280104	0.0253534555931237	-0.252909136995375	0.152922365591725	478.846630183502
84924L	Mc	-0.309093132718628	-0.18503615731278	-0.239620570307182	0.00161333776843089	-0.155704969120829	-0.201111310222684	-0.0689322275480886	0.00505104492225678	0.00794646094421982	-0.195789138312926	0.112981566776421	0.0137931016789676	0.193741564483806	-0.175265822670109	0.246005462086459	-0.00812425513948477	0.366847699939995	-0.0978264077598315	0.265685213342952	0.122399587055913	0.235328334893625	0.0142971880833104	0.126441727100579	0.0584724342408768	0.0970979378433274	0.160608944383181	0.0214978836004606	0.0751891860830963	0.0310103224664949	-0.00504781843016497	-0.0620751147677267	0.0447082217300565	-0.0912650171058268	0.144549457085498	-0.14891554686751	0.0671383308183896	-0.146299636012673	-0.0135102783418832	-0.218992206694782	0.0421058559885356	-0.263685752335096	0.131784498351352	434.668017818525
89453L	Mc	-0.314237681460351	-0.170647880809401	-0.258945508219292	-0.00492147378876353	-0.15938099256619	-0.187547000470205	-0.0779130219164523	-0.00527058356066597	0.0159045762934809	-0.176889554986107	0.130419573807892	-0.000543565999447708	0.177460476497865	-0.167581195107408	0.269263187302959	-0.0190487032870846	0.336908636910584	-0.114415672306386	0.257398167969846	0.144450234488453	0.232675974006252	0.0212885027532208	0.13477710215304	0.0717463693271881	0.0931116291811787	0.16272859452424	0.0338873090865666	0.0824988947689142	0.059198003084771	-0.0077403686010743	-0.0508448360620622	0.0484542825494209	-0.0924923879232122	0.139437876638308	-0.146905926312081	0.0573814491372316	-0.131233096663925	-0.0291876198740041	-0.234164009505655	0.0254212363109584	-0.274887175665218	0.13038617829261	434.134826544759
89904L	Mc	-0.303908128306883	-0.178265199924846	-0.238649867138418	-0.0000692913499284109	-0.151797650783024	-0.194293679615946	-0.0799572362613346	0.00601480007784862	0.0125311027559771	-0.202722516989071	0.108183152472872	0.0191332454151426	0.190560689677214	-0.173335145202167	0.267294932177446	-0.0026894791040768	0.371063511375815	-0.124330657264669	0.248225432178023	0.133253246505661	0.227296638439331	0.0108130009431654	0.12655426313663	0.0531165054422246	0.0863900455762708	0.161280416416006	0.0304462557581766	0.0915226816659968	0.0261775524894811	-0.00137584157481897	-0.0590557545580134	0.0359265333311371	-0.0999986439977966	0.152612819389603	-0.143516321706963	0.0646708238832127	-0.142583635355668	-0.0148479957221209	-0.217358898869221	0.0255802325069216	-0.257897439059915	0.138005501170722	467.396639961841
90271LL	Mc	-0.303923253605973	-0.156947336001706	-0.246784299392392	-0.0134984898771984	-0.157889895404082	-0.17549595973039	-0.0798855690919452	0.00213647195533376	0.00462557147085595	-0.180074423764588	0.115269133733493	0.00719439533752844	0.189818713839915	-0.162669452091643	0.277741251445441	0.000565460759939256	0.371453742356932	-0.112691944239218	0.253460919869508	0.137093975676902	0.228947447518674	-0.000682259397257346	0.136190973503625	0.0454739446394438	0.0994203326853796	0.163890299836963	0.0229995086860829	0.0838008611316294	0.0377546250125783	-0.0119079145094878	-0.0549970019981774	0.0342579368810046	-0.0998366364647253	0.154831368114627	-0.160257096633248	0.0602908396679199	-0.143288280712456	-0.0232740248066519	-0.221741919072209	0.0287628892405522	-0.269078267747275	0.118943361176298	492.960251464365
96275L	Mc	-0.308323572151265	-0.170144572437369	-0.256350511900082	0.0118791724653573	-0.165649612527688	-0.190192231216449	-0.0776979372308141	0.00144016101179553	0.00331424236004323	-0.180991678517427	0.119346878550932	0.00983848860761894	0.185780746389204	-0.151288101869749	0.286242225891714	0.000106400185754185	0.368956359631598	-0.109804701772763	0.230478731271869	0.134686971912504	0.245125663568513	0.0107832063367728	0.145322641178039	0.0413935221115889	0.0730421991194974	0.143395629187172	0.0317864745765588	0.0700987644198222	0.0522513968075415	-0.0110312132286951	-0.0529741696726218	0.0421352657251789	-0.0985269843579477	0.136158810894357	-0.157761635693515	0.0580659310088594	-0.136269776870165	-0.0136008044695223	-0.224232369064845	0.032623309288582	-0.263860989876564	0.134447670356611	433.300181882085
99652L	Mc	-0.313576796485182	-0.168013399032759	-0.250877945923508	0.00196137640659159	-0.172870346936379	-0.178213104824035	-0.0782082455382835	0.00936040503223925	0.00311275060295844	-0.180096293151619	0.111853139187485	0.0112747614658235	0.188900570722786	-0.159351656297564	0.307105865085597	0.00886729548615077	0.366622719226168	-0.105685910964957	0.235337193758074	0.15106965005474	0.237268469592844	0.00920865845184518	0.135490803049578	0.0401145840937638	0.094106830694428	0.141994656167133	0.0172565980234837	0.0669565293492661	0.0328926241601388	-0.0181794356248248	-0.0536241126540344	0.0286670013043413	-0.0880874802803057	0.133633988486449	-0.151830341187249	0.0719131342080729	-0.142873569547273	-0.018683180374126	-0.224154359188266	0.0238820994563407	-0.25384436636306	0.129318840307128	417.9875824084
101859L	Mc	-0.294415976100126	-0.169721840265942	-0.255497529634515	0.0121547767827806	-0.156518407020257	-0.179340237316009	-0.0764554803898313	0.0122851715505828	-0.00260888459800272	-0.184121248963027	0.123313747523898	0.00584414569846842	0.187643814945008	-0.16547629711397	0.302452187282534	-0.0032078315077198	0.361603092846077	-0.128649449500493	0.213140256992666	0.160778160021654	0.247350937158569	-0.00164225057071572	0.129733186439182	0.0426600963630991	0.0799129580278533	0.161310713112966	0.0307051069160559	0.0642626854001557	0.0432215821882348	-0.0113176875495098	-0.0539079003096014	0.0424360082429577	-0.101265222932048	0.149671789248402	-0.145990818505492	0.0595582266668256	-0.135773305907587	-0.016044154479834	-0.228193925102301	0.0286284878544919	-0.268449419820315	0.11993073632484	436.745976076538
102696L	Mc	-0.305031346603614	-0.16557649388157	-0.247567570821791	0.00618561510669556	-0.157668584233652	-0.191824382724489	-0.0715464044526574	0.00851981518642565	0.0070808769494193	-0.185940887501312	0.119798965042242	0.0120251580461726	0.189337306808159	-0.178710393186218	0.296995985243743	0.0276318319184286	0.36322888502482	-0.119280855902382	0.232827242936079	0.148318478991802	0.231124894224346	-0.00373910256353344	0.128604038631904	0.0413352355870971	0.0832281401947153	0.145812140318044	0.0252024742800078	0.0687188251777868	0.040609721347404	-0.0181946122493781	-0.0679389920738315	0.0484242007399978	-0.101375328159591	0.140610409901799	-0.14578480687267	0.0579541476549775	-0.131875619441311	-0.00927303652962023	-0.2253100757911	0.0321078425160643	-0.263939802232619	0.134896063393208	455.982351371086
103904L	Mc	-0.306701888569853	-0.179060589813322	-0.246254016004216	0.00124945850418371	-0.159245397763625	-0.19511278945484	-0.0801125697458059	0.00395021634286978	0.00921172140836455	-0.185391906782966	0.107065414388411	0.0113802726304554	0.182328778502364	-0.163957760589544	0.280253379925936	-0.00928471284261403	0.367052769219639	-0.112074689109143	0.256494109368213	0.149740698782175	0.233404807420433	0.0116549662942042	0.132723937705665	0.0442012135929097	0.0879991363813938	0.161078663204356	0.00630872827027901	0.0813357681658815	0.0346001669478956	-0.0215205790761582	-0.0567962037021157	0.0414320842158049	-0.0991384130383064	0.141957975495601	-0.150468035233421	0.0692941785303847	-0.131564698393657	-0.0172203209046718	-0.220580129399971	0.0270512333818029	-0.24658159768762	0.139296619432634	427.938802923524
108784L	Mc	-0.311353675837238	-0.170979920850334	-0.25532282054272	0.00298455365668988	-0.165491329669576	-0.188997911014269	-0.0710790353120903	-0.00770884405145056	0.0141035389854995	-0.181793315158927	0.11327742141721	0.0163056215853165	0.191631810741517	-0.158658421335106	0.26458806338716	-0.00793826771959929	0.368759418498843	-0.114731334047102	0.242426616404333	0.144236004125871	0.238246938160003	0.0163921635320864	0.14275832548117	0.0386800461824573	0.0840943905859551	0.151383710262071	0.0233318725883157	0.0670800028521588	0.0396549189567041	-0.00486324953385443	-0.0527651658333883	0.029392237243017	-0.0980753082680666	0.146148656441164	-0.152610230752659	0.0672834261832909	-0.126305912640076	-0.0102926583406334	-0.225841912225884	0.02535298293125	-0.264027924125011	0.140724517055907	436.083980553331
108816L	Mc	-0.313717102700596	-0.172294950853602	-0.259368575596998	-0.00487774320305234	-0.173219565994562	-0.178528039846817	-0.0689653905726409	0.0067776293999431	0.00322658372117589	-0.179634373718568	0.110126094748847	0.0144841669377796	0.185224117687693	-0.156425236649613	0.274739072334613	-0.00173462560568693	0.365969695761028	-0.110801683357207	0.254876378704845	0.155500050947651	0.231120364638432	0.0225150615808416	0.144735556473985	0.0397785776566569	0.0981817900830444	0.149070871183543	0.0321042325620454	0.0693251848737834	0.0308082394743556	-0.0110387183949469	-0.0498370281492156	0.0349803995920062	-0.0811887858150383	0.134677317774078	-0.149790905296161	0.048353389279294	-0.148373137714275	-0.0209713116503131	-0.233073181794036	0.0341599454135588	-0.253578452556541	0.126684088640675	448.703316977562
121605L	Mc	-0.314828494058351	-0.176745961815543	-0.253692175027534	0.00497465359759405	-0.166900056856049	-0.182019906364853	-0.0717926034891279	0.0141554615001631	0.00042941565286455	-0.187313284883449	0.119811738358172	0.0233241941579397	0.182365131267729	-0.168415550883001	0.30166857162098	0.0252241652581172	0.349803840670434	-0.134887971283713	0.25112550366742	0.151481925630558	0.224106785417769	0.020614177036256	0.134431978580732	0.0451414109660707	0.088622196340565	0.14712321034537	0.0229121923816545	0.0575838495715193	0.03727749528604	-0.0127933539804999	-0.0571115842409472	0.0553230906258232	-0.0908452222887575	0.142751320547066	-0.146883982714211	0.0507683831704227	-0.137360254266973	-0.0171678505569338	-0.2124828772653	0.0146039285346054	-0.260657599037114	0.126274108826491	413.183690269548
129075L	Mc	-0.299935723264208	-0.15734528295361	-0.247928301082067	0.00500565390564228	-0.160603550485135	-0.192653836725015	-0.0857577882918933	0.00184038390425937	-0.000651011476920177	-0.195919910276666	0.102623340508753	0.00661279968922172	0.211153125020393	-0.172264952202738	0.293922248581688	-0.00400634191949133	0.372180201932493	-0.106731770764417	0.238237310020592	0.13748504186697	0.235625291729485	0.00866838796177131	0.112679364793215	0.0736123098122116	0.0755484089032438	0.151731692076475	0.0262956961995953	0.0694369438754171	0.042021252032897	-0.0251708353152659	-0.0604961858407841	0.0297105766343817	-0.0968059683555527	0.136658603067148	-0.139865864044121	0.0635278568326414	-0.136381547101666	-0.00731103516235329	-0.222997940600944	0.039501405707954	-0.258862359179067	0.137612309985467	452.114187009475
132724L	Mc	-0.301776453507944	-0.174845547819917	-0.26035982836045	0.00541916675440691	-0.156633868641295	-0.190877638052074	-0.089873499538332	-0.00374445890336719	0.0138416175362446	-0.200032444811349	0.113097734908083	0.0204105958179782	0.190723164686897	-0.173348229296446	0.242325234449262	-0.00166027290340125	0.375712105581224	-0.103575805897951	0.256893170290395	0.131560935701338	0.235364004381539	0.0236445592144949	0.120879276545016	0.068176032952219	0.0905110951282694	0.14816518667924	0.0396868831687124	0.051988692939705	0.0452478089613346	-0.0135608852044873	-0.0474326570192371	0.0234203430248852	-0.0951358678191473	0.141913258168668	-0.136655183202009	0.0747377532302597	-0.148203339521977	-0.0110528102660054	-0.227659382030043	0.0364624462541779	-0.260552015996539	0.146799122417629	426.869111198313
132727L	Mc	-0.307854222348316	-0.16595437696804	-0.249877156840745	0.0216437936985355	-0.159949142371201	-0.189747254729353	-0.0891682630233535	0.0066286342165074	0.00538403425956964	-0.187825180339596	0.102579493402138	0.002907527512818	0.21253110370945	-0.168445115090306	0.290477425436737	0.0265405032071094	0.376807630504571	-0.108389514700154	0.228295286392541	0.139231408439321	0.218889843952665	0.00502330838770203	0.139218965476476	0.0243522902273785	0.0796578593233957	0.151303076958749	0.0286398595438708	0.0649462324504069	0.0414049256786209	-0.0102467019531083	-0.056137047322552	0.0205789865512588	-0.0977340276685997	0.152344542481182	-0.157639238949746	0.0461470435100588	-0.137017031420573	-0.018640572966322	-0.215204221213701	0.0404738766932059	-0.25330607652125	0.147127492412643	433.899922628644
148489L	Mc	-0.305496949482763	-0.179617703376378	-0.24508995003692	-0.0000279081922036403	-0.154038148707791	-0.189077289522823	-0.0720364607705909	0.0123308491798463	0.00777104640694507	-0.179647305847745	0.0978244040382611	0.00170686785767278	0.192069667537064	-0.164310503419214	0.245030629400488	-0.0125572033796675	0.364602860804158	-0.103958062098847	0.270166469383068	0.142055510465866	0.243189855773662	0.0170162490976015	0.147768736509366	0.0457661404955017	0.0982163315635476	0.150330209910683	0.0231575540657512	0.0659207892251065	0.0345322606745807	-0.0111492693920365	-0.0437562963882719	0.0368629667073972	-0.0935568175678083	0.145975172507992	-0.157782699216661	0.0713266754578435	-0.151229114827104	-0.00145349825347725	-0.22390378275227	0.0286506634070452	-0.277439596406709	0.123856649169834	439.120766554085
149766L	Mc	-0.303785935552788	-0.173700734521398	-0.255900911489465	0.0103449868453298	-0.180513182648206	-0.179640856072025	-0.0721561274103108	0.00151879799025218	0.0100111836501161	-0.182297881231527	0.1083295844612	0.0144954563836188	0.190692991461218	-0.164987372348752	0.307476080536311	0.0114011939993384	0.369226232028627	-0.102089097240757	0.233276233886148	0.134165611340985	0.233284268735132	-0.000163028606365559	0.13519541561531	0.0327347876439277	0.0757600345601084	0.148248822284123	0.0269141880295317	0.0790667464694287	0.0355329430367242	-0.0123275562626874	-0.0509286619949881	0.0373272802457151	-0.0937082646327482	0.139061431507292	-0.146977017910471	0.0679313992285814	-0.138052992339349	-0.0169819500951151	-0.226980576466544	0.0263114060923343	-0.256695485555553	0.129580556347698	462.783400945276
154399L	Mc	-0.305061627328512	-0.184367989610799	-0.247357655970107	-0.00126157521277232	-0.166120853153989	-0.189755476834308	-0.0744050705468764	0.00261615650281367	-0.00829902827303869	-0.185239710262652	0.127590782717561	0.0151300595108332	0.17825203488568	-0.169600563906345	0.248959866971073	-0.00998370808748096	0.347839093913715	-0.118374427957939	0.266282711120921	0.152962111462449	0.24021245836019	0.01905040107713	0.137562882433332	0.076625004902701	0.0952127783264506	0.154373684349241	0.0372971578760406	0.0742783038890743	0.039751615191249	-0.00583743028647505	-0.0314402030635833	0.0205619195052481	-0.0996544260547082	0.145235442339861	-0.14708525812913	0.0614332986210008	-0.140316458415491	-0.0131220104210743	-0.225686040676192	0.0265725848303585	-0.27353476018458	0.12870392558914	401.962092503166
182146LL	Mc	-0.31196266297261	-0.162946568131767	-0.249609502050508	-0.00531787018190434	-0.1786714465038	-0.201795919127962	-0.0650012777877347	0.000180524942052602	0.00372225144465355	-0.194162409691241	0.11942730841701	0.0165362606016724	0.19236257131915	-0.171205424498142	0.263034842523857	0.00826009873107414	0.367231326382974	-0.107216822280778	0.243245929914374	0.140465480634141	0.228137040823177	0.0141533710850883	0.127387511795416	0.0579640792263043	0.0822031108690393	0.152777439888548	0.0209709685489787	0.0538989574809959	0.0525439793353844	-0.0107393919147765	-0.0373540776804688	0.0332751216003895	-0.0982237290994998	0.156018513629412	-0.144428085114974	0.0660943572113065	-0.127655202417927	-0.0205079812406401	-0.228593203493827	0.0341663634124531	-0.258767654252665	0.140101818623771	460.86306198779
200047LL	Mc	-0.30431756574088	-0.17796348244339	-0.254379132361922	-0.00103658135352295	-0.175476030443253	-0.179947859628249	-0.0775490793721578	0.00143722862603945	0.00354273435398346	-0.186186203867133	0.127610124983401	0.0214091819554953	0.186861726396173	-0.148794745687795	0.273949777407719	-0.00452325090968502	0.348379434049758	-0.11793341733634	0.247500966876127	0.14168367441367	0.241153448624741	0.0106948536896486	0.138486542428986	0.052000441133563	0.0858992361692135	0.167600900522127	0.0293061468279679	0.0649235473335628	0.0512634392360602	-0.0136278318730919	-0.049215655985805	0.0255092862611289	-0.0909100727836094	0.15202934575801	-0.156232991972052	0.0537000882206228	-0.13864129308964	-0.0248535080181307	-0.223874170342844	0.0252178760609176	-0.263357585261971	0.138660457142555	458.684558067441
200053L	Mc	-0.304586879889449	-0.156990617753189	-0.253242358462121	0.00335027995082292	-0.159927225502641	-0.182592044136601	-0.0709592595788211	0.0179817293903487	0.00640552658456168	-0.17612101282096	0.11118603795698	0.0157273072386623	0.186933023756339	-0.182758334095012	0.304415807569489	0.00838844175827465	0.363527115251368	-0.137017831150785	0.235002041944781	0.152617862739885	0.232299801070002	0.0106597702578838	0.129576090081829	0.0580162277599911	0.0658024958036324	0.171182719954305	0.0209678631091598	0.0645566125656086	0.0423825278811447	-0.0112191654776554	-0.0352659494368033	0.0200456659297685	-0.103429026828952	0.134816048137988	-0.150426612159255	0.0469373040712	-0.136707966236638	-0.0170547934065549	-0.222519179065177	0.0301639332171543	-0.261433873849432	0.12930989586886	477.001148046936
200876L	Mc	-0.307566401353152	-0.17350741038877	-0.251260202285884	0.000962118651417855	-0.167787126236918	-0.174712278007535	-0.0755846931475471	0.0070714730937681	0.00610826187927282	-0.173036832528378	0.119817742427146	0.00840640054536321	0.189063574148948	-0.151273794346427	0.27364742801525	-0.00663573040349009	0.358332476824998	-0.119877675871062	0.255431049694591	0.133636331052802	0.237878790238013	0.00969585278432532	0.135987520316335	0.0462858343308433	0.0939600194288655	0.163067292756207	0.0308836610118606	0.0697035398064861	0.0447862316774851	0.00639144421702289	-0.0450211510030496	0.0268391847687327	-0.109055040359691	0.150358954537885	-0.149402188994473	0.0417386538290902	-0.136219177510361	-0.0130462393022161	-0.228688567641576	0.0136234145093248	-0.275312207130115	0.134309465964607	467.75593961768
206897L	Mc	-0.312422603968489	-0.178597355547709	-0.24967269287552	0.00295660425944191	-0.154583663349966	-0.186590672412042	-0.0756210747441457	0.00844657696348256	0.0168413492441652	-0.178836014347147	0.123032204646945	0.0133097390820538	0.185656948698094	-0.168802640845144	0.271305405531776	0.00215839633569546	0.366940726549601	-0.128355664106868	0.22138744874115	0.145877313273532	0.223967024694822	0.0109437279949829	0.14231579885688	0.0515908246673851	0.100501066996497	0.151701273340303	0.0318998303206868	0.0827228014631137	0.0443836166471573	-0.0195177448172273	-0.0531704179037623	0.0371384543048989	-0.0998566512685197	0.136888762715941	-0.144053873997777	0.0697168425229794	-0.134737443682506	-0.0229370407981033	-0.234909395719631	0.0359870583365562	-0.269203603417464	0.134198757613879	408.621492104275
