# Supplementary material for: Are geometric morphometric analyses replicable? Evaluating landmark measurement error and its impact on extant and fossil Microtus classification
Source: Ecol Evol. 2020 Mar 13;10(7):3260–75. doi: 10.1002/ece3.6063 (PMC7140992; doi:10.1002/ece3.6063)
Supplement: Supplementary file 1 [file ECE3-10-3260-s001.zip › LDA/Output/Nikon_NoTilt_NO_T2_Dep1.csv]

	species	coords.1.X	coords.1.Y	coords.2.X	coords.2.Y	coords.3.X	coords.3.Y	coords.4.X	coords.4.Y	coords.5.X	coords.5.Y	coords.6.X	coords.6.Y	coords.7.X	coords.7.Y	coords.8.X	coords.8.Y	coords.9.X	coords.9.Y	coords.10.X	coords.10.Y	coords.11.X	coords.11.Y	coords.12.X	coords.12.Y	coords.13.X	coords.13.Y	coords.14.X	coords.14.Y	coords.15.X	coords.15.Y	coords.16.X	coords.16.Y	coords.17.X	coords.17.Y	coords.18.X	coords.18.Y	coords.19.X	coords.19.Y	coords.20.X	coords.20.Y	coords.21.X	coords.21.Y	Csize
P23-04397	Deposit 1	-0.299819610814247	-0.161710892018369	-0.243801453473997	0.00719806935344626	-0.155988139741232	-0.174210547620805	-0.0768810248497273	-0.00120746328095595	0.0201932617954921	-0.178233172338801	0.122614023116499	0.00953328656817511	0.198418132052752	-0.160860759063625	0.314231042567819	0.0127626690994738	0.368295888418814	-0.106515147057002	0.240025729278183	0.114191212187735	0.231340607512299	0.00398377672140666	0.131112814021506	0.0446020392334629	0.0648431786060494	0.16105269802343	0.0118786092544288	0.0580792993611221	0.0330246453199143	-0.0221026966711158	-0.0579223360668589	0.0229049530849929	-0.113300712399824	0.146751277241392	-0.158349111196334	0.0558304379197297	-0.146416247629771	-0.0256590424563697	-0.227838402083702	0.0344337559107468	-0.255660893688063	0.15917624580193	654.311488367371
P23-05105	Deposit 1	-0.305805375282451	-0.16723847006354	-0.244680404610073	0.001599929141862	-0.160297964161	-0.178866050937028	-0.0739311975641713	0.00897736198473441	0.0156681932037121	-0.179392363962208	0.116601746860678	0.0107123828654487	0.199204011589524	-0.166556688696975	0.284930799616619	-0.00155087707180405	0.380691661203869	-0.106582137473845	0.253002582008337	0.133911429020733	0.222311599129732	0.0152772364212853	0.129697403045752	0.047121158092662	0.0945561786346095	0.143358658976011	0.0249151443856108	0.0588867339194557	0.0228794685213065	-0.00638158365788776	-0.0657723858129673	0.046791484478836	-0.0988578990629409	0.133356819894623	-0.160170847864924	0.0443668625570308	-0.152819923480375	-0.0123555350814028	-0.231444229872117	0.034751845748974	-0.250678560488731	0.139811803843034	615.238010467339
P23-06214	Deposit 1	-0.307268760021065	-0.180349433617638	-0.25276012279125	0.00514651380785019	-0.152808434504978	-0.187361430423363	-0.0757377186688639	-0.00283253215440848	0.0221356213831289	-0.185020039023086	0.114671404632548	0.00348757979779683	0.201703561590318	-0.165199944279552	0.265918409718952	-0.0105508656029143	0.369855829054668	-0.114562500994421	0.236797591714113	0.135763714140215	0.226846174445841	0.0175887801085982	0.135564241304932	0.0526883957912679	0.0923506346763916	0.153498396983378	0.0241485739341726	0.068055189754602	0.0300958720052242	-0.00626398404240396	-0.0652140912970956	0.0460172787372876	-0.0926288170199966	0.140428586645617	-0.136512853930096	0.0523327241324127	-0.143016966635267	-0.0120100544650596	-0.229392514159844	0.031920615138311	-0.264747635431838	0.157223009565513	578.073565923099
P23-09006	Deposit 1	-0.30460047224752	-0.170292641344313	-0.23619041155946	-0.00787174207742115	-0.152767511110594	-0.176275541546916	-0.0794159802136839	-0.00324675989531299	0.018223930097295	-0.181670666491944	0.119117764193864	0.00262112559154814	0.206003919398799	-0.165661007268305	0.28181441648397	-0.0169634850358753	0.373767530720322	-0.120602841622155	0.242154616736024	0.145680631669737	0.218207074495909	0.0125054457032705	0.133564132732215	0.0448770080045567	0.0762865969702184	0.154736505929215	0.0265474220078887	0.0678549712006283	0.0321063439452615	-0.00171472994170586	-0.0597981820996274	0.040895039257116	-0.103099821462423	0.149427054368063	-0.157853366256329	0.0554363577995367	-0.145393767552292	-0.0121835952894644	-0.228855428279166	0.0393876669295593	-0.259818807000672	0.143061204060182	574.689647093273
P23-09372	Deposit 1	-0.290361259228905	-0.18882157205488	-0.251823552275607	0.0141694618907494	-0.154688680922039	-0.20027202060698	-0.0771727030796527	0.00464093968532743	0.00253241792014097	-0.189244777503953	0.119226793919469	0.0159693653520882	0.195186482331188	-0.162064501688046	0.278450463565312	-0.000518727121613312	0.36934057671697	-0.106254092665474	0.259875857738003	0.139310534556205	0.215259166064747	0.00745287831842875	0.12698754247592	0.0562475470269325	0.0952964688196015	0.146935989913421	0.0160947707372679	0.0660836658207659	0.0233474721189699	-0.0130972394522794	-0.0575343449983731	0.0415857335357765	-0.0843988006823291	0.13291375881982	-0.151731441896781	0.0487402509670646	-0.149610488897668	-0.0164179914351063	-0.23197840538978	0.0495078932091468	-0.252298335036455	0.153132903432604	617.75808179177
P23-09913	Deposit 1	-0.305791670896245	-0.161608372123985	-0.237607071284133	0.00786753332039825	-0.155786834135028	-0.17390284175398	-0.0746548683011821	-0.0156005746671124	0.00976806036677178	-0.185081069614594	0.128995046459944	-0.00169593728520503	0.193881215957859	-0.163831960272133	0.309539102111855	-0.00498039250976424	0.377335739667798	-0.107941477342369	0.212396839161161	0.125382729725611	0.255873910551045	0.0190456664709165	0.132766870593732	0.0453525448033603	0.0548768771554689	0.145822481158778	0.015476402642967	0.0616156444308917	0.0379191007276811	-0.0131606989412553	-0.0686059442639866	0.0488676161526924	-0.104122708977792	0.136678844115486	-0.143410604792433	0.0507573333599514	-0.139361077017412	-0.00797882375835322	-0.224762889310341	0.048599873637534	-0.274725496417729	0.145791881093133	579.914197265834
P23-10586	Deposit 1	-0.310181452272712	-0.178770049381812	-0.240576674167002	-0.00736602147957509	-0.15658044830537	-0.191789991350142	-0.0691561874290285	0.000597264119157964	0.0261010413379601	-0.187042709752308	0.139367161146247	0.0150108057389371	0.213657067806423	-0.166134994384306	0.243071066382586	0.0100861833169249	0.330298037306904	-0.137011000439746	0.246234538397743	0.115282351007255	0.225173764640655	0.0197926705735926	0.145905504787663	0.0602536160884051	0.095829580500134	0.166983112249936	0.0391859698525104	0.0845402432514587	0.0408107092757168	-0.0123982546693942	-0.0609900853030446	0.0522637213332303	-0.0965431034905241	0.150931423629736	-0.153199955041518	0.0539939658007123	-0.146745796713171	-0.0252111921957418	-0.230821290707488	0.0281842698469948	-0.280839448004686	0.147804586696686	620.666155183667
P23-13663	Deposit 1	-0.316364427077818	-0.161312255249416	-0.23727010112367	0.00326197451750267	-0.167583251937952	-0.181282442867189	-0.0646821913347258	0.00405135907273526	0.00132074164643852	-0.182391258398983	0.12086192644829	0.00690875519502115	0.210903425486752	-0.179137450389958	0.264152317101884	-0.014988426717789	0.393394752958253	-0.100320253500126	0.243122020828075	0.144217394421504	0.215425245510859	0.0157547241633113	0.142522579140838	0.0462076942450263	0.0591458669755778	0.163658946263094	0.0273596763783064	0.0537450805710092	0.0321023487412945	-0.0111613358503065	-0.0483651058355389	0.0302966977501576	-0.113103373909359	0.140630983794023	-0.152721212234237	0.0583662009790213	-0.142380184102571	-0.0101466819473715	-0.215439184550527	0.0314404072662851	-0.25240186911017	0.142199886682447	540.31613321233
P23-18239	Deposit 1	-0.302674026820937	-0.179672394280097	-0.243600223942652	-0.00232187849085303	-0.150560253001124	-0.175615603871498	-0.0822238754626348	0.00245333924366092	0.0119275445252118	-0.185598932594207	0.126453537670201	0.0200996284971205	0.196184066062307	-0.16421700498384	0.278696616627565	-0.00181490445089533	0.357334273992264	-0.107412460657499	0.25751499644487	0.130415824390573	0.222140290858656	0.00876924586770825	0.138870382397431	0.0526457394347856	0.101859287542546	0.148370912590505	0.0240370687234576	0.0718293054458741	0.017574026341171	-0.0141510495940121	-0.0566038940767433	0.0322782753301532	-0.0944422699871964	0.1390771040114	-0.142739180032949	0.0647736427201212	-0.151193157716944	-0.0194955439622073	-0.226205887839316	0.0380154711212819	-0.282349322305184	0.141571284231923	540.321421096034
P23-18804	Deposit 1	-0.318932531359387	-0.18586990423811	-0.244169733439788	0.0137873260666071	-0.152241994109201	-0.18013561426992	-0.0748163851495774	-0.0051902472659757	0.0323699188949469	-0.179077169707629	0.123558148131899	0.00875973150152121	0.205757555131885	-0.160655720937434	0.271521598967339	-0.00742522429398559	0.369361059547718	-0.115926689489538	0.252532297177632	0.130410245412673	0.219295569631517	0.0138338472902576	0.120224218330763	0.0547971365963527	0.0902780158112376	0.149658255331191	0.0167978283560953	0.0672102872549362	0.0372274697937387	-0.0102076892596747	-0.0640388809403821	0.0430994176219515	-0.0971486356209965	0.127213513020001	-0.151457019242968	0.0542958081422375	-0.147766938400664	-0.000645808082782591	-0.230647386084931	0.0338021872828985	-0.257704175426875	0.148266312024423	564.344794978254
P23-21551	Deposit 1	-0.301581649614873	-0.200004641419108	-0.238020396557668	0.00231213358612814	-0.156568508538352	-0.178124284358557	-0.0695771073167962	-0.0062980799558444	0.011747031010681	-0.184951633489836	0.10352303173204	-0.00390132104818747	0.188756397107583	-0.160899351306978	0.266036233669772	-0.00402060162466094	0.357376565725361	-0.117711912170545	0.264729939168535	0.151191757748381	0.220524501772673	0.00906384735388147	0.132979029513852	0.0640125383678952	0.0991665284995502	0.170720906081954	0.0255863953208363	0.0677446758164497	0.0238759926372293	-0.0144925428398121	-0.0450019725378722	0.027445485831669	-0.0921336017858491	0.147529940094576	-0.143824836140675	0.0637971485061708	-0.163509897361485	-0.0160425018505754	-0.219620998138599	0.0214036036568867	-0.26446267816594	0.161224833020112	562.744380776244
P23-22460	Deposit 1	-0.308045659188986	-0.198778274492558	-0.243784329138052	0.000872698990063748	-0.161974484185403	-0.198742718560023	-0.0674813997915403	-0.000906339712600085	0.0169260984961271	-0.187726090523877	0.120732360081928	0.0152783883773408	0.194195276463206	-0.175167065785236	0.246900043011256	0.000187981991828092	0.357132074480124	-0.125143110871165	0.24841788755822	0.14470265816317	0.215778581865478	0.0210227723760656	0.138081010054306	0.0541392332030364	0.0868380381360016	0.172511787869273	0.0312820624455295	0.0637538036838969	0.0328652539573823	-0.00762755374550367	-0.0484049361549137	0.0348495808473939	-0.0932378265010862	0.151919926372552	-0.145981780457261	0.0512101842524417	-0.143033992848568	-0.0153504231513619	-0.229389696985663	0.034837030674384	-0.247814581298085	0.16415553004088	631.836627467515
P23-22501	Deposit 1	-0.320499053851967	-0.163437743359968	-0.238777960497645	-0.013361846451475	-0.169144064202967	-0.171402486080019	-0.0647177989827637	0.000939856808718345	0.00921085013394185	-0.180306688631353	0.122251366207299	0.00487521480177778	0.210134541214562	-0.163354614249922	0.268301708027788	-0.0050424203547615	0.379007291827817	-0.0970438579208329	0.251563476523704	0.129359549973682	0.219169011370312	0.0132226564188443	0.138961847763368	0.0467538082822971	0.0746289003002094	0.150914179973108	0.0266011525862818	0.0738748164080076	0.0382426046707541	-0.012096534235242	-0.0515888075681808	0.0426984479991962	-0.0937207538994687	0.125991249256928	-0.149037081557178	0.0523230499021098	-0.153988297547648	-0.0197843019307428	-0.234845358178748	0.0352962029164324	-0.261753574339474	0.149581460473215	557.149804596488
P23-23118	Deposit 1	-0.30570001383229	-0.167324636553536	-0.2399900035086	-0.00683056166871095	-0.169959044562011	-0.178579992504421	-0.0670500671887896	0.000607129890321067	0.005361758548335	-0.182192151526552	0.131437280697026	0.00986739101861455	0.184012213801886	-0.164699877267624	0.289082979777242	0.00658405122117975	0.35605264528871	-0.121964235072777	0.253881817918867	0.140604587514696	0.217780558764186	0.0159771135369163	0.131840680875877	0.0724923563444702	0.0891736815216227	0.153020219504798	0.0469870847609761	0.0681164344353978	0.033529874381052	-0.0131380078226043	-0.0501306418417385	0.0339267218919425	-0.0945965137306982	0.139983888465793	-0.152627531411948	0.0523554385509601	-0.158792433473426	-0.0187540627293681	-0.226493838885386	0.0294521157461592	-0.273800487900891	0.130496077024345	625.18233530783
P23-23435	Deposit 1	-0.318842844659996	-0.1688786730502	-0.243312929031593	-0.00653007008179347	-0.162635923480006	-0.179177498545757	-0.0706923309864979	-0.00363584605968181	0.0152412904220801	-0.177648673912244	0.12736111701701	0.00614543361035178	0.186723628738102	-0.157549358316654	0.25978687476813	-0.00918721315947778	0.374665334895125	-0.100064099844448	0.25866360978444	0.135872356667472	0.216758014534399	0.0138281008506851	0.152804231275457	0.0389615595961345	0.0964755552980784	0.157853184977551	0.0323885708604617	0.0826972694424959	0.0280937757331192	-0.00742083168774636	-0.0541704902197776	0.0337455396465222	-0.0960602788661025	0.14325531960117	-0.153507529851633	0.0461277919245795	-0.158388888945113	-0.0095306329513913	-0.22817103692638	0.0255838961591273	-0.263179750359305	0.135552445133303	581.15738381432
P23-26491	Deposit 1	-0.296510262052834	-0.177230563504519	-0.243604878513503	-0.00506923949277359	-0.182550687599059	-0.191872692285979	-0.0649552096309044	-0.00281719818329191	0.0171014900442779	-0.185191458201615	0.125761184671464	0.00702436023703824	0.191337250346465	-0.161895479201823	0.27669929763402	-0.00428020750163396	0.350481173436127	-0.116210224576288	0.243767316298143	0.146492032343255	0.226261710721747	0.016567870351721	0.135900410156569	0.0605164856083192	0.0911390904992177	0.155972412801086	0.0449430386437246	0.0761366864094301	0.0240246602645647	-0.013214427265949	-0.0506105325292484	0.0349438154050664	-0.0889018931792895	0.14480607211793	-0.145829970907621	0.0680521093640055	-0.161390941364403	-0.0228314860678465	-0.228968336454888	0.0256366167710723	-0.264093910484572	0.144464514872795	566.602825535456
P23-28157	Deposit 1	-0.290646491961718	-0.181662614261106	-0.249488643523577	0.00262124202347606	-0.14710368950528	-0.18772969373777	-0.073245282641968	-0.00070055821842147	0.030535323975158	-0.180669747467615	0.128419168292165	0.0105351354720822	0.202836799686753	-0.166839822171539	0.269027962193385	-0.0111028846153697	0.347919729591444	-0.107242584492892	0.239040493419593	0.12440741265965	0.223583430247997	0.00649663677249875	0.142665811078141	0.0541151051881021	0.09842920803708	0.146069080726688	0.0285466434137744	0.0593544061289011	0.0376062853001766	-0.0111895779598396	-0.0522112268033008	0.046507882804622	-0.091471363562635	0.145498062190491	-0.142492560392627	0.0610774887176465	-0.148768331849213	-0.0150796908728958	-0.255039103490729	0.0748476236145288	-0.29814416150462	0.130687097498762	581.200235964951
P23-28158	Deposit 1	-0.313925480280357	-0.172213394487185	-0.249014626459993	0.0035814985553278	-0.156519132452325	-0.173154031460726	-0.0739134213329289	0.00236404266963786	0.0186042834364723	-0.172599926086344	0.115360609036041	0.00268396457196213	0.208256893893499	-0.149313992481243	0.26539802072132	-0.0175462688218522	0.377135642078095	-0.100892458965128	0.250278567839666	0.134797415785425	0.230334851483031	0.0024879567335802	0.132216175607727	0.0571999615467662	0.0930888560955382	0.149866416441722	0.0312808554951859	0.0518882414164984	0.0302604496805254	-0.010028131907516	-0.057322366778298	0.0409836389926797	-0.0928152880754462	0.138886225949438	-0.154384915146874	0.0550320435517849	-0.157358358420577	-0.0174381610605181	-0.230906219373076	0.0280481993281011	-0.266055397047228	0.145366759727587	566.452284377237
P23-28159	Deposit 1	-0.299597027216922	-0.173553941182705	-0.237026572862262	-0.000501257877411076	-0.148014298078968	-0.187197796644479	-0.0632724681526419	0.0098004960472333	0.0278479686309654	-0.185676432796605	0.109007820164378	0.0129618656916307	0.197930327770915	-0.171937946269865	0.280302709769385	-0.00523071925481271	0.365054960998366	-0.128097505430141	0.248159205598155	0.135665167282751	0.217669939156687	0.006539629046264	0.12850325919542	0.0599068237054791	0.0872828600693495	0.159598373212646	0.0203321853991045	0.0539593641765187	0.0297954527991868	-0.00611902074195044	-0.0599865741813737	0.0631991139423705	-0.0986636233981104	0.143478098624689	-0.151585755478022	0.0419361272515441	-0.140151461734913	-0.0233800776534658	-0.239267603841583	0.0580020837644762	-0.274321304607117	0.136647555105833	564.179724826018
P23-28160	Deposit 1	-0.313023290706804	-0.182268661397528	-0.245557280943324	0.00548224031716656	-0.150106463103942	-0.178211981250041	-0.0585891302090122	0.0124681611096637	0.0191630858831034	-0.181934232515512	0.130780183459394	0.00950275196138403	0.192010723200167	-0.173439266151921	0.274016635315592	0.00277590238672068	0.369441841177811	-0.126524456364528	0.244694112479232	0.140594154564349	0.217053637004154	0.0187530536836763	0.129082043097643	0.0557324808300695	0.0732011487031414	0.150295763162133	0.0362672744495552	0.060333270085825	0.0290373744972844	-0.0144342669318754	-0.05604135182673	0.052816978466143	-0.0954751858167555	0.137944486626607	-0.138734272532928	0.0557892353597828	-0.155707183458347	-0.0273782827202979	-0.23907516380833	0.047987265176062	-0.262438736860906	0.133715403602121	497.781937340897
P23-28225	Deposit 1	-0.308964611978966	-0.169726770940786	-0.236068319741875	-0.0068941488382641	-0.159827344279945	-0.180875234667598	-0.0659517022690107	-0.00343640051271422	0.0175018686004509	-0.184343346479231	0.127073184593768	0.00580856403831287	0.204883739249768	-0.159267991818214	0.267422776980044	-0.00728327680341487	0.377488665292703	-0.104351434038363	0.254125434927432	0.121856080030828	0.217339426275034	0.0147187561764515	0.14046493079313	0.0450764195384172	0.0851472006187902	0.150304745594872	0.0283307512728495	0.0676015100801586	0.0156509978855708	-0.00357040163736498	-0.0580407337691766	0.0445586999085447	-0.0918303468807292	0.136068508141238	-0.161248001309507	0.0637297083353034	-0.14909692160858	-0.0104697828495591	-0.228199488704289	0.0428682285654137	-0.27620150594746	0.137627568175972	565.189390929313
P23-28268	Deposit 1	-0.297526778392329	-0.177662807254572	-0.238261763457011	-0.010935948154253	-0.160841586260683	-0.199479654583402	-0.0712859236194593	-0.000966660707629452	0.0113762937989536	-0.203682380569557	0.125826371104266	0.0106766307670442	0.196117100834678	-0.181337075587201	0.253691335827133	-0.0128655836040143	0.364999638236856	-0.134043646873268	0.245374249957761	0.14865750102088	0.200599770437697	0.0298532516267559	0.140247772025492	0.0620701689516747	0.0856290762031407	0.168806685240486	0.0390599583282297	0.0749089187943472	0.0228994363617102	0.0021667597196816	-0.0497656842030843	0.0521522838375815	-0.093740438402199	0.158848832178375	-0.147450471483139	0.0508221340714255	-0.147662911871677	-0.0148906203604917	-0.220334655086456	0.031572569356065	-0.258950790339882	0.145328642130075	564.897209360125
P23-28269	Deposit 1	-0.310774992859984	-0.201321971797806	-0.240184510237676	0.0152475801417923	-0.156640667824891	-0.20675736300642	-0.0706675513788341	0.00108890934178125	0.0140900001068575	-0.204022385355867	0.110902278080395	0.0154698057263108	0.178398259542412	-0.179035132844335	0.287566058353359	0.00903007826876219	0.353743229944377	-0.149764447612096	0.23335225310233	0.153347377072882	0.225038767709273	0.0253964592575817	0.127804681042614	0.064876120485261	0.0695473195217138	0.165913717811658	0.0203043722476362	0.0777029175101474	0.0250773670221457	0.00279346688523779	-0.0516713904374882	0.0449425373969071	-0.0910820323294562	0.142956126700965	-0.132930079371357	0.0569029091101562	-0.143326160342536	-0.0129575958469861	-0.206566043101187	0.0185029904069045	-0.241981158789702	0.159687900347163	535.007432080109
P23-28270	Deposit 1	-0.313261044058469	-0.188151715355918	-0.242540686565602	0.00977088446385278	-0.160281292941191	-0.192813244171515	-0.0630721338167136	-0.00322465602959269	0.0155348211802332	-0.197087722031544	0.121242813006441	0.0119366934869222	0.199754286847787	-0.176644935902152	0.251610368734256	-0.00359685909313393	0.36042127522959	-0.109140346307199	0.257912785688442	0.151124625228596	0.209150679842938	0.013300991013922	0.129337425607843	0.0577430816765404	0.0872877441507956	0.160781893196122	0.0323956646127474	0.0738097536361013	0.0250830451256396	-0.0176664581723399	-0.0461195255746249	0.0374463296680969	-0.0916901108120985	0.142185374616732	-0.146776299441727	0.0674931577697191	-0.147135561585024	-0.0203591682520346	-0.221759251817308	0.0294487414785739	-0.257095003413955	0.153643579080248	570.11235317093
P23-28325	Deposit 1	-0.307213083385985	-0.180846880876802	-0.241307177444564	0.00368599716827852	-0.162805762023054	-0.184566730893459	-0.0801102638330706	-0.00840750145137869	0.0168006699811667	-0.195019085117321	0.121377301282622	0.0112376676462514	0.196509979828988	-0.171945192368579	0.275837947586528	-0.00421657849070612	0.369582259957631	-0.113600922459544	0.269385798103542	0.140156077714197	0.18870026321531	0.0244726838775808	0.131628598853163	0.0766162808693736	0.0948272110352979	0.154003258600272	0.0224601927874565	0.0635219992430231	0.0307041352457617	-0.0137233170488293	-0.058148102258218	0.0485565957635476	-0.0798364385217334	0.135956006385156	-0.15050980880579	0.0555214025659233	-0.159015927525568	-0.0200004478448053	-0.232780881974014	0.047283942714299	-0.246086912105467	0.131314744003523	597.254432501641
P23-28326	Deposit 1	-0.292239580890761	-0.185032076420912	-0.246438253428969	0.00756819220718623	-0.146606968772804	-0.189178674666446	-0.0743432719162648	0.011069778192384	0.0219746371258267	-0.187514569306637	0.113783894450828	0.011366003952555	0.20271656306592	-0.173175902785419	0.289727229137221	-0.00101716051069818	0.368662788241489	-0.128960027590443	0.237229743564062	0.138112150679523	0.202677141526899	0.00608387232818469	0.127118873633812	0.05422432837889	0.0841294850506244	0.159832530407474	0.0239919255821214	0.0627860298817975	0.0361657378015636	-0.0115098464432849	-0.0591228021442495	0.0486413840833206	-0.0982686928710976	0.140153595053509	-0.15880571403601	0.0625924210768031	-0.15187959277929	-0.0153479068881949	-0.223850549483765	0.031113379319446	-0.256622592857156	0.158192499050961	564.490583666033
P23-28327	Deposit 1	-0.293978153856134	-0.168344422675135	-0.243716792956324	-0.00121914997925748	-0.1722582033077	-0.182904439031065	-0.07499964769986	-0.00278732978704626	0.0272171834487401	-0.182837945452681	0.135836283883005	0.0070048539396579	0.205651958369625	-0.16332105768555	0.278627511234589	-0.00268512014810113	0.371109028524085	-0.111362587365855	0.244526413198905	0.127079721707332	0.220240929789948	0.0102663212100209	0.126140476839127	0.0540269179907807	0.0855347071665391	0.157828530622064	0.0206888775778287	0.0653602189224629	0.0353185818626471	-0.0124926600011329	-0.0555400377419002	0.0377563992595405	-0.0945133183758581	0.141559505403969	-0.169078393601497	0.052329784451064	-0.164176531760959	-0.00770745283183335	-0.232361459551635	0.044178242635752	-0.250269413043168	0.138271668815015	617.558171541836
P23-28328	Deposit 1	-0.319472317201287	-0.168790230477518	-0.253994547793406	-0.000933456202780254	-0.152484909700767	-0.179450266070033	-0.0668019312723849	0.000758542325221734	0.0156725271673863	-0.174916356292942	0.125689558896598	0.0102786499167259	0.1870536101604	-0.158867683042333	0.284694495209116	0.00867206932027476	0.368422118388115	-0.115826253995154	0.244108422478915	0.140984537164016	0.24043808207176	0.0234992231931424	0.142791468481247	0.047070641666484	0.0831248349138874	0.144394061131471	0.0233498698211019	0.0525307232944271	0.0170352647167472	-0.0102342821310806	-0.0568579679305116	0.0296318453850835	-0.0920181675074685	0.128167957403126	-0.148959290222663	0.0553355087295146	-0.150952542728421	-0.0185421893063918	-0.241313472339168	0.0488505993724778	-0.249525105609198	0.137386358616267	530.087593839789
P23-28607	Deposit 1	-0.302233579005164	-0.184683438306629	-0.236971559677966	0.0135465663301004	-0.164908568629974	-0.188265191390397	-0.0686114139775855	0.00264883461428789	0.013916473458167	-0.193202107798154	0.12923043169796	0.0131166415318716	0.196913643612866	-0.174495372013953	0.300006293649491	0.0239044870293849	0.364779420383177	-0.142102193603992	0.218311343913717	0.138674704184307	0.224908425366356	0.012764963875546	0.121150282725801	0.0649548453194947	0.0765063974213833	0.158221171398271	0.0185005162310181	0.0613838196260972	0.0333042572568019	-0.0135938830149939	-0.06053805989204	0.0553256541935292	-0.0905262739531085	0.143972280423403	-0.160902174533769	0.042887571701131	-0.153948930715138	-0.019903784806408	-0.221913162263658	0.0360128893835021	-0.236973763068336	0.148831541323602	556.733500407682
P23-28840	Deposit 1	-0.312071574740757	-0.172778130340307	-0.240542847211783	-0.00365003064528155	-0.178028116755669	-0.181242777564468	-0.0690437741236553	0.00925616630082839	0.0119065899609962	-0.184853674288	0.117137873768876	0.0107058497662809	0.208968895734041	-0.158233405101857	0.260236003868372	-0.00251740210864915	0.376793282052435	-0.11035322273661	0.260849458846867	0.145088040612097	0.213622586663192	0.0142352255600564	0.139829270003754	0.0453430560802401	0.0846261024111071	0.154753305057434	0.0383206317013682	0.0696268688691359	0.0216967552431481	-0.0103503973903321	-0.0513984128689457	0.0400974635701235	-0.0930999331818684	0.127451611511074	-0.151839145126253	0.045153218463608	-0.160784677647596	-0.0151043511600137	-0.226785480640145	0.0339909182158757	-0.250393487957484	0.143381667328766	571.089435077504
P23-28841	Deposit 1	-0.327177451050223	-0.159915664810517	-0.242240950244215	0.000254196885598784	-0.167767721412268	-0.194643759022851	-0.0697753197528264	-0.00425682395703764	0.0163014447576344	-0.195660948309896	0.119278303896733	0.00146979588254945	0.215008458309018	-0.164769560538004	0.283343474892743	-0.001522328927456	0.389643890733362	-0.0773723831535331	0.243061883463839	0.143527100285005	0.211311717356547	0.0109448110654885	0.130544001816871	0.040100105328644	0.0558538040078167	0.131262028402552	0.0283236534833436	0.0472292740220542	0.0257816392437163	-0.0097857241304023	-0.0534743178637746	0.0327457586851818	-0.0916627546075566	0.139366188461244	-0.147651001443492	0.0649828978814075	-0.154957642179634	-0.0120741923444834	-0.232913142486458	0.0604965631008508	-0.230831970921178	0.147622665193606	600.099356852878
