# Supplementary material for: Are geometric morphometric analyses replicable? Evaluating landmark measurement error and its impact on extant and fossil Microtus classification
Source: Ecol Evol. 2020 Mar 13;10(7):3260–75. doi: 10.1002/ece3.6063 (PMC7140992; doi:10.1002/ece3.6063)
Supplement: Supplementary file 1 [file ECE3-10-3260-s001.zip › metadata/DatasetGuideForCode.xlsx]

## Sheet: Dataset guide
Landmark Dataset	Dataset # In ProcAnova_repeatability.R code
Full_Dinolite_NoTilt_NO_T1	dataset 1
Full_Dinolite_NoTilt_NO_T2	dataset 2
Full_Dinolite_NoTilt_EO_T1	dataset 3
Full_Dinolite_NoTilt_EO_T2	dataset 4
Full_Nikon_NoTilt_NO_T1	dataset 5
Full_Nikon_NoTilt_NO_T2	dataset 6
Full_Nikon_NoTilt_EO_T1	dataset 7
Full_Nikon_NoTilt_EO_T2	dataset 8
Full_Dinolite_Tilted_EO_T1	dataset 9

## Sheet: Table 1 datasets
Linking Table 1 to Code
Dataset Comparisons in Table 1	Dataset Numbers in ProcANOVA_repeatability.R Code
Dinolite_NoTilt_EO_T1­­-Dinolite_NoTilt_EO_T2	3 vs 4
Dinolite_NoTilt_NO_T1-Dinolite_NoTilt_NO_T2	1 vs 2
Nikon_NoTilt_EO_T1-Nikon_NoTilt_EO_T2	7 vs 8
Nikon_NoTilt_NO_T1-Nikon_NoTilt_NO_T2	5 vs 6
Mean among all intraobserver dataset comparisons
Dinolite_NoTilt_EO_T1-Dinolite_NoTilt_NO_T1	3 vs 1
Dinolite_NoTilt_EO_T2-Dinolite_NoTilt_NO_T2	4 vs 2
Dinolite_NoTilt_EO_T1-Dinolite_NoTilt_NO_T2	3 vs 2
Dinolite_NoTilt_EO_T2-Dinolite_NoTilt_NO_T1	4 vs 1
Nikon_NoTilt_EO_T1-Nikon_NoTilt_NO_T1	7 vs 5
Nikon_NoTilt_EO_T2-Nikon_NoTilt_NO_T2	8 vs 6
Nikon_NoTilt_EO_T1-Nikon_NoTilt_NO_T2	7 vs 6
Nikon_NoTilt_EO_T2-Nikon_NoTilt_NO_T1	8 vs 5
Mean among all interobserver dataset comparisons
Dinolite_NoTilt_EO_T1-Nikon_NoTilt_EO_T1	3 vs 7
Dinolite_NoTilt_EO_T2-Nikon_NoTilt_EO_T2	4 vs 8
Dinolite_NoTilt_EO_T1-Nikon_NoTilt_EO_T2	3 vs 8
Dinolite_NoTilt_EO_T2-Nikon_NoTilt_EO_T1	4 vs 7
Dinolite_NoTilt_NO_T1-Nikon_NoTilt_NO_T1	1 vs 5
Dinolite_NoTilt_NO_T2-Nikon_NoTilt_NO_T2	2 vs 6
Dinolite_NoTilt_NO_T1-Nikon_NoTilt_NO_T2	1 vs 6
Dinolite_NoTilt_NO_T2-Nikon_NoTilt_NO_T1	2 vs 5
Mean among all projection dataset comparisons
Dinolite_NoTilt_EO_T1-Dinolite_Tilt_EO_T1	3 vs 9
Dinolite_NoTilt_EO_T2-Dinolite_Tilt_EO_T1	4 vs 9
Mean among all presentation dataset comparisons
