# Supplementary material for: Are geometric morphometric analyses replicable? Evaluating landmark measurement error and its impact on extant and fossil Microtus classification
Source: Ecol Evol. 2020 Mar 13;10(7):3260–75. doi: 10.1002/ece3.6063 (PMC7140992; doi:10.1002/ece3.6063)
Supplement: Supplementary file 1 [file ECE3-10-3260-s001.zip › metadata/SpecimenMetadata.xlsx]

## Sheet: SpecimenMetadata
ImageID	SpecID	Classifier	Type	Camera	Tilt		Observer	Trial
13469LL	MVZ13469	Ml	Modern	Nikon	NoTilt		EO	T1
21099L	MVZ21099	Ml	Modern	Nikon	NoTilt		NO	T2
21190LL	MVZ21190	Ml	Modern	Nikon	NoTilt
22388L	MVZ22388	Ml	Modern	Nikon	NoTilt
23173L	MVZ23173	Ml	Modern	Nikon	NoTilt
25014L	MVZ25014	Ml	Modern	Nikon	NoTilt
25593L	MVZ25593	Ml	Modern	Nikon	NoTilt
26409L	MVZ26409	Ml	Modern	Nikon	NoTilt
26422L	MVZ26422	Ml	Modern	Nikon	NoTilt
30816L	MVZ30816	Ml	Modern	Nikon	NoTilt
30907L	MVZ30907	Ml	Modern	Nikon	NoTilt
35063L	MVZ35063	Ml	Modern	Nikon	NoTilt
35224LL	MVZ35224	Ml	Modern	Nikon	NoTilt
46339L	MVZ46339	Ml	Modern	Nikon	NoTilt
50909LL	MVZ50909	Ml	Modern	Nikon	NoTilt
51713L	MVZ51713	Ml	Modern	Nikon	NoTilt
54419L	MVZ54419	Ml	Modern	Nikon	NoTilt
54423L	MVZ54423	Ml	Modern	Nikon	NoTilt
54924L	MVZ54924	Ml	Modern	Nikon	NoTilt
61270L	MVZ61270	Ml	Modern	Nikon	NoTilt
64499L	MVZ64499	Ml	Modern	Nikon	NoTilt
65221L	MVZ65221	Ml	Modern	Nikon	NoTilt
65540L	MVZ65540	Ml	Modern	Nikon	NoTilt
69538L	MVZ69538	Ml	Modern	Nikon	NoTilt
69558L	MVZ69558	Ml	Modern	Nikon	NoTilt
71127L	MVZ71127	Ml	Modern	Nikon	NoTilt
72400L	MVZ72400	Ml	Modern	Nikon	NoTilt
74260L	MVZ74260	Ml	Modern	Nikon	NoTilt
77535L	MVZ77535	Ml	Modern	Nikon	NoTilt
79507L	MVZ79507	Ml	Modern	Nikon	NoTilt
83922L	MVZ83922	Ml	Modern	Nikon	NoTilt
86576L	MVZ86576	Ml	Modern	Nikon	NoTilt
88687LL	MVZ88687	Ml	Modern	Nikon	NoTilt
96035L	MVZ96035	Ml	Modern	Nikon	NoTilt
96036L	MVZ96036	Ml	Modern	Nikon	NoTilt
96983L	MVZ96983	Ml	Modern	Nikon	NoTilt
103440L	MVZ103440	Ml	Modern	Nikon	NoTilt
105523L	MVZ105523	Ml	Modern	Nikon	NoTilt
109060L	MVZ109060	Ml	Modern	Nikon	NoTilt
109327L	MVZ109327	Ml	Modern	Nikon	NoTilt
118673L	MVZ118673	Ml	Modern	Nikon	NoTilt
119354L	MVZ119354	Ml	Modern	Nikon	NoTilt
122003L	MVZ122003	Ml	Modern	Nikon	NoTilt
126147L	MVZ126147	Ml	Modern	Nikon	NoTilt
136903LL	MVZ136903	Ml	Modern	Nikon	NoTilt
190188L	MVZ190188	Ml	Modern	Nikon	NoTilt
196704L	MVZ196704	Ml	Modern	Nikon	NoTilt
202858L	MVZ202858	Ml	Modern	Nikon	NoTilt
206525L	MVZ206525	Ml	Modern	Nikon	NoTilt
15570L	MVZ15570	Mm	Modern	Nikon	NoTilt
24002L	MVZ24002	Mm	Modern	Nikon	NoTilt
33722L	MVZ33722	Mm	Modern	Nikon	NoTilt
36824L	MVZ36824	Mm	Modern	Nikon	NoTilt
39748LL	MVZ39748	Mm	Modern	Nikon	NoTilt
40829L	MVZ40829	Mm	Modern	Nikon	NoTilt
42048L	MVZ42048	Mm	Modern	Nikon	NoTilt
45404L	MVZ45404	Mm	Modern	Nikon	NoTilt
45416L	MVZ45416	Mm	Modern	Nikon	NoTilt
45816L	MVZ45816	Mm	Modern	Nikon	NoTilt
46590L	MVZ46590	Mm	Modern	Nikon	NoTilt
50902LL	MVZ50902	Mm	Modern	Nikon	NoTilt
54789L	MVZ54789	Mm	Modern	Nikon	NoTilt
59615L	MVZ59615	Mm	Modern	Nikon	NoTilt
61280L	MVZ61280	Mm	Modern	Nikon	NoTilt
64478L	MVZ64478	Mm	Modern	Nikon	NoTilt
64711L	MVZ64711	Mm	Modern	Nikon	NoTilt
64716L	MVZ64716	Mm	Modern	Nikon	NoTilt
64922L	MVZ64922	Mm	Modern	Nikon	NoTilt
67671L	MVZ67671	Mm	Modern	Nikon	NoTilt
68750L	MVZ68750	Mm	Modern	Nikon	NoTilt
68981L	MVZ68981	Mm	Modern	Nikon	NoTilt
71110L	MVZ71110	Mm	Modern	Nikon	NoTilt
72358L	MVZ72358	Mm	Modern	Nikon	NoTilt
77464L	MVZ77464	Mm	Modern	Nikon	NoTilt
77738L	MVZ77738	Mm	Modern	Nikon	NoTilt
78051L	MVZ78051	Mm	Modern	Nikon	NoTilt
78053L	MVZ78053	Mm	Modern	Nikon	NoTilt
81522L	MVZ81522	Mm	Modern	Nikon	NoTilt
83900L	MVZ83900	Mm	Modern	Nikon	NoTilt
88120L	MVZ88120	Mm	Modern	Nikon	NoTilt
89964L	MVZ89964	Mm	Modern	Nikon	NoTilt
93558L	MVZ93558	Mm	Modern	Nikon	NoTilt
96372L	MVZ96372	Mm	Modern	Nikon	NoTilt
96726L	MVZ96726	Mm	Modern	Nikon	NoTilt
112287L	MVZ112287	Mm	Modern	Nikon	NoTilt
116451LL	MVZ116451	Mm	Modern	Nikon	NoTilt
116608L	MVZ116608	Mm	Modern	Nikon	NoTilt
120809L	MVZ120809	Mm	Modern	Nikon	NoTilt
122072L	MVZ122072	Mm	Modern	Nikon	NoTilt
125219L	MVZ125219	Mm	Modern	Nikon	NoTilt
132861L	MVZ132861	Mm	Modern	Nikon	NoTilt
134880L	MVZ134880	Mm	Modern	Nikon	NoTilt
147617L	MVZ147617	Mm	Modern	Nikon	NoTilt
154040L	MVZ154040	Mm	Modern	Nikon	NoTilt
183846L	MVZ183846	Mm	Modern	Nikon	NoTilt
206537L	MVZ206537	Mm	Modern	Nikon	NoTilt
206940L	MVZ206940	Mm	Modern	Nikon	NoTilt
12348LL	MVZ12348	Mm	Modern	Nikon	NoTilt
12428LL	MVZ12428	Mt	Modern	Nikon	NoTilt
12435L	MVZ12435	Mt	Modern	Nikon	NoTilt
31069L	MVZ31069	Mt	Modern	Nikon	NoTilt
46453LL	MVZ46453	Mt	Modern	Nikon	NoTilt
54432L	MVZ54432	Mt	Modern	Nikon	NoTilt
54433L	MVZ54433	Mt	Modern	Nikon	NoTilt
54434L	MVZ54434	Mt	Modern	Nikon	NoTilt
54435LL	MVZ54435	Mt	Modern	Nikon	NoTilt
54436L	MVZ54436	Mt	Modern	Nikon	NoTilt
63495L	MVZ63495	Mt	Modern	Nikon	NoTilt
68823L	MVZ68823	Mt	Modern	Nikon	NoTilt
68824L	MVZ68824	Mt	Modern	Nikon	NoTilt
68825L	MVZ68825	Mt	Modern	Nikon	NoTilt
70435L	MVZ70435	Mt	Modern	Nikon	NoTilt
70436L	MVZ70436	Mt	Modern	Nikon	NoTilt
70437L	MVZ70437	Mt	Modern	Nikon	NoTilt
70445LL	MVZ70445	Mt	Modern	Nikon	NoTilt
83429L	MVZ83429	Mt	Modern	Nikon	NoTilt
83430L	MVZ83430	Mt	Modern	Nikon	NoTilt
83431L	MVZ83431	Mt	Modern	Nikon	NoTilt
88894L	MVZ88894	Mt	Modern	Nikon	NoTilt
94503L	MVZ94503	Mt	Modern	Nikon	NoTilt
94509L	MVZ94509	Mt	Modern	Nikon	NoTilt
94510L	MVZ94510	Mt	Modern	Nikon	NoTilt
94511L	MVZ94511	Mt	Modern	Nikon	NoTilt
94516L	MVZ94516	Mt	Modern	Nikon	NoTilt
94518L	MVZ94518	Mt	Modern	Nikon	NoTilt
94532L	MVZ94532	Mt	Modern	Nikon	NoTilt
94534L	MVZ94534	Mt	Modern	Nikon	NoTilt
94538L	MVZ94538	Mt	Modern	Nikon	NoTilt
94540L	MVZ94540	Mt	Modern	Nikon	NoTilt
94541L	MVZ94541	Mt	Modern	Nikon	NoTilt
94542L	MVZ94542	Mt	Modern	Nikon	NoTilt
94543L	MVZ94543	Mt	Modern	Nikon	NoTilt
96040L	MVZ96040	Mt	Modern	Nikon	NoTilt
96041L	MVZ96041	Mt	Modern	Nikon	NoTilt
96042L	MVZ96042	Mt	Modern	Nikon	NoTilt
96045L	MVZ96045	Mt	Modern	Nikon	NoTilt
96046L	MVZ96046	Mt	Modern	Nikon	NoTilt
101609L	MVZ101609	Mt	Modern	Nikon	NoTilt
134933L	MVZ134933	Mt	Modern	Nikon	NoTilt
134942L	MVZ134942	Mt	Modern	Nikon	NoTilt
134952L	MVZ134952	Mt	Modern	Nikon	NoTilt
183858L	MVZ183858	Mt	Modern	Nikon	NoTilt
183859L	MVZ183859	Mt	Modern	Nikon	NoTilt
190214L	MVZ190214	Mt	Modern	Nikon	NoTilt
216762L	MVZ216762	Mt	Modern	Nikon	NoTilt
216763L	MVZ216763	Mt	Modern	Nikon	NoTilt
216764L	MVZ216764	Mo	Modern	Nikon	NoTilt
216766L	MVZ216766	Mo	Modern	Nikon	NoTilt
20105LL	MVZ20105	Mo	Modern	Nikon	NoTilt
20127LL	MVZ20127	Mo	Modern	Nikon	NoTilt
20133LL	MVZ20133	Mo	Modern	Nikon	NoTilt
20135LL	MVZ20135	Mo	Modern	Nikon	NoTilt
20148LL	MVZ20148	Mo	Modern	Nikon	NoTilt
44275L	MVZ44275	Mo	Modern	Nikon	NoTilt
46450LL	MVZ46450	Mo	Modern	Nikon	NoTilt
46452L	MVZ46452	Mo	Modern	Nikon	NoTilt
54439L	MVZ54439	Mo	Modern	Nikon	NoTilt
54442L	MVZ54442	Mo	Modern	Nikon	NoTilt
57038L	MVZ57038	Mo	Modern	Nikon	NoTilt
60372L	MVZ60372	Mo	Modern	Nikon	NoTilt
87782L	MVZ87782	Mo	Modern	Nikon	NoTilt
87783L	MVZ87783	Mo	Modern	Nikon	NoTilt
87788L	MVZ87788	Mo	Modern	Nikon	NoTilt
88901L	MVZ88901	Mo	Modern	Nikon	NoTilt
94423L	MVZ94423	Mo	Modern	Nikon	NoTilt
94425L	MVZ94425	Mo	Modern	Nikon	NoTilt
94445L	MVZ94445	Mo	Modern	Nikon	NoTilt
94447L	MVZ94447	Mo	Modern	Nikon	NoTilt
94450L	MVZ94450	Mo	Modern	Nikon	NoTilt
94451L	MVZ94451	Mo	Modern	Nikon	NoTilt
94455L	MVZ94455	Mo	Modern	Nikon	NoTilt
94494L	MVZ94494	Mo	Modern	Nikon	NoTilt
94496L	MVZ94496	Mo	Modern	Nikon	NoTilt
96020L	MVZ96020	Mo	Modern	Nikon	NoTilt
96022L	MVZ96022	Mo	Modern	Nikon	NoTilt
96027L	MVZ96027	Mo	Modern	Nikon	NoTilt
96028L	MVZ96028	Mo	Modern	Nikon	NoTilt
97516L	MVZ97516	Mo	Modern	Nikon	NoTilt
97518L	MVZ97518	Mo	Modern	Nikon	NoTilt
101862L	MVZ101862	Mo	Modern	Nikon	NoTilt
113249L	MVZ113249	Mo	Modern	Nikon	NoTilt
113251L	MVZ113251	Mo	Modern	Nikon	NoTilt
120608L	MVZ120608	Mo	Modern	Nikon	NoTilt
120609L	MVZ120609	Mo	Modern	Nikon	NoTilt
120610L	MVZ120610	Mo	Modern	Nikon	NoTilt
120612L	MVZ120612	Mo	Modern	Nikon	NoTilt
134901L	MVZ134901	Mo	Modern	Nikon	NoTilt
134902L	MVZ134902	Mo	Modern	Nikon	NoTilt
134905LL	MVZ134905	Mo	Modern	Nikon	NoTilt
134906L	MVZ134906	Mo	Modern	Nikon	NoTilt
134910L	MVZ134910	Mo	Modern	Nikon	NoTilt
134915L	MVZ134915	Mo	Modern	Nikon	NoTilt
134918L	MVZ134918	Mo	Modern	Nikon	NoTilt
179087L	MVZ179087	Mo	Modern	Nikon	NoTilt
179088L	MVZ179088	Mo	Modern	Nikon	NoTilt
190202L	MVZ190202	Mo	Modern	Nikon	NoTilt
190203L	MVZ190203	Mc	Modern	Nikon	NoTilt
216761L	MVZ216761	Mc	Modern	Nikon	NoTilt
2947LL	MVZ2947	Mc	Modern	Nikon	NoTilt
8991LL	MVZ8991	Mc	Modern	Nikon	NoTilt
11586LL	MVZ11586	Mc	Modern	Nikon	NoTilt
15775LL	MVZ15775	Mc	Modern	Nikon	NoTilt
18671LL	MVZ18671	Mc	Modern	Nikon	NoTilt
26383L	MVZ26383	Mc	Modern	Nikon	NoTilt
28269L	MVZ28269	Mc	Modern	Nikon	NoTilt
28270LL	MVZ28270	Mc	Modern	Nikon	NoTilt
28922LL	MVZ28922	Mc	Modern	Nikon	NoTilt
28923LL	MVZ28923	Mc	Modern	Nikon	NoTilt
28933LL	MVZ28933	Mc	Modern	Nikon	NoTilt
29336L	MVZ29336	Mc	Modern	Nikon	NoTilt
35863L	MVZ35863	Mc	Modern	Nikon	NoTilt
35884LL	MVZ35884	Mc	Modern	Nikon	NoTilt
36137LL	MVZ36137	Mc	Modern	Nikon	NoTilt
36320LL	MVZ36320	Mc	Modern	Nikon	NoTilt
44510L	MVZ44510	Mc	Modern	Nikon	NoTilt
59095L	MVZ59095	Mc	Modern	Nikon	NoTilt
65428L	MVZ65428	Mc	Modern	Nikon	NoTilt
66806L	MVZ66806	Mc	Modern	Nikon	NoTilt
69510L	MVZ69510	Mc	Modern	Nikon	NoTilt
69522L	MVZ69522	Mc	Modern	Nikon	NoTilt
70129L	MVZ70129	Mc	Modern	Nikon	NoTilt
70130L	MVZ70130	Mc	Modern	Nikon	NoTilt
73074L	MVZ73074	Mc	Modern	Nikon	NoTilt
74697L	MVZ74697	Mc	Modern	Nikon	NoTilt
84924L	MVZ84924	Mc	Modern	Nikon	NoTilt
89453L	MVZ89453	Mc	Modern	Nikon	NoTilt
89904L	MVZ89904	Mc	Modern	Nikon	NoTilt
90271LL	MVZ90271	Mc	Modern	Nikon	NoTilt
96275L	MVZ96275	Mc	Modern	Nikon	NoTilt
99652L	MVZ99652	Mc	Modern	Nikon	NoTilt
101859L	MVZ101859	Mc	Modern	Nikon	NoTilt
102696L	MVZ102696	Mc	Modern	Nikon	NoTilt
103904L	MVZ103904	Mc	Modern	Nikon	NoTilt
108784L	MVZ108784	Mc	Modern	Nikon	NoTilt
108816L	MVZ108816	Mc	Modern	Nikon	NoTilt
121605L	MVZ121605	Mc	Modern	Nikon	NoTilt
129075L	MVZ129075	Mc	Modern	Nikon	NoTilt
132724L	MVZ132724	Mc	Modern	Nikon	NoTilt
132727L	MVZ132727	Mc	Modern	Nikon	NoTilt
148489L	MVZ148489	Mc	Modern	Nikon	NoTilt
149766L	MVZ149766	Mc	Modern	Nikon	NoTilt
154399L	MVZ154399	Mc	Modern	Nikon	NoTilt
182146LL	MVZ182146	Mc	Modern	Nikon	NoTilt
200047LL	MVZ200047	Mc	Modern	Nikon	NoTilt
200053L	MVZ200053	Mc	Modern	Nikon	NoTilt
200876L	MVZ200876	Mc	Modern	Nikon	NoTilt
206897L	MVZ206897	Mc	Modern	Nikon	NoTilt
MC101859L	MVZ101859	Mc	Modern	Dinolite	NoTilt
MC102696L	MVZ102696	Mc	Modern	Dinolite	NoTilt
MC103904L	MVZ103904	Mc	Modern	Dinolite	NoTilt
MC108784L	MVZ108784	Mc	Modern	Dinolite	NoTilt
MC108816L	MVZ108816	Mc	Modern	Dinolite	NoTilt
MC11586LL	MVZ11586	Mc	Modern	Dinolite	NoTilt
MC121605L	MVZ121605	Mc	Modern	Dinolite	NoTilt
MC129075L	MVZ129075	Mc	Modern	Dinolite	NoTilt
MC132724L	MVZ132724	Mc	Modern	Dinolite	NoTilt
MC132727L	MVZ132727	Mc	Modern	Dinolite	NoTilt
MC148489L	MVZ148489	Mc	Modern	Dinolite	NoTilt
MC149766L	MVZ149766	Mc	Modern	Dinolite	NoTilt
MC154399L	MVZ154399	Mc	Modern	Dinolite	NoTilt
MC15775LL	MVZ15775	Mc	Modern	Dinolite	NoTilt
MC182146LL	MVZ182146	Mc	Modern	Dinolite	NoTilt
MC18671LL	MVZ18671	Mc	Modern	Dinolite	NoTilt
MC200047LL	MVZ200047	Mc	Modern	Dinolite	NoTilt
MC200053L	MVZ200053	Mc	Modern	Dinolite	NoTilt
MC200876L	MVZ200876	Mc	Modern	Dinolite	NoTilt
MC206897L	MVZ206897	Mc	Modern	Dinolite	NoTilt
MC26383L	MVZ26383	Mc	Modern	Dinolite	NoTilt
MC28269LL	MVZ28269	Mc	Modern	Dinolite	NoTilt
MC28270LL	MVZ28270	Mc	Modern	Dinolite	NoTilt
MC28922LL	MVZ28922	Mc	Modern	Dinolite	NoTilt
MC28923LL	MVZ28923	Mc	Modern	Dinolite	NoTilt
MC28933LL	MVZ28933	Mc	Modern	Dinolite	NoTilt
MC29336L	MVZ29336	Mc	Modern	Dinolite	NoTilt
MC2947LL	MVZ2947	Mc	Modern	Dinolite	NoTilt
MC35863L	MVZ35863	Mc	Modern	Dinolite	NoTilt
MC35884LL	MVZ35884	Mc	Modern	Dinolite	NoTilt
MC36137LL	MVZ36137	Mc	Modern	Dinolite	NoTilt
MC36320LL	MVZ36320	Mc	Modern	Dinolite	NoTilt
MC44510LL	MVZ44510	Mc	Modern	Dinolite	NoTilt
MC59095LL	MVZ59095	Mc	Modern	Dinolite	NoTilt
MC65428LL	MVZ65428	Mc	Modern	Dinolite	NoTilt
MC66806LL	MVZ66806	Mc	Modern	Dinolite	NoTilt
MC69510L	MVZ69510	Mc	Modern	Dinolite	NoTilt
MC69522L	MVZ69522	Mc	Modern	Dinolite	NoTilt
MC70129L	MVZ70129	Mc	Modern	Dinolite	NoTilt
MC70130L	MVZ70130	Mc	Modern	Dinolite	NoTilt
MC73074LL	MVZ73074	Mc	Modern	Dinolite	NoTilt
MC74697L	MVZ74697	Mc	Modern	Dinolite	NoTilt
MC84924L	MVZ84924	Mc	Modern	Dinolite	NoTilt
MC89453L	MVZ89453	Mc	Modern	Dinolite	NoTilt
MC89904L	MVZ89904	Mc	Modern	Dinolite	NoTilt
MC8991LL	MVZ8991	Mc	Modern	Dinolite	NoTilt
MC90271LL	MVZ90271	Mc	Modern	Dinolite	NoTilt
MC96275L	MVZ96275	Mc	Modern	Dinolite	NoTilt
MC99652L	MVZ99652	Mc	Modern	Dinolite	NoTilt
ML103440L	MVZ103440	Ml	Modern	Dinolite	NoTilt
ML105523L	MVZ105523	Ml	Modern	Dinolite	NoTilt
ML109060L	MVZ109060	Ml	Modern	Dinolite	NoTilt
ML109327L	MVZ109327	Ml	Modern	Dinolite	NoTilt
ML118673L	MVZ118673	Ml	Modern	Dinolite	NoTilt
ML119354L	MVZ119354	Ml	Modern	Dinolite	NoTilt
ML122003L	MVZ122003	Ml	Modern	Dinolite	NoTilt
ML126147L	MVZ126147	Ml	Modern	Dinolite	NoTilt
ML13469LL	MVZ13469	Ml	Modern	Dinolite	NoTilt
ML136903LL	MVZ136903	Ml	Modern	Dinolite	NoTilt
ML190188L	MVZ190188	Ml	Modern	Dinolite	NoTilt
ML196704L	MVZ196704	Ml	Modern	Dinolite	NoTilt
ML202858L	MVZ202858	Ml	Modern	Dinolite	NoTilt
ML206525L	MVZ206525	Ml	Modern	Dinolite	NoTilt
ML21099L	MVZ21099	Ml	Modern	Dinolite	NoTilt
ML21190LL	MVZ21190	Ml	Modern	Dinolite	NoTilt
ML22388L	MVZ22388	Ml	Modern	Dinolite	NoTilt
ML23173L	MVZ23173	Ml	Modern	Dinolite	NoTilt
ML25014L	MVZ25014	Ml	Modern	Dinolite	NoTilt
ML25593L	MVZ25593	Ml	Modern	Dinolite	NoTilt
ML26409L	MVZ26409	Ml	Modern	Dinolite	NoTilt
ML26422L	MVZ26422	Ml	Modern	Dinolite	NoTilt
ML30816L	MVZ30816	Ml	Modern	Dinolite	NoTilt
ML30907L	MVZ30907	Ml	Modern	Dinolite	NoTilt
ML35063L	MVZ35063	Ml	Modern	Dinolite	NoTilt
ML35224LL	MVZ35224	Ml	Modern	Dinolite	NoTilt
ML46339L	MVZ46339	Ml	Modern	Dinolite	NoTilt
ML50909LL	MVZ50909	Ml	Modern	Dinolite	NoTilt
ML51713L	MVZ51713	Ml	Modern	Dinolite	NoTilt
ML54419L	MVZ54419	Ml	Modern	Dinolite	NoTilt
ML54423L	MVZ54423	Ml	Modern	Dinolite	NoTilt
ML54924L	MVZ54924	Ml	Modern	Dinolite	NoTilt
ML61270L	MVZ61270	Ml	Modern	Dinolite	NoTilt
ML64499L	MVZ64499	Ml	Modern	Dinolite	NoTilt
ML65221L	MVZ65221	Ml	Modern	Dinolite	NoTilt
ML65540L	MVZ65540	Ml	Modern	Dinolite	NoTilt
ML69538L	MVZ69538	Ml	Modern	Dinolite	NoTilt
ML69558L	MVZ69558	Ml	Modern	Dinolite	NoTilt
ML71127L	MVZ71127	Ml	Modern	Dinolite	NoTilt
ML72400L	MVZ72400	Ml	Modern	Dinolite	NoTilt
ML74260L	MVZ74260	Ml	Modern	Dinolite	NoTilt
ML77535L	MVZ77535	Ml	Modern	Dinolite	NoTilt
ML79507L	MVZ79507	Ml	Modern	Dinolite	NoTilt
ML83922L	MVZ83922	Ml	Modern	Dinolite	NoTilt
ML86576L	MVZ86576	Ml	Modern	Dinolite	NoTilt
ML88687LL	MVZ88687	Ml	Modern	Dinolite	NoTilt
ML96035L	MVZ96035	Ml	Modern	Dinolite	NoTilt
ML96036L	MVZ96036	Ml	Modern	Dinolite	NoTilt
ML96983L	MVZ96983	Ml	Modern	Dinolite	NoTilt
MM112287L	MVZ112287	Mm	Modern	Dinolite	NoTilt
MM116451LL	MVZ116451	Mm	Modern	Dinolite	NoTilt
MM116608L	MVZ116608	Mm	Modern	Dinolite	NoTilt
MM122072L	MVZ122072	Mm	Modern	Dinolite	NoTilt
MM125219L	MVZ125219	Mm	Modern	Dinolite	NoTilt
MM12786L	MVZ12786	Mm	Modern	Dinolite	NoTilt
MM132861L	MVZ132861	Mm	Modern	Dinolite	NoTilt
MM134880L	MVZ134880	Mm	Modern	Dinolite	NoTilt
MM147617L	MVZ147617	Mm	Modern	Dinolite	NoTilt
MM154040L	MVZ154040	Mm	Modern	Dinolite	NoTilt
MM15570L	MVZ15570	Mm	Modern	Dinolite	NoTilt
MM183846L	MVZ183846	Mm	Modern	Dinolite	NoTilt
MM206537L	MVZ206537	Mm	Modern	Dinolite	NoTilt
MM206940L	MVZ206940	Mm	Modern	Dinolite	NoTilt
MM24002L	MVZ24002	Mm	Modern	Dinolite	NoTilt
MM33722L	MVZ33722	Mm	Modern	Dinolite	NoTilt
MM36824L	MVZ36824	Mm	Modern	Dinolite	NoTilt
MM39748LL	MVZ39748	Mm	Modern	Dinolite	NoTilt
MM40829L	MVZ40829	Mm	Modern	Dinolite	NoTilt
MM42048L	MVZ42048	Mm	Modern	Dinolite	NoTilt
MM45404L	MVZ45404	Mm	Modern	Dinolite	NoTilt
MM45416L	MVZ45416	Mm	Modern	Dinolite	NoTilt
MM45816L	MVZ45816	Mm	Modern	Dinolite	NoTilt
MM46590L	MVZ46590	Mm	Modern	Dinolite	NoTilt
MM50902LL	MVZ50902	Mm	Modern	Dinolite	NoTilt
MM54789L	MVZ54789	Mm	Modern	Dinolite	NoTilt
MM59615L	MVZ59615	Mm	Modern	Dinolite	NoTilt
MM61280L	MVZ61280	Mm	Modern	Dinolite	NoTilt
MM64478L	MVZ64478	Mm	Modern	Dinolite	NoTilt
MM64711L	MVZ64711	Mm	Modern	Dinolite	NoTilt
MM64716L	MVZ64716	Mm	Modern	Dinolite	NoTilt
MM64922L	MVZ64922	Mm	Modern	Dinolite	NoTilt
MM67671L	MVZ67671	Mm	Modern	Dinolite	NoTilt
MM68750L	MVZ68750	Mm	Modern	Dinolite	NoTilt
MM68981L	MVZ68981	Mm	Modern	Dinolite	NoTilt
MM71110L	MVZ71110	Mm	Modern	Dinolite	NoTilt
MM72358L	MVZ72358	Mm	Modern	Dinolite	NoTilt
MM77464L	MVZ77464	Mm	Modern	Dinolite	NoTilt
MM77738L	MVZ77738	Mm	Modern	Dinolite	NoTilt
MM78051L	MVZ78051	Mm	Modern	Dinolite	NoTilt
MM78053L	MVZ78053	Mm	Modern	Dinolite	NoTilt
MM81522L	MVZ81522	Mm	Modern	Dinolite	NoTilt
MM83900L	MVZ83900	Mm	Modern	Dinolite	NoTilt
MM88120L	MVZ88120	Mm	Modern	Dinolite	NoTilt
MM89964L	MVZ89964	Mm	Modern	Dinolite	NoTilt
MM93558L	MVZ93558	Mm	Modern	Dinolite	NoTilt
MM96372L	MVZ96372	Mm	Modern	Dinolite	NoTilt
MM96726L	MVZ96726	Mm	Modern	Dinolite	NoTilt
MO101862L	MVZ101862	Mo	Modern	Dinolite	NoTilt
MO113249L	MVZ113249	Mo	Modern	Dinolite	NoTilt
MO113251L	MVZ113251	Mo	Modern	Dinolite	NoTilt
MO120608L	MVZ120608	Mo	Modern	Dinolite	NoTilt
MO120609L	MVZ120609	Mo	Modern	Dinolite	NoTilt
MO120610L	MVZ120610	Mo	Modern	Dinolite	NoTilt
MO120612L	MVZ120612	Mo	Modern	Dinolite	NoTilt
MO134901L	MVZ134901	Mo	Modern	Dinolite	NoTilt
MO134902LL	MVZ134902	Mo	Modern	Dinolite	NoTilt
MO134905LL	MVZ134905	Mo	Modern	Dinolite	NoTilt
MO134906L	MVZ134906	Mo	Modern	Dinolite	NoTilt
MO134910L	MVZ134910	Mo	Modern	Dinolite	NoTilt
MO134915L	MVZ134915	Mo	Modern	Dinolite	NoTilt
MO134918L	MVZ134918	Mo	Modern	Dinolite	NoTilt
MO179087L	MVZ179087	Mo	Modern	Dinolite	NoTilt
MO179088L	MVZ179088	Mo	Modern	Dinolite	NoTilt
MO190202L	MVZ190202	Mo	Modern	Dinolite	NoTilt
MO190203L	MVZ190203	Mo	Modern	Dinolite	NoTilt
MO20105LL	MVZ20105	Mo	Modern	Dinolite	NoTilt
MO20127LL	MVZ20127	Mo	Modern	Dinolite	NoTilt
MO20133LL	MVZ20133	Mo	Modern	Dinolite	NoTilt
MO20135LL	MVZ20135	Mo	Modern	Dinolite	NoTilt
MO20148LL	MVZ20148	Mo	Modern	Dinolite	NoTilt
MO216761L	MVZ216761	Mo	Modern	Dinolite	NoTilt
MO44275L	MVZ44275	Mo	Modern	Dinolite	NoTilt
MO46450LL	MVZ46450	Mo	Modern	Dinolite	NoTilt
MO46452L	MVZ46452	Mo	Modern	Dinolite	NoTilt
MO54439L	MVZ54439	Mo	Modern	Dinolite	NoTilt
MO54442L	MVZ54442	Mo	Modern	Dinolite	NoTilt
MO57038LL	MVZ57038	Mo	Modern	Dinolite	NoTilt
MO60372L	MVZ60372	Mo	Modern	Dinolite	NoTilt
MO87782L	MVZ87782	Mo	Modern	Dinolite	NoTilt
MO87783L	MVZ87783	Mo	Modern	Dinolite	NoTilt
MO87788L	MVZ87788	Mo	Modern	Dinolite	NoTilt
MO88901L	MVZ88901	Mo	Modern	Dinolite	NoTilt
MO94423L	MVZ94423	Mo	Modern	Dinolite	NoTilt
MO94425L	MVZ94425	Mo	Modern	Dinolite	NoTilt
MO94445L	MVZ94445	Mo	Modern	Dinolite	NoTilt
MO94447L	MVZ94447	Mo	Modern	Dinolite	NoTilt
MO94450L	MVZ94450	Mo	Modern	Dinolite	NoTilt
MO94451L	MVZ94451	Mo	Modern	Dinolite	NoTilt
MO94455L	MVZ94455	Mo	Modern	Dinolite	NoTilt
MO94494L	MVZ94494	Mo	Modern	Dinolite	NoTilt
MO94496L	MVZ94496	Mo	Modern	Dinolite	NoTilt
MO96020L	MVZ96020	Mo	Modern	Dinolite	NoTilt
MO96022L	MVZ96022	Mo	Modern	Dinolite	NoTilt
MO96027L	MVZ96027	Mo	Modern	Dinolite	NoTilt
MO96028L	MVZ96028	Mo	Modern	Dinolite	NoTilt
MO97516L	MVZ97516	Mo	Modern	Dinolite	NoTilt
MO97518L	MVZ97518	Mo	Modern	Dinolite	NoTilt
MT101609L	MVZ101609	Mt	Modern	Dinolite	NoTilt
MT12348LL	MVZ12348	Mt	Modern	Dinolite	NoTilt
MT12428LL	MVZ12428	Mt	Modern	Dinolite	NoTilt
MT12435LL	MVZ12435	Mt	Modern	Dinolite	NoTilt
MT134933L	MVZ134933	Mt	Modern	Dinolite	NoTilt
MT134942L	MVZ134942	Mt	Modern	Dinolite	NoTilt
MT134952L	MVZ134952	Mt	Modern	Dinolite	NoTilt
MT183858L	MVZ183858	Mt	Modern	Dinolite	NoTilt
MT183859L	MVZ183859	Mt	Modern	Dinolite	NoTilt
MT190214L	MVZ190214	Mt	Modern	Dinolite	NoTilt
MT216762L	MVZ216762	Mt	Modern	Dinolite	NoTilt
MT216763L	MVZ216763	Mt	Modern	Dinolite	NoTilt
MT216764L	MVZ216764	Mt	Modern	Dinolite	NoTilt
MT216766L	MVZ216766	Mt	Modern	Dinolite	NoTilt
MT31069L	MVZ31069	Mt	Modern	Dinolite	NoTilt
MT46453LL	MVZ46453	Mt	Modern	Dinolite	NoTilt
MT54432L	MVZ54432	Mt	Modern	Dinolite	NoTilt
MT54433L	MVZ54433	Mt	Modern	Dinolite	NoTilt
MT54434L	MVZ54434	Mt	Modern	Dinolite	NoTilt
MT54435LL	MVZ54435	Mt	Modern	Dinolite	NoTilt
MT54436L	MVZ54436	Mt	Modern	Dinolite	NoTilt
MT63495L	MVZ63495	Mt	Modern	Dinolite	NoTilt
MT68823L	MVZ68823	Mt	Modern	Dinolite	NoTilt
MT68824L	MVZ68824	Mt	Modern	Dinolite	NoTilt
MT68825L	MVZ68825	Mt	Modern	Dinolite	NoTilt
MT70435L	MVZ70435	Mt	Modern	Dinolite	NoTilt
MT70436L	MVZ70436	Mt	Modern	Dinolite	NoTilt
MT70437L	MVZ70437	Mt	Modern	Dinolite	NoTilt
MT70445LL	MVZ70445	Mt	Modern	Dinolite	NoTilt
MT83429L	MVZ83429	Mt	Modern	Dinolite	NoTilt
MT83430L	MVZ83430	Mt	Modern	Dinolite	NoTilt
MT83431L	MVZ83431	Mt	Modern	Dinolite	NoTilt
MT88894L	MVZ88894	Mt	Modern	Dinolite	NoTilt
MT94503L	MVZ94503	Mt	Modern	Dinolite	NoTilt
MT94509L	MVZ94509	Mt	Modern	Dinolite	NoTilt
MT94510L	MVZ94510	Mt	Modern	Dinolite	NoTilt
MT94511L	MVZ94511	Mt	Modern	Dinolite	NoTilt
MT94516L	MVZ94516	Mt	Modern	Dinolite	NoTilt
MT94518L	MVZ94518	Mt	Modern	Dinolite	NoTilt
MT94532L	MVZ94532	Mt	Modern	Dinolite	NoTilt
MT94534L	MVZ94534	Mt	Modern	Dinolite	NoTilt
MT94538L	MVZ94538	Mt	Modern	Dinolite	NoTilt
MT94540L	MVZ94540	Mt	Modern	Dinolite	NoTilt
MT94541L	MVZ94541	Mt	Modern	Dinolite	NoTilt
MT94542L	MVZ94542	Mt	Modern	Dinolite	NoTilt
MT94543L	MVZ94543	Mt	Modern	Dinolite	NoTilt
MT96040L	MVZ96040	Mt	Modern	Dinolite	NoTilt
MT96041L	MVZ96041	Mt	Modern	Dinolite	NoTilt
MT96042L	MVZ96042	Mt	Modern	Dinolite	NoTilt
MT96045L	MVZ96045	Mt	Modern	Dinolite	NoTilt
MT96046L	MVZ96046	Mt	Modern	Dinolite	NoTilt
MC101859LA	MVZ101859	Mc	Modern	Dinolite	Tilt
MC102696LA	MVZ102696	Mc	Modern	Dinolite	Tilt
MC103904LA	MVZ103904	Mc	Modern	Dinolite	Tilt
MC108784LA	MVZ108784	Mc	Modern	Dinolite	Tilt
MC108816LA	MVZ108816	Mc	Modern	Dinolite	Tilt
MC11586LLA	MVZ11586	Mc	Modern	Dinolite	Tilt
MC121605LA	MVZ121605	Mc	Modern	Dinolite	Tilt
MC129075LA	MVZ129075	Mc	Modern	Dinolite	Tilt
MC132724LA	MVZ132724	Mc	Modern	Dinolite	Tilt
MC132727LA	MVZ132727	Mc	Modern	Dinolite	Tilt
MC148489LA	MVZ148489	Mc	Modern	Dinolite	Tilt
MC149766LA	MVZ149766	Mc	Modern	Dinolite	Tilt
MC154399LA	MVZ154399	Mc	Modern	Dinolite	Tilt
MC15775LLA	MVZ15775	Mc	Modern	Dinolite	Tilt
MC182146LLA	MVZ182146	Mc	Modern	Dinolite	Tilt
MC18671LLA	MVZ18671	Mc	Modern	Dinolite	Tilt
MC200047LLA	MVZ200047	Mc	Modern	Dinolite	Tilt
MC200053LA	MVZ200053	Mc	Modern	Dinolite	Tilt
MC200876LA	MVZ200876	Mc	Modern	Dinolite	Tilt
MC206897LA	MVZ206897	Mc	Modern	Dinolite	Tilt
MC26383LA	MVZ26383	Mc	Modern	Dinolite	Tilt
MC28269LLA	MVZ28269	Mc	Modern	Dinolite	Tilt
MC28270LLA	MVZ28270	Mc	Modern	Dinolite	Tilt
MC28922LLA	MVZ28922	Mc	Modern	Dinolite	Tilt
MC28923LLA	MVZ28923	Mc	Modern	Dinolite	Tilt
MC28933LLA	MVZ28933	Mc	Modern	Dinolite	Tilt
MC29336LA	MVZ29336	Mc	Modern	Dinolite	Tilt
MC2947LLA	MVZ2947	Mc	Modern	Dinolite	Tilt
MC35863LA	MVZ35863	Mc	Modern	Dinolite	Tilt
MC35884LLA	MVZ35884	Mc	Modern	Dinolite	Tilt
MC36137LLA	MVZ36137	Mc	Modern	Dinolite	Tilt
MC36320LLA	MVZ36320	Mc	Modern	Dinolite	Tilt
MC44510LLA	MVZ44510	Mc	Modern	Dinolite	Tilt
MC59095LLA	MVZ59095	Mc	Modern	Dinolite	Tilt
MC65428LLA	MVZ65428	Mc	Modern	Dinolite	Tilt
MC66806LLA	MVZ66806	Mc	Modern	Dinolite	Tilt
MC69510LA	MVZ69510	Mc	Modern	Dinolite	Tilt
MC69522LA	MVZ69522	Mc	Modern	Dinolite	Tilt
MC70129LA	MVZ70129	Mc	Modern	Dinolite	Tilt
MC70130LA	MVZ70130	Mc	Modern	Dinolite	Tilt
MC73074LLA	MVZ73074	Mc	Modern	Dinolite	Tilt
MC74697LA	MVZ74697	Mc	Modern	Dinolite	Tilt
MC84924LA	MVZ84924	Mc	Modern	Dinolite	Tilt
MC89453LA	MVZ89453	Mc	Modern	Dinolite	Tilt
MC89904LA	MVZ89904	Mc	Modern	Dinolite	Tilt
MC8991LLA	MVZ8991	Mc	Modern	Dinolite	Tilt
MC90271LLA	MVZ90271	Mc	Modern	Dinolite	Tilt
MC96275LA	MVZ96275	Mc	Modern	Dinolite	Tilt
MC99652LA	MVZ99652	Mc	Modern	Dinolite	Tilt
ML103440LA	MVZ103440	Ml	Modern	Dinolite	Tilt
ML105523LA	MVZ105523	Ml	Modern	Dinolite	Tilt
ML109060LA	MVZ109060	Ml	Modern	Dinolite	Tilt
ML109327LA	MVZ109327	Ml	Modern	Dinolite	Tilt
ML118673LA	MVZ118673	Ml	Modern	Dinolite	Tilt
ML119354LA	MVZ119354	Ml	Modern	Dinolite	Tilt
ML122003LA	MVZ122003	Ml	Modern	Dinolite	Tilt
ML126147LA	MVZ126147	Ml	Modern	Dinolite	Tilt
ML13469LLA	MVZ13469	Ml	Modern	Dinolite	Tilt
ML136903LLA	MVZ136903	Ml	Modern	Dinolite	Tilt
ML190188LA	MVZ190188	Ml	Modern	Dinolite	Tilt
ML196704LA	MVZ196704	Ml	Modern	Dinolite	Tilt
ML202858LA	MVZ202858	Ml	Modern	Dinolite	Tilt
ML206525LA	MVZ206525	Ml	Modern	Dinolite	Tilt
ML21099LA	MVZ21099	Ml	Modern	Dinolite	Tilt
ML21190LLA	MVZ21190	Ml	Modern	Dinolite	Tilt
ML22388LA	MVZ22388	Ml	Modern	Dinolite	Tilt
ML23173LA	MVZ23173	Ml	Modern	Dinolite	Tilt
ML25014LA	MVZ25014	Ml	Modern	Dinolite	Tilt
ML25593LA	MVZ25593	Ml	Modern	Dinolite	Tilt
ML26409LA	MVZ26409	Ml	Modern	Dinolite	Tilt
ML26422LA	MVZ26422	Ml	Modern	Dinolite	Tilt
ML30816LA	MVZ30816	Ml	Modern	Dinolite	Tilt
ML30907LA	MVZ30907	Ml	Modern	Dinolite	Tilt
ML35063LA	MVZ35063	Ml	Modern	Dinolite	Tilt
ML35224LLA	MVZ35224	Ml	Modern	Dinolite	Tilt
ML46339LA	MVZ46339	Ml	Modern	Dinolite	Tilt
ML50909LLA	MVZ50909	Ml	Modern	Dinolite	Tilt
ML51713LA	MVZ51713	Ml	Modern	Dinolite	Tilt
ML54419LA	MVZ54419	Ml	Modern	Dinolite	Tilt
ML54423LA	MVZ54423	Ml	Modern	Dinolite	Tilt
ML54924LA	MVZ54924	Ml	Modern	Dinolite	Tilt
ML61270LA	MVZ61270	Ml	Modern	Dinolite	Tilt
ML64499LA	MVZ64499	Ml	Modern	Dinolite	Tilt
ML65221LA	MVZ65221	Ml	Modern	Dinolite	Tilt
ML65540LA	MVZ65540	Ml	Modern	Dinolite	Tilt
ML69538LA	MVZ69538	Ml	Modern	Dinolite	Tilt
ML69558LA	MVZ69558	Ml	Modern	Dinolite	Tilt
ML71127LA	MVZ71127	Ml	Modern	Dinolite	Tilt
ML72400LA	MVZ72400	Ml	Modern	Dinolite	Tilt
ML74260LA	MVZ74260	Ml	Modern	Dinolite	Tilt
ML77535LA	MVZ77535	Ml	Modern	Dinolite	Tilt
ML79507LA	MVZ79507	Ml	Modern	Dinolite	Tilt
ML83922LA	MVZ83922	Ml	Modern	Dinolite	Tilt
ML86576LA	MVZ86576	Ml	Modern	Dinolite	Tilt
ML88687LLA	MVZ88687	Ml	Modern	Dinolite	Tilt
ML96035LA	MVZ96035	Ml	Modern	Dinolite	Tilt
ML96036LA	MVZ96036	Ml	Modern	Dinolite	Tilt
ML96983LA	MVZ96983	Ml	Modern	Dinolite	Tilt
MM112287LA	MVZ112287	Mm	Modern	Dinolite	Tilt
MM116451LLA	MVZ116451	Mm	Modern	Dinolite	Tilt
MM116608LA	MVZ116608	Mm	Modern	Dinolite	Tilt
MM122072LA	MVZ122072	Mm	Modern	Dinolite	Tilt
MM125219LA	MVZ125219	Mm	Modern	Dinolite	Tilt
MM12786LA	MVZ12786	Mm	Modern	Dinolite	Tilt
MM132861LA	MVZ132861	Mm	Modern	Dinolite	Tilt
MM134880LA	MVZ134880	Mm	Modern	Dinolite	Tilt
MM147617LA	MVZ147617	Mm	Modern	Dinolite	Tilt
MM154040LA	MVZ154040	Mm	Modern	Dinolite	Tilt
MM15570LA	MVZ15570	Mm	Modern	Dinolite	Tilt
MM183846LA	MVZ183846	Mm	Modern	Dinolite	Tilt
MM206537LA	MVZ206537	Mm	Modern	Dinolite	Tilt
MM206940LA	MVZ206940	Mm	Modern	Dinolite	Tilt
MM24002LA	MVZ24002	Mm	Modern	Dinolite	Tilt
MM33722LA	MVZ33722	Mm	Modern	Dinolite	Tilt
MM36824LA	MVZ36824	Mm	Modern	Dinolite	Tilt
MM39748LLA	MVZ39748	Mm	Modern	Dinolite	Tilt
MM40829LA	MVZ40829	Mm	Modern	Dinolite	Tilt
MM42048LA	MVZ42048	Mm	Modern	Dinolite	Tilt
MM45404LA	MVZ45404	Mm	Modern	Dinolite	Tilt
MM45416LA	MVZ45416	Mm	Modern	Dinolite	Tilt
MM45816LA	MVZ45816	Mm	Modern	Dinolite	Tilt
MM46590LA	MVZ46590	Mm	Modern	Dinolite	Tilt
MM50902LLA	MVZ50902	Mm	Modern	Dinolite	Tilt
MM54789LA	MVZ54789	Mm	Modern	Dinolite	Tilt
MM59615LA	MVZ59615	Mm	Modern	Dinolite	Tilt
MM61280LA	MVZ61280	Mm	Modern	Dinolite	Tilt
MM64478LA	MVZ64478	Mm	Modern	Dinolite	Tilt
MM64711LA	MVZ64711	Mm	Modern	Dinolite	Tilt
MM64716LA	MVZ64716	Mm	Modern	Dinolite	Tilt
MM64922LA	MVZ64922	Mm	Modern	Dinolite	Tilt
MM67671LA	MVZ67671	Mm	Modern	Dinolite	Tilt
MM68750LA	MVZ68750	Mm	Modern	Dinolite	Tilt
MM68981LA	MVZ68981	Mm	Modern	Dinolite	Tilt
MM71110LA	MVZ71110	Mm	Modern	Dinolite	Tilt
MM72358LA	MVZ72358	Mm	Modern	Dinolite	Tilt
MM77464LA	MVZ77464	Mm	Modern	Dinolite	Tilt
MM77738LA	MVZ77738	Mm	Modern	Dinolite	Tilt
MM78051LA	MVZ78051	Mm	Modern	Dinolite	Tilt
MM78053LA	MVZ78053	Mm	Modern	Dinolite	Tilt
MM81522LA	MVZ81522	Mm	Modern	Dinolite	Tilt
MM83900LA	MVZ83900	Mm	Modern	Dinolite	Tilt
MM88120LA	MVZ88120	Mm	Modern	Dinolite	Tilt
MM89964LA	MVZ89964	Mm	Modern	Dinolite	Tilt
MM93558LA	MVZ93558	Mm	Modern	Dinolite	Tilt
MM96372LA	MVZ96372	Mm	Modern	Dinolite	Tilt
MM96726LA	MVZ96726	Mm	Modern	Dinolite	Tilt
MO101862LA	MVZ101862	Mo	Modern	Dinolite	Tilt
MO113249LA	MVZ113249	Mo	Modern	Dinolite	Tilt
MO113251LA	MVZ113251	Mo	Modern	Dinolite	Tilt
MO120608LA	MVZ120608	Mo	Modern	Dinolite	Tilt
MO120609LA	MVZ120609	Mo	Modern	Dinolite	Tilt
MO120610LA	MVZ120610	Mo	Modern	Dinolite	Tilt
MO120612LA	MVZ120612	Mo	Modern	Dinolite	Tilt
MO134901LA	MVZ134901	Mo	Modern	Dinolite	Tilt
MO134902LLA	MVZ134902	Mo	Modern	Dinolite	Tilt
MO134905LLA	MVZ134905	Mo	Modern	Dinolite	Tilt
MO134906LA	MVZ134906	Mo	Modern	Dinolite	Tilt
MO134910LA	MVZ134910	Mo	Modern	Dinolite	Tilt
MO134915LA	MVZ134915	Mo	Modern	Dinolite	Tilt
MO134918LA	MVZ134918	Mo	Modern	Dinolite	Tilt
MO179087LA	MVZ179087	Mo	Modern	Dinolite	Tilt
MO179088LA	MVZ179088	Mo	Modern	Dinolite	Tilt
MO190202LA	MVZ190202	Mo	Modern	Dinolite	Tilt
MO190203LA	MVZ190203	Mo	Modern	Dinolite	Tilt
MO20105LLA	MVZ20105	Mo	Modern	Dinolite	Tilt
MO20127LLA	MVZ20127	Mo	Modern	Dinolite	Tilt
MO20133LLA	MVZ20133	Mo	Modern	Dinolite	Tilt
MO20135LLA	MVZ20135	Mo	Modern	Dinolite	Tilt
MO20148LLA	MVZ20148	Mo	Modern	Dinolite	Tilt
MO216761LA	MVZ216761	Mo	Modern	Dinolite	Tilt
MO44275LA	MVZ44275	Mo	Modern	Dinolite	Tilt
MO46450LLA	MVZ46450	Mo	Modern	Dinolite	Tilt
MO46452LA	MVZ46452	Mo	Modern	Dinolite	Tilt
MO54439LA	MVZ54439	Mo	Modern	Dinolite	Tilt
MO54442LA	MVZ54442	Mo	Modern	Dinolite	Tilt
MO57038LLA	MVZ57038	Mo	Modern	Dinolite	Tilt
MO60372LA	MVZ60372	Mo	Modern	Dinolite	Tilt
MO87782LA	MVZ87782	Mo	Modern	Dinolite	Tilt
MO87783LA	MVZ87783	Mo	Modern	Dinolite	Tilt
MO87788LA	MVZ87788	Mo	Modern	Dinolite	Tilt
MO88901LA	MVZ88901	Mo	Modern	Dinolite	Tilt
MO94423LA	MVZ94423	Mo	Modern	Dinolite	Tilt
MO94425LA	MVZ94425	Mo	Modern	Dinolite	Tilt
MO94445LA	MVZ94445	Mo	Modern	Dinolite	Tilt
MO94447LA	MVZ94447	Mo	Modern	Dinolite	Tilt
MO94450LA	MVZ94450	Mo	Modern	Dinolite	Tilt
MO94451LA	MVZ94451	Mo	Modern	Dinolite	Tilt
MO94455LA	MVZ94455	Mo	Modern	Dinolite	Tilt
MO94494LA	MVZ94494	Mo	Modern	Dinolite	Tilt
MO94496LA	MVZ94496	Mo	Modern	Dinolite	Tilt
MO96020LA	MVZ96020	Mo	Modern	Dinolite	Tilt
MO96022LA	MVZ96022	Mo	Modern	Dinolite	Tilt
MO96027LA	MVZ96027	Mo	Modern	Dinolite	Tilt
MO96028LA	MVZ96028	Mo	Modern	Dinolite	Tilt
MO97516LA	MVZ97516	Mo	Modern	Dinolite	Tilt
MO97518LA	MVZ97518	Mo	Modern	Dinolite	Tilt
MT101609LA	MVZ101609	Mt	Modern	Dinolite	Tilt
MT12348LLA	MVZ12348	Mt	Modern	Dinolite	Tilt
MT12428LLA	MVZ12428	Mt	Modern	Dinolite	Tilt
MT12435LLA	MVZ12435	Mt	Modern	Dinolite	Tilt
MT134933LA	MVZ134933	Mt	Modern	Dinolite	Tilt
MT134942LA	MVZ134942	Mt	Modern	Dinolite	Tilt
MT134952LA	MVZ134952	Mt	Modern	Dinolite	Tilt
MT183858LA	MVZ183858	Mt	Modern	Dinolite	Tilt
MT183859LA	MVZ183859	Mt	Modern	Dinolite	Tilt
MT190214LA	MVZ190214	Mt	Modern	Dinolite	Tilt
MT216762LA	MVZ216762	Mt	Modern	Dinolite	Tilt
MT216763LA	MVZ216763	Mt	Modern	Dinolite	Tilt
MT216764LA	MVZ216764	Mt	Modern	Dinolite	Tilt
MT216766LA	MVZ216766	Mt	Modern	Dinolite	Tilt
MT31069LA	MVZ31069	Mt	Modern	Dinolite	Tilt
MT46453LLA	MVZ46453	Mt	Modern	Dinolite	Tilt
MT54432LA	MVZ54432	Mt	Modern	Dinolite	Tilt
MT54433LA	MVZ54433	Mt	Modern	Dinolite	Tilt
MT54434LA	MVZ54434	Mt	Modern	Dinolite	Tilt
MT54435LLA	MVZ54435	Mt	Modern	Dinolite	Tilt
MT54436LA	MVZ54436	Mt	Modern	Dinolite	Tilt
MT63495LA	MVZ63495	Mt	Modern	Dinolite	Tilt
MT68823LA	MVZ68823	Mt	Modern	Dinolite	Tilt
MT68824LA	MVZ68824	Mt	Modern	Dinolite	Tilt
MT68825LA	MVZ68825	Mt	Modern	Dinolite	Tilt
MT70435LA	MVZ70435	Mt	Modern	Dinolite	Tilt
MT70436LA	MVZ70436	Mt	Modern	Dinolite	Tilt
MT70437LA	MVZ70437	Mt	Modern	Dinolite	Tilt
MT70445LLA	MVZ70445	Mt	Modern	Dinolite	Tilt
MT83429LA	MVZ83429	Mt	Modern	Dinolite	Tilt
MT83430LA	MVZ83430	Mt	Modern	Dinolite	Tilt
MT83431LA	MVZ83431	Mt	Modern	Dinolite	Tilt
MT88894LA	MVZ88894	Mt	Modern	Dinolite	Tilt
MT94503LA	MVZ94503	Mt	Modern	Dinolite	Tilt
MT94509LA	MVZ94509	Mt	Modern	Dinolite	Tilt
MT94510LA	MVZ94510	Mt	Modern	Dinolite	Tilt
MT94511LA	MVZ94511	Mt	Modern	Dinolite	Tilt
MT94516LA	MVZ94516	Mt	Modern	Dinolite	Tilt
MT94518LA	MVZ94518	Mt	Modern	Dinolite	Tilt
MT94532LA	MVZ94532	Mt	Modern	Dinolite	Tilt
MT94534LA	MVZ94534	Mt	Modern	Dinolite	Tilt
MT94538LA	MVZ94538	Mt	Modern	Dinolite	Tilt
MT94540LA	MVZ94540	Mt	Modern	Dinolite	Tilt
MT94541LA	MVZ94541	Mt	Modern	Dinolite	Tilt
MT94542LA	MVZ94542	Mt	Modern	Dinolite	Tilt
MT94543LA	MVZ94543	Mt	Modern	Dinolite	Tilt
MT96040LA	MVZ96040	Mt	Modern	Dinolite	Tilt
MT96041LA	MVZ96041	Mt	Modern	Dinolite	Tilt
MT96042LA	MVZ96042	Mt	Modern	Dinolite	Tilt
MT96045LA	MVZ96045	Mt	Modern	Dinolite	Tilt
MT96046LA	MVZ96046	Mt	Modern	Dinolite	Tilt
P23-04397	LACMP23-04397	Deposit 1	Fossil	Dinolite	NoTilt
P23-05105	LACMP23-05105	Deposit 1	Fossil	Dinolite	NoTilt
P23-06214	LACMP23-06214	Deposit 1	Fossil	Dinolite	NoTilt
P23-09006	LACMP23-09006	Deposit 1	Fossil	Dinolite	NoTilt
P23-09372	LACMP23-09372	Deposit 1	Fossil	Dinolite	NoTilt
P23-09913	LACMP23-09913	Deposit 1	Fossil	Dinolite	NoTilt
P23-10586	LACMP23-10586	Deposit 1	Fossil	Dinolite	NoTilt
P23-13663	LACMP23-13663	Deposit 1	Fossil	Dinolite	NoTilt
P23-18239	LACMP23-18239	Deposit 1	Fossil	Dinolite	NoTilt
P23-18804	LACMP23-18804	Deposit 1	Fossil	Dinolite	NoTilt
P23-21551	LACMP23-21551	Deposit 1	Fossil	Dinolite	NoTilt
P23-22460	LACMP23-22460	Deposit 1	Fossil	Dinolite	NoTilt
P23-22501	LACMP23-22501	Deposit 1	Fossil	Dinolite	NoTilt
P23-23118	LACMP23-23118	Deposit 1	Fossil	Dinolite	NoTilt
P23-23435	LACMP23-23435	Deposit 1	Fossil	Dinolite	NoTilt
P23-26491	LACMP23-26491	Deposit 1	Fossil	Dinolite	NoTilt
P23-28157	LACMP23-28157	Deposit 1	Fossil	Dinolite	NoTilt
P23-28158	LACMP23-28158	Deposit 1	Fossil	Dinolite	NoTilt
P23-28159	LACMP23-28159	Deposit 1	Fossil	Dinolite	NoTilt
P23-28160	LACMP23-28160	Deposit 1	Fossil	Dinolite	NoTilt
P23-28225	LACMP23-28225	Deposit 1	Fossil	Dinolite	NoTilt
P23-28268	LACMP23-28268	Deposit 1	Fossil	Dinolite	NoTilt
P23-28269	LACMP23-28269	Deposit 1	Fossil	Dinolite	NoTilt
P23-28270	LACMP23-28270	Deposit 1	Fossil	Dinolite	NoTilt
P23-28325	LACMP23-28325	Deposit 1	Fossil	Dinolite	NoTilt
P23-28326	LACMP23-28326	Deposit 1	Fossil	Dinolite	NoTilt
P23-28327	LACMP23-28327	Deposit 1	Fossil	Dinolite	NoTilt
P23-28328	LACMP23-28328	Deposit 1	Fossil	Dinolite	NoTilt
P23-28607	LACMP23-28607	Deposit 1	Fossil	Dinolite	NoTilt
P23-28840	LACMP23-28840	Deposit 1	Fossil	Dinolite	NoTilt
P23-28841	LACMP23-28841	Deposit 1	Fossil	Dinolite	NoTilt

## Sheet: Metadata
Variable Name	States	Description
ImageID	ImageID	ID or image number associated with each specimen. This always includes the museum specimen number, but also may include a short code for the species or the deposit (ie, MC or P23, etc). The names of modern specimens also always includes either "L" or "LL" at the end, where L=lower jaw and LL=lower left jaw (because the dentaries were separated)
SpecID	MuseumNumber	Museum Acronym + museum specimen number. MVZ= UC Museum of Vertebrate Zoology; LACMP23 = Los Angeles County Museum Project 23
Classifier	Genus_species	For modern specimens, the original species identity. For fossils, this will be a tag noting their deposit name.
Type	Fossil; Modern	Is the specimen modern or fossil?
Camera	Nikon; Dinolite	What camera was used to take the image?
Tilt	Tilt; NoTilt	Was the specimen intentionally tilted or not?
Observer	EO; NO	Who landmarked the specimens? EO= Experienced observer, NO = New Observer
Trial	T1; T2	Sometimes the image was landmarked multiple times, so this indicates the trial number
