# Supplementary material for: Are geometric morphometric analyses replicable? Evaluating landmark measurement error and its impact on extant and fossil Microtus classification
Source: Ecol Evol. 2020 Mar 13;10(7):3260–75. doi: 10.1002/ece3.6063 (PMC7140992; doi:10.1002/ece3.6063)
Supplement: Supplementary file 1 [file ECE3-10-3260-s001.zip › ProcANOVA/Full_classifier.csv]

species	individual
Mc	MC101859L
Mc	MC102696L
Mc	MC103904L
Mc	MC108784L
Mc	MC108816L
Mc	MC11586LL
Mc	MC121605L
Mc	MC129075L
Mc	MC132724L
Mc	MC132727L
Mc	MC148489L
Mc	MC149766L
Mc	MC154399L
Mc	MC15775LL
Mc	MC182146LL
Mc	MC18671LL
Mc	MC200047LL
Mc	MC200053L
Mc	MC200876L
Mc	MC206897L
Mc	MC26383L
Mc	MC28269LL
Mc	MC28270LL
Mc	MC28922LL
Mc	MC28923LL
Mc	MC28933LL
Mc	MC29336L
Mc	MC2947LL
Mc	MC35863L
Mc	MC35884LL
Mc	MC36137LL
Mc	MC36320LL
Mc	MC44510LL
Mc	MC59095LL
Mc	MC65428LL
Mc	MC66806LL
Mc	MC69510L
Mc	MC69522L
Mc	MC70129L
Mc	MC70130L
Mc	MC73074LL
Mc	MC74697L
Mc	MC84924L
Mc	MC89453L
Mc	MC89904L
Mc	MC8991LL
Mc	MC90271LL
Mc	MC96275L
Mc	MC99652L
Ml	ML103440L
Ml	ML105523L
Ml	ML109060L
Ml	ML109327L
Ml	ML118673L
Ml	ML119354L
Ml	ML122003L
Ml	ML126147L
Ml	ML13469LL
Ml	ML136903LL
Ml	ML190188L
Ml	ML196704L
Ml	ML202858L
Ml	ML206525L
Ml	ML21099L
Ml	ML21190LL
Ml	ML22388L
Ml	ML23173L
Ml	ML25014L
Ml	ML25593L
Ml	ML26409L
Ml	ML26422L
Ml	ML30816L
Ml	ML30907L
Ml	ML35063L
Ml	ML35224LL
Ml	ML46339L
Ml	ML50909LL
Ml	ML51713L
Ml	ML54419L
Ml	ML54423L
Ml	ML54924L
Ml	ML61270L
Ml	ML64499L
Ml	ML65221L
Ml	ML65540L
Ml	ML69538L
Ml	ML69558L
Ml	ML71127L
Ml	ML72400L
Ml	ML74260L
Ml	ML77535L
Ml	ML79507L
Ml	ML83922L
Ml	ML86576L
Ml	ML88687LL
Ml	ML96035L
Ml	ML96036L
Ml	ML96983L
Mm	MM112287L
Mm	MM116451LL
Mm	MM116608L
Mm	MM122072L
Mm	MM125219L
Mm	MM12786L
Mm	MM132861L
Mm	MM134880L
Mm	MM147617L
Mm	MM154040L
Mm	MM15570L
Mm	MM183846L
Mm	MM206537L
Mm	MM206940L
Mm	MM24002L
Mm	MM33722L
Mm	MM36824L
Mm	MM39748LL
Mm	MM40829L
Mm	MM42048L
Mm	MM45404L
Mm	MM45416L
Mm	MM45816L
Mm	MM46590L
Mm	MM50902LL
Mm	MM54789L
Mm	MM59615L
Mm	MM61280L
Mm	MM64478L
Mm	MM64711L
Mm	MM64716L
Mm	MM64922L
Mm	MM67671L
Mm	MM68750L
Mm	MM68981L
Mm	MM71110L
Mm	MM72358L
Mm	MM77464L
Mm	MM77738L
Mm	MM78051L
Mm	MM78053L
Mm	MM81522L
Mm	MM83900L
Mm	MM88120L
Mm	MM89964L
Mm	MM93558L
Mm	MM96372L
Mm	MM96726L
Mo	MO101862L
Mo	MO113249L
Mo	MO113251L
Mo	MO120608L
Mo	MO120609L
Mo	MO120610L
Mo	MO120612L
Mo	MO134901L
Mo	MO134902LL
Mo	MO134905LL
Mo	MO134906L
Mo	MO134910L
Mo	MO134915L
Mo	MO134918L
Mo	MO179087L
Mo	MO179088L
Mo	MO190202L
Mo	MO190203L
Mo	MO20105LL
Mo	MO20127LL
Mo	MO20133LL
Mo	MO20135LL
Mo	MO20148LL
Mo	MO216761L
Mo	MO44275L
Mo	MO46450LL
Mo	MO46452L
Mo	MO54439L
Mo	MO54442L
Mo	MO57038LL
Mo	MO60372L
Mo	MO87782L
Mo	MO87783L
Mo	MO87788L
Mo	MO88901L
Mo	MO94423L
Mo	MO94425L
Mo	MO94445L
Mo	MO94447L
Mo	MO94450L
Mo	MO94451L
Mo	MO94455L
Mo	MO94494L
Mo	MO94496L
Mo	MO96020L
Mo	MO96022L
Mo	MO96027L
Mo	MO96028L
Mo	MO97516L
Mo	MO97518L
Mt	MT101609L
Mt	MT12348LL
Mt	MT12428LL
Mt	MT12435LL
Mt	MT134933L
Mt	MT134942L
Mt	MT134952L
Mt	MT183858L
Mt	MT183859L
Mt	MT190214L
Mt	MT216762L
Mt	MT216763L
Mt	MT216764L
Mt	MT216766L
Mt	MT31069L
Mt	MT46453LL
Mt	MT54432L
Mt	MT54433L
Mt	MT54434L
Mt	MT54435LL
Mt	MT54436L
Mt	MT63495L
Mt	MT68823L
Mt	MT68824L
Mt	MT68825L
Mt	MT70435L
Mt	MT70436L
Mt	MT70437L
Mt	MT70445LL
Mt	MT83429L
Mt	MT83430L
Mt	MT83431L
Mt	MT88894L
Mt	MT94503L
Mt	MT94509L
Mt	MT94510L
Mt	MT94511L
Mt	MT94516L
Mt	MT94518L
Mt	MT94532L
Mt	MT94534L
Mt	MT94538L
Mt	MT94540L
Mt	MT94541L
Mt	MT94542L
Mt	MT94543L
Mt	MT96040L
Mt	MT96041L
Mt	MT96042L
Mt	MT96045L
Mt	MT96046L
Mc	MC101859L
Mc	MC102696L
Mc	MC103904L
Mc	MC108784L
Mc	MC108816L
Mc	MC11586LL
Mc	MC121605L
Mc	MC129075L
Mc	MC132724L
Mc	MC132727L
Mc	MC148489L
Mc	MC149766L
Mc	MC154399L
Mc	MC15775LL
Mc	MC182146LL
Mc	MC18671LL
Mc	MC200047LL
Mc	MC200053L
Mc	MC200876L
Mc	MC206897L
Mc	MC26383L
Mc	MC28269LL
Mc	MC28270LL
Mc	MC28922LL
Mc	MC28923LL
Mc	MC28933LL
Mc	MC29336L
Mc	MC2947LL
Mc	MC35863L
Mc	MC35884LL
Mc	MC36137LL
Mc	MC36320LL
Mc	MC44510LL
Mc	MC59095LL
Mc	MC65428LL
Mc	MC66806LL
Mc	MC69510L
Mc	MC69522L
Mc	MC70129L
Mc	MC70130L
Mc	MC73074LL
Mc	MC74697L
Mc	MC84924L
Mc	MC89453L
Mc	MC89904L
Mc	MC8991LL
Mc	MC90271LL
Mc	MC96275L
Mc	MC99652L
Ml	ML103440L
Ml	ML105523L
Ml	ML109060L
Ml	ML109327L
Ml	ML118673L
Ml	ML119354L
Ml	ML122003L
Ml	ML126147L
Ml	ML13469LL
Ml	ML136903LL
Ml	ML190188L
Ml	ML196704L
Ml	ML202858L
Ml	ML206525L
Ml	ML21099L
Ml	ML21190LL
Ml	ML22388L
Ml	ML23173L
Ml	ML25014L
Ml	ML25593L
Ml	ML26409L
Ml	ML26422L
Ml	ML30816L
Ml	ML30907L
Ml	ML35063L
Ml	ML35224LL
Ml	ML46339L
Ml	ML50909LL
Ml	ML51713L
Ml	ML54419L
Ml	ML54423L
Ml	ML54924L
Ml	ML61270L
Ml	ML64499L
Ml	ML65221L
Ml	ML65540L
Ml	ML69538L
Ml	ML69558L
Ml	ML71127L
Ml	ML72400L
Ml	ML74260L
Ml	ML77535L
Ml	ML79507L
Ml	ML83922L
Ml	ML86576L
Ml	ML88687LL
Ml	ML96035L
Ml	ML96036L
Ml	ML96983L
Mm	MM112287L
Mm	MM116451LL
Mm	MM116608L
Mm	MM122072L
Mm	MM125219L
Mm	MM12786L
Mm	MM132861L
Mm	MM134880L
Mm	MM147617L
Mm	MM154040L
Mm	MM15570L
Mm	MM183846L
Mm	MM206537L
Mm	MM206940L
Mm	MM24002L
Mm	MM33722L
Mm	MM36824L
Mm	MM39748LL
Mm	MM40829L
Mm	MM42048L
Mm	MM45404L
Mm	MM45416L
Mm	MM45816L
Mm	MM46590L
Mm	MM50902LL
Mm	MM54789L
Mm	MM59615L
Mm	MM61280L
Mm	MM64478L
Mm	MM64711L
Mm	MM64716L
Mm	MM64922L
Mm	MM67671L
Mm	MM68750L
Mm	MM68981L
Mm	MM71110L
Mm	MM72358L
Mm	MM77464L
Mm	MM77738L
Mm	MM78051L
Mm	MM78053L
Mm	MM81522L
Mm	MM83900L
Mm	MM88120L
Mm	MM89964L
Mm	MM93558L
Mm	MM96372L
Mm	MM96726L
Mo	MO101862L
Mo	MO113249L
Mo	MO113251L
Mo	MO120608L
Mo	MO120609L
Mo	MO120610L
Mo	MO120612L
Mo	MO134901L
Mo	MO134902LL
Mo	MO134905LL
Mo	MO134906L
Mo	MO134910L
Mo	MO134915L
Mo	MO134918L
Mo	MO179087L
Mo	MO179088L
Mo	MO190202L
Mo	MO190203L
Mo	MO20105LL
Mo	MO20127LL
Mo	MO20133LL
Mo	MO20135LL
Mo	MO20148LL
Mo	MO216761L
Mo	MO44275L
Mo	MO46450LL
Mo	MO46452L
Mo	MO54439L
Mo	MO54442L
Mo	MO57038LL
Mo	MO60372L
Mo	MO87782L
Mo	MO87783L
Mo	MO87788L
Mo	MO88901L
Mo	MO94423L
Mo	MO94425L
Mo	MO94445L
Mo	MO94447L
Mo	MO94450L
Mo	MO94451L
Mo	MO94455L
Mo	MO94494L
Mo	MO94496L
Mo	MO96020L
Mo	MO96022L
Mo	MO96027L
Mo	MO96028L
Mo	MO97516L
Mo	MO97518L
Mt	MT101609L
Mt	MT12348LL
Mt	MT12428LL
Mt	MT12435LL
Mt	MT134933L
Mt	MT134942L
Mt	MT134952L
Mt	MT183858L
Mt	MT183859L
Mt	MT190214L
Mt	MT216762L
Mt	MT216763L
Mt	MT216764L
Mt	MT216766L
Mt	MT31069L
Mt	MT46453LL
Mt	MT54432L
Mt	MT54433L
Mt	MT54434L
Mt	MT54435LL
Mt	MT54436L
Mt	MT63495L
Mt	MT68823L
Mt	MT68824L
Mt	MT68825L
Mt	MT70435L
Mt	MT70436L
Mt	MT70437L
Mt	MT70445LL
Mt	MT83429L
Mt	MT83430L
Mt	MT83431L
Mt	MT88894L
Mt	MT94503L
Mt	MT94509L
Mt	MT94510L
Mt	MT94511L
Mt	MT94516L
Mt	MT94518L
Mt	MT94532L
Mt	MT94534L
Mt	MT94538L
Mt	MT94540L
Mt	MT94541L
Mt	MT94542L
Mt	MT94543L
Mt	MT96040L
Mt	MT96041L
Mt	MT96042L
Mt	MT96045L
Mt	MT96046L
Mc	MC101859L
Mc	MC102696L
Mc	MC103904L
Mc	MC108784L
Mc	MC108816L
Mc	MC11586LL
Mc	MC121605L
Mc	MC129075L
Mc	MC132724L
Mc	MC132727L
Mc	MC148489L
Mc	MC149766L
Mc	MC154399L
Mc	MC15775LL
Mc	MC182146LL
Mc	MC18671LL
Mc	MC200047LL
Mc	MC200053L
Mc	MC200876L
Mc	MC206897L
Mc	MC26383L
Mc	MC28269LL
Mc	MC28270LL
Mc	MC28922LL
Mc	MC28923LL
Mc	MC28933LL
Mc	MC29336L
Mc	MC2947LL
Mc	MC35863L
Mc	MC35884LL
Mc	MC36137LL
Mc	MC36320LL
Mc	MC44510LL
Mc	MC59095LL
Mc	MC65428LL
Mc	MC66806LL
Mc	MC69510L
Mc	MC69522L
Mc	MC70129L
Mc	MC70130L
Mc	MC73074LL
Mc	MC74697L
Mc	MC84924L
Mc	MC89453L
Mc	MC89904L
Mc	MC8991LL
Mc	MC90271LL
Mc	MC96275L
Mc	MC99652L
Ml	ML103440L
Ml	ML105523L
Ml	ML109060L
Ml	ML109327L
Ml	ML118673L
Ml	ML119354L
Ml	ML122003L
Ml	ML126147L
Ml	ML13469LL
Ml	ML136903LL
Ml	ML190188L
Ml	ML196704L
Ml	ML202858L
Ml	ML206525L
Ml	ML21099L
Ml	ML21190LL
Ml	ML22388L
Ml	ML23173L
Ml	ML25014L
Ml	ML25593L
Ml	ML26409L
Ml	ML26422L
Ml	ML30816L
Ml	ML30907L
Ml	ML35063L
Ml	ML35224LL
Ml	ML46339L
Ml	ML50909LL
Ml	ML51713L
Ml	ML54419L
Ml	ML54423L
Ml	ML54924L
Ml	ML61270L
Ml	ML64499L
Ml	ML65221L
Ml	ML65540L
Ml	ML69538L
Ml	ML69558L
Ml	ML71127L
Ml	ML72400L
Ml	ML74260L
Ml	ML77535L
Ml	ML79507L
Ml	ML83922L
Ml	ML86576L
Ml	ML88687LL
Ml	ML96035L
Ml	ML96036L
Ml	ML96983L
Mm	MM112287L
Mm	MM116451LL
Mm	MM116608L
Mm	MM122072L
Mm	MM125219L
Mm	MM12786L
Mm	MM132861L
Mm	MM134880L
Mm	MM147617L
Mm	MM154040L
Mm	MM15570L
Mm	MM183846L
Mm	MM206537L
Mm	MM206940L
Mm	MM24002L
Mm	MM33722L
Mm	MM36824L
Mm	MM39748LL
Mm	MM40829L
Mm	MM42048L
Mm	MM45404L
Mm	MM45416L
Mm	MM45816L
Mm	MM46590L
Mm	MM50902LL
Mm	MM54789L
Mm	MM59615L
Mm	MM61280L
Mm	MM64478L
Mm	MM64711L
Mm	MM64716L
Mm	MM64922L
Mm	MM67671L
Mm	MM68750L
Mm	MM68981L
Mm	MM71110L
Mm	MM72358L
Mm	MM77464L
Mm	MM77738L
Mm	MM78051L
Mm	MM78053L
Mm	MM81522L
Mm	MM83900L
Mm	MM88120L
Mm	MM89964L
Mm	MM93558L
Mm	MM96372L
Mm	MM96726L
Mo	MO101862L
Mo	MO113249L
Mo	MO113251L
Mo	MO120608L
Mo	MO120609L
Mo	MO120610L
Mo	MO120612L
Mo	MO134901L
Mo	MO134902LL
Mo	MO134905LL
Mo	MO134906L
Mo	MO134910L
Mo	MO134915L
Mo	MO134918L
Mo	MO179087L
Mo	MO179088L
Mo	MO190202L
Mo	MO190203L
Mo	MO20105LL
Mo	MO20127LL
Mo	MO20133LL
Mo	MO20135LL
Mo	MO20148LL
Mo	MO216761L
Mo	MO44275L
Mo	MO46450LL
Mo	MO46452L
Mo	MO54439L
Mo	MO54442L
Mo	MO57038LL
Mo	MO60372L
Mo	MO87782L
Mo	MO87783L
Mo	MO87788L
Mo	MO88901L
Mo	MO94423L
Mo	MO94425L
Mo	MO94445L
Mo	MO94447L
Mo	MO94450L
Mo	MO94451L
Mo	MO94455L
Mo	MO94494L
Mo	MO94496L
Mo	MO96020L
Mo	MO96022L
Mo	MO96027L
Mo	MO96028L
Mo	MO97516L
Mo	MO97518L
Mt	MT101609L
Mt	MT12348LL
Mt	MT12428LL
Mt	MT12435LL
Mt	MT134933L
Mt	MT134942L
Mt	MT134952L
Mt	MT183858L
Mt	MT183859L
Mt	MT190214L
Mt	MT216762L
Mt	MT216763L
Mt	MT216764L
Mt	MT216766L
Mt	MT31069L
Mt	MT46453LL
Mt	MT54432L
Mt	MT54433L
Mt	MT54434L
Mt	MT54435LL
Mt	MT54436L
Mt	MT63495L
Mt	MT68823L
Mt	MT68824L
Mt	MT68825L
Mt	MT70435L
Mt	MT70436L
Mt	MT70437L
Mt	MT70445LL
Mt	MT83429L
Mt	MT83430L
Mt	MT83431L
Mt	MT88894L
Mt	MT94503L
Mt	MT94509L
Mt	MT94510L
Mt	MT94511L
Mt	MT94516L
Mt	MT94518L
Mt	MT94532L
Mt	MT94534L
Mt	MT94538L
Mt	MT94540L
Mt	MT94541L
Mt	MT94542L
Mt	MT94543L
Mt	MT96040L
Mt	MT96041L
Mt	MT96042L
Mt	MT96045L
Mt	MT96046L
Mc	MC101859L
Mc	MC102696L
Mc	MC103904L
Mc	MC108784L
Mc	MC108816L
Mc	MC11586LL
Mc	MC121605L
Mc	MC129075L
Mc	MC132724L
Mc	MC132727L
Mc	MC148489L
Mc	MC149766L
Mc	MC154399L
Mc	MC15775LL
Mc	MC182146LL
Mc	MC18671LL
Mc	MC200047LL
Mc	MC200053L
Mc	MC200876L
Mc	MC206897L
Mc	MC26383L
Mc	MC28269LL
Mc	MC28270LL
Mc	MC28922LL
Mc	MC28923LL
Mc	MC28933LL
Mc	MC29336L
Mc	MC2947LL
Mc	MC35863L
Mc	MC35884LL
Mc	MC36137LL
Mc	MC36320LL
Mc	MC44510LL
Mc	MC59095LL
Mc	MC65428LL
Mc	MC66806LL
Mc	MC69510L
Mc	MC69522L
Mc	MC70129L
Mc	MC70130L
Mc	MC73074LL
Mc	MC74697L
Mc	MC84924L
Mc	MC89453L
Mc	MC89904L
Mc	MC8991LL
Mc	MC90271LL
Mc	MC96275L
Mc	MC99652L
Ml	ML103440L
Ml	ML105523L
Ml	ML109060L
Ml	ML109327L
Ml	ML118673L
Ml	ML119354L
Ml	ML122003L
Ml	ML126147L
Ml	ML13469LL
Ml	ML136903LL
Ml	ML190188L
Ml	ML196704L
Ml	ML202858L
Ml	ML206525L
Ml	ML21099L
Ml	ML21190LL
Ml	ML22388L
Ml	ML23173L
Ml	ML25014L
Ml	ML25593L
Ml	ML26409L
Ml	ML26422L
Ml	ML30816L
Ml	ML30907L
Ml	ML35063L
Ml	ML35224LL
Ml	ML46339L
Ml	ML50909LL
Ml	ML51713L
Ml	ML54419L
Ml	ML54423L
Ml	ML54924L
Ml	ML61270L
Ml	ML64499L
Ml	ML65221L
Ml	ML65540L
Ml	ML69538L
Ml	ML69558L
Ml	ML71127L
Ml	ML72400L
Ml	ML74260L
Ml	ML77535L
Ml	ML79507L
Ml	ML83922L
Ml	ML86576L
Ml	ML88687LL
Ml	ML96035L
Ml	ML96036L
Ml	ML96983L
Mm	MM112287L
Mm	MM116451LL
Mm	MM116608L
Mm	MM122072L
Mm	MM125219L
Mm	MM12786L
Mm	MM132861L
Mm	MM134880L
Mm	MM147617L
Mm	MM154040L
Mm	MM15570L
Mm	MM183846L
Mm	MM206537L
Mm	MM206940L
Mm	MM24002L
Mm	MM33722L
Mm	MM36824L
Mm	MM39748LL
Mm	MM40829L
Mm	MM42048L
Mm	MM45404L
Mm	MM45416L
Mm	MM45816L
Mm	MM46590L
Mm	MM50902LL
Mm	MM54789L
Mm	MM59615L
Mm	MM61280L
Mm	MM64478L
Mm	MM64711L
Mm	MM64716L
Mm	MM64922L
Mm	MM67671L
Mm	MM68750L
Mm	MM68981L
Mm	MM71110L
Mm	MM72358L
Mm	MM77464L
Mm	MM77738L
Mm	MM78051L
Mm	MM78053L
Mm	MM81522L
Mm	MM83900L
Mm	MM88120L
Mm	MM89964L
Mm	MM93558L
Mm	MM96372L
Mm	MM96726L
Mo	MO101862L
Mo	MO113249L
Mo	MO113251L
Mo	MO120608L
Mo	MO120609L
Mo	MO120610L
Mo	MO120612L
Mo	MO134901L
Mo	MO134902LL
Mo	MO134905LL
Mo	MO134906L
Mo	MO134910L
Mo	MO134915L
Mo	MO134918L
Mo	MO179087L
Mo	MO179088L
Mo	MO190202L
Mo	MO190203L
Mo	MO20105LL
Mo	MO20127LL
Mo	MO20133LL
Mo	MO20135LL
Mo	MO20148LL
Mo	MO216761L
Mo	MO44275L
Mo	MO46450LL
Mo	MO46452L
Mo	MO54439L
Mo	MO54442L
Mo	MO57038LL
Mo	MO60372L
Mo	MO87782L
Mo	MO87783L
Mo	MO87788L
Mo	MO88901L
Mo	MO94423L
Mo	MO94425L
Mo	MO94445L
Mo	MO94447L
Mo	MO94450L
Mo	MO94451L
Mo	MO94455L
Mo	MO94494L
Mo	MO94496L
Mo	MO96020L
Mo	MO96022L
Mo	MO96027L
Mo	MO96028L
Mo	MO97516L
Mo	MO97518L
Mt	MT101609L
Mt	MT12348LL
Mt	MT12428LL
Mt	MT12435LL
Mt	MT134933L
Mt	MT134942L
Mt	MT134952L
Mt	MT183858L
Mt	MT183859L
Mt	MT190214L
Mt	MT216762L
Mt	MT216763L
Mt	MT216764L
Mt	MT216766L
Mt	MT31069L
Mt	MT46453LL
Mt	MT54432L
Mt	MT54433L
Mt	MT54434L
Mt	MT54435LL
Mt	MT54436L
Mt	MT63495L
Mt	MT68823L
Mt	MT68824L
Mt	MT68825L
Mt	MT70435L
Mt	MT70436L
Mt	MT70437L
Mt	MT70445LL
Mt	MT83429L
Mt	MT83430L
Mt	MT83431L
Mt	MT88894L
Mt	MT94503L
Mt	MT94509L
Mt	MT94510L
Mt	MT94511L
Mt	MT94516L
Mt	MT94518L
Mt	MT94532L
Mt	MT94534L
Mt	MT94538L
Mt	MT94540L
Mt	MT94541L
Mt	MT94542L
Mt	MT94543L
Mt	MT96040L
Mt	MT96041L
Mt	MT96042L
Mt	MT96045L
Mt	MT96046L
Ml	13469LL
Ml	21099L
Ml	21190LL
Ml	22388L
Ml	23173L
Ml	25014L
Ml	25593L
Ml	26409L
Ml	26422L
Ml	30816L
Ml	30907L
Ml	35063L
Ml	35224LL
Ml	46339L
Ml	50909LL
Ml	51713L
Ml	54419L
Ml	54423L
Ml	54924L
Ml	61270L
Ml	64499L
Ml	65221L
Ml	65540L
Ml	69538L
Ml	69558L
Ml	71127L
Ml	72400L
Ml	74260L
Ml	77535L
Ml	79507L
Ml	83922L
Ml	86576L
Ml	88687LL
Ml	96035L
Ml	96036L
Ml	96983L
Ml	103440L
Ml	105523L
Ml	109060L
Ml	109327L
Ml	118673L
Ml	119354L
Ml	122003L
Ml	126147L
Ml	136903LL
Ml	190188L
Ml	196704L
Ml	202858L
Ml	206525L
Mm	15570L
Mm	24002L
Mm	33722L
Mm	36824L
Mm	39748LL
Mm	40829L
Mm	42048L
Mm	45404L
Mm	45416L
Mm	45816L
Mm	46590L
Mm	50902LL
Mm	54789L
Mm	59615L
Mm	61280L
Mm	64478L
Mm	64711L
Mm	64716L
Mm	64922L
Mm	67671L
Mm	68750L
Mm	68981L
Mm	71110L
Mm	72358L
Mm	77464L
Mm	77738L
Mm	78051L
Mm	78053L
Mm	81522L
Mm	83900L
Mm	88120L
Mm	89964L
Mm	93558L
Mm	96372L
Mm	96726L
Mm	112287L
Mm	116451LL
Mm	116608L
Mm	120809L
Mm	122072L
Mm	125219L
Mm	132861L
Mm	134880L
Mm	147617L
Mm	154040L
Mm	183846L
Mm	206537L
Mm	206940L
Mm	12348LL
Mt	12428LL
Mt	12435L
Mt	31069L
Mt	46453LL
Mt	54432L
Mt	54433L
Mt	54434L
Mt	54435LL
Mt	54436L
Mt	63495L
Mt	68823L
Mt	68824L
Mt	68825L
Mt	70435L
Mt	70436L
Mt	70437L
Mt	70445LL
Mt	83429L
Mt	83430L
Mt	83431L
Mt	88894L
Mt	94503L
Mt	94509L
Mt	94510L
Mt	94511L
Mt	94516L
Mt	94518L
Mt	94532L
Mt	94534L
Mt	94538L
Mt	94540L
Mt	94541L
Mt	94542L
Mt	94543L
Mt	96040L
Mt	96041L
Mt	96042L
Mt	96045L
Mt	96046L
Mt	101609L
Mt	134933L
Mt	134942L
Mt	134952L
Mt	183858L
Mt	183859L
Mt	190214L
Mt	216762L
Mt	216763L
Mo	216764L
Mo	216766L
Mo	20105LL
Mo	20127LL
Mo	20133LL
Mo	20135LL
Mo	20148LL
Mo	44275L
Mo	46450LL
Mo	46452L
Mo	54439L
Mo	54442L
Mo	57038L
Mo	60372L
Mo	87782L
Mo	87783L
Mo	87788L
Mo	88901L
Mo	94423L
Mo	94425L
Mo	94445L
Mo	94447L
Mo	94450L
Mo	94451L
Mo	94455L
Mo	94494L
Mo	94496L
Mo	96020L
Mo	96022L
Mo	96027L
Mo	96028L
Mo	97516L
Mo	97518L
Mo	101862L
Mo	113249L
Mo	113251L
Mo	120608L
Mo	120609L
Mo	120610L
Mo	120612L
Mo	134901L
Mo	134902L
Mo	134905LL
Mo	134906L
Mo	134910L
Mo	134915L
Mo	134918L
Mo	179087L
Mo	179088L
Mo	190202L
Mc	190203L
Mc	216761L
Mc	2947LL
Mc	8991LL
Mc	11586LL
Mc	15775LL
Mc	18671LL
Mc	26383L
Mc	28269L
Mc	28270LL
Mc	28922LL
Mc	28923LL
Mc	28933LL
Mc	29336L
Mc	35863L
Mc	35884LL
Mc	36137LL
Mc	36320LL
Mc	44510L
Mc	59095L
Mc	65428L
Mc	66806L
Mc	69510L
Mc	69522L
Mc	70129L
Mc	70130L
Mc	73074L
Mc	74697L
Mc	84924L
Mc	89453L
Mc	89904L
Mc	90271LL
Mc	96275L
Mc	99652L
Mc	101859L
Mc	102696L
Mc	103904L
Mc	108784L
Mc	108816L
Mc	121605L
Mc	129075L
Mc	132724L
Mc	132727L
Mc	148489L
Mc	149766L
Mc	154399L
Mc	182146LL
Mc	200047LL
Mc	200053L
Mc	200876L
Mc	206897L
Ml	13469LL
Ml	21099L
Ml	21190LL
Ml	22388L
Ml	23173L
Ml	25014L
Ml	25593L
Ml	26409L
Ml	26422L
Ml	30816L
Ml	30907L
Ml	35063L
Ml	35224LL
Ml	46339L
Ml	50909LL
Ml	51713L
Ml	54419L
Ml	54423L
Ml	54924L
Ml	61270L
Ml	64499L
Ml	65221L
Ml	65540L
Ml	69538L
Ml	69558L
Ml	71127L
Ml	72400L
Ml	74260L
Ml	77535L
Ml	79507L
Ml	83922L
Ml	86576L
Ml	88687LL
Ml	96035L
Ml	96036L
Ml	96983L
Ml	103440L
Ml	105523L
Ml	109060L
Ml	109327L
Ml	118673L
Ml	119354L
Ml	122003L
Ml	126147L
Ml	136903LL
Ml	190188L
Ml	196704L
Ml	202858L
Ml	206525L
Mm	15570L
Mm	24002L
Mm	33722L
Mm	36824L
Mm	39748LL
Mm	40829L
Mm	42048L
Mm	45404L
Mm	45416L
Mm	45816L
Mm	46590L
Mm	50902LL
Mm	54789L
Mm	59615L
Mm	61280L
Mm	64478L
Mm	64711L
Mm	64716L
Mm	64922L
Mm	67671L
Mm	68750L
Mm	68981L
Mm	71110L
Mm	72358L
Mm	77464L
Mm	77738L
Mm	78051L
Mm	78053L
Mm	81522L
Mm	83900L
Mm	88120L
Mm	89964L
Mm	93558L
Mm	96372L
Mm	96726L
Mm	112287L
Mm	116451LL
Mm	116608L
Mm	120809L
Mm	122072L
Mm	125219L
Mm	132861L
Mm	134880L
Mm	147617L
Mm	154040L
Mm	183846L
Mm	206537L
Mm	206940L
Mm	12348LL
Mt	12428LL
Mt	12435L
Mt	31069L
Mt	46453LL
Mt	54432L
Mt	54433L
Mt	54434L
Mt	54435LL
Mt	54436L
Mt	63495L
Mt	68823L
Mt	68824L
Mt	68825L
Mt	70435L
Mt	70436L
Mt	70437L
Mt	70445LL
Mt	83429L
Mt	83430L
Mt	83431L
Mt	88894L
Mt	94503L
Mt	94509L
Mt	94510L
Mt	94511L
Mt	94516L
Mt	94518L
Mt	94532L
Mt	94534L
Mt	94538L
Mt	94540L
Mt	94541L
Mt	94542L
Mt	94543L
Mt	96040L
Mt	96041L
Mt	96042L
Mt	96045L
Mt	96046L
Mt	101609L
Mt	134933L
Mt	134942L
Mt	134952L
Mt	183858L
Mt	183859L
Mt	190214L
Mt	216762L
Mt	216763L
Mo	216764L
Mo	216766L
Mo	20105LL
Mo	20127LL
Mo	20133LL
Mo	20135LL
Mo	20148LL
Mo	44275L
Mo	46450LL
Mo	46452L
Mo	54439L
Mo	54442L
Mo	57038L
Mo	60372L
Mo	87782L
Mo	87783L
Mo	87788L
Mo	88901L
Mo	94423L
Mo	94425L
Mo	94445L
Mo	94447L
Mo	94450L
Mo	94451L
Mo	94455L
Mo	94494L
Mo	94496L
Mo	96020L
Mo	96022L
Mo	96027L
Mo	96028L
Mo	97516L
Mo	97518L
Mo	101862L
Mo	113249L
Mo	113251L
Mo	120608L
Mo	120609L
Mo	120610L
Mo	120612L
Mo	134901L
Mo	134902L
Mo	134905LL
Mo	134906L
Mo	134910L
Mo	134915L
Mo	134918L
Mo	179087L
Mo	179088L
Mo	190202L
Mc	190203L
Mc	216761L
Mc	2947LL
Mc	8991LL
Mc	11586LL
Mc	15775LL
Mc	18671LL
Mc	26383L
Mc	28269L
Mc	28270LL
Mc	28922LL
Mc	28923LL
Mc	28933LL
Mc	29336L
Mc	35863L
Mc	35884LL
Mc	36137LL
Mc	36320LL
Mc	44510L
Mc	59095L
Mc	65428L
Mc	66806L
Mc	69510L
Mc	69522L
Mc	70129L
Mc	70130L
Mc	73074L
Mc	74697L
Mc	84924L
Mc	89453L
Mc	89904L
Mc	90271LL
Mc	96275L
Mc	99652L
Mc	101859L
Mc	102696L
Mc	103904L
Mc	108784L
Mc	108816L
Mc	121605L
Mc	129075L
Mc	132724L
Mc	132727L
Mc	148489L
Mc	149766L
Mc	154399L
Mc	182146LL
Mc	200047LL
Mc	200053L
Mc	200876L
Mc	206897L
Ml	13469LL
Ml	21099L
Ml	21190LL
Ml	22388L
Ml	23173L
Ml	25014L
Ml	25593L
Ml	26409L
Ml	26422L
Ml	30816L
Ml	30907L
Ml	35063L
Ml	35224LL
Ml	46339L
Ml	50909LL
Ml	51713L
Ml	54419L
Ml	54423L
Ml	54924L
Ml	61270L
Ml	64499L
Ml	65221L
Ml	65540L
Ml	69538L
Ml	69558L
Ml	71127L
Ml	72400L
Ml	74260L
Ml	77535L
Ml	79507L
Ml	83922L
Ml	86576L
Ml	88687LL
Ml	96035L
Ml	96036L
Ml	96983L
Ml	103440L
Ml	105523L
Ml	109060L
Ml	109327L
Ml	118673L
Ml	119354L
Ml	122003L
Ml	126147L
Ml	136903LL
Ml	190188L
Ml	196704L
Ml	202858L
Ml	206525L
Mm	15570L
Mm	24002L
Mm	33722L
Mm	36824L
Mm	39748LL
Mm	40829L
Mm	42048L
Mm	45404L
Mm	45416L
Mm	45816L
Mm	46590L
Mm	50902LL
Mm	54789L
Mm	59615L
Mm	61280L
Mm	64478L
Mm	64711L
Mm	64716L
Mm	64922L
Mm	67671L
Mm	68750L
Mm	68981L
Mm	71110L
Mm	72358L
Mm	77464L
Mm	77738L
Mm	78051L
Mm	78053L
Mm	81522L
Mm	83900L
Mm	88120L
Mm	89964L
Mm	93558L
Mm	96372L
Mm	96726L
Mm	112287L
Mm	116451LL
Mm	116608L
Mm	120809L
Mm	122072L
Mm	125219L
Mm	132861L
Mm	134880L
Mm	147617L
Mm	154040L
Mm	183846L
Mm	206537L
Mm	206940L
Mm	12348LL
Mt	12428LL
Mt	12435L
Mt	31069L
Mt	46453LL
Mt	54432L
Mt	54433L
Mt	54434L
Mt	54435LL
Mt	54436L
Mt	63495L
Mt	68823L
Mt	68824L
Mt	68825L
Mt	70435L
Mt	70436L
Mt	70437L
Mt	70445LL
Mt	83429L
Mt	83430L
Mt	83431L
Mt	88894L
Mt	94503L
Mt	94509L
Mt	94510L
Mt	94511L
Mt	94516L
Mt	94518L
Mt	94532L
Mt	94534L
Mt	94538L
Mt	94540L
Mt	94541L
Mt	94542L
Mt	94543L
Mt	96040L
Mt	96041L
Mt	96042L
Mt	96045L
Mt	96046L
Mt	101609L
Mt	134933L
Mt	134942L
Mt	134952L
Mt	183858L
Mt	183859L
Mt	190214L
Mt	216762L
Mt	216763L
Mo	216764L
Mo	216766L
Mo	20105LL
Mo	20127LL
Mo	20133LL
Mo	20135LL
Mo	20148LL
Mo	44275L
Mo	46450LL
Mo	46452L
Mo	54439L
Mo	54442L
Mo	57038L
Mo	60372L
Mo	87782L
Mo	87783L
Mo	87788L
Mo	88901L
Mo	94423L
Mo	94425L
Mo	94445L
Mo	94447L
Mo	94450L
Mo	94451L
Mo	94455L
Mo	94494L
Mo	94496L
Mo	96020L
Mo	96022L
Mo	96027L
Mo	96028L
Mo	97516L
Mo	97518L
Mo	101862L
Mo	113249L
Mo	113251L
Mo	120608L
Mo	120609L
Mo	120610L
Mo	120612L
Mo	134901L
Mo	134902L
Mo	134905LL
Mo	134906L
Mo	134910L
Mo	134915L
Mo	134918L
Mo	179087L
Mo	179088L
Mo	190202L
Mc	190203L
Mc	216761L
Mc	2947LL
Mc	8991LL
Mc	11586LL
Mc	15775LL
Mc	18671LL
Mc	26383L
Mc	28269L
Mc	28270LL
Mc	28922LL
Mc	28923LL
Mc	28933LL
Mc	29336L
Mc	35863L
Mc	35884LL
Mc	36137LL
Mc	36320LL
Mc	44510L
Mc	59095L
Mc	65428L
Mc	66806L
Mc	69510L
Mc	69522L
Mc	70129L
Mc	70130L
Mc	73074L
Mc	74697L
Mc	84924L
Mc	89453L
Mc	89904L
Mc	90271LL
Mc	96275L
Mc	99652L
Mc	101859L
Mc	102696L
Mc	103904L
Mc	108784L
Mc	108816L
Mc	121605L
Mc	129075L
Mc	132724L
Mc	132727L
Mc	148489L
Mc	149766L
Mc	154399L
Mc	182146LL
Mc	200047LL
Mc	200053L
Mc	200876L
Mc	206897L
Ml	13469LL
Ml	21099L
Ml	21190LL
Ml	22388L
Ml	23173L
Ml	25014L
Ml	25593L
Ml	26409L
Ml	26422L
Ml	30816L
Ml	30907L
Ml	35063L
Ml	35224LL
Ml	46339L
Ml	50909LL
Ml	51713L
Ml	54419L
Ml	54423L
Ml	54924L
Ml	61270L
Ml	64499L
Ml	65221L
Ml	65540L
Ml	69538L
Ml	69558L
Ml	71127L
Ml	72400L
Ml	74260L
Ml	77535L
Ml	79507L
Ml	83922L
Ml	86576L
Ml	88687LL
Ml	96035L
Ml	96036L
Ml	96983L
Ml	103440L
Ml	105523L
Ml	109060L
Ml	109327L
Ml	118673L
Ml	119354L
Ml	122003L
Ml	126147L
Ml	136903LL
Ml	190188L
Ml	196704L
Ml	202858L
Ml	206525L
Mm	15570L
Mm	24002L
Mm	33722L
Mm	36824L
Mm	39748LL
Mm	40829L
Mm	42048L
Mm	45404L
Mm	45416L
Mm	45816L
Mm	46590L
Mm	50902LL
Mm	54789L
Mm	59615L
Mm	61280L
Mm	64478L
Mm	64711L
Mm	64716L
Mm	64922L
Mm	67671L
Mm	68750L
Mm	68981L
Mm	71110L
Mm	72358L
Mm	77464L
Mm	77738L
Mm	78051L
Mm	78053L
Mm	81522L
Mm	83900L
Mm	88120L
Mm	89964L
Mm	93558L
Mm	96372L
Mm	96726L
Mm	112287L
Mm	116451LL
Mm	116608L
Mm	120809L
Mm	122072L
Mm	125219L
Mm	132861L
Mm	134880L
Mm	147617L
Mm	154040L
Mm	183846L
Mm	206537L
Mm	206940L
Mm	12348LL
Mt	12428LL
Mt	12435L
Mt	31069L
Mt	46453LL
Mt	54432L
Mt	54433L
Mt	54434L
Mt	54435LL
Mt	54436L
Mt	63495L
Mt	68823L
Mt	68824L
Mt	68825L
Mt	70435L
Mt	70436L
Mt	70437L
Mt	70445LL
Mt	83429L
Mt	83430L
Mt	83431L
Mt	88894L
Mt	94503L
Mt	94509L
Mt	94510L
Mt	94511L
Mt	94516L
Mt	94518L
Mt	94532L
Mt	94534L
Mt	94538L
Mt	94540L
Mt	94541L
Mt	94542L
Mt	94543L
Mt	96040L
Mt	96041L
Mt	96042L
Mt	96045L
Mt	96046L
Mt	101609L
Mt	134933L
Mt	134942L
Mt	134952L
Mt	183858L
Mt	183859L
Mt	190214L
Mt	216762L
Mt	216763L
Mo	216764L
Mo	216766L
Mo	20105LL
Mo	20127LL
Mo	20133LL
Mo	20135LL
Mo	20148LL
Mo	44275L
Mo	46450LL
Mo	46452L
Mo	54439L
Mo	54442L
Mo	57038L
Mo	60372L
Mo	87782L
Mo	87783L
Mo	87788L
Mo	88901L
Mo	94423L
Mo	94425L
Mo	94445L
Mo	94447L
Mo	94450L
Mo	94451L
Mo	94455L
Mo	94494L
Mo	94496L
Mo	96020L
Mo	96022L
Mo	96027L
Mo	96028L
Mo	97516L
Mo	97518L
Mo	101862L
Mo	113249L
Mo	113251L
Mo	120608L
Mo	120609L
Mo	120610L
Mo	120612L
Mo	134901L
Mo	134902L
Mo	134905LL
Mo	134906L
Mo	134910L
Mo	134915L
Mo	134918L
Mo	179087L
Mo	179088L
Mo	190202L
Mc	190203L
Mc	216761L
Mc	2947LL
Mc	8991LL
Mc	11586LL
Mc	15775LL
Mc	18671LL
Mc	26383L
Mc	28269L
Mc	28270LL
Mc	28922LL
Mc	28923LL
Mc	28933LL
Mc	29336L
Mc	35863L
Mc	35884LL
Mc	36137LL
Mc	36320LL
Mc	44510L
Mc	59095L
Mc	65428L
Mc	66806L
Mc	69510L
Mc	69522L
Mc	70129L
Mc	70130L
Mc	73074L
Mc	74697L
Mc	84924L
Mc	89453L
Mc	89904L
Mc	90271LL
Mc	96275L
Mc	99652L
Mc	101859L
Mc	102696L
Mc	103904L
Mc	108784L
Mc	108816L
Mc	121605L
Mc	129075L
Mc	132724L
Mc	132727L
Mc	148489L
Mc	149766L
Mc	154399L
Mc	182146LL
Mc	200047LL
Mc	200053L
Mc	200876L
Mc	206897L
